# Supplementary material for: Illuminating photoreceptors: TGFβ signaling modulates the severeness of retinal degeneration
Source: Cell Death Discov. 2025 Aug 15;11:384. doi: 10.1038/s41420-025-02685-5 (PMC12356984; doi:10.1038/s41420-025-02685-5)
Supplement: Supplementary file 6 — Supplementary Table1 [file 41420_2025_2685_MOESM6_ESM.xlsx]

## Sheet: rods_c2 vs rods_c1
gene	p_val	avg_log2FC	pct.1	pct.2	p_val_adj
Pde6g	2.80246e-236	-0.657607	0.998	1	9.04775e-232
Rpl9	8.35325e-208	-1.94829	0.38	0.858	2.69685e-203
ENSMUSG00000105361	7.16753e-202	0.842155	1	0.999	2.31404e-197
Gngt1	1.55312e-181	-0.479047	1	1	5.01426e-177
ENSMUSG00000098178	5.68189e-163	1.13293	1	1	1.8344e-158
Neurod1	7.17746e-138	1.34208	0.904	0.662	2.31724e-133
Gstp1	4.56247e-122	-2.08251	0.175	0.59	1.47299e-117
Rcvrn	5.4152e-113	-0.500685	0.998	0.999	1.7483e-108
Rbp3	1.73606e-108	0.728361	0.99	0.939	5.60488e-104
Tmsb4x	4.84168e-108	1.19172	0.904	0.763	1.56314e-103
Kcnb1	1.41405e-98	0.676284	0.994	0.978	4.56527e-94
Lpcat1	3.96416e-87	1.60101	0.616	0.284	1.27983e-82
Uba52	4.37394e-83	-1.14426	0.488	0.784	1.41213e-78
Junb	4.01731e-75	3.64185	0.289	0.034	1.29699e-70
Atp1a1	5.37034e-73	1.76583	0.507	0.206	1.73381e-68
Ptp4a3	6.56486e-72	0.760684	0.917	0.793	2.11946e-67
Unc119	2.19704e-70	-0.422642	0.997	0.999	7.09313e-66
Nr2e3	1.73442e-66	-0.687469	0.87	0.961	5.59957e-62
Ccdc85c	5.22675e-65	1.9309	0.457	0.185	1.68746e-60
Guca1a	1.24287e-64	-0.441644	0.991	0.999	4.01259e-60
Cplx4	5.88299e-64	0.597313	0.971	0.949	1.89932e-59
Stat3	6.58018e-64	3.6626	0.248	0.028	2.12441e-59
Agtpbp1	1.28383e-63	1.40437	0.598	0.332	4.14483e-59
Ndufa4	2.24988e-63	-0.429175	0.983	0.999	7.26372e-59
Impg2	1.85269e-62	0.874696	0.841	0.67	5.98142e-58
Rp1	4.81502e-62	0.502195	0.994	0.98	1.55453e-57
Samd7	1.24616e-60	1.60032	0.52	0.245	4.02322e-56
Tma7	1.04102e-59	-0.285031	1	1	3.36095e-55
Cox8a	1.13815e-58	-0.597279	0.916	0.973	3.67453e-54
Tnpo1	3.71946e-57	0.955316	0.729	0.514	1.20083e-52
Rps18-ps6	3.61241e-55	-1.46407	0.207	0.47	1.16627e-50
Ahr	1.34735e-54	1.89668	0.346	0.103	4.34992e-50
Nrl	4.33264e-54	-0.424544	0.995	0.996	1.39879e-49
Cnnm4	4.45036e-54	1.70503	0.386	0.136	1.4368e-49
Eno1	4.67822e-53	-0.772168	0.733	0.878	1.51036e-48
Poc1a	1.09838e-52	-1.83799	0.147	0.384	3.54612e-48
Sec22c	2.24825e-52	1.71928	0.381	0.137	7.25849e-48
Rnf145	3.04274e-51	2.17709	0.287	0.072	9.8235e-47
Sox30	3.17181e-50	2.27058	0.293	0.079	1.02402e-45
Gapdh	4.78398e-50	-0.388385	0.992	0.998	1.54451e-45
Fgf2	6.365e-50	2.93594	0.225	0.036	2.05494e-45
mt-Atp8	2.63265e-49	1.46496	0.512	0.292	8.4995e-45
Mt1	6.46287e-48	4.24916	0.184	0.019	2.08654e-43
H3f3b	9.45489e-48	-0.487312	0.957	0.991	3.05251e-43
Myo10	2.17419e-47	3.15073	0.225	0.041	7.01937e-43
Tpt1	1.16103e-46	-0.404433	0.993	0.999	3.74838e-42
Prph2	1.78342e-46	-0.287954	1	0.999	5.75776e-42
Ddx5	2.67907e-46	0.476801	0.984	0.955	8.64936e-42
Syt1	1.33639e-43	0.593223	0.88	0.758	4.31453e-39
Slc6a6	1.89115e-43	0.532457	0.981	0.966	6.10557e-39
Irf9	1.28974e-42	4.57129	0.152	0.01	4.16394e-38
Gpsm2	3.47846e-42	0.93221	0.665	0.449	1.12302e-37
Eif1a	1.25149e-40	1.15203	0.509	0.288	4.04045e-36
Rplp1	3.08147e-40	-0.377509	0.994	0.999	9.94852e-36
Cst3	9.19119e-40	-0.440944	0.965	0.979	2.96738e-35
Clcn3	1.27139e-39	0.894883	0.618	0.401	4.10469e-35
Hk1	1.43768e-39	0.634179	0.855	0.72	4.64154e-35
Fau	2.99285e-39	-0.469346	0.95	0.979	9.66243e-35
Rpl10a	3.59148e-39	-0.511108	0.919	0.955	1.15951e-34
Rps8	7.52061e-39	-0.437	0.978	0.994	2.42803e-34
Fth1	2.52766e-38	-0.523356	0.96	0.99	8.16054e-34
Mindy2	5.1114e-38	1.14359	0.452	0.236	1.65022e-33
Dusp8	1.11716e-37	1.00367	0.517	0.298	3.60674e-33
Chchd10	1.50268e-37	-0.519839	0.867	0.943	4.8514e-33
Ebpl	4.73421e-37	-0.721501	0.645	0.79	1.52844e-32
Rps23	3.5287e-36	-0.389017	0.969	0.991	1.13924e-31
Map1b	4.37487e-36	0.440536	0.978	0.94	1.41243e-31
Cox4i1	1.12863e-35	-0.518523	0.884	0.941	3.64378e-31
Il6st	1.43948e-35	1.77628	0.255	0.08	4.64737e-31
Cebpd	1.48335e-35	4.82268	0.123	0.006	4.78901e-31
Rom1	9.68278e-35	-0.24274	1	0.999	3.12609e-30
Rpl35	1.81743e-34	-0.632141	0.632	0.796	5.86758e-30
Pmvk	1.93387e-33	1.70835	0.312	0.134	6.24349e-29
Rps5	1.94086e-33	-0.606187	0.72	0.851	6.26608e-29
Naa35	2.63283e-33	1.6739	0.268	0.096	8.5001e-29
Aldoa	3.75883e-33	-0.468979	0.939	0.97	1.21354e-28
Ddx3y	6.63605e-33	3.43011	0.122	0.009	2.14245e-28
Ipo5	1.60361e-32	1.63842	0.257	0.091	5.17724e-28
Gadd45b	1.6139e-32	3.51281	0.13	0.013	5.21048e-28
Rpsa	2.21145e-32	-0.416616	0.923	0.955	7.13968e-28
Rps15	5.6786e-32	-0.378766	0.962	0.992	1.83333e-27
Hif1a	6.64409e-32	0.588767	0.824	0.713	2.14505e-27
Pdc	6.71362e-32	-0.255951	1	0.999	2.16749e-27
Zfp516	7.78951e-32	1.16108	0.403	0.213	2.51484e-27
Dync1i2	9.14944e-32	0.807217	0.594	0.404	2.9539e-27
H2bu2	9.79185e-32	-2.30253	0.063	0.204	3.1613e-27
Mest	1.60549e-31	1.02689	0.437	0.242	5.18332e-27
Nme2	7.75754e-31	1.68685	0.286	0.12	2.50452e-26
Rps2	8.21896e-31	-0.755641	0.537	0.697	2.65349e-26
Rpl13a	1.23438e-30	-0.435484	0.927	0.965	3.98518e-26
Chchd2	1.29332e-30	-0.475208	0.869	0.935	4.17548e-26
Atp5h	2.24439e-30	-0.576242	0.775	0.862	7.246e-26
Rplp2	4.45137e-30	-0.440904	0.873	0.935	1.43712e-25
Pgam1	5.45315e-30	-0.539584	0.786	0.882	1.76055e-25
Impg1	5.56003e-30	0.588781	0.748	0.574	1.79505e-25
Gm48552	4.39792e-29	-1.10355	0.222	0.407	1.41987e-24
Hmgn2	4.70674e-29	-0.723944	0.552	0.716	1.51957e-24
Rpl23a	1.02649e-28	-0.514521	0.845	0.92	3.31402e-24
Rpl11	1.24191e-28	-0.514603	0.823	0.906	4.0095e-24
Fos	2.88775e-28	4.05471	0.104	0.007	9.3231e-24
Rps25	2.97521e-28	-0.385951	0.939	0.977	9.60547e-24
Lamtor5	5.34955e-28	0.866328	0.574	0.406	1.7271e-23
H2aw	8.32337e-28	-1.11444	0.217	0.396	2.6872e-23
Atp1a3	1.08951e-27	0.349898	0.973	0.913	3.51747e-23
Stat1	3.02593e-27	1.80748	0.212	0.071	9.7692e-23
Mef2d	6.65108e-27	0.816428	0.512	0.338	2.1473e-22
Amd2	9.56847e-27	1.3609	0.286	0.129	3.08918e-22
3010001F23Rik	1.09241e-26	-1.05546	0.242	0.421	3.52685e-22
Col4a3	1.18173e-26	-1.6438	0.078	0.213	3.81521e-22
Cox6c	1.52897e-26	-0.362404	0.947	0.971	4.93628e-22
Podxl	1.62652e-26	1.23863	0.31	0.147	5.25123e-22
Smim40	1.90951e-26	-0.40058	0.909	0.958	6.16485e-22
Rpl28	1.93407e-26	-0.43203	0.899	0.942	6.24415e-22
Mlf1	2.62477e-26	1.38207	0.288	0.131	8.47408e-22
Gnb3	3.54821e-26	0.707918	0.619	0.437	1.14554e-21
Rps7	3.86461e-26	-0.407697	0.924	0.959	1.24769e-21
Kif1b	6.01952e-26	0.429739	0.889	0.787	1.9434e-21
Rpl13	6.23686e-26	-0.41573	0.936	0.958	2.01357e-21
Rock2	9.42269e-26	1.35243	0.262	0.111	3.04212e-21
Rnf144b	1.98444e-25	1.71142	0.189	0.059	6.40677e-21
Lars2	2.1047e-25	0.862235	0.697	0.58	6.79503e-21
Atp5l	2.68812e-25	-0.473074	0.817	0.895	8.67859e-21
Dnttip2	3.05087e-25	0.999369	0.414	0.244	9.84972e-21
Rps3	3.65443e-25	-0.442784	0.876	0.926	1.17983e-20
Crebrf	4.06158e-25	1.05834	0.375	0.21	1.31128e-20
Tax1bp1	4.92138e-25	0.440534	0.892	0.789	1.58887e-20
Rps16	6.06451e-25	-0.420237	0.888	0.943	1.95793e-20
Prcd	6.82172e-25	-0.377055	0.94	0.97	2.20239e-20
Gpx4	7.66849e-25	-0.293277	0.989	0.995	2.47577e-20
Fam3c	9.65597e-25	-0.492955	0.802	0.893	3.11743e-20
Actg1	1.38861e-24	-0.645065	0.594	0.741	4.48312e-20
Antxr2	1.73557e-24	2.37594	0.127	0.025	5.60329e-20
Heg1	2.07744e-24	1.33	0.281	0.131	6.70702e-20
Mt2	2.09674e-24	6.88264	0.091	0.007	6.76933e-20
Rpl3	4.04848e-24	-0.417632	0.866	0.929	1.30705e-19
Egr1	5.03087e-24	3.70367	0.111	0.017	1.62422e-19
Pkm	5.50131e-24	-0.342911	0.97	0.986	1.7761e-19
Lman1	7.35732e-24	0.725875	0.55	0.383	2.37531e-19
Lmo1	7.82542e-24	1.27596	0.271	0.126	2.52644e-19
Lrrc2	1.4521e-23	1.55813	0.233	0.097	4.68811e-19
Rps11	1.73434e-23	-0.437063	0.87	0.924	5.59931e-19
Gzmm	3.09642e-23	-1.50819	0.102	0.236	9.9968e-19
Brd2	4.51998e-23	0.893132	0.407	0.245	1.45928e-18
Glo1	5.48307e-23	0.546839	0.76	0.642	1.77021e-18
Tulp1	6.25585e-23	0.253218	0.997	0.989	2.0197e-18
Rps13	6.6507e-23	-0.457525	0.814	0.891	2.14718e-18
Rpl8	1.43066e-22	-0.400572	0.922	0.96	4.6189e-18
Rncr4	1.78861e-22	-1.06367	0.246	0.403	5.77452e-18
Mak	3.01794e-22	0.787972	0.386	0.225	9.74342e-18
Ppp2r5c	3.42056e-22	0.451573	0.837	0.743	1.10433e-17
Gnb1	3.56714e-22	-0.147719	1	1	1.15165e-17
Anp32e	5.95367e-22	0.350367	0.945	0.896	1.92214e-17
Cox7c	6.36518e-22	-0.470931	0.715	0.838	2.055e-17
Casz1	8.45173e-22	0.58564	0.703	0.56	2.72864e-17
Edn2	9.64627e-22	3.96592	0.079	0.005	3.1143e-17
Fbxl5	1.08662e-21	0.580884	0.609	0.451	3.50815e-17
Hey2	1.59726e-21	3.48191	0.083	0.007	5.15676e-17
Rps6	1.78648e-21	-0.418433	0.858	0.925	5.76766e-17
Ash1l	3.71254e-21	0.680978	0.522	0.359	1.19859e-16
Ncl	3.83367e-21	0.495306	0.786	0.67	1.2377e-16
Rpl32	3.86156e-21	-0.399542	0.876	0.922	1.24671e-16
Gm48236	3.89363e-21	1.85194	0.166	0.056	1.25706e-16
Rbm18	3.96447e-21	1.22353	0.224	0.094	1.27993e-16
Rps12	4.3831e-21	-0.386033	0.881	0.926	1.41508e-16
Rpl27a	5.75644e-21	-0.366283	0.902	0.944	1.85847e-16
Gm15706	1.11286e-20	-0.576875	0.595	0.733	3.59287e-16
Atp5e	1.35543e-20	-0.41949	0.822	0.894	4.376e-16
Lgalsl	2.12907e-20	0.426922	0.795	0.688	6.8737e-16
Lsm14a	2.18524e-20	0.61843	0.551	0.393	7.05505e-16
Gspt1	3.18118e-20	0.770578	0.394	0.236	1.02704e-15
Acaca	3.49295e-20	1.24028	0.209	0.088	1.1277e-15
Atp1b2	5.67093e-20	0.393152	0.844	0.72	1.83086e-15
Slc38a2	6.1133e-20	1.66227	0.191	0.077	1.97368e-15
Gm47283	6.39601e-20	-0.922574	0.347	0.49	2.06495e-15
Rps15a	1.31718e-19	-0.36971	0.889	0.92	4.25253e-15
Rpl7	1.32989e-19	-0.362085	0.902	0.949	4.29354e-15
Rps26	1.46381e-19	-0.497322	0.727	0.817	4.7259e-15
Atf3	1.9847e-19	2.17684	0.119	0.03	6.40761e-15
Cox6a1	2.64643e-19	-0.347752	0.883	0.943	8.54401e-15
Eif2s3y	2.87891e-19	2.57574	0.083	0.01	9.29457e-15
Tomm6	3.34441e-19	-0.539236	0.622	0.741	1.07974e-14
Arl3	3.57937e-19	-0.387316	0.903	0.933	1.1556e-14
Fgf2os	3.68892e-19	4.08533	0.067	0.004	1.19097e-14
Selenow	4.27435e-19	-0.569443	0.617	0.736	1.37997e-14
Aars	6.32403e-19	1.0403	0.286	0.152	2.04171e-14
Rps4x	6.5581e-19	-0.410879	0.831	0.883	2.11728e-14
Ktn1	7.12837e-19	0.501697	0.734	0.63	2.3014e-14
Dcps	7.89436e-19	0.968133	0.277	0.143	2.54869e-14
Kdsr	8.37234e-19	0.921814	0.315	0.176	2.70301e-14
Rps10	9.70755e-19	-0.416026	0.869	0.906	3.13408e-14
Actb	1.29091e-18	-0.51299	0.725	0.809	4.16769e-14
Ubl5	1.44379e-18	-0.43045	0.783	0.848	4.66127e-14
Ybx1	1.54127e-18	-0.293041	0.96	0.978	4.97598e-14
Rps20	1.72906e-18	-0.343293	0.9	0.944	5.58226e-14
Cox6b1	2.0256e-18	-0.400312	0.732	0.83	6.53966e-14
Sgip1	2.29781e-18	0.676237	0.511	0.37	7.41848e-14
Irf2bp1	3.52586e-18	1.04911	0.317	0.186	1.13832e-13
Ank2	5.00393e-18	0.563167	0.609	0.468	1.61552e-13
Dek	6.02778e-18	0.520474	0.636	0.508	1.94607e-13
Ptpn2	7.25507e-18	0.958584	0.243	0.119	2.3423e-13
Unc13b	1.17757e-17	0.919565	0.314	0.18	3.80177e-13
Rps27	1.28036e-17	-0.564489	0.439	0.598	4.13363e-13
Camsap1	1.32718e-17	0.693446	0.423	0.283	4.28481e-13
Tle4	1.34364e-17	1.12994	0.255	0.132	4.33793e-13
Erh	1.5089e-17	-0.815168	0.207	0.353	4.87147e-13
Arhgef2	1.6884e-17	1.60032	0.161	0.061	5.45101e-13
Fhod3	1.69449e-17	0.796626	0.324	0.186	5.47065e-13
Ttr	1.91112e-17	-0.517357	0.145	0.051	6.17006e-13
Ranbp2	1.94418e-17	0.909771	0.301	0.17	6.2768e-13
Tnip2	3.55849e-17	1.83359	0.112	0.03	1.14886e-12
Secisbp2l	8.20252e-17	0.657734	0.475	0.335	2.64818e-12
Paip2b	9.49291e-17	1.24954	0.195	0.087	3.06479e-12
Rpl19	9.66438e-17	-0.353071	0.911	0.949	3.12015e-12
Bcl6	1.2209e-16	1.9733	0.084	0.016	3.94168e-12
Acox1	1.28824e-16	1.15327	0.2	0.092	4.15909e-12
Clk1	1.54859e-16	1.50383	0.168	0.07	4.99964e-12
Atp5j2	1.75642e-16	-0.385506	0.775	0.864	5.6706e-12
Ubb	1.86207e-16	-0.189391	0.993	0.998	6.01169e-12
Btg1	2.2968e-16	0.741446	0.4	0.267	7.41522e-12
Rpl15	2.43266e-16	-0.359204	0.813	0.877	7.85384e-12
Camta1	3.7232e-16	0.554928	0.527	0.402	1.20204e-11
Uty	4.89384e-16	3.17277	0.067	0.008	1.57998e-11
R3hcc1l	5.66427e-16	1.60658	0.141	0.052	1.82871e-11
Nipbl	6.27685e-16	0.460359	0.651	0.526	2.02648e-11
Cul3	9.80998e-16	0.434268	0.744	0.653	3.16715e-11
Gm8797	1.07957e-15	0.376498	0.824	0.789	3.48539e-11
Kmt2a	1.14709e-15	0.683002	0.436	0.301	3.70338e-11
Mgarp	1.35734e-15	-0.33094	0.861	0.914	4.38216e-11
B230220B15Rik	1.40345e-15	-0.908195	0.154	0.277	4.53104e-11
Adcy1	1.58733e-15	0.599946	0.453	0.321	5.12468e-11
Map3k1	1.69233e-15	0.992966	0.265	0.149	5.46368e-11
Dgkd	2.07385e-15	1.01627	0.207	0.1	6.69542e-11
Prtg	2.27609e-15	2.46623	0.077	0.014	7.34835e-11
Rnf11	2.50539e-15	0.534658	0.5	0.363	8.08864e-11
Pebp1	3.04541e-15	-0.455458	0.708	0.782	9.83209e-11
Pcmtd2	3.34686e-15	0.329798	0.907	0.855	1.08053e-10
Icmt	3.46328e-15	0.579007	0.494	0.361	1.11812e-10
Elovl4	3.768e-15	0.294852	0.919	0.878	1.2165e-10
Cox5a	4.58394e-15	-0.450814	0.699	0.772	1.47993e-10
Serf2	4.63305e-15	-0.396896	0.802	0.854	1.49578e-10
Rtn3	5.33126e-15	0.529554	0.555	0.433	1.7212e-10
Rd3	5.70962e-15	0.452718	0.493	0.352	1.84335e-10
Zfp91	7.25095e-15	0.481406	0.528	0.387	2.34097e-10
Ubc	7.27236e-15	0.77611	0.433	0.319	2.34788e-10
Fscn2	7.36042e-15	-0.614255	0.561	0.658	2.37631e-10
Guk1	7.65878e-15	-0.40956	0.824	0.857	2.47264e-10
Ralgps2	9.53356e-15	0.76236	0.311	0.189	3.07791e-10
Cox7a2	9.57192e-15	-0.381004	0.773	0.836	3.0903e-10
Nin	1.21193e-14	1.81085	0.116	0.039	3.91272e-10
Kat2b	1.34761e-14	0.827601	0.327	0.207	4.35075e-10
Hspa4l	1.65659e-14	0.442094	0.704	0.607	5.3483e-10
Rpl18a	1.71047e-14	-0.30534	0.907	0.94	5.52224e-10
Plxna2	1.98034e-14	0.964584	0.278	0.164	6.39353e-10
Tlcd5	2.13288e-14	0.445572	0.64	0.527	6.88599e-10
Cd47	2.13864e-14	1.22404	0.222	0.12	6.90458e-10
Atf7	2.50136e-14	1.53754	0.115	0.039	8.07563e-10
Rwdd4a	2.58132e-14	1.32938	0.204	0.105	8.33379e-10
Hcn1	3.27076e-14	0.314386	0.858	0.8	1.05597e-09
Rpl37a	3.88946e-14	-0.238589	0.94	0.975	1.25571e-09
Slc4a7	4.06913e-14	0.548548	0.516	0.395	1.31372e-09
Gls	4.16056e-14	0.550317	0.424	0.291	1.34324e-09
Rps19	4.93895e-14	-0.4165	0.777	0.84	1.59454e-09
Tmem50b	5.07026e-14	1.91424	0.108	0.036	1.63693e-09
Adnp	5.77054e-14	0.702292	0.376	0.252	1.86302e-09
Nbr1	6.14171e-14	0.659745	0.363	0.238	1.98285e-09
Dynlt1b	7.67467e-14	-1.00717	0.093	0.189	2.47777e-09
Sem1	8.84932e-14	-0.53891	0.431	0.561	2.857e-09
Ptgds	1.18245e-13	-0.519212	0.142	0.063	3.81753e-09
Ormdl3	1.42248e-13	0.626687	0.38	0.258	4.59248e-09
Btc	1.45117e-13	1.60771	0.119	0.043	4.68512e-09
Gtf2a1	1.5433e-13	0.94286	0.347	0.233	4.98253e-09
Nub1	1.67633e-13	0.676078	0.348	0.231	5.41202e-09
Rpl27	1.72493e-13	-0.319407	0.85	0.898	5.56892e-09
Ptpn1	1.88796e-13	1.46984	0.124	0.048	6.09529e-09
Son	2.2365e-13	0.355508	0.73	0.624	7.22055e-09
Tmx1	2.46652e-13	0.548067	0.432	0.312	7.96316e-09
Stxbp1	2.47626e-13	0.308473	0.834	0.768	7.99462e-09
Atp5j	2.95455e-13	-0.415046	0.686	0.773	9.53877e-09
Tars	3.28682e-13	1.07355	0.164	0.075	1.06115e-08
Ikbip	3.58443e-13	0.818372	0.258	0.152	1.15723e-08
Gnb2	3.93048e-13	2.03722	0.072	0.016	1.26895e-08
Qk	4.03253e-13	1.51773	0.122	0.047	1.3019e-08
Abcf1	4.23537e-13	0.438362	0.452	0.321	1.36739e-08
Aplp2	4.5777e-13	0.337933	0.759	0.648	1.47791e-08
Hnrnpa2b1	6.33456e-13	0.269165	0.811	0.738	2.04511e-08
Phlpp2	6.97154e-13	0.738739	0.257	0.152	2.25076e-08
Cul5	7.75705e-13	0.582742	0.455	0.333	2.50436e-08
Vps37a	1.04337e-12	0.470156	0.478	0.35	3.36851e-08
Josd1	1.07884e-12	1.21466	0.132	0.054	3.48305e-08
Tub	1.18209e-12	0.759682	0.343	0.232	3.81639e-08
Igf1r	1.18537e-12	0.62126	0.361	0.248	3.82696e-08
Socs7	1.20368e-12	0.74316	0.293	0.184	3.88607e-08
Zfyve28	1.37551e-12	1.16078	0.17	0.083	4.44082e-08
Eif5	1.40663e-12	0.491891	0.417	0.288	4.5413e-08
Rpl17	1.42137e-12	-0.323445	0.86	0.903	4.58891e-08
Helb	1.42833e-12	2.11751	0.071	0.016	4.61136e-08
Acadm	1.42949e-12	0.366737	0.64	0.517	4.61511e-08
Cox5b	1.57901e-12	-0.379263	0.735	0.811	5.09783e-08
Ddx21	1.58346e-12	1.01237	0.268	0.167	5.1122e-08
Nmt1	1.9299e-12	0.710004	0.346	0.233	6.2307e-08
Gars	2.07808e-12	0.77037	0.339	0.226	6.70908e-08
Arih1	2.38382e-12	0.728	0.343	0.233	7.69618e-08
Malat1	2.38905e-12	-6.82793	0.731	0.536	7.71305e-08
Lamp2	3.18565e-12	0.997089	0.209	0.115	1.02849e-07
Stk35	3.24074e-12	0.460516	0.576	0.468	1.04627e-07
Klhl29	3.3493e-12	1.3606	0.111	0.042	1.08132e-07
Rrp1b	3.54402e-12	0.774918	0.337	0.226	1.14419e-07
Stk19	3.5941e-12	1.77177	0.069	0.016	1.16036e-07
Med13	3.62467e-12	0.51016	0.504	0.384	1.17022e-07
Pla2r1	4.26162e-12	0.546866	0.433	0.317	1.37586e-07
Dot1l	4.3817e-12	1.12636	0.171	0.085	1.41463e-07
Gpi1	4.85543e-12	-0.478928	0.522	0.634	1.56758e-07
Sltm	5.08466e-12	0.695057	0.293	0.186	1.64158e-07
Meis2	5.11242e-12	0.714633	0.324	0.21	1.65054e-07
Mtln	5.72295e-12	-0.602198	0.373	0.498	1.84766e-07
Slc25a37	5.88865e-12	1.79242	0.078	0.022	1.90115e-07
Cnot3	6.50913e-12	0.975618	0.194	0.104	2.10147e-07
Hp1bp3	6.79049e-12	0.783222	0.296	0.192	2.19231e-07
Ndufb3	7.67682e-12	-0.425719	0.618	0.717	2.47846e-07
Slc25a5	7.96672e-12	-0.297252	0.859	0.905	2.57205e-07
Gm7616	8.35896e-12	-3.16404	0.006	0.043	2.69869e-07
Chd4	8.81301e-12	0.514257	0.473	0.356	2.84528e-07
Ube2j1	9.97182e-12	0.753952	0.352	0.247	3.2194e-07
Klf9	1.10879e-11	0.474015	0.46	0.348	3.57973e-07
Map4k4	1.14624e-11	1.22787	0.118	0.048	3.70065e-07
Ap2b1	1.18187e-11	1.30346	0.14	0.064	3.81568e-07
Gsk3b	1.18549e-11	0.42211	0.66	0.558	3.82734e-07
Baz2a	1.20383e-11	0.797826	0.228	0.132	3.88657e-07
Dhx9	1.22548e-11	0.662039	0.334	0.227	3.95645e-07
Igsf11	1.32651e-11	0.826275	0.238	0.142	4.28263e-07
Pfdn5	1.46443e-11	-0.377911	0.798	0.832	4.72791e-07
Park7	1.65416e-11	-0.455134	0.668	0.751	5.34044e-07
Parp1	1.72035e-11	1.15969	0.177	0.094	5.55415e-07
Eef1g	1.99951e-11	-0.550359	0.565	0.66	6.45543e-07
Rgs9	2.07311e-11	0.25268	0.861	0.795	6.69302e-07
Cnot6	2.15755e-11	0.307395	0.726	0.639	6.96564e-07
Cops9	2.27798e-11	-0.398748	0.593	0.699	7.35446e-07
Rad21	2.38665e-11	0.782278	0.283	0.184	7.70529e-07
Plekhb1	2.49038e-11	0.438115	0.555	0.46	8.04019e-07
Hnrnpm	2.53031e-11	0.469972	0.509	0.395	8.1691e-07
Ubxn4	2.60463e-11	0.412973	0.495	0.372	8.40905e-07
Cdk19	2.88133e-11	0.44955	0.466	0.354	9.30237e-07
Pcare	2.91543e-11	0.575336	0.366	0.256	9.41248e-07
Dhrs7	2.97583e-11	-0.891885	0.115	0.204	9.60745e-07
Mkln1	3.18298e-11	0.889449	0.262	0.167	1.02763e-06
E2f6	3.29257e-11	2.16863	0.054	0.01	1.06301e-06
Cdkn2c	3.38884e-11	0.820635	0.28	0.181	1.09409e-06
Ubr5	3.46675e-11	0.834594	0.237	0.143	1.11924e-06
Fam171b	3.59911e-11	0.366233	0.625	0.514	1.16197e-06
Cert1	3.63347e-11	0.732874	0.234	0.138	1.17307e-06
Grcc10	3.78995e-11	-0.405094	0.622	0.713	1.22359e-06
Arl6ip1	3.84432e-11	0.423871	0.579	0.474	1.24114e-06
Myh9	3.97231e-11	1.47863	0.099	0.037	1.28246e-06
Ddx19a	4.39961e-11	1.01218	0.19	0.105	1.42041e-06
Jund	4.45255e-11	0.568532	0.301	0.195	1.43751e-06
Romo1	4.47673e-11	-0.398154	0.483	0.613	1.44531e-06
Rpl23	4.57811e-11	-0.237231	0.947	0.965	1.47804e-06
Tirap	4.74745e-11	1.65931	0.08	0.025	1.53271e-06
H2aj	5.20855e-11	-1.05791	0.101	0.184	1.68158e-06
Cpeb4	5.37753e-11	0.634397	0.325	0.218	1.73613e-06
Rab12	5.45676e-11	1.50837	0.081	0.025	1.76172e-06
Ndufb8	6.78022e-11	-0.325836	0.769	0.828	2.18899e-06
Mob3c	6.85619e-11	1.98935	0.069	0.019	2.21352e-06
Rack1	6.92152e-11	-0.303196	0.835	0.869	2.23461e-06
Hk2	7.01713e-11	0.350574	0.736	0.665	2.26548e-06
Gm16262	7.06371e-11	-0.787835	0.088	0.169	2.28052e-06
Rpl12	7.33898e-11	-0.407071	0.742	0.794	2.36939e-06
Sptbn1	7.73201e-11	0.488468	0.444	0.338	2.49628e-06
Vezf1	7.75476e-11	0.364155	0.561	0.453	2.50363e-06
Map2	7.86091e-11	0.529356	0.515	0.419	2.5379e-06
Aff4	7.99225e-11	0.500783	0.406	0.294	2.5803e-06
Ddx3x	8.12566e-11	0.610586	0.36	0.254	2.62337e-06
Plpp2	8.43793e-11	-0.60763	0.311	0.415	2.72418e-06
Got1	8.59133e-11	0.454666	0.535	0.428	2.77371e-06
Ndufb11	8.63746e-11	-0.373986	0.766	0.809	2.7886e-06
Mif	9.10448e-11	-0.727676	0.321	0.422	2.93938e-06
Guca1b	1.03419e-10	-0.223205	0.972	0.983	3.33888e-06
Dmxl2	1.15233e-10	0.572131	0.344	0.239	3.72029e-06
Jun	1.21102e-10	0.551139	0.146	0.068	3.90977e-06
Eif3f	1.26382e-10	-0.477919	0.537	0.634	4.08025e-06
Rpl34	1.28261e-10	-0.267866	0.821	0.885	4.14092e-06
Rora	1.29603e-10	0.388273	0.685	0.6	4.18422e-06
Hnrnpu	1.49782e-10	0.243699	0.857	0.767	4.83571e-06
Negr1	1.56876e-10	0.981268	0.157	0.082	5.06476e-06
Set	1.5811e-10	0.292141	0.768	0.694	5.10458e-06
Ddt	1.65392e-10	-0.712819	0.283	0.383	5.33968e-06
Ahcyl1	1.75528e-10	0.290515	0.609	0.503	5.66693e-06
Arfgef1	1.77304e-10	0.403638	0.528	0.423	5.72426e-06
Atp5o	1.7857e-10	-0.416906	0.653	0.729	5.76512e-06
Rpl29	1.83053e-10	-0.776844	0.114	0.201	5.90987e-06
Rpl14	1.89415e-10	-0.316006	0.857	0.882	6.11528e-06
Ssu72	1.93106e-10	-0.384703	0.696	0.775	6.23444e-06
Vtn	2.059e-10	-0.253584	0.948	0.946	6.64747e-06
Nudt6	2.2699e-10	1.50963	0.061	0.015	7.32838e-06
Mcl1	2.39947e-10	0.863462	0.184	0.103	7.74669e-06
Tgm3	2.49408e-10	-1.50057	0.047	0.108	8.05215e-06
Zcchc7	2.52616e-10	1.08539	0.137	0.066	8.1557e-06
Ndufa7	2.58554e-10	-0.340953	0.684	0.759	8.3474e-06
Dync2i1	2.62153e-10	0.662619	0.257	0.161	8.46361e-06
Rsrp1	2.67066e-10	-0.550897	0.481	0.56	8.62224e-06
Zfp106	2.90136e-10	0.382576	0.547	0.439	9.36705e-06
Slc24a1	2.90212e-10	0.179284	0.996	0.964	9.3695e-06
Sptan1	2.92952e-10	0.584473	0.444	0.349	9.45794e-06
Rps17	3.15458e-10	-0.231566	0.942	0.966	1.01845e-05
Gm17231	3.33406e-10	-0.766116	0.249	0.346	1.0764e-05
Ptms	3.33914e-10	0.410204	0.548	0.444	1.07804e-05
Macf1	3.49836e-10	0.478992	0.486	0.384	1.12944e-05
Ndufs6	3.5268e-10	-0.499291	0.453	0.557	1.13863e-05
Dusp11	3.76364e-10	1.00273	0.129	0.059	1.21509e-05
Syne2	3.84686e-10	0.562267	0.457	0.354	1.24196e-05
Cdk5r2	4.90338e-10	0.623408	0.399	0.309	1.58306e-05
Atp5c1	5.13648e-10	-0.382337	0.684	0.759	1.65831e-05
Mboat7	5.16243e-10	1.48425	0.085	0.03	1.66669e-05
Cox7a2l	5.17018e-10	-0.490824	0.544	0.629	1.66919e-05
Rtkn2	5.21994e-10	0.633048	0.257	0.164	1.68526e-05
Prrc2c	5.44105e-10	0.440669	0.599	0.514	1.75664e-05
Faim	5.45358e-10	-0.275626	0.861	0.888	1.76069e-05
Uqcrb	5.70725e-10	-0.317193	0.756	0.81	1.84258e-05
Hnrnpa3	5.89917e-10	0.27089	0.747	0.665	1.90455e-05
Bptf	6.85464e-10	0.508642	0.46	0.361	2.21302e-05
Acvr2b	6.86436e-10	0.720083	0.213	0.126	2.21616e-05
1190005I06Rik	7.00477e-10	0.432169	0.375	0.268	2.26149e-05
Ankrd11	7.70867e-10	0.574788	0.361	0.259	2.48874e-05
Ralbp1	7.86855e-10	0.740543	0.25	0.161	2.54036e-05
Ugcg	8.1374e-10	1.25857	0.127	0.06	2.62716e-05
Kat6a	8.32133e-10	0.619859	0.28	0.186	2.68654e-05
Etv6	8.78074e-10	1.5659	0.086	0.032	2.83486e-05
Trf	9.05788e-10	-0.259455	0.053	0.012	2.92434e-05
Xist	9.20885e-10	-0.259455	0	0.023	2.97308e-05
Cadm2	9.4885e-10	0.401945	0.593	0.491	3.06336e-05
Ncam1	9.94632e-10	0.570487	0.414	0.316	3.21117e-05
Arih2	1.01413e-09	0.843782	0.192	0.112	3.27412e-05
Pkn2	1.12068e-09	0.65493	0.232	0.144	3.61813e-05
Lbhd1	1.13293e-09	0.323512	0.658	0.584	3.65767e-05
Eif4g2	1.21713e-09	0.200065	0.916	0.877	3.92952e-05
Smad5	1.23141e-09	1.33885	0.11	0.048	3.97562e-05
Sin3a	1.3038e-09	0.953594	0.178	0.1	4.20932e-05
Acsl6	1.3504e-09	0.548646	0.426	0.328	4.35977e-05
Alad	1.35434e-09	1.01429	0.125	0.059	4.37249e-05
Hspa8	1.39613e-09	0.246054	0.855	0.8	4.50741e-05
Map7	1.40426e-09	0.602206	0.328	0.236	4.53366e-05
Galnt7	1.42221e-09	0.543714	0.361	0.262	4.59159e-05
Rpn1	1.44628e-09	0.618279	0.36	0.267	4.66931e-05
Pafah1b1	1.50558e-09	0.482524	0.461	0.361	4.86075e-05
Yy1	1.57094e-09	0.575854	0.325	0.23	5.07177e-05
C1qtnf4	1.59052e-09	-0.962047	0.18	0.267	5.13499e-05
Gm15983	1.6856e-09	1.91278	0.068	0.022	5.44198e-05
Lipe	1.69578e-09	0.662561	0.295	0.206	5.47483e-05
Hnrnpab	1.74751e-09	0.392829	0.437	0.341	5.64183e-05
Rps3a1	1.81038e-09	-0.29501	0.842	0.878	5.84482e-05
Rhebl1	1.85615e-09	2.01289	0.066	0.02	5.99257e-05
Ndufb5	1.88424e-09	-0.472234	0.522	0.599	6.08328e-05
Baz1b	1.93868e-09	0.509543	0.292	0.196	6.25903e-05
Rpl26	2.32339e-09	-0.237736	0.875	0.924	7.50106e-05
Rdx	2.34995e-09	0.686863	0.296	0.204	7.58681e-05
Tulp4	2.35884e-09	0.579803	0.327	0.233	7.61551e-05
Atp5k	2.3943e-09	-0.277404	0.716	0.808	7.73e-05
Ssb	2.73967e-09	0.316847	0.591	0.493	8.84504e-05
Gpbp1	2.90088e-09	0.364046	0.462	0.367	9.36549e-05
Mia3	2.92351e-09	0.587851	0.285	0.194	9.43855e-05
Gigyf2	3.00903e-09	0.672269	0.318	0.227	9.71464e-05
Lamtor4	3.0783e-09	-0.708509	0.28	0.374	9.93828e-05
Cdk11b	3.10318e-09	0.561371	0.339	0.245	0.000100186
Tnks2	3.13262e-09	0.591223	0.298	0.205	0.000101137
Lrrc49	3.38921e-09	1.22092	0.089	0.035	0.000109421
Gpr146	3.49707e-09	2.943	0.038	0.005	0.000112903
Cxxc5	3.51725e-09	1.13886	0.096	0.04	0.000113554
Gm20594	3.617e-09	0.339173	0.846	0.823	0.000116775
Sv2b	3.62907e-09	0.375454	0.522	0.432	0.000117164
Ccl4	3.81052e-09	3.36257	0.025	0	0.000123023
Ap1s2	3.89732e-09	1.07363	0.141	0.074	0.000125825
Rab5if	4.10294e-09	-0.55702	0.373	0.47	0.000132463
Kansl1	4.10454e-09	0.781839	0.224	0.142	0.000132515
Pdzph1	4.11566e-09	0.354427	0.567	0.471	0.000132874
Baz2b	4.15122e-09	0.331783	0.465	0.357	0.000134022
Klhl23	4.34682e-09	0.713459	0.245	0.159	0.000140337
Trib2	4.40596e-09	0.614447	0.269	0.181	0.000142247
Ppp2r3a	4.5086e-09	0.511219	0.258	0.167	0.00014556
Dyrk2	4.51626e-09	0.45944	0.425	0.329	0.000145807
Slc17a7	4.57606e-09	0.179236	0.95	0.926	0.000147738
Senp6	4.5903e-09	0.583375	0.322	0.229	0.000148198
Elf2	4.67379e-09	0.651056	0.196	0.117	0.000150893
Dstn	4.77505e-09	0.296398	0.573	0.474	0.000154163
Atp5mpl	4.77614e-09	-0.261457	0.795	0.862	0.000154198
Ppp3ca	4.84609e-09	0.586055	0.278	0.188	0.000156456
Bst2	4.98399e-09	3.55255	0.034	0.004	0.000160908
Ccdc186	5.28369e-09	0.648691	0.237	0.151	0.000170584
Phf20	5.53317e-09	0.482525	0.219	0.134	0.000178638
Gm10076	5.89037e-09	-1.67826	0.025	0.069	0.000190171
Sys1	5.89163e-09	-0.511075	0.492	0.57	0.000190211
BB218582	5.89342e-09	-1.10549	0.098	0.168	0.000190269
Lad1	5.92864e-09	3.11373	0.032	0.003	0.000191406
Cenpe	5.97344e-09	1.84311	0.061	0.019	0.000192852
Aldoc	6.03107e-09	-0.619311	0.309	0.399	0.000194713
Camk1d	6.11045e-09	0.421818	0.443	0.343	0.000197276
Tomm20	6.24929e-09	-0.3172	0.775	0.807	0.000201758
Nectin3	6.33278e-09	3.31217	0.035	0.004	0.000204454
Pacsin2	6.41904e-09	0.345015	0.511	0.415	0.000207239
Fabp12	6.89551e-09	-0.409801	0.61	0.683	0.000222622
Ikzf5	7.02904e-09	0.657838	0.283	0.197	0.000226932
Ahrr	7.13676e-09	0.818912	0.146	0.078	0.00023041
Hook1	7.90467e-09	0.264556	0.591	0.476	0.000255202
Ankrd12	8.00505e-09	0.280816	0.686	0.588	0.000258443
Ndufa3	8.19462e-09	0.41202	0.507	0.421	0.000264563
Pomp	8.71735e-09	-0.549881	0.461	0.535	0.00028144
Cdk2ap2	9.10729e-09	0.339088	0.557	0.473	0.000294029
Prorsd1	9.96336e-09	0.938181	0.18	0.107	0.000321667
Mien1	1.09496e-08	-0.650249	0.303	0.392	0.000353508
Adssl1	1.1531e-08	1.70136	0.07	0.025	0.000372279
Tra2b	1.17762e-08	0.606436	0.338	0.245	0.000380196
Tcea1	1.20812e-08	0.509369	0.463	0.378	0.000390043
Ndufa1	1.2121e-08	-0.312899	0.593	0.694	0.000391325
Gm40477	1.24249e-08	-1.17465	0.068	0.129	0.000401139
Chd7	1.25478e-08	0.449016	0.412	0.317	0.000405105
Ino80d	1.26658e-08	0.887316	0.182	0.109	0.000408915
Syp	1.30404e-08	0.274476	0.606	0.508	0.000421009
Grk1	1.31355e-08	0.274854	0.706	0.624	0.00042408
Car2	1.37998e-08	-0.435521	0.589	0.659	0.000445525
Nsun4	1.44237e-08	1.26635	0.093	0.04	0.000465671
Efr3a	1.44628e-08	0.440696	0.332	0.241	0.000466931
H2bc4	1.47579e-08	-0.335835	0.699	0.773	0.000476458
Bms1	1.51364e-08	1.08652	0.134	0.071	0.000488679
Ywhab	1.54713e-08	0.431444	0.375	0.281	0.00049949
Metap2	1.54878e-08	0.457244	0.43	0.334	0.000500024
Slc41a1	1.59023e-08	1.43626	0.075	0.028	0.000513405
Mir124-2hg	1.73234e-08	-0.323086	0.748	0.793	0.000559287
Oxct1	1.8036e-08	0.52225	0.324	0.233	0.000582291
Atp6v0a1	1.81971e-08	0.667512	0.237	0.157	0.000587493
Rps27a	1.83922e-08	-0.202044	0.947	0.967	0.000593791
Fxr1	1.8444e-08	0.726642	0.239	0.158	0.000595465
Cd320	1.84884e-08	1.07349	0.1	0.045	0.000596897
Gm48250	1.8519e-08	2.25882	0.044	0.01	0.000597887
Klhl9	1.91797e-08	0.603137	0.288	0.203	0.000619218
Hmgb2	1.94664e-08	-0.444594	0.504	0.595	0.000628474
Ctbp2	1.97891e-08	0.367326	0.475	0.372	0.000638891
Eef1a1	1.98906e-08	-0.184374	0.96	0.975	0.000642168
Mmd	2.12835e-08	0.704372	0.222	0.143	0.000687136
Dctn4	2.18042e-08	0.843688	0.157	0.089	0.00070395
Madd	2.1985e-08	0.414912	0.371	0.276	0.000709787
Rasa2	2.26974e-08	1.15437	0.111	0.054	0.000732786
Nfat5	2.29189e-08	0.959683	0.132	0.069	0.000739936
Cfap97	2.34454e-08	0.400976	0.302	0.209	0.000756934
Gps2	2.42065e-08	0.784277	0.176	0.106	0.000781505
Ndufc1	2.50119e-08	-0.35464	0.578	0.665	0.000807509
Chsy1	2.59852e-08	0.876633	0.152	0.086	0.000838932
Tob2	2.65807e-08	0.28139	0.582	0.495	0.000858157
Smurf2	2.67635e-08	0.917085	0.138	0.074	0.000864061
Kmt2c	2.86135e-08	0.498864	0.414	0.32	0.000923785
Trim25	2.94366e-08	1.49613	0.07	0.025	0.00095036
Creb1	3.02866e-08	0.629999	0.236	0.155	0.000977802
Tbc1d20	3.4099e-08	0.921597	0.155	0.088	0.00110089
Syne1	3.47539e-08	0.425447	0.302	0.21	0.00112203
Rps9	3.59223e-08	-0.30173	0.839	0.871	0.00115975
Wdr26	3.68709e-08	0.593497	0.207	0.129	0.00119038
Cdc42bpa	3.68981e-08	0.588645	0.198	0.123	0.00119125
Canx	3.70769e-08	0.33638	0.581	0.503	0.00119703
Strbp	3.83179e-08	0.328036	0.567	0.464	0.00123709
Usp9x	3.83343e-08	0.470399	0.283	0.198	0.00123762
Polr3k	3.93327e-08	0.677456	0.214	0.136	0.00126986
Safb	3.94083e-08	0.656675	0.189	0.116	0.0012723
Papola	3.98226e-08	0.455745	0.331	0.239	0.00128567
Commd1	4.02762e-08	-0.464748	0.504	0.587	0.00130032
Hexim1	4.46088e-08	1.31664	0.065	0.022	0.0014402
Npepps	4.47686e-08	0.429145	0.342	0.249	0.00144535
Tcerg1	4.50888e-08	0.673496	0.179	0.108	0.00145569
Shroom2	4.59003e-08	0.752688	0.161	0.093	0.00148189
Rpl7a	4.62269e-08	-0.349544	0.73	0.764	0.00149244
Zbtb22	4.64e-08	0.864063	0.157	0.091	0.00149802
Sec62	4.76175e-08	0.32387	0.607	0.509	0.00153733
Tnrc6c	4.83183e-08	0.278062	0.306	0.213	0.00155996
Rc3h1	4.9045e-08	0.785066	0.229	0.153	0.00158342
Gsc2	5.084e-08	-0.989818	0.045	0.097	0.00164137
Epc2	5.3051e-08	0.694066	0.183	0.11	0.00171275
Prkar2a	5.41472e-08	0.263693	0.51	0.408	0.00174814
Apc	5.49885e-08	0.585451	0.31	0.222	0.0017753
Map1lc3a	5.60355e-08	0.414426	0.278	0.196	0.0018091
Slc1a2	5.66517e-08	0.352379	0.588	0.496	0.001829
Golga2	5.76291e-08	0.712708	0.151	0.086	0.00186055
Vopp1	5.94366e-08	0.391957	0.552	0.467	0.00191891
Peli3	5.98253e-08	0.502001	0.311	0.225	0.00193146
Bloc1s1	6.26631e-08	-0.819298	0.1	0.169	0.00202308
Klhl36	6.41188e-08	0.611017	0.207	0.133	0.00207007
Ntan1	6.6262e-08	-0.681981	0.201	0.287	0.00213927
Timm8b	7.05289e-08	-0.520991	0.439	0.52	0.00227703
Zfp24	7.11643e-08	0.512573	0.275	0.194	0.00229754
Cpne3	7.15411e-08	0.982163	0.14	0.078	0.0023097
H4c4	7.45089e-08	-0.796642	0.062	0.12	0.00240552
Dnajc5	7.48903e-08	0.38555	0.525	0.443	0.00241783
Trip12	7.49271e-08	0.422581	0.31	0.221	0.00241902
Tpr	7.51765e-08	0.351394	0.466	0.377	0.00242707
4833439L19Rik	7.70554e-08	0.452638	0.404	0.322	0.00248773
Homer1	7.8753e-08	1.13107	0.113	0.057	0.00254254
Asxl2	8.03006e-08	0.914907	0.157	0.092	0.00259251
Hsp90ab1	8.06563e-08	0.406143	0.374	0.28	0.00260399
Tsc22d2	8.51723e-08	1.13553	0.101	0.048	0.00274979
Mpc2	8.53906e-08	-0.493116	0.477	0.558	0.00275684
Agap1	8.88567e-08	0.579796	0.225	0.148	0.00286874
Ppdpf	8.92544e-08	-0.68063	0.191	0.272	0.00288158
Rbbp7	9.38513e-08	0.498509	0.283	0.199	0.00302999
Bzw1	9.75475e-08	0.423606	0.297	0.208	0.00314932
Purb	1.0207e-07	0.153755	0.956	0.948	0.00329534
Dennd5a	1.02082e-07	0.638531	0.218	0.143	0.00329571
Uvrag	1.03068e-07	0.782534	0.119	0.062	0.00332755
Septin7	1.036e-07	0.443854	0.314	0.226	0.00334472
Smdt1	1.04156e-07	-0.386357	0.588	0.668	0.00336269
Hadha	1.0625e-07	0.788128	0.165	0.097	0.00343028
Wdcp	1.07777e-07	1.06551	0.078	0.032	0.00347957
Mcf2l	1.14149e-07	0.826396	0.145	0.083	0.0036853
Gpr157	1.14785e-07	3.6257	0.028	0.003	0.00370583
Chd6	1.14969e-07	0.624879	0.178	0.109	0.00371177
Cnpy2	1.16217e-07	-0.687339	0.202	0.282	0.00375208
Pkd1	1.16775e-07	0.973299	0.115	0.059	0.00377008
1600014C23Rik	1.17253e-07	-1.9191	0.014	0.046	0.00378552
Tnnt1	1.18536e-07	3.48257	0.028	0.003	0.00382694
Mrps21	1.20751e-07	-0.545	0.339	0.428	0.00389843
Rpl35a	1.23074e-07	-0.229476	0.805	0.867	0.00397344
Osbp2	1.27555e-07	0.2419	0.711	0.648	0.00411813
Tmem165	1.30456e-07	0.687608	0.198	0.127	0.00421178
Cbx3	1.31347e-07	0.223393	0.768	0.728	0.00424053
Gns	1.32546e-07	0.887613	0.154	0.091	0.00427923
Clta	1.38475e-07	-0.337275	0.637	0.69	0.00447067
Ubap1l	1.42417e-07	0.947639	0.116	0.06	0.00459793
Setdb2	1.42845e-07	1.23739	0.068	0.026	0.00461176
Amacr	1.44325e-07	1.00953	0.106	0.053	0.00465953
Glmn	1.47963e-07	0.279462	0.57	0.487	0.00477698
Uqcrh	1.48648e-07	-0.274971	0.864	0.876	0.00479909
Brd4	1.57313e-07	0.753468	0.129	0.07	0.00507886
Ank3	1.61201e-07	1.09442	0.101	0.05	0.00520438
Pcbd2	1.61431e-07	-1.14264	0.045	0.093	0.0052118
Nufip2	1.64099e-07	0.647303	0.21	0.136	0.00529793
Ndufa13	1.66617e-07	-0.405788	0.582	0.654	0.00537922
Acin1	1.67249e-07	0.330419	0.393	0.302	0.00539964
Susd3	1.68648e-07	-0.460785	0.418	0.505	0.0054448
Myo5b	1.71777e-07	2.42696	0.038	0.008	0.00554581
Pbrm1	1.82628e-07	0.291652	0.542	0.447	0.00589613
Timm29	1.82872e-07	0.932389	0.117	0.062	0.00590402
Grip2	1.90916e-07	-0.84565	0.055	0.108	0.00616373
4932438A13Rik	1.93061e-07	0.465137	0.402	0.32	0.00623297
Osbpl8	1.93419e-07	0.497734	0.289	0.209	0.00624455
Arl5a	1.95058e-07	0.7553	0.178	0.11	0.00629744
Cish	1.976e-07	1.53973	0.05	0.015	0.00637951
Rbm25	1.97685e-07	0.424551	0.265	0.184	0.00638226
2310034G01Rik	1.9881e-07	-1.70579	0.017	0.051	0.00641859
Socs3	2.01975e-07	6.32138	0.02	0	0.00652077
Ppp3r1	2.04533e-07	0.382987	0.296	0.211	0.00660335
Wwc2	2.05266e-07	0.37974	0.33	0.242	0.00662702
Diaph1	2.05365e-07	0.943082	0.12	0.064	0.00663021
Hdgf	2.05886e-07	0.428954	0.358	0.274	0.00664703
Frmpd1	2.07376e-07	0.432957	0.28	0.196	0.00669514
Snrpd2	2.07426e-07	-0.486207	0.437	0.517	0.00669673
Cnga1	2.07783e-07	-0.156299	0.991	0.987	0.00670828
C2cd2l	2.15507e-07	0.381688	0.397	0.314	0.00695765
Dleu7	2.2089e-07	-1.56758	0.025	0.063	0.00713143
Rere	2.21521e-07	0.704553	0.156	0.094	0.0071518
Rybp	2.22656e-07	0.758488	0.178	0.112	0.00718844
Ttbk2	2.28424e-07	0.78973	0.173	0.107	0.00737467
Ahi1	2.32567e-07	0.479368	0.289	0.21	0.00750841
Erbin	2.45015e-07	0.798471	0.161	0.097	0.00791032
Prkx	2.53079e-07	1.14034	0.079	0.034	0.00817064
Celf1	2.53276e-07	0.5668	0.206	0.132	0.00817702
Hfe	2.54824e-07	-1.30763	0.024	0.062	0.00822698
Cetn4	2.58921e-07	0.827848	0.165	0.101	0.00835928
Lrba	2.63107e-07	0.51567	0.235	0.161	0.0084944
H2-D1	2.71556e-07	-0.380252	0.414	0.509	0.0087672
Phb	2.73008e-07	-0.835803	0.117	0.183	0.00881406
Kif2a	2.75056e-07	0.35678	0.422	0.328	0.00888019
Crebbp	2.76218e-07	0.506449	0.275	0.196	0.00891769
Sdhaf1	2.77535e-07	-0.477853	0.364	0.445	0.00896022
Timm44	2.79851e-07	-0.468184	0.374	0.462	0.009035
Ppme1	2.83083e-07	0.929546	0.152	0.091	0.00913932
Cpeb3	2.83536e-07	0.638022	0.199	0.128	0.00915397
Atp5md	2.88169e-07	-0.218255	0.743	0.831	0.00930353
Rfx2	2.92249e-07	1.58853	0.043	0.011	0.00943527
Eif3a	2.96758e-07	0.491254	0.189	0.117	0.00958084
Ap1b1	2.98014e-07	0.487508	0.304	0.228	0.00962137
Rab10	2.99463e-07	0.434168	0.229	0.154	0.00966815
Clu	3.03554e-07	0.960323	0.23	0.164	0.00980025
Hsp90aa1	3.08157e-07	0.132025	0.999	0.999	0.00994886
Trpc1	3.10857e-07	0.369303	0.343	0.255	0.010036
Gm12758	3.11412e-07	1.17387	0.084	0.038	0.0100539
Cnot6l	3.1151e-07	0.655453	0.231	0.159	0.0100571
Rxylt1	3.12589e-07	0.849814	0.156	0.094	0.0100919
Syngr3	3.22223e-07	2.15111	0.04	0.01	0.010403
Cuedc2	3.31962e-07	-0.601783	0.305	0.383	0.0107174
Phf12	3.39741e-07	0.81062	0.161	0.1	0.0109685
Tnrc6b	3.51337e-07	0.310622	0.592	0.508	0.0113429
Pgk1	3.52489e-07	-0.478872	0.466	0.541	0.0113801
Atp2a2	3.53378e-07	0.483874	0.324	0.246	0.0114088
H2ac18	3.56756e-07	-1.07718	0.033	0.075	0.0115179
Selenot	3.75248e-07	0.556762	0.222	0.149	0.0121149
E130218I03Rik	3.77955e-07	-0.552906	0.313	0.395	0.0122023
Ilf3	3.88673e-07	0.833248	0.17	0.106	0.0125483
Wwtr1	3.9817e-07	1.20581	0.083	0.038	0.0128549
Utp3	4.21502e-07	0.642801	0.2	0.13	0.0136082
Stag2	4.37859e-07	0.394361	0.406	0.322	0.0141363
Tigar	4.42037e-07	0.812862	0.148	0.088	0.0142712
Ubxn2a	4.45255e-07	0.479551	0.34	0.26	0.0143751
Tor1aip1	4.60354e-07	0.737509	0.163	0.1	0.0148625
Arl6	4.66207e-07	0.249432	0.707	0.66	0.0150515
Srpr	4.66508e-07	0.680032	0.154	0.092	0.0150612
Itprid2	4.76892e-07	1.18742	0.076	0.033	0.0153965
Tasor	4.8707e-07	0.736762	0.148	0.088	0.0157251
Cse1l	4.96239e-07	0.815989	0.135	0.078	0.0160211
Gnat1	5.02707e-07	0.102549	0.999	1	0.0162299
Pmm1	5.08833e-07	-0.519224	0.364	0.442	0.0164277
Ube2h	5.14726e-07	0.480883	0.273	0.194	0.0166179
Usp33	5.16277e-07	0.403314	0.398	0.32	0.016668
Riok3	5.19583e-07	0.499943	0.23	0.156	0.0167747
Tomm70a	5.56372e-07	0.500785	0.225	0.153	0.0179625
Tmem150c	5.67601e-07	0.569515	0.248	0.175	0.018325
Upf2	5.76392e-07	0.677246	0.277	0.208	0.0186088
Pcnx	5.82362e-07	0.9592	0.09	0.043	0.0188016
Abcb7	5.90004e-07	0.998129	0.106	0.055	0.0190483
Dgcr8	6.17287e-07	0.799373	0.088	0.042	0.0199291
Cask	6.58428e-07	1.1377	0.086	0.041	0.0212574
Swi5	6.61023e-07	-0.342245	0.468	0.549	0.0213411
Thrb	6.62209e-07	0.534894	0.212	0.142	0.0213794
Ube2q1	6.83505e-07	0.455902	0.263	0.186	0.022067
Rps29	6.93918e-07	-0.107157	0.996	0.999	0.0224031
Hmgb1	7.02464e-07	0.229623	0.703	0.654	0.0226791
Tnrc6a	7.26103e-07	0.5559	0.232	0.16	0.0234422
Dpysl3	7.28219e-07	0.215412	0.702	0.635	0.0235105
Pcdh15	7.4071e-07	0.898111	0.153	0.094	0.0239138
Wbp4	7.5648e-07	0.324975	0.428	0.34	0.024423
Itch	7.61433e-07	0.786526	0.145	0.088	0.0245829
Uqcr11	7.73896e-07	-0.387186	0.527	0.602	0.0249852
Tomm7	8.07728e-07	-0.31106	0.579	0.669	0.0260775
Fbxo27	8.08561e-07	1.24297	0.069	0.029	0.0261044
Ro60	8.34484e-07	0.345989	0.545	0.478	0.0269413
Nucks1	8.71874e-07	0.30469	0.465	0.382	0.0281485
Rab30	8.86401e-07	0.595482	0.183	0.118	0.0286175
Naa15	9.17624e-07	0.619555	0.165	0.102	0.0296255
Bbln	9.82485e-07	-0.593408	0.312	0.387	0.0317195
Khdrbs1	9.9213e-07	0.42028	0.358	0.28	0.0320309
Glg1	1.01277e-06	0.540657	0.264	0.191	0.0326974
Herc1	1.02635e-06	0.677197	0.187	0.123	0.0331356
Casc3	1.05644e-06	0.74015	0.112	0.061	0.034107
St13	1.0689e-06	0.306029	0.604	0.536	0.0345096
Zrsr1	1.09268e-06	0.813724	0.143	0.086	0.0352773
Rasal2	1.09514e-06	0.61572	0.2	0.132	0.0353565
mt-Cytb	1.10072e-06	-0.193252	0.978	0.979	0.0355367
Apex2	1.14613e-06	1.64937	0.045	0.014	0.037003
Ube2b	1.14994e-06	0.448486	0.288	0.21	0.0371258
Ube3a	1.15689e-06	0.41885	0.353	0.268	0.0373502
Ndufa8	1.17205e-06	0.319902	0.373	0.286	0.0378397
Rnf115	1.22571e-06	0.660093	0.175	0.113	0.0395721
Lats1	1.26513e-06	0.869858	0.116	0.064	0.0408448
Plk2	1.27468e-06	3.84089	0.021	0.001	0.0411531
Akirin2	1.2753e-06	0.363545	0.304	0.227	0.0411731
Atp5g1	1.27919e-06	-0.313341	0.758	0.795	0.0412987
Mib1	1.28286e-06	0.793234	0.145	0.088	0.0414173
Dnaja1	1.30454e-06	0.392771	0.335	0.249	0.0421172
Prdx2	1.36214e-06	-0.33493	0.612	0.688	0.0439766
Ankrd40	1.36795e-06	0.399671	0.242	0.167	0.0441641
Ndufs3	1.37666e-06	-0.576891	0.36	0.428	0.0444454
Caprin1	1.38227e-06	0.429325	0.244	0.172	0.0446267
Zbtb6	1.39881e-06	0.92689	0.117	0.065	0.0451605
Arf3	1.40019e-06	1.05295	0.116	0.065	0.045205
Zfp281	1.41216e-06	0.523191	0.234	0.164	0.0455916
Cdk17	1.45054e-06	2.13406	0.041	0.012	0.0468308
Eid1	1.51613e-06	-0.392944	0.473	0.55	0.0489482
Bmpr2	1.52809e-06	0.505901	0.276	0.201	0.0493344
Dynll1	1.53352e-06	-0.269058	0.777	0.809	0.0495095
Saysd1	1.55012e-06	0.713597	0.075	0.033	0.0500455
Cds1	1.56216e-06	0.251443	0.625	0.562	0.0504343
Kif13a	1.58153e-06	0.693998	0.119	0.067	0.0510597
Synj1	1.63428e-06	0.339954	0.379	0.299	0.0527626
Grtp1	1.68865e-06	-0.383366	0.531	0.595	0.0545179
Scand1	1.72703e-06	-0.520672	0.461	0.532	0.0557572
Atrx	1.72893e-06	0.505227	0.345	0.268	0.0558186
Brd3	1.73696e-06	0.389632	0.377	0.296	0.0560778
Slc35e4	1.75029e-06	0.81404	0.143	0.088	0.0565081
Itsn2	1.75542e-06	0.551558	0.252	0.181	0.0566737
Slk	1.75856e-06	0.497604	0.235	0.162	0.056775
Ubxn1	1.76389e-06	0.413543	0.34	0.258	0.0569472
Ppp3cb	1.7651e-06	0.433088	0.27	0.196	0.0569863
Bnip2	1.85736e-06	0.294556	0.351	0.272	0.0599649
Clasp1	1.91126e-06	0.577262	0.221	0.153	0.0617051
Rpl31	2.00833e-06	-0.308826	0.612	0.682	0.0648388
Atp5pb	2.04138e-06	-0.325651	0.69	0.739	0.065906
Trak2	2.06365e-06	0.601329	0.196	0.131	0.0666251
Atp2b1	2.07604e-06	0.159667	0.811	0.741	0.067025
B230219D22Rik	2.13208e-06	0.354161	0.373	0.291	0.0688342
Kdm5a	2.16715e-06	0.568017	0.183	0.12	0.0699665
Pdzd2	2.19586e-06	0.749408	0.166	0.107	0.0708932
Rps24	2.20725e-06	-0.144235	0.98	0.99	0.071261
Snx27	2.22031e-06	0.571094	0.163	0.103	0.0716828
Uqcr10	2.22329e-06	-0.334238	0.541	0.613	0.0717789
Mto1	2.25904e-06	1.42373	0.048	0.016	0.0729332
Synpo2	2.2754e-06	0.723159	0.141	0.086	0.0734612
Rbbp6	2.30463e-06	0.392293	0.33	0.253	0.0744049
Pdzd8	2.3123e-06	0.475623	0.233	0.165	0.0746525
Rpl36a	2.38867e-06	-0.35369	0.478	0.567	0.0771182
Hspa5	2.4078e-06	0.152124	0.6	0.506	0.0777357
Pdcd4	2.46238e-06	0.818531	0.16	0.101	0.079498
Anapc13	2.50199e-06	-0.47924	0.289	0.369	0.0807768
Pcsk1n	2.50566e-06	-0.342018	0.665	0.697	0.0808953
Dync1li1	2.57291e-06	0.335422	0.312	0.232	0.0830663
Nisch	2.61962e-06	0.506731	0.245	0.175	0.0845745
Klhl8	2.67522e-06	1.14015	0.08	0.039	0.0863696
Atp5d	2.71338e-06	-0.391415	0.472	0.541	0.0876014
Oaz2	2.74401e-06	0.490269	0.214	0.146	0.0885902
Shoc2	2.76459e-06	0.510623	0.288	0.216	0.0892547
Alyref	2.82998e-06	-0.496834	0.22	0.296	0.0913659
Eml1	2.83702e-06	0.556948	0.17	0.109	0.0915932
Col4a1	2.86626e-06	6.25811	0.016	0	0.0925372
Rnf10	2.86631e-06	0.204814	0.648	0.565	0.0925389
Chil1	2.95152e-06	-0.259455	0.02	0.001	0.0952897
Dnajb1	2.96834e-06	0.646586	0.137	0.082	0.0958328
Tdg	3.03676e-06	0.864102	0.111	0.062	0.0980417
Ptpmt1	3.07692e-06	-0.66468	0.204	0.274	0.0993382
Map4	3.09502e-06	0.388899	0.398	0.327	0.0999226
Ppp4r2	3.10319e-06	0.502708	0.243	0.175	0.100186
Zfp654	3.12146e-06	0.438195	0.268	0.198	0.100776
Wapl	3.15094e-06	0.260406	0.544	0.48	0.101728
Smc1a	3.15802e-06	0.395044	0.355	0.274	0.101957
Abca4	3.16663e-06	0.162019	0.832	0.77	0.102235
Ndufb9	3.23304e-06	-0.284934	0.78	0.822	0.104379
Cep290	3.32153e-06	0.297636	0.574	0.501	0.107236
Nek7	3.35881e-06	0.64613	0.183	0.123	0.108439
Akap11	3.46436e-06	0.635706	0.186	0.126	0.111847
Atox1	3.50967e-06	-0.642729	0.219	0.286	0.11331
Ggps1	3.52792e-06	0.53291	0.224	0.157	0.113899
Eif3c	3.56368e-06	0.337544	0.473	0.393	0.115054
Pclo	3.62052e-06	0.821446	0.135	0.083	0.116888
Usp47	3.69078e-06	0.336921	0.254	0.18	0.119157
Mga	3.73299e-06	0.507724	0.199	0.135	0.12052
Epb41	3.78301e-06	0.198333	0.828	0.792	0.122134
Spire1	3.82162e-06	0.721452	0.128	0.076	0.123381
Mtif2	3.8281e-06	0.67299	0.168	0.11	0.12359
Wdfy3	3.88394e-06	0.648687	0.152	0.095	0.125393
Foxj2	3.94629e-06	0.829286	0.125	0.074	0.127406
Syt11	4.0636e-06	2.16153	0.033	0.008	0.131193
Rpgrip1	4.07897e-06	0.276861	0.56	0.482	0.131689
Rsl1d1	4.10338e-06	0.287809	0.33	0.254	0.132478
Dync1h1	4.19349e-06	0.310701	0.522	0.454	0.135387
Ccl12	4.46425e-06	5.97983	0.016	0	0.144128
Tet3	4.47508e-06	0.363719	0.384	0.307	0.144478
Dctpp1	4.50961e-06	-0.731453	0.143	0.207	0.145593
Ppp2r2a	4.52026e-06	0.659059	0.091	0.047	0.145937
5930430L01Rik	4.5323e-06	-0.515254	0.239	0.314	0.146325
Cfap298	4.58943e-06	0.350878	0.32	0.245	0.14817
Prkca	4.61594e-06	0.401254	0.224	0.158	0.149026
Dvl3	4.68034e-06	0.757283	0.127	0.076	0.151105
Nsf	4.69189e-06	0.261201	0.56	0.492	0.151478
Huwe1	4.76156e-06	0.40189	0.331	0.259	0.153727
Vps13a	4.76227e-06	0.871408	0.057	0.023	0.15375
Uqcc3	4.84078e-06	0.190175	0.711	0.639	0.156285
Emc4	4.85774e-06	-0.482861	0.316	0.393	0.156832
1110004F10Rik	5.00189e-06	0.304069	0.461	0.381	0.161486
mt-Nd5	5.00685e-06	0.28544	0.793	0.758	0.161646
Dnajb2	5.03827e-06	0.389918	0.381	0.306	0.162661
Pcolce	5.05137e-06	4.59623	0.025	0.004	0.163084
Prdx5	5.07736e-06	-0.42184	0.373	0.451	0.163923
Fxr2	5.098e-06	0.617942	0.174	0.116	0.164589
Arhgef12	5.15746e-06	0.716504	0.208	0.148	0.166509
Zfand5	5.18874e-06	0.280013	0.317	0.238	0.167519
Wdr83os	5.26606e-06	-0.813149	0.08	0.132	0.170015
Zmym2	5.50983e-06	0.550332	0.15	0.094	0.177885
Gm4065	5.55796e-06	-2.10793	0.009	0.033	0.179439
Cpe	5.61157e-06	0.14498	0.959	0.918	0.18117
Tmem30a	5.62944e-06	0.318166	0.402	0.323	0.181747
U2surp	5.65364e-06	0.405051	0.398	0.322	0.182528
Tgfbrap1	5.6748e-06	1.04571	0.092	0.049	0.183211
Nlk	5.67697e-06	0.259292	0.64	0.591	0.183281
Eif3i	5.78974e-06	-0.556818	0.266	0.338	0.186922
Nsrp1	5.8499e-06	0.675816	0.182	0.123	0.188864
Abhd17b	5.8772e-06	0.506892	0.172	0.113	0.189745
Polr2l	6.02236e-06	-0.498891	0.178	0.248	0.194432
Nap1l1	6.04415e-06	0.16633	0.831	0.77	0.195135
Tsix	6.0937e-06	-0.259455	0	0.013	0.196735
Stat2	6.18137e-06	1.70027	0.052	0.02	0.199566
Meig1	6.32227e-06	-0.839022	0.087	0.14	0.204114
Crb1	6.33791e-06	0.20748	0.465	0.386	0.20462
Cops5	6.37744e-06	0.479752	0.181	0.12	0.205896
Ptbp2	6.58519e-06	0.651325	0.137	0.084	0.212603
Srsf3	6.62658e-06	-0.346346	0.588	0.657	0.213939
Arhgap32	6.62658e-06	0.797251	0.181	0.124	0.213939
Gdpd5	6.65604e-06	0.669159	0.179	0.12	0.21489
Abcd3	6.70417e-06	1.22662	0.073	0.035	0.216444
Mdm1	6.78213e-06	0.353245	0.304	0.228	0.218961
Gpr152	6.83385e-06	0.60068	0.219	0.156	0.220631
Kdm5b	6.83722e-06	0.309231	0.501	0.427	0.22074
Prnp	6.87362e-06	0.30225	0.55	0.484	0.221915
Nbeal1	7.19656e-06	0.779813	0.165	0.109	0.232341
Neurl1a	7.33573e-06	1.78916	0.028	0.006	0.236834
Tcf4	7.42776e-06	0.978543	0.145	0.093	0.239805
Lyst	7.52741e-06	0.675475	0.153	0.098	0.243022
Atf6	7.61536e-06	0.529254	0.176	0.118	0.245862
Afg3l1	7.65511e-06	0.796757	0.153	0.1	0.247145
Pdlim3	7.67519e-06	3.37928	0.017	0.001	0.247794
Tm9sf2	7.73038e-06	0.474038	0.225	0.161	0.249575
Clpx	7.78712e-06	0.561749	0.184	0.126	0.251407
Zc3h15	7.84874e-06	0.291432	0.39	0.319	0.253397
Sertad2	7.9404e-06	1.41595	0.048	0.018	0.256356
Slf2	8.09718e-06	0.919338	0.091	0.048	0.261418
Txndc16	8.12805e-06	0.822357	0.14	0.089	0.262414
Nrip1	8.21591e-06	0.486022	0.278	0.209	0.265251
Fnip2	8.29182e-06	0.66364	0.182	0.125	0.267702
Twf1	8.45958e-06	0.835647	0.129	0.079	0.273117
Zfas1	8.55888e-06	-0.505637	0.291	0.36	0.276323
Rps21	8.62792e-06	-0.132781	0.955	0.97	0.278552
Snx25	8.65577e-06	0.479394	0.172	0.113	0.279452
Use1	8.68814e-06	-0.515333	0.371	0.436	0.280497
Pnpt1	8.9271e-06	2.13619	0.038	0.012	0.288212
Fis1	9.11165e-06	-0.471378	0.495	0.552	0.29417
Pex13	9.12647e-06	0.721823	0.127	0.077	0.294648
Hs3st3b1	9.23241e-06	0.308094	0.315	0.242	0.298068
Ift43	9.33125e-06	-0.5815	0.209	0.28	0.301259
Smap2	9.3566e-06	1.22813	0.069	0.033	0.302078
Nup153	9.60037e-06	0.827496	0.118	0.071	0.309948
Prkd3	9.65613e-06	1.68627	0.037	0.011	0.311748
Pabpc1	9.68613e-06	0.198251	0.617	0.542	0.312717
Rbm3	9.76478e-06	-0.771527	0.106	0.161	0.315256
Pcf11	9.8727e-06	0.40588	0.357	0.289	0.31874
Ncbp3	1.01322e-05	0.617022	0.189	0.129	0.327118
Npc1	1.0289e-05	0.596653	0.19	0.132	0.33218
Atp13a3	1.03655e-05	0.559135	0.185	0.126	0.33465
Hspb6	1.04206e-05	0.347488	0.403	0.329	0.336429
Vcp	1.04578e-05	0.268293	0.49	0.413	0.337628
Ier3	1.06439e-05	0.292172	0.407	0.329	0.34364
Xrn2	1.07283e-05	0.513353	0.266	0.2	0.346365
Rplp0	1.08649e-05	-0.302595	0.632	0.691	0.350773
Ramac	1.09e-05	-0.576225	0.14	0.203	0.351907
Csnk2a1	1.1047e-05	0.431018	0.377	0.306	0.356652
Gm10503	1.12064e-05	1.0354	0.058	0.025	0.3618
Med13l	1.12433e-05	0.287799	0.55	0.49	0.362989
Cdr2	1.12505e-05	0.209036	0.658	0.59	0.363221
5033430I15Rik	1.12956e-05	-0.707452	0.118	0.175	0.364678
Grpel2	1.13912e-05	1.18897	0.063	0.029	0.367765
Kmt2b	1.14648e-05	0.657203	0.102	0.057	0.370141
Pex5l	1.16249e-05	0.207421	0.798	0.759	0.375308
Cdv3	1.17178e-05	0.426623	0.164	0.109	0.378308
Rpl18	1.172e-05	-0.301643	0.71	0.739	0.37838
Caprin2	1.17317e-05	3.48337	0.024	0.004	0.378758
Ebp	1.19261e-05	0.63052	0.157	0.103	0.385033
Gatad1	1.19342e-05	0.355304	0.249	0.181	0.385295
Dyrk1a	1.19624e-05	0.559816	0.159	0.104	0.386207
Asxl1	1.2083e-05	0.795066	0.063	0.028	0.390099
Dnmt3a	1.21424e-05	0.372929	0.371	0.303	0.392017
Naf1	1.22617e-05	0.64558	0.136	0.086	0.39587
Orc4	1.25088e-05	0.791715	0.132	0.083	0.403847
Kidins220	1.25125e-05	0.452322	0.284	0.219	0.403965
Spsb2	1.25473e-05	1.82734	0.03	0.007	0.40509
Stag1	1.25832e-05	0.462068	0.213	0.15	0.406247
Pdpk1	1.29123e-05	0.517276	0.234	0.17	0.416872
Hsph1	1.29647e-05	0.526774	0.157	0.102	0.418565
Pten	1.29719e-05	0.245429	0.492	0.414	0.418796
Sat1	1.30876e-05	0.756181	0.094	0.051	0.422533
Grina	1.31178e-05	0.198707	0.627	0.546	0.423507
Tiparp	1.32998e-05	1.21376	0.061	0.028	0.429383
Arhgef26	1.34906e-05	0.318904	0.324	0.251	0.435545
Pde4dip	1.37221e-05	0.486342	0.245	0.184	0.443018
Dcaf1	1.40011e-05	0.687219	0.134	0.084	0.452026
Eif4g1	1.40043e-05	0.544821	0.157	0.103	0.452128
Ndufc2	1.41241e-05	-0.401098	0.468	0.533	0.455996
Gpm6b	1.43607e-05	0.330045	0.286	0.219	0.463635
Hypk	1.44638e-05	-0.340764	0.358	0.442	0.466963
Cir1	1.45563e-05	0.458315	0.207	0.146	0.46995
Ttll5	1.46467e-05	0.741179	0.098	0.055	0.472869
Kmt2e	1.46873e-05	0.183355	0.473	0.39	0.47418
Dennd4a	1.47248e-05	0.736742	0.112	0.066	0.475391
A430035B10Rik	1.47375e-05	-0.664439	0.134	0.192	0.4758
Trip11	1.56638e-05	0.503823	0.237	0.175	0.505706
Virma	1.60575e-05	0.851551	0.12	0.074	0.518416
Zmynd8	1.61765e-05	0.27248	0.368	0.298	0.522259
Ndufb7	1.61818e-05	-0.367668	0.595	0.652	0.522429
Srrm3	1.62708e-05	0.494132	0.156	0.103	0.525304
Emsy	1.64364e-05	0.494433	0.25	0.187	0.53065
Fam169a	1.65144e-05	0.17323	0.802	0.749	0.533168
Pals2	1.66012e-05	1.07412	0.048	0.019	0.535971
Acsl4	1.68286e-05	1.00372	0.048	0.019	0.543313
Kpna1	1.68976e-05	0.614817	0.204	0.146	0.545538
Irf8	1.69115e-05	5.73629	0.014	0	0.545987
Gm4544	1.69115e-05	5.9894	0.014	0	0.545987
Prepl	1.69762e-05	0.508922	0.103	0.059	0.548076
Ech1	1.70365e-05	0.748539	0.097	0.054	0.550023
Eif2s2	1.7337e-05	0.249379	0.442	0.369	0.559725
Spry2	1.73647e-05	0.370232	0.245	0.181	0.560619
Zyg11b	1.73711e-05	0.636643	0.161	0.108	0.560825
R3hdm2	1.74415e-05	0.182445	0.62	0.532	0.563098
Zc3h18	1.75954e-05	0.278768	0.148	0.094	0.568069
Ptcd2	1.77441e-05	0.568643	0.111	0.065	0.572867
Eif5b	1.8101e-05	0.411843	0.36	0.291	0.58439
Arid4b	1.81168e-05	0.503039	0.268	0.202	0.5849
Tigd2	1.81613e-05	0.613414	0.136	0.086	0.586336
Yaf2	1.85141e-05	0.293667	0.45	0.38	0.597729
Ap3m2	1.85397e-05	0.571537	0.132	0.083	0.598554
Cnot1	1.87173e-05	0.4954	0.194	0.137	0.604288
Rlf	1.89645e-05	0.781156	0.123	0.076	0.612268
Gtf3a	1.93138e-05	0.775576	0.08	0.042	0.623546
P4htm	1.94191e-05	-0.713139	0.109	0.163	0.626945
Chd9	1.9518e-05	0.548343	0.249	0.189	0.630137
Brd8	1.95728e-05	0.417879	0.253	0.19	0.631907
Ubr3	1.97445e-05	0.336702	0.235	0.17	0.63745
Ppwd1	1.98356e-05	1.69145	0.038	0.013	0.640392
Rangap1	1.98566e-05	0.438281	0.245	0.183	0.64107
Hbb-bs	2.03292e-05	-0.259455	0.025	0.005	0.656329
Srek1	2.03812e-05	0.743582	0.101	0.058	0.658007
Klhl18	2.07047e-05	0.308532	0.419	0.349	0.668451
Zfp318	2.08087e-05	0.895941	0.102	0.059	0.671808
Setmar	2.09002e-05	2.03212	0.025	0.005	0.674764
Msl2	2.11499e-05	0.48792	0.142	0.09	0.682824
Eif2b4	2.12052e-05	0.501696	0.142	0.091	0.684609
Gm12802	2.14865e-05	2.31316	0.025	0.005	0.693691
Pcm1	2.24981e-05	0.252348	0.338	0.263	0.726352
Rps6ka2	2.32672e-05	1.02583	0.082	0.044	0.75118
Nfkb2	2.32916e-05	0.970511	0.11	0.066	0.751969
Mbnl1	2.34465e-05	0.242615	0.516	0.449	0.75697
Hnrnpul2	2.34894e-05	0.384902	0.279	0.21	0.758354
Zranb1	2.37621e-05	0.300297	0.351	0.278	0.767161
Trp53inp2	2.38148e-05	0.468327	0.171	0.116	0.768862
Ndufb4	2.41927e-05	-0.317297	0.56	0.632	0.78106
Eapp	2.44539e-05	0.354645	0.325	0.257	0.789495
Kif3b	2.49754e-05	0.510148	0.189	0.132	0.80633
Srsf4	2.51329e-05	0.387546	0.284	0.216	0.811415
Mrpl54	2.55319e-05	-0.508075	0.276	0.338	0.824299
Hectd1	2.60119e-05	0.339751	0.36	0.289	0.839794
Arid1b	2.62195e-05	0.514194	0.213	0.155	0.846495
Atg16l1	2.63702e-05	0.573466	0.114	0.068	0.851362
Ctnna1	2.65241e-05	0.564765	0.196	0.14	0.856329
Bcor	2.6532e-05	0.421746	0.145	0.093	0.856586
Cdk12	2.6535e-05	0.350127	0.181	0.123	0.856681
Smarcc2	2.65523e-05	0.331027	0.26	0.193	0.857242
Pum1	2.67076e-05	0.405619	0.346	0.279	0.862256
Ist1	2.68298e-05	0.738478	0.094	0.053	0.8662
Vps35	2.71262e-05	0.36339	0.28	0.216	0.87577
Picalm	2.71901e-05	0.643966	0.134	0.086	0.877833
Kdm2a	2.76302e-05	0.43905	0.153	0.1	0.892041
Ubxn7	2.76801e-05	0.34388	0.201	0.143	0.893651
Bcl3	2.81107e-05	5.13319	0.015	0.001	0.907554
Cpt1a	2.81354e-05	0.262249	0.291	0.223	0.908351
Jmjd1c	2.84671e-05	0.553382	0.184	0.129	0.91906
Cep120	2.87016e-05	0.561071	0.148	0.097	0.926632
Top2b	2.87899e-05	0.198028	0.638	0.578	0.929482
S100a6	2.88984e-05	-1.95713	0.015	0.001	0.932984
Pdzd11	2.91192e-05	-0.786381	0.132	0.187	0.940115
Hddc3	2.91935e-05	-0.715473	0.137	0.193	0.942514
Yes1	2.93219e-05	0.973795	0.098	0.057	0.946657
Usp25	3.0515e-05	0.830843	0.089	0.05	0.985176
Ndufa12	3.14383e-05	-0.525781	0.289	0.36	1
Cltc	3.19361e-05	0.24982	0.456	0.38	1
Taf1	3.21444e-05	0.442219	0.165	0.111	1
Gnb5	3.2363e-05	-0.301563	0.653	0.697	1
Tmf1	3.24412e-05	0.334236	0.189	0.132	1
Cab39l	3.27044e-05	0.582081	0.189	0.135	1
Pwwp2a	3.27511e-05	0.48621	0.161	0.108	1
Pbxip1	3.2881e-05	1.17269	0.08	0.043	1
Ywhah	3.37535e-05	0.633846	0.118	0.072	1
Nop10	3.42101e-05	-0.396633	0.311	0.377	1
Tuba1a	3.44382e-05	-0.444668	0.356	0.424	1
Tmem135	3.46073e-05	0.762757	0.121	0.076	1
Ddx50	3.53478e-05	0.628101	0.166	0.114	1
Sumo2	3.54238e-05	-0.201052	0.742	0.787	1
Psmc3	3.54407e-05	0.290315	0.526	0.462	1
Ogfrl1	3.65502e-05	0.522425	0.145	0.094	1
Hnrnpc	3.70125e-05	0.251492	0.547	0.473	1
Ccar1	3.70657e-05	0.343395	0.261	0.197	1
Gatad2b	3.71186e-05	0.504176	0.177	0.123	1
Uhmk1	3.74852e-05	0.244706	0.428	0.35	1
Abhd3	3.77221e-05	0.899394	0.066	0.033	1
Rsbn1	3.79228e-05	0.358207	0.217	0.159	1
Spata5	3.81086e-05	1.08379	0.052	0.022	1
Rbp1	3.82306e-05	-0.259455	0.028	0.007	1
Ppt1	3.87127e-05	0.869935	0.144	0.097	1
Psmb6	3.8953e-05	-0.39769	0.532	0.587	1
Mycbp2	3.9003e-05	0.521241	0.193	0.138	1
Myo9a	3.96374e-05	0.654409	0.129	0.083	1
Ddx1	3.99476e-05	0.286071	0.464	0.401	1
Hnrnpk	4.01709e-05	0.196914	0.712	0.643	1
Yif1b	4.10637e-05	-0.622303	0.205	0.268	1
Pogk	4.1477e-05	0.737773	0.11	0.067	1
Rcor3	4.18913e-05	0.485661	0.174	0.12	1
Cope	4.25434e-05	-0.663876	0.194	0.251	1
Slmap	4.29075e-05	0.443957	0.186	0.13	1
Ftl1	4.29293e-05	-0.370633	0.548	0.597	1
Mbtps1	4.34187e-05	0.86288	0.13	0.086	1
Vrk3	4.35149e-05	0.326639	0.119	0.072	1
Polr2j	4.38233e-05	-0.547638	0.338	0.393	1
Bloc1s2	4.38958e-05	-0.559445	0.116	0.17	1
Borcs5	4.39717e-05	0.389698	0.268	0.204	1
Zfp646	4.43565e-05	1.5367	0.042	0.016	1
Ppp4r3b	4.52053e-05	0.36191	0.301	0.233	1
Usp12	4.52802e-05	0.220436	0.391	0.32	1
Ctnnb1	4.54166e-05	0.405445	0.266	0.205	1
Ccz1	4.64309e-05	0.405221	0.311	0.248	1
Zfp638	4.78325e-05	0.367691	0.311	0.246	1
Nktr	4.78751e-05	0.353721	0.146	0.094	1
Tmem161b	4.87881e-05	0.816378	0.114	0.071	1
Kdm5d	5.08394e-05	1.6598	0.024	0.005	1
Ascc3	5.11938e-05	0.832725	0.081	0.044	1
Arhgap5	5.13962e-05	0.208991	0.671	0.601	1
Snrnp48	5.14858e-05	0.744457	0.104	0.062	1
Sos1	5.22533e-05	0.912579	0.075	0.04	1
Eif1	5.27304e-05	-0.130419	0.972	0.981	1
Zfx	5.30221e-05	0.714501	0.093	0.054	1
Flot2	5.3196e-05	1.59479	0.037	0.013	1
mt-Nd4l	5.35946e-05	0.290876	0.629	0.575	1
Cdc37l1	5.39365e-05	0.425681	0.205	0.148	1
Slc38a1	5.43856e-05	-0.580319	0.171	0.23	1
Rpl39	5.45171e-05	-0.145932	0.882	0.905	1
Thg1l	5.48335e-05	0.729659	0.086	0.048	1
Pip5k1a	5.48758e-05	0.513674	0.133	0.086	1
Acyp1	5.50179e-05	-0.765924	0.126	0.178	1
Smarca5	5.51406e-05	0.290731	0.412	0.335	1
Usp34	5.53276e-05	0.249373	0.408	0.343	1
Arid1a	5.58822e-05	0.54534	0.234	0.178	1
Amer2	5.601e-05	0.320825	0.37	0.305	1
Pi4ka	5.60277e-05	0.588436	0.145	0.097	1
Nfe2l1	5.61852e-05	0.485102	0.173	0.12	1
Zfp874b	5.65002e-05	1.18527	0.044	0.018	1
Prpf18	5.65718e-05	0.797536	0.125	0.081	1
Serinc3	5.68525e-05	0.383323	0.366	0.306	1
Ctdspl2	5.70789e-05	0.446999	0.183	0.128	1
Dnajc28	5.76952e-05	0.66779	0.087	0.049	1
Ppp1cc	5.859e-05	0.178149	0.674	0.599	1
Eif3h	5.95821e-05	-0.326303	0.523	0.587	1
Pik3ca	6.00283e-05	0.312896	0.348	0.283	1
Irak1bp1	6.00775e-05	-0.795978	0.09	0.136	1
Setx	6.01002e-05	0.509513	0.139	0.091	1
Pxk	6.03771e-05	0.738391	0.094	0.055	1
Zbtb10	6.03953e-05	1.77499	0.031	0.01	1
Uqcc2	6.0612e-05	-0.43703	0.33	0.396	1
Mnt	6.11334e-05	1.10237	0.058	0.028	1
Cdk13	6.15753e-05	0.318181	0.25	0.191	1
Fryl	6.17429e-05	0.183061	0.484	0.408	1
Ints3	6.22245e-05	0.936378	0.081	0.045	1
Fam98a	6.22422e-05	0.716898	0.088	0.05	1
Ripk1	6.23533e-05	2.62408	0.022	0.004	1
Acbd3	6.28107e-05	0.320761	0.248	0.184	1
Aak1	6.28252e-05	0.382299	0.247	0.188	1
Mta2	6.29601e-05	0.383265	0.211	0.154	1
Gnaq	6.299e-05	0.89519	0.094	0.055	1
Actr1a	6.3066e-05	0.470546	0.147	0.098	1
N4bp2l2	6.37929e-05	0.279848	0.218	0.158	1
Dhx15	6.38239e-05	0.348446	0.216	0.156	1
Lcorl	6.40254e-05	0.374042	0.223	0.166	1
Fhip2a	6.40262e-05	0.925015	0.079	0.043	1
Mtdh	6.41843e-05	0.361614	0.316	0.248	1
Map9	6.66875e-05	0.593902	0.142	0.094	1
Mia2	6.75241e-05	0.662632	0.155	0.106	1
Dbi	6.75398e-05	0.353119	0.181	0.127	1
Gabarapl1	6.76841e-05	0.343548	0.437	0.38	1
Eif3j1	6.82906e-05	0.677277	0.193	0.143	1
Naca	6.9656e-05	-0.306339	0.771	0.799	1
Aamp	7.02129e-05	0.341951	0.362	0.301	1
Ptp4a2	7.0662e-05	0.210148	0.585	0.529	1
Rab6a	7.24502e-05	0.524191	0.168	0.116	1
Cdhr1	7.37139e-05	0.149029	0.789	0.729	1
Srp54a	7.49252e-05	0.983203	0.079	0.044	1
Cdkn1b	7.52704e-05	0.37563	0.234	0.175	1
Ric8b	7.54139e-05	0.291975	0.306	0.242	1
Commd6	7.60759e-05	-0.776043	0.17	0.222	1
Ice1	7.71431e-05	0.491934	0.127	0.082	1
Msl1	7.71859e-05	0.537726	0.117	0.074	1
Herc2	7.72252e-05	0.311465	0.243	0.182	1
Hsp90b1	7.82509e-05	0.102131	0.856	0.761	1
Ep300	7.97414e-05	0.434332	0.263	0.205	1
Scaf11	7.99667e-05	0.187898	0.458	0.379	1
Clec16a	8.08636e-05	0.546547	0.111	0.068	1
Tent4b	8.09941e-05	0.456448	0.248	0.193	1
Gpkow	8.14061e-05	0.611746	0.078	0.042	1
Nrd1	8.15103e-05	0.360309	0.293	0.232	1
Add3	8.1592e-05	0.257302	0.381	0.312	1
Wasf3	8.16538e-05	0.227019	0.457	0.398	1
Pex3	8.18055e-05	0.675193	0.109	0.068	1
Alkbh5	8.24181e-05	0.266194	0.477	0.419	1
0610009B22Rik	8.42568e-05	0.222895	0.453	0.381	1
Ccni	8.45287e-05	0.328473	0.316	0.254	1
Usp7	8.49725e-05	0.326801	0.257	0.196	1
Ryr2	8.5607e-05	-1.54388	0.014	0.036	1
Ubr7	8.60776e-05	0.913456	0.087	0.051	1
Bclaf1	8.62677e-05	0.379843	0.321	0.258	1
Prkaca	8.70293e-05	0.764691	0.127	0.083	1
Parp3	8.77441e-05	-1.86706	0.022	0.048	1
Smim12	8.78343e-05	0.586103	0.112	0.071	1
Fndc1	8.79879e-05	-1.36164	0.016	0.039	1
Diaph3	8.96196e-05	0.753336	0.083	0.047	1
Fnip1	8.96491e-05	0.568733	0.183	0.132	1
Sec14l2	9.01264e-05	0.616313	0.158	0.11	1
Tmem167	9.04586e-05	-0.483204	0.325	0.38	1
Nras	9.0936e-05	0.698484	0.075	0.041	1
Ofd1	9.17589e-05	0.694545	0.111	0.07	1
Traf3ip3	9.19676e-05	-0.392854	0.304	0.369	1
Cisd2	9.27618e-05	0.259971	0.336	0.268	1
Usp19	9.32322e-05	0.574732	0.19	0.138	1
Phactr4	9.6678e-05	1.04198	0.056	0.027	1
Fbxl19	9.68732e-05	1.42061	0.043	0.018	1
Zbtb1	9.75515e-05	0.883484	0.081	0.046	1
Nasp	9.77703e-05	0.646552	0.093	0.055	1
Edrf1	9.88232e-05	0.858405	0.069	0.036	1
Eef2kmt	9.94102e-05	0.493073	0.176	0.125	1
Fam168a	9.96739e-05	0.357727	0.279	0.217	1
Stx12	0.000100565	0.377452	0.166	0.114	1
Strap	0.000101522	0.355076	0.25	0.193	1
Epas1	0.000101877	0.473709	0.188	0.136	1
Slc12a5	0.000102094	0.332308	0.228	0.172	1
Dctn1	0.000102921	0.342324	0.363	0.306	1
Frg1	0.000102963	0.494228	0.193	0.141	1
Crtc1	0.000106643	1.53687	0.042	0.017	1
D8Ertd738e	0.000108227	-0.479565	0.296	0.354	1
Rmnd5a	0.000108614	0.492289	0.196	0.143	1
Ralgapa1	0.000108629	0.414892	0.197	0.143	1
Rif1	0.000108929	0.425863	0.163	0.113	1
Akap8	0.000110957	0.757323	0.116	0.074	1
Ppp1r12a	0.000110966	0.529004	0.149	0.103	1
Gm30082	0.000111562	-3.44066	0.002	0.014	1
Abcg4	0.000112193	0.716683	0.133	0.089	1
Tcof1	0.000112227	0.653108	0.099	0.06	1
Dynlrb1	0.000112273	-0.364699	0.408	0.476	1
Rdm1	0.000113126	-0.804378	0.087	0.131	1
Ago3	0.000114631	0.630218	0.08	0.045	1
mt-Nd3	0.000115346	0.261171	0.729	0.718	1
Kdm4c	0.000116133	0.308417	0.351	0.289	1
Spen	0.000118178	0.565589	0.136	0.091	1
Dip2b	0.000119181	0.908596	0.098	0.06	1
Terf2	0.000120103	0.597513	0.089	0.052	1
Plekhf2	0.000120555	0.28079	0.477	0.422	1
A530058N18Rik	0.000121082	-0.542288	0.169	0.223	1
Mxi1	0.00012142	0.622243	0.151	0.105	1
Gpatch8	0.000121789	0.533622	0.164	0.116	1
Lin9	0.000122917	1.49418	0.03	0.01	1
3110040N11Rik	0.000123241	-0.980746	0.022	0.048	1
Txlna	0.000124487	0.71639	0.066	0.035	1
Rap1gds1	0.000125154	0.466385	0.141	0.094	1
Rnf38	0.000125733	1.8122	0.027	0.008	1
Appl1	0.000126378	0.400961	0.242	0.184	1
Kcmf1	0.000129113	0.369384	0.192	0.138	1
Dhrs3	0.00012933	0.295467	0.339	0.28	1
Psma2	0.000130247	-0.395107	0.418	0.482	1
Ylpm1	0.000130896	0.542068	0.158	0.111	1
Daxx	0.00013106	0.487455	0.116	0.075	1
Wnk1	0.000131394	0.271907	0.326	0.262	1
Amz2	0.00013203	-0.397073	0.14	0.195	1
Mxra7	0.000132433	0.368338	0.202	0.146	1
Thoc2	0.000133042	0.322263	0.47	0.406	1
Lrrc8b	0.000133397	0.392581	0.291	0.235	1
Krcc1	0.000134377	0.539728	0.145	0.1	1
Rrp8	0.000135572	0.831499	0.057	0.028	1
Rnf216	0.000135705	0.968225	0.079	0.045	1
Syncrip	0.000135743	0.287237	0.305	0.242	1
Hba-a1	0.000136661	-0.259455	0.02	0.004	1
Wtap	0.000137151	0.523112	0.22	0.167	1
St6galnac5	0.000138221	0.435389	0.16	0.111	1
Slc12a2	0.000139382	0.578259	0.096	0.058	1
Maz	0.000139455	0.545255	0.142	0.097	1
Nrbp1	0.000140671	0.428619	0.153	0.106	1
Nefh	0.000141948	0.503418	0.068	0.036	1
Uqcrc1	0.000143564	0.243874	0.468	0.407	1
Mon2	0.00014408	0.685985	0.073	0.04	1
Ctcf	0.000144117	0.299389	0.392	0.328	1
Rraga	0.000145782	0.360446	0.25	0.193	1
Bsg	0.000146166	-0.242491	0.804	0.804	1
Pank2	0.000147228	0.890451	0.115	0.075	1
Nck1	0.000149649	0.545828	0.102	0.063	1
Prkcsh	0.000150501	0.65383	0.143	0.098	1
Vsig10l	0.000150946	2.56566	0.022	0.005	1
Psmb4	0.000151719	-0.467287	0.435	0.486	1
Nsmce2	0.000152491	-0.495311	0.168	0.222	1
Gclm	0.000152496	0.551609	0.114	0.074	1
Msantd4	0.000153273	0.615519	0.129	0.086	1
Stim1	0.00015346	0.779785	0.089	0.053	1
Snrpb	0.000155234	-0.274466	0.607	0.654	1
Ncor1	0.000155612	0.143865	0.638	0.568	1
Apoe	0.000155687	-0.259455	0.048	0.023	1
H1f2	0.000155711	-0.404259	0.27	0.332	1
Bmt2	0.000163115	0.645707	0.166	0.12	1
Aebp2	0.00016323	0.723335	0.139	0.095	1
Smim30	0.000163643	0.635005	0.133	0.09	1
Oga	0.000168441	0.300699	0.22	0.164	1
Lmbrd2	0.000168466	0.622405	0.078	0.044	1
Eml4	0.000169645	0.930327	0.065	0.034	1
Mrpl9	0.00017028	0.550534	0.191	0.141	1
Rbm26	0.0001729	0.303416	0.222	0.166	1
Pes1	0.000174512	0.455981	0.137	0.093	1
Ndufa2	0.000175075	-0.247876	0.708	0.753	1
1810037I17Rik	0.000177376	0.24038	0.345	0.279	1
Ahctf1	0.000178694	0.693098	0.112	0.072	1
Pde6a	0.000180147	-0.143981	0.969	0.981	1
Timm13	0.000180619	-0.422763	0.364	0.422	1
Hcls1	0.000181256	-0.373768	0.232	0.295	1
5530601H04Rik	0.000182086	-0.99585	0.051	0.085	1
Tmem218	0.000182397	-0.556547	0.195	0.251	1
Irgq	0.00018386	1.00424	0.075	0.042	1
Hira	0.000186039	0.872321	0.071	0.039	1
Selenok	0.000187266	-0.249408	0.675	0.719	1
Gnl1	0.000187879	0.384742	0.291	0.236	1
Anapc16	0.000189919	-0.486916	0.309	0.363	1
Akt2	0.000190087	1.08064	0.046	0.021	1
H2az2	0.000190708	-0.313526	0.632	0.675	1
Hcfc1	0.000191555	0.449252	0.145	0.1	1
Irf2	0.000192017	0.727976	0.121	0.08	1
Hadh	0.000192165	0.825125	0.069	0.038	1
Clstn1	0.000193692	0.184401	0.689	0.636	1
Gtf2ird1	0.000195679	0.589775	0.147	0.103	1
Kantr	0.00019606	-1.3108	0.016	0.037	1
Hipk2	0.000198027	0.391617	0.225	0.17	1
Spast	0.000198457	0.577002	0.117	0.077	1
Ankrd33	0.000198766	-0.418413	0.452	0.509	1
Ctif	0.000199382	0.391812	0.214	0.16	1
Nvl	0.000201829	0.700395	0.084	0.049	1
Eml2	0.00020212	3.14074	0.02	0.004	1
Hif1an	0.00020316	0.913821	0.073	0.041	1
Nsd1	0.000203471	0.325895	0.281	0.222	1
Calm1	0.000203621	-0.220086	0.732	0.767	1
Cotl1	0.000206168	0.538511	0.126	0.083	1
Ankrd17	0.000207265	0.483487	0.209	0.158	1
Nfasc	0.00020791	0.404878	0.144	0.099	1
Tlk2	0.000208391	0.376589	0.191	0.141	1
Ubp1	0.000209633	0.78099	0.095	0.059	1
Clint1	0.000211905	0.477903	0.111	0.071	1
Golgb1	0.000212976	0.275954	0.271	0.212	1
Atp8a2	0.000214245	0.334153	0.31	0.253	1
Rab5a	0.000216304	0.550659	0.178	0.129	1
Acadvl	0.000219355	0.631629	0.131	0.088	1
Akap12	0.000221132	0.886624	0.059	0.03	1
Phtf2	0.000221298	0.97073	0.045	0.02	1
Arl8b	0.000221819	0.323168	0.14	0.095	1
Zc3h6	0.000222243	0.574523	0.111	0.071	1
Wdr47	0.000223708	0.256451	0.353	0.292	1
Ddx24	0.000223746	0.210132	0.329	0.265	1
Rdh5	0.000228624	-0.259455	0.029	0.01	1
Apaf1	0.000230072	2.47534	0.029	0.01	1
Map2k3os	0.000230603	1.46149	0.032	0.012	1
Ppp1r8	0.000230688	0.553376	0.124	0.083	1
Pnisr	0.000235405	0.36055	0.239	0.185	1
Acsl1	0.000235637	0.474218	0.135	0.091	1
Pgp	0.000237566	0.290713	0.301	0.241	1
Afg3l2	0.000238759	0.567038	0.089	0.054	1
Exoc4	0.000243445	0.832298	0.066	0.036	1
Hdac2	0.000243637	0.478295	0.203	0.154	1
Zmym1	0.000245246	1.16974	0.05	0.024	1
Med30	0.000246295	-0.513563	0.127	0.178	1
Coprs	0.000247797	0.540746	0.129	0.087	1
H4c3	0.00024817	-0.657176	0.074	0.114	1
Etf1	0.000250652	0.43881	0.205	0.154	1
Hltf	0.000255389	0.567304	0.176	0.13	1
Ints13	0.000257087	0.402386	0.151	0.104	1
Pkp2	0.000259055	1.05065	0.042	0.019	1
Lrit3	0.000259971	0.877775	0.065	0.035	1
Pcbp4	0.000261817	-0.20474	0.748	0.771	1
Tbl1x	0.000262053	0.558247	0.109	0.07	1
Cdc25a	0.000263006	1.65794	0.026	0.008	1
Luc7l3	0.000263464	0.300024	0.324	0.265	1
Etfb	0.000265683	0.414153	0.129	0.086	1
Slc22a17	0.000266504	-0.664069	0.058	0.094	1
Qrich1	0.000266901	0.588863	0.124	0.083	1
Krt18	0.000267323	0.380855	0.194	0.144	1
Skap2	0.000272814	1.32101	0.026	0.008	1
Garre1	0.000273732	0.201894	0.27	0.212	1
Smc3	0.000275068	0.229119	0.466	0.404	1
Morn2	0.000277113	-0.57543	0.085	0.126	1
Senp5	0.00027717	0.30954	0.134	0.091	1
Gcc2	0.000277322	0.325444	0.207	0.156	1
Pom121	0.000277438	0.290421	0.115	0.075	1
Lnpep	0.000278521	0.685778	0.148	0.104	1
Sntb2	0.000280531	0.318596	0.35	0.291	1
Mapkapk5	0.000281533	-0.649495	0.036	0.065	1
Acsl3	0.000282311	0.699705	0.104	0.068	1
Angel2	0.000284898	0.611675	0.148	0.106	1
Fndc3a	0.000285987	0.401169	0.103	0.065	1
Zhx3	0.000286489	0.744806	0.053	0.027	1
Chd3	0.000286512	1.21197	0.04	0.017	1
Ndrg3	0.000287067	-0.261359	0.624	0.671	1
Slc12a6	0.000287523	0.403488	0.166	0.119	1
Tapbp	0.000289658	0.39386	0.168	0.122	1
Ush2a	0.000289929	0.696857	0.098	0.062	1
Fam204a	0.000293033	0.338074	0.294	0.236	1
Dad1	0.000293308	-0.381537	0.48	0.516	1
Fam135a	0.000297369	0.627363	0.101	0.064	1
Mmgt1	0.000298313	0.607914	0.091	0.056	1
Gpr155	0.000300091	1.63406	0.037	0.016	1
Rorb	0.000300887	-0.295092	0.453	0.517	1
Retreg3	0.000302088	0.719759	0.112	0.074	1
Tfam	0.000302891	0.994736	0.079	0.047	1
Dlat	0.000302964	0.442075	0.13	0.088	1
Fam172a	0.000303763	0.642354	0.081	0.048	1
Klhl3	0.000305099	0.432283	0.237	0.185	1
Soga3	0.000305698	0.906506	0.057	0.029	1
Zfp652	0.000306792	0.203329	0.194	0.143	1
Ube4a	0.000306906	0.659978	0.139	0.097	1
Rfc1	0.000309278	0.45113	0.202	0.152	1
Ncoa6	0.000312209	0.487642	0.148	0.104	1
Gtpbp1	0.00031357	0.398851	0.15	0.104	1
Pik3r1	0.000313771	0.342906	0.307	0.254	1
Ogdh	0.000314241	0.344528	0.209	0.157	1
Rhbdd3	0.000315979	0.747845	0.08	0.047	1
Fkbp8	0.000317423	-0.410334	0.317	0.375	1
2610507B11Rik	0.000322598	0.413181	0.126	0.085	1
Arr3	0.000324401	6.28736	0.023	0.007	1
Maf1	0.00032614	0.372986	0.192	0.143	1
Hirip3	0.000329018	0.273056	0.14	0.095	1
Fyttd1	0.00032988	0.350997	0.202	0.151	1
Ormdl2	0.000331687	-0.945009	0.074	0.111	1
H2az1	0.000332627	0.226101	0.455	0.397	1
Bc1	0.000332707	0.788654	0.132	0.091	1
Fbxw11	0.000334187	0.861236	0.099	0.063	1
Sbno1	0.000337207	0.299185	0.283	0.23	1
Hmgb3	0.000337863	0.652967	0.075	0.043	1
Wac	0.00033861	0.329819	0.371	0.312	1
Nucb2	0.000339107	0.353608	0.263	0.208	1
A430018G15Rik	0.000340024	-1.95502	0.007	0.022	1
Rsl24d1	0.00034146	0.45429	0.127	0.086	1
Cox7b	0.000342755	-0.282382	0.658	0.708	1
Snap91	0.000348398	0.305738	0.314	0.259	1
Spats2	0.000348726	0.787498	0.109	0.071	1
Tfrc	0.000350119	0.539581	0.235	0.187	1
Trim33	0.000352673	0.512052	0.151	0.106	1
Atrip	0.000353182	0.479177	0.091	0.056	1
Mdh1	0.000353262	-0.272633	0.678	0.709	1
Esf1	0.000361173	0.270878	0.189	0.139	1
Tgfbr1	0.000363463	1.09246	0.04	0.018	1
Klhl24	0.000363665	0.496524	0.107	0.069	1
4921534H16Rik	0.000364566	-3.60664	0.001	0.01	1
Maco1	0.000368032	0.474943	0.183	0.135	1
Lbr	0.000369531	0.812054	0.07	0.039	1
Sh3gl2	0.000372107	0.316885	0.26	0.205	1
Slc50a1	0.000372271	1.65628	0.035	0.014	1
Zfp442	0.000372509	0.862848	0.025	0.008	1
Spata9	0.000375878	-0.883524	0.053	0.086	1
Rab18	0.000379644	0.304285	0.317	0.261	1
Larp1b	0.000379813	0.852181	0.036	0.015	1
Smc6	0.000380314	0.453534	0.204	0.155	1
Nop58	0.000383523	0.487942	0.21	0.161	1
Neurl4	0.000383897	0.905012	0.086	0.053	1
Ncor2	0.000385885	0.828495	0.068	0.038	1
Cpeb2	0.000390614	1.08106	0.039	0.017	1
Dclk1	0.000392868	-0.655012	0.094	0.136	1
Nop56	0.000401141	0.445321	0.155	0.111	1
Pde8a	0.000401272	0.522891	0.13	0.09	1
Nipa2	0.000402413	1.01465	0.081	0.049	1
Nudcd3	0.000404271	0.548553	0.145	0.103	1
Zfp84	0.000405772	0.608144	0.094	0.059	1
Setdb1	0.000406377	1.03167	0.058	0.031	1
Phf3	0.000407813	0.293452	0.229	0.177	1
Zbtb8os	0.00041176	-0.988379	0.079	0.116	1
2810030D12Rik	0.0004129	-1.00268	0.029	0.054	1
Csgalnact2	0.00041626	0.513296	0.126	0.086	1
Sh3glb1	0.000417253	0.272606	0.381	0.321	1
Akap1	0.000421214	0.523695	0.121	0.081	1
Ccser2	0.000426497	0.674902	0.096	0.061	1
Igip	0.000427251	0.694753	0.123	0.084	1
Glud1	0.000430329	0.598346	0.085	0.052	1
Zfp407	0.000437425	1.08755	0.05	0.025	1
Ndn	0.000437612	-1.00694	0.047	0.078	1
Rxra	0.000439425	0.749726	0.072	0.042	1
3110070M22Rik	0.000444225	-1.3197	0.027	0.052	1
Capza1	0.000450372	0.530333	0.148	0.106	1
Rdh12	0.000453255	-0.205628	0.835	0.848	1
Jkamp	0.000453569	0.297451	0.324	0.267	1
Zdhhc12	0.000455853	0.521051	0.128	0.087	1
Ncoa1	0.000456161	0.281259	0.335	0.28	1
Bbs4	0.000457389	-0.446257	0.298	0.353	1
Pnp	0.000458171	-0.894566	0.037	0.065	1
Kdm1a	0.000462791	0.255179	0.182	0.135	1
Ap1m1	0.000464619	0.862606	0.037	0.016	1
Gins2	0.000465304	0.53161	0.112	0.075	1
Dcaf11	0.00047175	0.515215	0.114	0.076	1
D5Ertd579e	0.000473743	0.37005	0.194	0.147	1
Ppm1a	0.000474668	0.276714	0.297	0.24	1
Zmynd11	0.000474987	0.422495	0.191	0.143	1
Rangrf	0.000483908	-0.651774	0.142	0.188	1
Esrra	0.00048646	0.663187	0.041	0.019	1
Megf9	0.000491334	0.382408	0.114	0.076	1
Adgrl1	0.000492938	2.81995	0.021	0.006	1
Rab11a	0.000493114	0.436211	0.166	0.121	1
Flii	0.000494913	0.751102	0.096	0.061	1
Rc3h2	0.000496581	0.371339	0.243	0.193	1
Scyl2	0.000496784	0.791542	0.052	0.027	1
Cisd1	0.000497025	-0.382712	0.462	0.508	1
Gm16536	0.000500395	1.14308	0.04	0.018	1
Ppie	0.000501405	-0.716659	0.113	0.156	1
Map7d1	0.000505372	0.667009	0.094	0.059	1
Fam177a	0.000507397	0.755101	0.054	0.028	1
Dvl2	0.000508909	1.32292	0.027	0.01	1
Pacsin1	0.000511347	0.166763	0.468	0.395	1
Maged1	0.000511549	0.380352	0.17	0.126	1
Dhx36	0.000512111	0.354631	0.317	0.265	1
Usp15	0.000512689	0.499951	0.157	0.114	1
Ndufv3	0.000513961	-0.253223	0.578	0.631	1
ENSMUSG00000115801	0.000518023	0.529954	0.161	0.117	1
Skp1	0.000519735	0.333837	0.349	0.298	1
Lca5	0.000526089	0.390472	0.247	0.192	1
Matr3	0.000529255	0.147913	0.407	0.343	1
Aloxe3	0.000529547	1.71042	0.021	0.006	1
Gm44532	0.000531108	-1.03999	0.035	0.062	1
Uvssa	0.000531867	0.817647	0.046	0.022	1
Zcchc9	0.000536628	0.5516	0.094	0.06	1
Fam184b	0.000536665	0.446957	0.067	0.038	1
Srsf10	0.000538549	0.245697	0.247	0.193	1
Pptc7	0.000540633	0.786425	0.122	0.085	1
Wdtc1	0.000545452	0.284074	0.394	0.337	1
Ttc3	0.000547305	0.31625	0.231	0.179	1
Grsf1	0.000549499	0.590049	0.114	0.076	1
Cltb	0.000550706	3.38885	0.016	0.003	1
Sec24b	0.000552262	0.83518	0.063	0.035	1
Slc30a4	0.000555903	0.692552	0.105	0.07	1
Syf2	0.000556213	0.212325	0.327	0.271	1
Exog	0.000556324	1.35266	0.025	0.008	1
Fosb	0.000557667	1.10343	0.022	0.007	1
Bcl7b	0.000559349	0.484064	0.157	0.114	1
Ppil4	0.000563899	0.403707	0.209	0.163	1
Calcoco1	0.000566196	0.500434	0.106	0.069	1
Mdc1	0.000570567	0.445455	0.069	0.039	1
Zfp445	0.000571438	0.299376	0.269	0.213	1
Meak7	0.000571505	0.76576	0.058	0.031	1
Celf2	0.000572894	0.266293	0.444	0.393	1
Rnasek	0.000576661	-0.351992	0.486	0.531	1
Jade1	0.000580341	0.464661	0.156	0.113	1
Cdh2	0.000583868	0.973867	0.1	0.066	1
Ndufs7	0.000588158	-0.365775	0.426	0.483	1
Golga5	0.000592237	0.622956	0.07	0.04	1
Ift57	0.00059775	0.409405	0.207	0.158	1
BC005537	0.000599144	0.196264	0.591	0.543	1
Cox20	0.000599419	-0.485932	0.311	0.362	1
Esco1	0.000602585	0.265811	0.222	0.172	1
Zbtb38	0.000603497	0.408299	0.204	0.155	1
D630045J12Rik	0.000605444	0.553809	0.12	0.083	1
Gm16029	0.000605953	-1.54408	0.006	0.019	1
Proser2	0.000606088	-1.56026	0.009	0.025	1
Ccnl1	0.000606738	0.196767	0.161	0.113	1
Rdh11	0.000612269	0.461653	0.107	0.07	1
Ndufb2	0.000618714	-0.314666	0.452	0.5	1
Rapgef6	0.00061931	0.562078	0.042	0.019	1
Mef2c	0.000625543	0.228932	0.583	0.538	1
Cdc16	0.000626033	0.679927	0.104	0.068	1
Ddit3	0.000629223	0.318528	0.18	0.132	1
Lifr	0.000633783	0.190993	0.24	0.189	1
Gm15327	0.000635707	4.16084	0.011	0.001	1
Mapre2	0.000636083	0.204743	0.402	0.339	1
Mrpl33	0.000636207	-0.385025	0.202	0.257	1
Marchf7	0.000637362	0.364962	0.161	0.117	1
Cacnb2	0.000639773	0.27393	0.256	0.202	1
4930534H18Rik	0.000644766	2.69622	0.011	0.001	1
Nr4a1	0.000646807	1.98208	0.017	0.004	1
Map3k4	0.000647809	0.567101	0.127	0.088	1
Tmem87a	0.000648108	0.929963	0.084	0.053	1
Gtf2i	0.000649825	0.380627	0.211	0.164	1
Abca3	0.000656162	0.944824	0.074	0.045	1
Spg7	0.000664604	0.245705	0.396	0.346	1
Spop	0.000666979	-0.248278	0.614	0.674	1
Ing2	0.000670108	0.412713	0.092	0.058	1
Ccdc112	0.000670159	1.21868	0.029	0.011	1
Ralgapb	0.000670659	0.817562	0.084	0.052	1
Ahcyl	0.000673206	-3.04916	0.002	0.012	1
Bbs5	0.000673566	0.244688	0.427	0.362	1
Eef1b2	0.000680616	-0.372561	0.401	0.449	1
Ep400	0.000682531	0.549078	0.123	0.085	1
Nae1	0.000687868	0.518317	0.196	0.152	1
Aff1	0.000695172	0.38902	0.264	0.213	1
Mtcl1	0.000696188	0.374427	0.158	0.114	1
Dnajc21	0.000697142	0.248715	0.178	0.132	1
Lrit1	0.00069939	0.154829	0.388	0.329	1
Egflam	0.000703555	0.198769	0.396	0.341	1
Riok2	0.000703761	0.701676	0.057	0.03	1
Ppp4r3a	0.00071214	0.498311	0.193	0.148	1
Dlg4	0.000714526	0.237447	0.427	0.375	1
Cdr1os	0.000718838	2.95121	0.014	0.002	1
Tmem245	0.000722373	0.571496	0.106	0.071	1
Cd63	0.000722852	0.937477	0.052	0.028	1
Uqcrq	0.000725767	-0.18675	0.834	0.871	1
Zfp664	0.000726004	0.305843	0.197	0.149	1
Elmod1	0.000726955	0.467288	0.182	0.138	1
Cyp46a1	0.000729288	-2.57396	0.001	0.01	1
Uggt1	0.000729406	0.634595	0.12	0.083	1
Samd1	0.000729581	1.56404	0.02	0.006	1
Btaf1	0.000734232	0.336313	0.129	0.089	1
Mapk1	0.000737923	0.311655	0.152	0.109	1
Sec63	0.000738358	0.368445	0.28	0.23	1
Hspa1b	0.00074484	-0.382411	0.201	0.259	1
Pias1	0.000747653	0.298009	0.199	0.15	1
Tet2	0.000749421	0.596611	0.102	0.068	1
Vps13c	0.000756705	0.615732	0.076	0.045	1
Tubgcp3	0.000756783	1.29516	0.048	0.025	1
Thrap3	0.000763027	0.166337	0.363	0.302	1
Supt20	0.000763123	0.682281	0.098	0.064	1
Pum2	0.000763598	0.293022	0.297	0.242	1
Myo5a	0.000766258	0.730813	0.096	0.063	1
Katnip	0.000768361	0.245345	0.214	0.164	1
Spred1	0.000769601	1.55327	0.022	0.007	1
Cep350	0.000770491	0.395231	0.153	0.111	1
E130308A19Rik	0.000771731	0.791352	0.11	0.075	1
Acadsb	0.000773517	0.610795	0.089	0.057	1
Pcsk2	0.000774037	-1.99772	0.005	0.018	1
Ttll12	0.000778664	1.18782	0.032	0.013	1
Rpl10	0.000788844	-0.701027	0.037	0.065	1
Spata7	0.000791267	0.654449	0.075	0.045	1
Prdm2	0.000794239	0.417837	0.13	0.091	1
Prdm4	0.000799188	0.940892	0.073	0.044	1
Clip1	0.000799846	0.562615	0.207	0.164	1
Sarnp	0.000800892	0.190437	0.416	0.361	1
Ppp1r10	0.000810122	0.324918	0.164	0.121	1
Ggact	0.000825451	-0.720102	0.042	0.07	1
Hivep1	0.000831079	0.655001	0.049	0.025	1
Ddx41	0.000835371	0.684027	0.068	0.04	1
2410124H12Rik	0.000838818	-0.861094	0.012	0.029	1
Igf2r	0.000839328	0.866336	0.048	0.025	1
Edil3	0.000842215	0.758518	0.061	0.034	1
Hinfp	0.000844091	0.911431	0.037	0.016	1
Mkrn2os	0.000845773	0.554076	0.07	0.041	1
Amotl2	0.000847033	0.868517	0.069	0.041	1
Nus1	0.000847077	0.790057	0.089	0.057	1
Fam161a	0.000850114	0.211249	0.465	0.407	1
Nup98	0.00085133	0.598835	0.116	0.08	1
Ythdf2	0.000851805	0.537439	0.129	0.091	1
Sgtb	0.000855453	0.343859	0.269	0.218	1
Rpl5	0.000862903	-0.165622	0.812	0.843	1
Lig1	0.000865269	0.416753	0.078	0.048	1
Ppp1r21	0.000865872	0.915724	0.051	0.027	1
Dnajc2	0.000867189	0.501207	0.136	0.097	1
Utp6	0.000868936	0.569168	0.109	0.074	1
Exoc5	0.000869368	0.444707	0.129	0.09	1
Ccnl2	0.000871757	0.470129	0.126	0.088	1
Smarcd1	0.00087273	0.369973	0.139	0.098	1
Cox17	0.000883643	-0.17482	0.482	0.544	1
Rffl	0.000884269	0.994185	0.055	0.03	1
Uso1	0.000886512	0.485987	0.122	0.084	1
Osmr	0.000889964	-1.26448	0.012	0.001	1
Rnf214	0.000891359	0.418983	0.14	0.1	1
Slc27a4	0.000893779	0.939633	0.057	0.031	1
Cluh	0.000904005	1.53228	0.029	0.011	1
Slc4a1ap	0.000904336	0.331132	0.115	0.078	1
Eif4h	0.000904379	0.229597	0.315	0.26	1
Hmga1	0.000907204	-0.954998	0.025	0.048	1
Coasy	0.000908573	0.691882	0.046	0.023	1
Sms	0.000914524	0.254792	0.337	0.283	1
Cacna2d4	0.000917226	0.157172	0.4	0.343	1
Tlk1	0.000918538	0.352527	0.101	0.066	1
Chgb	0.000921267	0.276576	0.348	0.29	1
Cdc42ep3	0.000921679	0.38286	0.117	0.08	1
Btf3	0.000927466	-0.208445	0.632	0.675	1
Atxn2l	0.000929006	0.374215	0.132	0.094	1
Gramd1b	0.0009332	0.326143	0.367	0.322	1
Ncoa4	0.000936809	0.774578	0.069	0.041	1
Git1	0.000940809	1.0282	0.053	0.029	1
Mtif3	0.000949477	0.6377	0.061	0.035	1
Rbm28	0.000949518	0.367215	0.13	0.091	1
Klhl15	0.00095838	0.534355	0.088	0.056	1
Pea15a	0.000962432	0.236124	0.372	0.32	1
1700101I11Rik	0.000964443	-1.61561	0.013	0.03	1
Frmpd2	0.000964493	0.507094	0.138	0.099	1
Ppp1r7	0.000964528	0.379364	0.237	0.193	1
Akap8l	0.000966541	0.57381	0.113	0.077	1
Nhlrc2	0.000971104	0.51719	0.101	0.067	1
Pds5a	0.000976829	0.697609	0.073	0.045	1
Ranbp9	0.000977284	0.493668	0.101	0.066	1
Fam220a	0.000983048	-1.2935	0.009	0.024	1
Ddx42	0.000983413	0.170847	0.27	0.217	1
Chd1	0.00098598	0.283224	0.211	0.162	1
Gm32031	0.000991534	-0.922222	0.018	0.038	1
Ccdc117	0.00099245	0.469604	0.107	0.072	1
Noc4l	0.000993381	1.45545	0.026	0.01	1
Cycs	0.000996707	-0.269431	0.422	0.483	1
Wdr89	0.00099945	-0.411773	0.12	0.165	1
Sirt5	0.00100086	-1.40282	0.009	0.024	1
Zc3h7b	0.00100311	0.407568	0.182	0.138	1
Hdgfl3	0.00100933	0.321075	0.245	0.196	1
Gm10475	0.00101046	2.48482	0.01	0.001	1
Ern1	0.00101423	1.76927	0.03	0.013	1
Znrf3	0.00101614	1.71239	0.025	0.009	1
D16Ertd472e	0.00102065	0.253241	0.343	0.288	1
2410006H16Rik	0.00102847	-0.452438	0.277	0.329	1
Ppip5k1	0.00103021	0.447308	0.191	0.146	1
Ap1g1	0.00103973	0.469304	0.145	0.104	1
Ywhaq	0.00104035	0.207598	0.512	0.465	1
Pcyt1a	0.00104074	0.775471	0.077	0.048	1
Epb41l2	0.00105151	0.107987	0.839	0.799	1
Ppard	0.00105339	0.641678	0.113	0.078	1
Cep250	0.00105608	0.734979	0.075	0.046	1
Taf4	0.00105762	0.750654	0.07	0.042	1
Rpl38	0.00105903	-0.118554	0.932	0.958	1
Rbsn	0.00106366	0.414374	0.087	0.056	1
Man1b1	0.00106462	0.82127	0.052	0.028	1
Fmc1	0.00107097	-0.410179	0.243	0.297	1
Pgrmc2	0.00107361	0.297848	0.229	0.179	1
Gga3	0.00107728	0.765773	0.052	0.028	1
Nabp1	0.00110062	2.79757	0.013	0.002	1
Dctn3	0.00110161	-0.331936	0.363	0.418	1
Epn2	0.00110379	0.453947	0.122	0.086	1
Pdia5	0.00111305	0.130979	0.228	0.176	1
Pip4p1	0.00111395	0.627408	0.082	0.052	1
Mfn1	0.00111495	0.524113	0.097	0.064	1
Dnah9	0.00112129	0.919032	0.022	0.007	1
Gm14091	0.00113074	-0.884412	0.023	0.045	1
Zbtb21	0.00113179	0.793133	0.052	0.028	1
Slc9a6	0.00113552	0.901159	0.054	0.03	1
Ubl3	0.00114343	0.240143	0.325	0.271	1
Stxbp3	0.00116732	0.340968	0.14	0.1	1
Trappc9	0.00116897	0.434573	0.114	0.078	1
Gucy2e	0.00117252	0.124148	0.704	0.639	1
Gpsm1	0.00117439	0.448224	0.129	0.091	1
Tasor2	0.00118306	0.668622	0.087	0.056	1
Hyou1	0.00119407	0.580276	0.088	0.057	1
Zfp472	0.00119821	0.525358	0.082	0.051	1
Sf3b6	0.00120069	-0.338344	0.39	0.44	1
BC005624	0.00120162	-0.359567	0.293	0.346	1
Eprs	0.00120377	0.21908	0.38	0.323	1
2310011J03Rik	0.00121516	-0.817642	0.054	0.084	1
Apbb1	0.00121552	0.515385	0.092	0.059	1
Btbd7	0.00122481	0.384928	0.177	0.135	1
Nfatc3	0.00122824	0.535532	0.078	0.048	1
Snrnp25	0.00124239	-0.796319	0.055	0.085	1
Golph3	0.00124571	0.707934	0.083	0.053	1
Phlpp1	0.00125018	0.869266	0.085	0.055	1
Kpna3	0.00126405	0.42053	0.166	0.126	1
Taf3	0.00127337	0.478117	0.127	0.091	1
Prpf4b	0.00127754	0.511111	0.301	0.26	1
Srrm1	0.00129461	0.162625	0.499	0.441	1
Fbxo9	0.00129732	0.264413	0.506	0.468	1
Ube3b	0.00129754	0.376866	0.125	0.088	1
Kctd6	0.00130533	0.629866	0.061	0.036	1
Ckap5	0.00130819	0.26466	0.277	0.224	1
Brwd1	0.00131109	0.360075	0.172	0.129	1
Peli1	0.00131269	0.441939	0.127	0.09	1
Plcd3	0.00131844	0.403451	0.13	0.093	1
Tbc1d32	0.00131991	0.666498	0.104	0.071	1
Arhgap12	0.00132761	0.708796	0.084	0.054	1
Kdm3a	0.00133105	0.849505	0.043	0.022	1
Rsph3a	0.00133528	-1.11742	0.015	0.033	1
Ppig	0.00134647	0.382209	0.33	0.283	1
Lpgat1	0.00135084	0.150437	0.55	0.498	1
Rev3l	0.00135882	0.515983	0.096	0.064	1
Rabggta	0.00136481	1.5044	0.034	0.016	1
Abi1	0.00136534	0.572278	0.139	0.101	1
Crkl	0.00136738	0.592973	0.06	0.034	1
Drap1	0.0013674	0.170127	0.365	0.309	1
Txnl4b	0.00136925	1.64448	0.025	0.01	1
Nrep	0.00137739	0.411769	0.122	0.086	1
Pdrg1	0.00137752	-0.446904	0.11	0.15	1
Cebpz	0.00138191	0.445568	0.183	0.14	1
Nfu1	0.00138429	-0.677931	0.143	0.186	1
Mtrex	0.00138705	0.344679	0.172	0.13	1
Bdp1	0.00139045	0.387403	0.139	0.1	1
Ppp1r42	0.00139215	0.242951	0.22	0.17	1
Atxn1	0.00139474	0.188223	0.406	0.339	1
Mt3	0.00139569	-0.259455	0.022	0.007	1
Ahsa2	0.0014061	0.452095	0.074	0.045	1
Mfap1a	0.00141372	1.00893	0.093	0.062	1
Slc25a20	0.00141427	0.923447	0.035	0.016	1
B930036N10Rik	0.00141924	2.07863	0.016	0.004	1
Hnrnph1	0.00142898	0.272517	0.403	0.358	1
Arid3b	0.00143381	0.33394	0.08	0.05	1
Hspb11	0.00143581	-0.484367	0.094	0.132	1
Ybx3	0.00143948	-0.121125	0.935	0.946	1
Cdc123	0.00144901	-0.386916	0.309	0.361	1
Aimp1	0.0014644	0.325395	0.281	0.235	1
Ppm1d	0.00146562	0.568972	0.142	0.104	1
Mob1a	0.00147049	0.822656	0.117	0.084	1
Iftap	0.00147685	-0.481098	0.16	0.205	1
Arid2	0.00148651	0.277445	0.171	0.128	1
Dbt	0.00149633	1.01686	0.057	0.033	1
Nfkbib	0.00149653	0.578308	0.073	0.045	1
Fkbp1a	0.00150484	0.168838	0.27	0.215	1
2810032G03Rik	0.00152598	1.96541	0.02	0.007	1
Sf3b5	0.00152723	-0.410199	0.253	0.303	1
Ica1l	0.00152863	1.09236	0.054	0.03	1
Gm14268	0.00153215	-2.90821	0.003	0.013	1
Slc11a2	0.00153846	0.670384	0.064	0.038	1
Dynlt1c	0.00154022	-0.581641	0.04	0.067	1
Hadhb	0.00154449	0.481175	0.155	0.116	1
Gm15417	0.00154532	-0.638451	0.103	0.141	1
Fam219a	0.00154579	1.23778	0.023	0.008	1
Pak2	0.00155309	0.13905	0.485	0.434	1
Mrps36	0.00155418	-0.461062	0.254	0.301	1
Rac1	0.00155657	0.283679	0.121	0.085	1
Fip1l1	0.00155775	0.326222	0.201	0.156	1
Zhx1	0.00156065	0.508432	0.138	0.1	1
Gm11961	0.00156333	-0.616404	0.124	0.164	1
Scamp5	0.0015665	0.311183	0.304	0.257	1
Ppa2	0.00156756	-0.355956	0.404	0.45	1
Traf3	0.001569	0.517218	0.077	0.048	1
Got2	0.00157264	0.207724	0.357	0.303	1
mt-Co2	0.00157587	-0.1111	0.979	0.974	1
Casd1	0.00158694	0.513251	0.112	0.077	1
Cntrl	0.00159594	0.597273	0.037	0.018	1
Dnajc25	0.00159899	0.653936	0.084	0.055	1
Cnot8	0.00159968	0.39296	0.118	0.083	1
Sirt1	0.00160122	0.739594	0.072	0.045	1
Mapkbp1	0.00160446	1.54173	0.043	0.022	1
Gm16973	0.00160654	1.05448	0.022	0.007	1
Pura	0.00160704	0.186085	0.461	0.402	1
Xpr1	0.00161036	0.463889	0.094	0.062	1
Nlgn2	0.00161207	0.943686	0.045	0.024	1
Rab3ip	0.0016173	0.461591	0.169	0.129	1
Brd7	0.00162113	0.345522	0.275	0.225	1
Sap30	0.00162988	0.345312	0.146	0.107	1
Frmd4b	0.00163242	0.313207	0.213	0.165	1
Slc46a3	0.00163244	-0.915577	0.03	0.054	1
Rpl36	0.00164247	-0.138503	0.88	0.909	1
Mrpl34	0.00165206	-0.428344	0.32	0.368	1
Aqr	0.00165424	0.426234	0.201	0.158	1
Fam168b	0.0016554	0.221897	0.216	0.169	1
Vps50	0.00165545	0.797133	0.047	0.025	1
Coro1b	0.00166093	-1.32138	0.006	0.018	1
Nrbf2	0.00166366	0.300026	0.106	0.071	1
Sec22a	0.00166752	0.345297	0.163	0.122	1
Gnaz	0.00167875	0.264909	0.254	0.207	1
Gkap1	0.00167925	0.275465	0.355	0.303	1
Smg5	0.00168496	0.573549	0.163	0.124	1
Fnbp4	0.00168894	0.506868	0.084	0.054	1
Tgs1	0.00171099	0.303316	0.152	0.112	1
Epc1	0.0017129	0.364528	0.198	0.152	1
Cwf19l2	0.00172848	0.441759	0.134	0.096	1
Zcchc8	0.00173354	0.293865	0.141	0.103	1
Fam13b	0.00174644	0.487835	0.095	0.063	1
Supt5	0.00175473	0.297893	0.215	0.17	1
Cpne1	0.00175572	1.17718	0.046	0.025	1
Pef1	0.00175693	0.660226	0.063	0.038	1
Znhit3	0.00175754	0.441398	0.116	0.082	1
Plch2	0.00175997	0.285676	0.317	0.27	1
Nr1d2	0.00176091	0.343378	0.161	0.121	1
Rchy1	0.00176525	0.804484	0.083	0.054	1
A930031H19Rik	0.00176865	-0.677298	0.061	0.091	1
Mrpl24	0.00176942	0.263818	0.194	0.152	1
Wbp11	0.00177112	0.467292	0.204	0.162	1
Ubr1	0.0017731	0.388152	0.104	0.071	1
Ide	0.0017825	0.290125	0.161	0.12	1
Fbxo30	0.00178465	0.716763	0.047	0.025	1
Hdlbp	0.00178479	0.194725	0.22	0.174	1
Mcm4	0.00179058	1.10897	0.032	0.014	1
Hspd1	0.00179759	0.256782	0.404	0.359	1
Atp6v0e2	0.00180064	-0.263306	0.557	0.601	1
Atp8a1	0.001802	0.790723	0.075	0.048	1
2310057M21Rik	0.00181014	0.82375	0.044	0.023	1
Snrk	0.00181869	0.198256	0.388	0.339	1
Mapre3	0.0018331	0.2543	0.36	0.309	1
Chmp4b	0.00183491	-0.271222	0.412	0.478	1
Wsb2	0.00183633	0.628333	0.112	0.079	1
Smad4	0.001841	0.508618	0.202	0.162	1
Tmem70	0.00184723	0.551156	0.127	0.091	1
Kdm6a	0.00185005	-0.405409	0.057	0.087	1
Kmt5b	0.00186094	0.265815	0.16	0.118	1
Psmd8	0.00186899	-0.357096	0.449	0.494	1
Gstcd	0.00187664	0.589594	0.058	0.033	1
Bzw2	0.00189267	0.127107	0.466	0.407	1
Smim19	0.00189327	0.482744	0.143	0.107	1
Rnf6	0.00189388	0.269141	0.29	0.239	1
Pls1	0.00189909	1.20499	0.05	0.028	1
Ssbp4	0.00189932	-0.245035	0.665	0.696	1
Pomc	0.0019007	-0.860914	0.035	0.059	1
Pdia4	0.00190895	0.280723	0.247	0.201	1
Eea1	0.00191133	0.786423	0.064	0.039	1
Llgl2	0.00191249	0.439365	0.186	0.145	1
Opa1	0.00192593	0.368943	0.152	0.113	1
Appbp2	0.00193223	0.381427	0.2	0.158	1
Mrpl20	0.00193655	-0.34525	0.445	0.492	1
Zbtb20	0.00195181	0.231476	0.094	0.062	1
Rbm15b	0.00195289	0.607199	0.092	0.062	1
Scaf4	0.00195751	1.07529	0.061	0.036	1
Rassf1	0.0019644	-0.894825	0.03	0.053	1
Hnrnpa1	0.00198456	-0.319353	0.531	0.567	1
Pwwp3a	0.00199109	1.09108	0.04	0.02	1
Utp11	0.00199421	0.44909	0.127	0.091	1
Stk39	0.00199449	0.285949	0.207	0.162	1
Ints6	0.00199649	0.66191	0.067	0.041	1
Mab21l1	0.00200292	0.385958	0.21	0.168	1
Nars	0.00200845	0.372536	0.276	0.23	1
Slc16a8	0.00202031	-0.259455	0.015	0.004	1
Ubn2	0.00202359	0.201011	0.378	0.323	1
Nr2c2	0.002026	0.490733	0.084	0.055	1
Rad50	0.00202756	0.185652	0.086	0.056	1
Rnf122	0.00204438	1.52543	0.032	0.015	1
Pde7a	0.00205215	0.846436	0.038	0.019	1
Luc7l	0.00205876	0.371571	0.15	0.112	1
Tjp1	0.00206079	0.538952	0.11	0.077	1
Cep57	0.00206087	0.308609	0.094	0.062	1
Mindy1	0.00206196	0.806589	0.058	0.034	1
Prr12	0.00206433	0.45905	0.11	0.077	1
Phpt1	0.00206574	-0.305535	0.25	0.304	1
Gabpa	0.00207181	0.884659	0.07	0.044	1
Rnf19a	0.00208836	0.523073	0.124	0.09	1
BC023719	0.00209608	-0.396836	0.176	0.223	1
Zfp346	0.0020976	0.8164	0.037	0.018	1
D11Wsu47e	0.00211509	1.2115	0.024	0.009	1
Mat2a	0.00211548	0.139857	0.307	0.252	1
Plcxd2	0.00211678	0.369449	0.265	0.219	1
Ubap1	0.00211773	0.556101	0.088	0.059	1
Igf2	0.00213166	2.06265	0.021	0.007	1
Ola1	0.00213852	0.287264	0.18	0.136	1
Enpp2	0.00213943	-0.259455	0.02	0.007	1
Rela	0.00214266	1.07402	0.039	0.019	1
Ulk4	0.00214274	0.414756	0.132	0.096	1
Cdc5l	0.00214569	0.243191	0.26	0.212	1
Anapc4	0.0021467	0.460368	0.102	0.07	1
Rps6kb1	0.00214853	0.393212	0.143	0.105	1
Prpf40a	0.00216277	0.327464	0.238	0.191	1
Selenof	0.00217055	-0.251577	0.627	0.668	1
Arhgap35	0.00217209	0.456675	0.14	0.104	1
Srp68	0.00217214	0.683931	0.097	0.066	1
Ppm1l	0.00217267	0.997257	0.042	0.022	1
4732440D04Rik	0.00217679	-6.80476	0.002	0.01	1
Tox4	0.00217933	0.638267	0.099	0.068	1
Ywhaz	0.00218167	0.247766	0.405	0.364	1
Cecr2	0.00218464	0.384894	0.166	0.127	1
Fam216a	0.00219252	0.264458	0.176	0.135	1
Pspc1	0.00219384	-0.615157	0.079	0.112	1
Tmbim4	0.00220078	-0.390225	0.233	0.281	1
Tmtc3	0.00220678	0.829602	0.111	0.08	1
2810013P06Rik	0.00222448	-0.618971	0.134	0.172	1
Atp6v0b	0.00222837	-0.276065	0.618	0.652	1
A930023M06Rik	0.00223106	-1.41634	0.013	0.029	1
Rnf167	0.00223282	0.41146	0.158	0.121	1
Phip	0.002233	0.433564	0.131	0.095	1
Gm33370	0.0022377	-2.31104	0.002	0.01	1
Eps15	0.00223841	1.26536	0.049	0.028	1
Pola2	0.00225289	1.58001	0.016	0.004	1
Slc44a1	0.00225725	0.446918	0.188	0.148	1
Wsb1	0.00226048	0.560431	0.053	0.03	1
Fbxl3	0.00228034	0.407139	0.196	0.152	1
Dnajc4	0.00228488	-0.789643	0.086	0.12	1
Sos2	0.00228564	0.62157	0.053	0.03	1
Pias2	0.00228968	0.401073	0.1	0.068	1
Top1	0.00229144	0.175903	0.432	0.374	1
Laptm4b	0.00229616	0.115601	0.691	0.65	1
Tpm4	0.00229927	1.47535	0.02	0.007	1
Tle5	0.0023067	-0.231454	0.729	0.752	1
Luc7l2	0.00231166	0.331908	0.251	0.206	1
Zrsr2	0.00231187	0.237455	0.145	0.107	1
Rala	0.00231789	0.21665	0.214	0.17	1
Rp1l1	0.00232047	0.19194	0.523	0.473	1
Slfn5	0.00232251	-0.889034	0.02	0.039	1
Zfp131	0.00233508	0.430965	0.139	0.102	1
Yrdc	0.00236112	0.643194	0.098	0.068	1
Zfp428	0.00237854	0.149821	0.2	0.155	1
Fkbp3	0.00238029	0.185025	0.451	0.393	1
Gripap1	0.00238503	0.317911	0.203	0.159	1
Rpl37	0.00239061	-0.102495	0.865	0.91	1
Ost4	0.00239843	-0.277532	0.506	0.553	1
Extl2	0.00240187	0.561107	0.128	0.094	1
Rrnad1	0.00240203	0.871807	0.035	0.017	1
Swt1	0.00240418	0.455843	0.145	0.108	1
Synm	0.00242772	-1.2362	0.022	0.042	1
Gucy2f	0.00245344	0.203949	0.46	0.416	1
Rassf8	0.00245393	0.482478	0.106	0.074	1
Utp20	0.00247079	0.602244	0.043	0.023	1
Gchfr	0.00247209	-0.524307	0.039	0.064	1
Gnl3	0.00248099	0.322405	0.071	0.045	1
Cpox	0.00248301	0.340139	0.118	0.084	1
Nop2	0.00249297	1.4577	0.03	0.013	1
Ttll4	0.00249583	1.38095	0.036	0.018	1
Kpna2	0.00249692	0.594794	0.126	0.092	1
C2cd2	0.0025027	1.52778	0.025	0.01	1
Srpk1	0.00250667	0.20258	0.157	0.117	1
St3gal1	0.00251039	0.336771	0.198	0.156	1
Cdcp3	0.00251505	5.63244	0.012	0.002	1
Gas7	0.00252032	-0.337179	0.222	0.271	1
Zfp160	0.0025233	1.04405	0.044	0.024	1
Bola2	0.00252996	-0.478271	0.171	0.214	1
Usp37	0.00253675	0.417066	0.129	0.094	1
Bcl9	0.00255079	0.775647	0.063	0.039	1
Lrrc40	0.00255195	0.881368	0.045	0.025	1
Rnf31	0.00256568	0.813336	0.027	0.011	1
Tex10	0.00257695	1.68178	0.024	0.01	1
Nono	0.00257795	0.295563	0.266	0.222	1
Phf8	0.00258347	0.424969	0.15	0.113	1
Msh2	0.0025885	0.266985	0.122	0.087	1
BC029722	0.00260002	-0.670612	0.082	0.114	1
Nf2	0.00260004	0.679959	0.084	0.056	1
Ap3d1	0.00260053	0.500126	0.165	0.126	1
Ago2	0.00260137	0.216093	0.152	0.113	1
Mitd1	0.00260238	0.965923	0.071	0.045	1
Arfip2	0.0026051	0.422722	0.127	0.092	1
Timmdc1	0.0026072	0.624194	0.069	0.043	1
Usp45	0.00261346	0.978755	0.042	0.022	1
Fundc2	0.00262396	-0.292905	0.32	0.369	1
Rgs9bp	0.00262913	0.105191	0.612	0.55	1
Ing3	0.00263036	0.422789	0.104	0.072	1
Edf1	0.00263301	-0.363952	0.434	0.477	1
Dscaml1	0.00264501	0.448169	0.217	0.176	1
Glcci1	0.00265449	0.224621	0.344	0.297	1
Tmem33	0.0026598	0.193099	0.193	0.148	1
Psmc1	0.00267288	0.393002	0.251	0.207	1
Dcaf5	0.00268091	0.698882	0.056	0.033	1
Tcf25	0.00268413	0.250944	0.326	0.278	1
Gse1	0.00271371	0.295426	0.169	0.129	1
Zbtb11	0.00271942	0.806928	0.074	0.048	1
Mif4gd	0.00276228	0.484572	0.105	0.073	1
Cep162	0.00276368	0.722009	0.055	0.032	1
Pqbp1	0.0027646	0.316286	0.145	0.108	1
Ppp2r5e	0.00277943	0.231069	0.329	0.282	1
Trit1	0.00278447	0.994128	0.024	0.01	1
Alas1	0.00278812	0.640438	0.053	0.03	1
Lsm4	0.00278951	-0.337305	0.437	0.481	1
Ssr1	0.0027937	0.195897	0.273	0.223	1
Sfmbt1	0.00280135	0.54651	0.073	0.047	1
Abcb10	0.00281038	0.56849	0.091	0.062	1
Osbpl6	0.00282108	0.592094	0.024	0.01	1
Ube3c	0.002832	0.666282	0.081	0.054	1
Plppr4	0.0028332	0.822143	0.076	0.05	1
Rabep1	0.0028335	0.348666	0.258	0.212	1
Smarca2	0.00283861	0.248177	0.263	0.218	1
Tshz1	0.00285659	0.641374	0.083	0.055	1
Zbtb7a	0.0028646	0.293656	0.239	0.193	1
Fgd4	0.00288682	0.237405	0.334	0.285	1
Rgr	0.00288759	-0.259455	0.027	0.012	1
Kin	0.00288964	0.459317	0.107	0.074	1
Ccnd3	0.00292922	0.848217	0.063	0.039	1
Xylb	0.00293565	1.99411	0.013	0.003	1
Mex3c	0.00293872	0.349483	0.129	0.093	1
[truncated: 5,696 more rows]

## Sheet: rods_c4 vs rods_c3
gene	p_val	avg_log2FC	pct.1	pct.2	p_val_adj
Xist	0	-15.7045	0	0.873	0
Tsix	0	-13.681	0	0.711	0
Nr2e3	3.98607e-58	-1.70861	0.751	0.994	1.2869e-53
Junb	2.42736e-47	4.5053	0.709	0.084	7.83674e-43
Tmsb4x	3.07242e-47	2.49714	0.884	0.524	9.9193e-43
Agtpbp1	2.26784e-38	1.92867	0.868	0.5	7.32172e-34
Gnb1	3.60203e-38	-0.830594	0.992	1	1.16291e-33
Neurod1	2.91062e-37	1.09286	0.985	0.952	9.39693e-33
Stat3	1.37211e-33	2.85346	0.65	0.127	4.42986e-29
Sv2c	3.09852e-33	-4.05268	0.007	0.133	1.00036e-28
Mir124-2hg	6.79654e-33	-1.00824	0.949	0.982	2.19426e-28
Ahr	1.04103e-32	1.90486	0.782	0.313	3.36095e-28
Jun	1.27022e-32	3.8326	0.63	0.169	4.1009e-28
Grip2	1.03295e-30	-2.09936	0.187	0.542	3.33487e-26
Rbp3	9.99793e-29	1.05116	0.962	0.831	3.22783e-24
Tma7	1.04369e-27	0.958546	0.979	0.964	3.36955e-23
Atp1a1	4.98737e-27	2.64629	0.626	0.229	1.61017e-22
Gnb3	9.76203e-24	1.61652	0.799	0.458	3.15167e-19
Pde6a	1.08851e-23	-0.677738	0.943	0.976	3.51426e-19
Jund	2.20757e-22	2.00312	0.656	0.319	7.12715e-18
Sec22c	8.19345e-22	2.42018	0.538	0.139	2.64526e-17
Mt1	9.40333e-22	8.61988	0.422	0.048	3.03587e-17
Gstp1	1.04978e-21	-2.0175	0.056	0.259	3.38921e-17
Col4a3	2.02073e-21	-2.69883	0.055	0.247	6.52394e-17
Ccnl1	2.883e-20	1.25191	0.805	0.554	9.30776e-16
Casz1	3.85482e-20	0.861378	0.949	0.867	1.24453e-15
Oaz1	3.94889e-20	1.19962	0.871	0.753	1.2749e-15
Guca1a	6.49198e-20	-0.603775	0.962	1	2.09593e-15
Slfn5	7.68494e-20	-1.79193	0.139	0.398	2.48108e-15
Hey2	2.93782e-19	2.79851	0.443	0.072	9.48476e-15
H2aw	3.06292e-19	-1.64266	0.296	0.584	9.88865e-15
Snhg12	7.7802e-19	2.31384	0.544	0.211	2.51184e-14
Ndrg3	1.38247e-18	-1.04563	0.602	0.819	4.46329e-14
Eif1	1.50406e-18	1.06851	0.851	0.717	4.85585e-14
Slc38a2	1.6549e-18	2.32907	0.546	0.199	5.34285e-14
Sag	1.77697e-18	-0.374254	1	1	5.73693e-14
Malat1	3.57138e-18	-0.378399	1	1	1.15302e-13
Rrp1b	6.44143e-18	1.73896	0.625	0.313	2.07962e-13
Tnpo1	9.75373e-18	0.887148	0.88	0.681	3.14899e-13
B230220B15Rik	1.11831e-17	-1.58525	0.164	0.422	3.61046e-13
Eif1a	2.17738e-17	1.56918	0.626	0.307	7.02967e-13
Gpsm2	3.55559e-17	0.987745	0.834	0.627	1.14792e-12
Gm15513	4.43144e-17	1.56175	0.607	0.265	1.43069e-12
Fos	6.4058e-17	5.59782	0.335	0.018	2.06811e-12
Sox30	7.71895e-17	2.47062	0.456	0.12	2.49206e-12
Naa35	9.56005e-17	1.80238	0.583	0.259	3.08646e-12
Mest	9.37276e-16	1.72057	0.525	0.199	3.02599e-11
Podxl	1.00341e-15	1.56862	0.567	0.235	3.23951e-11
Myo10	1.24599e-15	2.87892	0.399	0.078	4.02267e-11
Crebrf	2.60697e-15	1.35743	0.585	0.265	8.41661e-11
Stat1	2.61352e-15	2.988	0.372	0.066	8.43775e-11
3010001F23Rik	5.841e-15	-1.7962	0.15	0.373	1.88577e-10
Samd11	2.22649e-14	-0.55567	0.94	0.97	7.18822e-10
Pabpc4	5.40219e-14	1.74993	0.493	0.181	1.7441e-09
Prcd	6.46678e-14	0.929705	0.793	0.663	2.0878e-09
Ddx5	6.72482e-14	0.450758	0.998	0.994	2.17111e-09
Ccdc85c	6.92794e-14	1.93792	0.469	0.181	2.23668e-09
A430035B10Rik	9.73173e-14	-1.37798	0.318	0.554	3.14189e-09
Zfp516	1.20344e-13	1.04807	0.707	0.464	3.88532e-09
Zfp950	1.29296e-13	-1.58623	0.146	0.361	4.17433e-09
Zfp260	1.38748e-13	-0.946432	0.57	0.765	4.47949e-09
Actg1	1.40374e-13	-1.07329	0.457	0.675	4.53197e-09
Hmgn2	1.57637e-13	-1.30696	0.339	0.578	5.0893e-09
Camta1	1.5878e-13	0.986675	0.765	0.572	5.12621e-09
Rncr4	1.97934e-13	-1.65715	0.21	0.434	6.39031e-09
Dusp8	2.18582e-13	1.24624	0.675	0.464	7.05691e-09
Pfkfb2	2.68663e-13	-1.00221	0.481	0.711	8.67379e-09
Atf4	3.88306e-13	0.841747	0.781	0.62	1.25365e-08
Eno1	4.10141e-13	-0.980789	0.55	0.753	1.32414e-08
Cngb1	5.65645e-13	-0.631374	0.919	0.97	1.82618e-08
Rps28	1.01811e-12	1.30471	0.608	0.398	3.28697e-08
Tnip2	2.02668e-12	1.51113	0.406	0.127	6.54315e-08
Gm11342	2.07231e-12	-1.02591	0.408	0.627	6.69045e-08
Egr1	2.5434e-12	4.0417	0.304	0.048	8.21138e-08
Bcl6	3.03445e-12	3.4101	0.295	0.042	9.79673e-08
Rpgrip1	3.2426e-12	-0.459972	0.98	1	1.04687e-07
Ttc8	3.52123e-12	-1.16081	0.359	0.584	1.13683e-07
2810030D12Rik	3.79361e-12	-1.55389	0.11	0.295	1.22477e-07
Gm20139	4.07009e-12	-1.09718	0.371	0.596	1.31403e-07
Ptpn1	7.86041e-12	1.57011	0.435	0.163	2.53773e-07
Zup1	1.23279e-11	-1.50323	0.15	0.343	3.98007e-07
Gpx4	1.91305e-11	0.781039	0.85	0.801	6.1763e-07
Pitpnm3	2.00564e-11	-0.851959	0.594	0.759	6.47521e-07
Eif2s3y	2.09273e-11	3.30854	0.268	0.03	6.75638e-07
Ebpl	2.57245e-11	-1.20842	0.417	0.602	8.30514e-07
Icmt	2.6363e-11	0.856508	0.751	0.548	8.51128e-07
Kcnq1ot1	3.72443e-11	-1.02306	0.437	0.639	1.20243e-06
Epb41l2	3.92684e-11	-0.463259	0.962	0.988	1.26778e-06
Hnrnpc	3.95422e-11	1.03161	0.707	0.506	1.27662e-06
Irf9	3.98035e-11	3.55672	0.273	0.042	1.28506e-06
Mindy2	4.00198e-11	1.09877	0.584	0.313	1.29204e-06
Slc16a6	4.01832e-11	-0.731616	0.709	0.861	1.29732e-06
Ptp4a3	4.23711e-11	0.698749	0.839	0.729	1.36795e-06
Hk2	4.34443e-11	0.751509	0.9	0.783	1.4026e-06
Rnf144b	5.02785e-11	2.25504	0.359	0.114	1.62324e-06
Rpl9	5.34893e-11	-0.836995	0.194	0.434	1.7269e-06
Brd2	5.70785e-11	1.04026	0.65	0.422	1.84278e-06
Mt2	1.1064e-10	6.62581	0.214	0.006	3.57202e-06
Zfyve28	1.10669e-10	1.15739	0.603	0.349	3.57295e-06
Heg1	1.16439e-10	0.978299	0.655	0.452	3.75924e-06
Cish	1.56442e-10	2.13856	0.239	0.018	5.05073e-06
Taf4b	1.60307e-10	-1.3348	0.239	0.44	5.1755e-06
Cdan1	1.71935e-10	-1.23104	0.182	0.373	5.55094e-06
Kcnv2	1.89301e-10	-0.73732	0.636	0.807	6.11159e-06
Samd7	2.07745e-10	1.26633	0.651	0.446	6.70704e-06
Gm48505	2.25054e-10	-1.9897	0.037	0.145	7.26587e-06
Pdc	2.81594e-10	-0.299771	0.994	1	9.09125e-06
Nr1d1	3.26491e-10	2.01976	0.356	0.12	1.05408e-05
Oaz2	3.61754e-10	1.79498	0.35	0.108	1.16792e-05
Pitpnm2os2	3.85037e-10	-1.4118	0.246	0.452	1.24309e-05
ENSMUSG00000098178	4.10688e-10	0.921248	0.998	1	1.32591e-05
Stk19	4.19263e-10	2.23661	0.314	0.084	1.35359e-05
Ier2	4.48689e-10	1.7476	0.365	0.12	1.44859e-05
Gm11961	4.49491e-10	-1.01365	0.309	0.524	1.45118e-05
Fscn2	5.52773e-10	-1.18121	0.393	0.59	1.78463e-05
Tmem181a	6.20739e-10	-0.882098	0.455	0.627	2.00406e-05
Hk1	6.25734e-10	0.689317	0.764	0.602	2.02018e-05
Arhgef2	6.28654e-10	1.54487	0.443	0.199	2.02961e-05
1190005I06Rik	6.90027e-10	1.68876	0.401	0.175	2.22775e-05
Epc1	6.94828e-10	0.908018	0.58	0.331	2.24325e-05
Cnga1	9.17612e-10	-0.429471	0.942	0.976	2.96251e-05
Il6st	9.21173e-10	1.69517	0.386	0.145	2.97401e-05
Plekhf2	9.25216e-10	0.821656	0.774	0.711	2.98706e-05
Zfand5	1.10529e-09	1.00293	0.598	0.349	3.56844e-05
Lman1	1.14464e-09	0.917369	0.652	0.434	3.69547e-05
Dek	1.35944e-09	0.894165	0.668	0.458	4.38895e-05
Got1	1.45304e-09	1.09678	0.552	0.319	4.69115e-05
Gnat1	1.66397e-09	-0.283351	0.993	1	5.37213e-05
Olfr1293-ps	1.79781e-09	-5.43347	0.001	0.024	5.80424e-05
H3f3b	2.09577e-09	-0.486583	0.942	0.964	6.76618e-05
A930031H19Rik	2.22256e-09	-1.69879	0.084	0.223	7.17553e-05
Tle4	2.37978e-09	0.761827	0.767	0.59	7.68311e-05
Ocrl	2.65129e-09	-1.56694	0.154	0.325	8.5597e-05
Rgs7	2.751e-09	-6.06318	0	0.018	8.8816e-05
Tafa3	2.751e-09	-7.0719	0	0.018	8.8816e-05
Slc24a2	2.751e-09	-8.5656	0	0.018	8.8816e-05
Vmn2r29	2.751e-09	-6.8518	0	0.018	8.8816e-05
Gje1	2.751e-09	-6.71235	0	0.018	8.8816e-05
Sertad2	3.16536e-09	2.27584	0.259	0.048	0.000102194
Slc25a20	3.52425e-09	4.23228	0.211	0.024	0.000113781
Msi2	3.55627e-09	-0.418624	0.91	0.964	0.000114814
Qk	3.63016e-09	1.08538	0.555	0.319	0.0001172
Mnt	3.91617e-09	2.19888	0.284	0.072	0.000126434
Kcnb1	4.00963e-09	0.381077	0.994	0.982	0.000129451
Ddx3y	4.15959e-09	2.21428	0.243	0.042	0.000134292
Gm7616	6.28389e-09	-3.27412	0.007	0.054	0.000202875
Glo1	6.34796e-09	0.896392	0.705	0.554	0.000204944
Zfp24	6.38212e-09	1.18177	0.451	0.217	0.000206047
Ormdl3	6.92642e-09	1.14421	0.503	0.265	0.00022362
Gm10544	8.6294e-09	-1.11261	0.287	0.482	0.0002786
Stam2	9.22078e-09	-1.13468	0.279	0.47	0.000297693
Hook1	9.30574e-09	0.731779	0.733	0.548	0.000300436
R3hcc1l	9.4614e-09	1.644	0.32	0.102	0.000305461
Stom	1.00689e-08	1.86176	0.337	0.127	0.000325075
Ctbp2	1.05137e-08	0.721097	0.727	0.554	0.000339436
Jpx	1.10874e-08	-1.61571	0.096	0.235	0.000357956
Lifr	1.13754e-08	1.29226	0.48	0.259	0.000367255
Impg2	1.16769e-08	0.583599	0.875	0.717	0.000376987
Antxr2	1.17986e-08	1.56945	0.347	0.133	0.000380918
Lyar	1.26434e-08	0.86504	0.692	0.542	0.000408192
Slc25a37	1.31465e-08	1.46249	0.375	0.157	0.000424435
Glb1l2	1.42555e-08	-1.056	0.31	0.494	0.00046024
Atf7	1.76575e-08	0.704639	0.497	0.253	0.000570073
Fgf2	2.0191e-08	2.99211	0.212	0.03	0.000651865
Dusp5	2.05486e-08	2.89205	0.22	0.036	0.00066341
H2bu2	2.06597e-08	-2.06771	0.041	0.139	0.000666998
Irf2bp1	2.09686e-08	1.29225	0.454	0.235	0.000676971
Gm9752	2.51374e-08	-2.22615	0.036	0.127	0.000811559
Ncapg2	2.59229e-08	-1.93169	0.006	0.048	0.000836921
Hnrnpdl	2.71628e-08	0.700671	0.733	0.566	0.00087695
Agpat3	3.0131e-08	0.392354	0.954	0.934	0.000972779
Hexim1	3.19079e-08	1.80768	0.319	0.114	0.00103015
Rpl36	3.47294e-08	1.02866	0.566	0.404	0.00112124
Cuedc1	3.47736e-08	-1.06985	0.31	0.488	0.00112266
Gm16055	3.97402e-08	-1.99058	0.046	0.145	0.00128301
Pmvk	4.04145e-08	2.03734	0.304	0.108	0.00130478
Gas5	4.09513e-08	1.01852	0.524	0.337	0.00132211
Bri3	4.33524e-08	2.838	0.286	0.108	0.00139963
Ahi1	4.52914e-08	-0.704328	0.66	0.801	0.00146223
Rfx2	4.85671e-08	1.69294	0.245	0.054	0.00156799
Map2	5.25913e-08	-0.752749	0.679	0.795	0.00169791
Amotl2	6.73857e-08	2.87028	0.215	0.042	0.00217555
Rsrc2	6.82839e-08	0.524214	0.862	0.777	0.00220455
Tra2b	7.79629e-08	0.83535	0.699	0.572	0.00251703
Cadm1	8.09334e-08	-0.649086	0.634	0.765	0.00261294
Ccdc126	8.23712e-08	-0.623981	0.685	0.795	0.00265935
Chaserr	8.50692e-08	0.686321	0.599	0.38	0.00274646
Gadd45b	8.8565e-08	2.36441	0.192	0.024	0.00285932
Btg1	8.98122e-08	0.88406	0.604	0.398	0.00289959
E130018N17Rik	9.02766e-08	-4.4204	0.002	0.03	0.00291458
Rps24	9.19695e-08	0.733807	0.761	0.681	0.00296924
Cfap53	9.20463e-08	-3.88176	0.002	0.03	0.00297172
Gm14091	9.72318e-08	-1.73054	0.047	0.145	0.00313913
Zcchc7	9.86142e-08	-0.64496	0.628	0.759	0.00318376
Rs1	1.05652e-07	-0.459919	0.896	0.91	0.00341098
Rab12	1.13502e-07	1.45612	0.335	0.127	0.00366442
Slc7a8	1.17688e-07	1.45462	0.306	0.108	0.00379956
Gm37233	1.17824e-07	-2.85478	0.014	0.072	0.00380395
Tgm3	1.20978e-07	-1.52327	0.043	0.139	0.00390578
Ing2	1.2655e-07	1.13804	0.359	0.151	0.00408566
Ier3	1.41515e-07	0.826325	0.735	0.578	0.00456881
Bzw2	1.51784e-07	0.634909	0.617	0.398	0.00490034
Rpl41	1.53163e-07	0.520394	0.809	0.771	0.00494487
Actb	1.59893e-07	-0.810927	0.524	0.687	0.00516215
Lpcat1	1.73597e-07	0.809251	0.643	0.44	0.00560456
Fhod3	1.86295e-07	0.934354	0.504	0.301	0.00601455
Rps17	1.86488e-07	0.764952	0.663	0.566	0.00602078
Med13	1.87689e-07	0.842686	0.677	0.536	0.00605953
H3f3a	1.93723e-07	0.549219	0.91	0.873	0.00625434
D3Ertd751e	2.01043e-07	-1.45402	0.104	0.235	0.00649069
Cited2	2.0861e-07	0.801274	0.805	0.741	0.00673497
Mir124a-1hg	2.1127e-07	-0.258916	0.979	0.994	0.00682084
Gm15872	2.12221e-07	-1.59752	0.1	0.229	0.00685154
Rpl32	2.14741e-07	0.828834	0.575	0.428	0.00693293
Mef2d	2.18602e-07	0.457816	0.771	0.614	0.00705757
Arxes1	2.25151e-07	-1.60513	0.077	0.193	0.007269
Aipl1	2.32422e-07	0.390206	0.944	0.916	0.00750373
Nt5e	2.35878e-07	0.810032	0.711	0.602	0.00761532
Cnnm4	2.63874e-07	1.12591	0.452	0.241	0.00851916
Prkab1	2.69389e-07	0.990928	0.405	0.211	0.00869722
Rock2	2.70797e-07	1.0523	0.462	0.259	0.00874269
Fnbp4	2.78107e-07	1.0426	0.477	0.271	0.0089787
Rprd1b	2.79274e-07	1.56076	0.279	0.096	0.00901635
Ttc39c	2.80226e-07	0.988901	0.491	0.283	0.00904711
Aldoc	2.85947e-07	-1.22672	0.205	0.361	0.00923179
Tmem229b	2.86849e-07	1.34087	0.28	0.09	0.00926094
Ccdc117	3.09659e-07	1.35018	0.338	0.145	0.00999733
Gm13830	3.22702e-07	-1.26919	0.065	0.175	0.0104184
Ubxn1	3.34744e-07	0.82886	0.424	0.205	0.0108072
Lamtor5	3.74829e-07	1.62833	0.362	0.187	0.0121014
Map1lc3a	3.9677e-07	1.97816	0.228	0.06	0.0128097
Rps18-ps6	4.03213e-07	-0.815338	0.08	0.205	0.0130177
Yy1	4.11117e-07	1.01618	0.484	0.295	0.0132729
2410006H16Rik	4.11709e-07	1.20831	0.367	0.181	0.013292
Gm38405	4.13574e-07	-2.5406	0.02	0.084	0.0133522
Tuba1b	4.2214e-07	0.580746	0.804	0.747	0.0136288
Polr3k	4.64858e-07	0.884856	0.501	0.301	0.0150079
2810402E24Rik	4.65465e-07	-1.47611	0.092	0.211	0.0150275
Cplx4	4.68667e-07	0.39652	0.972	0.922	0.0151309
Cngb3	5.52079e-07	-7.13159	0.001	0.018	0.0178239
Kcne2	5.52079e-07	-5.80834	0.001	0.018	0.0178239
Gm2026	5.62241e-07	-4.58403	0.001	0.018	0.018152
Ppm1j	5.62241e-07	-6.18404	0.001	0.018	0.018152
Lysmd2	5.62241e-07	-4.46515	0.001	0.018	0.018152
Kcnma1	5.6739e-07	-3.40536	0.001	0.018	0.0183182
Klhl29	5.81133e-07	2.18588	0.217	0.054	0.0187619
Guk1	5.89463e-07	0.937097	0.598	0.464	0.0190308
Fam104a	6.43757e-07	0.786829	0.543	0.349	0.0207837
Ccdc24	6.48372e-07	-0.97574	0.348	0.494	0.0209327
Plxna2	6.50657e-07	0.66251	0.59	0.386	0.0210065
6330403L08Rik	6.56819e-07	-3.53579	0.003	0.03	0.0212054
Ttc14	6.93333e-07	-0.707775	0.626	0.735	0.0223843
Lrrc2	7.06348e-07	1.11988	0.402	0.205	0.0228044
Kantr	7.47984e-07	-1.32574	0.126	0.259	0.0241487
H2az1	8.0295e-07	0.863324	0.519	0.325	0.0259232
Snhg1	8.202e-07	1.54564	0.343	0.163	0.0264802
Ndufa3	8.20213e-07	1.90368	0.335	0.175	0.0264806
Nfkbia	8.38999e-07	1.81051	0.261	0.09	0.0270871
Vps37a	8.43521e-07	0.489919	0.841	0.705	0.0272331
Bcl7b	1.00839e-06	1.41876	0.309	0.127	0.0325559
Dcps	1.03022e-06	2.0236	0.231	0.072	0.0332608
Rabac1	1.05709e-06	1.37484	0.423	0.271	0.0341283
Rho	1.08475e-06	-0.130591	1	1	0.0350211
Sphkap	1.10395e-06	-5.27189	0.002	0.024	0.035641
Lgalsl	1.10784e-06	0.565375	0.759	0.627	0.0357667
Scarf1	1.13405e-06	-4.1861	0.002	0.024	0.0366127
Ddit4	1.14502e-06	1.00329	0.569	0.41	0.036967
Adrb1	1.14939e-06	-3.96198	0.002	0.024	0.037108
Ralyl	1.21502e-06	-5.61247	0	0.012	0.0392271
Gm11214	1.21502e-06	-6.41598	0	0.012	0.0392271
Col26a1	1.21502e-06	-6.59723	0	0.012	0.0392271
Tacr1	1.21502e-06	-5.34606	0	0.012	0.0392271
Gm32591	1.21502e-06	-6.9307	0	0.012	0.0392271
Vmn2r22	1.21502e-06	-6.30923	0	0.012	0.0392271
Ceacam1	1.21502e-06	-5.2644	0	0.012	0.0392271
Btnl10	1.21502e-06	-7.11332	0	0.012	0.0392271
Gemin4	1.21502e-06	-6.56818	0	0.012	0.0392271
Slc26a4	1.21502e-06	-7.88026	0	0.012	0.0392271
Adamts12	1.21502e-06	-6.78403	0	0.012	0.0392271
Cmbl	1.21502e-06	-6.17323	0	0.012	0.0392271
Gm49019	1.21502e-06	-6.16718	0	0.012	0.0392271
Pcdhb5	1.21502e-06	-6.38603	0	0.012	0.0392271
Ms4a12	1.21502e-06	-5.59132	0	0.012	0.0392271
Slc6a6	1.2248e-06	0.3821	0.992	0.994	0.0395428
Tub	1.27415e-06	0.442587	0.792	0.633	0.041136
Edn2	1.29921e-06	4.35632	0.137	0.006	0.0419449
Rom1	1.34864e-06	-0.246789	0.984	0.994	0.0435408
Klf9	1.3615e-06	0.608522	0.699	0.548	0.0439559
Vmn2r76	1.36693e-06	-1.93312	0.019	0.078	0.0441314
Cnot6l	1.39206e-06	0.674445	0.593	0.416	0.0449427
Gas7	1.41056e-06	-0.753111	0.426	0.584	0.0455401
Ankrd17	1.44505e-06	0.622757	0.533	0.301	0.0466534
Cd47	1.44823e-06	1.51843	0.328	0.151	0.0467561
Atf3	1.49974e-06	1.50699	0.215	0.054	0.0484192
Uty	1.51214e-06	2.34753	0.175	0.03	0.0488196
Slc4a7	1.52488e-06	0.4627	0.884	0.789	0.0492308
Dok5	1.61932e-06	-1.14406	0.119	0.247	0.0522797
5430416N02Rik	1.69121e-06	1.63584	0.21	0.054	0.0546008
Mylip	1.738e-06	1.11661	0.394	0.205	0.0561113
Rtkn2	1.74793e-06	1.10644	0.361	0.175	0.056432
Ash1l	1.85979e-06	0.526232	0.812	0.669	0.0600434
Nmt1	1.86483e-06	0.639949	0.538	0.349	0.0602061
Arih1	1.93363e-06	0.859584	0.529	0.355	0.0624272
Ppp2r5c	2.0387e-06	0.610223	0.736	0.596	0.0658193
Rsrp1	2.08972e-06	0.395761	0.968	0.952	0.0674667
Kdm5c	2.19679e-06	-0.927391	0.313	0.47	0.0709233
Siah2	2.21165e-06	3.36919	0.151	0.018	0.0714031
Fbxl20	2.22027e-06	1.3284	0.294	0.12	0.0716814
Mcl1	2.23348e-06	0.955993	0.395	0.199	0.0721079
4931415C17Rik	2.26031e-06	-1.52648	0.047	0.133	0.0729741
1810037I17Rik	2.30231e-06	2.70099	0.225	0.078	0.0743301
Slc38a1	2.31308e-06	-1.24279	0.201	0.337	0.0746777
Kctd1	2.32168e-06	-2.19475	0.028	0.096	0.0749553
Klf11	2.41014e-06	4.15476	0.131	0.006	0.0778115
Amd2	2.41814e-06	1.11368	0.38	0.193	0.0780695
Tcerg1	2.442e-06	1.31887	0.331	0.157	0.0788399
Bbs7	2.45302e-06	-0.784541	0.364	0.518	0.0791957
Stk35	2.56053e-06	0.45152	0.893	0.819	0.0826667
ENSMUSG00000105361	2.644e-06	0.499944	0.981	0.946	0.0853615
Ripk1	2.65687e-06	2.8807	0.159	0.024	0.085777
Zfp846	2.73838e-06	-1.33128	0.138	0.265	0.0884087
Grina	2.84022e-06	0.538477	0.729	0.584	0.0916963
Map3k1	2.86033e-06	0.914291	0.45	0.265	0.0923459
Tbrg1	2.86367e-06	-1.71785	0.041	0.12	0.0924535
Klhl24	2.92854e-06	0.770552	0.375	0.187	0.0945479
Rdh11	2.96864e-06	1.07862	0.282	0.114	0.0958426
Rax	2.98422e-06	0.727758	0.564	0.392	0.0963454
Gm9895	3.1089e-06	-1.68936	0.075	0.175	0.100371
Hhex	3.11108e-06	-3.46276	0.005	0.036	0.100441
Elmod2	3.11352e-06	-1.21662	0.169	0.301	0.10052
Tsnaxip1	3.24336e-06	-2.89317	0.003	0.03	0.104712
Ank2	3.26975e-06	-0.406187	0.893	0.934	0.105564
Rab30	3.29515e-06	0.939844	0.427	0.235	0.106384
Slc8a3	3.42497e-06	-2.14983	0.039	0.114	0.110575
Lgmn	3.50347e-06	0.963121	0.355	0.175	0.113109
Rabggtb	3.71408e-06	1.29186	0.351	0.181	0.119909
Socs7	3.79385e-06	0.651263	0.562	0.367	0.122485
Rps29	3.83072e-06	0.666362	0.761	0.711	0.123675
Gnb5	3.94317e-06	-0.440681	0.798	0.904	0.127305
Gm19667	4.04988e-06	-1.7073	0.092	0.199	0.13075
Ntm	4.15104e-06	-0.787754	0.407	0.548	0.134016
Cpne1	4.53505e-06	1.57642	0.223	0.072	0.146414
Fbxo27	4.64739e-06	1.20739	0.316	0.145	0.150041
Hspa4l	4.6628e-06	0.450404	0.835	0.699	0.150538
Synm	4.71076e-06	-2.13529	0.018	0.072	0.152087
Syngr3	4.79193e-06	4.63471	0.124	0.006	0.154707
Abhd3	4.8404e-06	1.91882	0.235	0.084	0.156272
Hnrnpab	4.87336e-06	0.837183	0.454	0.259	0.157336
Mmp15	5.33441e-06	-2.98294	0.007	0.042	0.172221
Uba52	5.44052e-06	-0.638218	0.194	0.355	0.175647
4833439L19Rik	5.59596e-06	0.890576	0.429	0.247	0.180666
Gm47439	5.60051e-06	-2.67116	0.007	0.042	0.180812
1600020E01Rik	5.78382e-06	1.67829	0.22	0.072	0.186731
Galnt7	5.79134e-06	0.48901	0.721	0.584	0.186973
Mob3c	6.14718e-06	1.74076	0.208	0.06	0.198462
Nav3	6.21229e-06	-2.95547	0.013	0.06	0.200564
3830406C13Rik	6.36376e-06	-1.61758	0.057	0.145	0.205454
Rasgef1b	6.37204e-06	-1.04814	0.117	0.235	0.205721
Gpr137c	6.53225e-06	0.687829	0.548	0.349	0.210894
Gm17231	6.61449e-06	-0.820576	0.197	0.343	0.213549
Aldoa	6.63837e-06	-0.543226	0.788	0.843	0.21432
Fam89a	6.75806e-06	1.10239	0.277	0.108	0.218184
ENSMUSG00000061654	7.03843e-06	0.764516	0.228	0.072	0.227236
Ndufa4	7.1095e-06	0.708145	0.695	0.693	0.22953
Phax	7.24805e-06	0.637217	0.589	0.41	0.234003
Chd7	7.37446e-06	0.583733	0.738	0.596	0.238084
Rpl37	7.67341e-06	0.801739	0.604	0.512	0.247736
Lmbr1l	7.70457e-06	1.05626	0.27	0.108	0.248742
Lmo1	7.72051e-06	1.09898	0.281	0.114	0.249257
Ap2a2	7.72302e-06	-0.570659	0.681	0.765	0.249338
Gm4890	7.94901e-06	-2.06306	0.016	0.066	0.256634
Impg1	7.96795e-06	0.626673	0.624	0.428	0.257245
Ipo5	8.09403e-06	1.30451	0.329	0.169	0.261316
5530601H04Rik	8.13599e-06	-1.96783	0.08	0.175	0.26267
Nup50	8.33581e-06	1.56635	0.28	0.127	0.269121
Golgb1	8.44612e-06	-0.606467	0.48	0.62	0.272683
Rprd1a	8.87114e-06	-1.25514	0.15	0.271	0.286405
Tubb4b	8.90358e-06	0.994097	0.392	0.223	0.287452
Adcy1	9.02547e-06	0.55308	0.685	0.5	0.291387
Cnpy2	9.31909e-06	-1.52175	0.104	0.211	0.300867
H1f2	9.33536e-06	-0.781543	0.336	0.476	0.301392
Zfp266	9.42604e-06	-0.915435	0.277	0.416	0.30432
Nfic	9.48985e-06	0.572076	0.6	0.434	0.30638
Abhd14b	9.82668e-06	-0.514553	0.57	0.693	0.317255
Ube2s	1.05133e-05	1.3592	0.311	0.157	0.339423
Chd2	1.07084e-05	-0.95509	0.331	0.47	0.345721
Hfe	1.08055e-05	-2.30188	0.014	0.06	0.348856
Cc2d2a	1.14954e-05	0.853991	0.421	0.241	0.371128
Fth1	1.21038e-05	0.695387	0.713	0.687	0.390772
Gm17529	1.21178e-05	-2.11032	0.038	0.108	0.391224
Ss18l2	1.21719e-05	1.08994	0.393	0.235	0.39297
Acadvl	1.22951e-05	0.7068	0.405	0.223	0.396947
Psg16	1.2297e-05	-2.04047	0.034	0.102	0.397008
Atp5g1	1.26551e-05	0.78204	0.491	0.331	0.40857
Esrrb	1.27834e-05	0.481217	0.637	0.488	0.412713
Tra2a	1.28901e-05	-0.644077	0.62	0.723	0.416156
Fndc1	1.29368e-05	-1.47333	0.083	0.181	0.417665
Epc2	1.35304e-05	0.867798	0.43	0.253	0.43683
Stxbp1	1.35403e-05	-0.554924	0.78	0.843	0.437149
Rbmx	1.36796e-05	-0.859117	0.348	0.488	0.441646
Lamp2	1.36999e-05	1.27959	0.307	0.151	0.4423
Prickle2	1.37091e-05	-4.32435	0.001	0.018	0.442598
Pde6c	1.38076e-05	-4.17294	0.001	0.018	0.445779
1700003G18Rik	1.39069e-05	-3.88293	0.001	0.018	0.448983
Shisal1	1.39069e-05	-2.92448	0.001	0.018	0.448983
4933401D09Rik	1.40068e-05	-3.19772	0.001	0.018	0.452209
Ube2r2	1.4304e-05	1.17911	0.332	0.181	0.461804
Ctnnal1	1.43371e-05	2.45096	0.161	0.036	0.462873
Daxx	1.47075e-05	1.73829	0.205	0.066	0.474831
Pde6d	1.51279e-05	0.798593	0.466	0.295	0.488405
Fam222a	1.54484e-05	0.798608	0.415	0.235	0.498753
Rtn3	1.58842e-05	0.626282	0.457	0.271	0.512821
Ppp1r15a	1.64129e-05	1.30727	0.201	0.06	0.529892
Cers4	1.66047e-05	-0.604401	0.683	0.735	0.536082
Nr4a1	1.7144e-05	2.70802	0.124	0.012	0.553494
Ubtd1	1.73668e-05	0.685742	0.416	0.229	0.560688
Frmpd1	1.81084e-05	0.89751	0.43	0.271	0.584631
Ralgps2	1.82568e-05	0.62557	0.622	0.464	0.589422
Pak5	1.85943e-05	-0.670716	0.368	0.518	0.600317
Btbd1	1.93067e-05	0.982108	0.368	0.205	0.623317
Drosha	2.0846e-05	-1.35723	0.109	0.217	0.673014
Dtx3	2.16566e-05	-0.772102	0.296	0.44	0.699183
Ypel2	2.22759e-05	0.668021	0.708	0.59	0.719176
AW209491	2.23097e-05	-1.32697	0.071	0.163	0.72027
Cdc42ep3	2.24336e-05	0.99643	0.325	0.157	0.724269
Eif5	2.25937e-05	0.60954	0.649	0.518	0.729438
Nxnl1	2.27648e-05	-0.489578	0.763	0.795	0.734961
Gpr146	2.32548e-05	3.50435	0.12	0.012	0.75078
Phf14	2.44953e-05	-0.834851	0.318	0.452	0.790832
Cdk5r2	2.45157e-05	0.647648	0.553	0.404	0.791489
Cebpd	2.5737e-05	7.39425	0.107	0.006	0.83092
Kdsr	2.58523e-05	0.677665	0.503	0.325	0.834643
Fosb	2.59914e-05	3.87153	0.118	0.012	0.839133
Rps18-ps5	2.63928e-05	1.01406	0.481	0.386	0.852091
Helb	2.68756e-05	1.80415	0.168	0.042	0.867677
Cecr2	2.79178e-05	0.716746	0.418	0.241	0.901326
Calcoco1	2.85512e-05	0.913546	0.389	0.229	0.921775
Slc41a1	2.8557e-05	1.36041	0.203	0.066	0.921963
Mtln	2.87642e-05	-0.712097	0.189	0.331	0.928651
Mbnl1	2.88217e-05	0.501997	0.748	0.59	0.930508
Msl2	2.90528e-05	0.616186	0.419	0.241	0.93797
4732440D04Rik	2.95742e-05	-1.34685	0.081	0.175	0.954803
Rpl39	3.02351e-05	0.778284	0.597	0.506	0.976139
Rpl24	3.02651e-05	0.595372	0.646	0.53	0.977109
Appbp2	3.08577e-05	0.948389	0.3	0.151	0.996239
Pank4	3.1189e-05	0.995385	0.327	0.169	1
Zdhhc12	3.13085e-05	1.06832	0.258	0.108	1
Wbp4	3.13246e-05	0.61986	0.481	0.313	1
Rbm18	3.1746e-05	0.793747	0.334	0.175	1
Sra1	3.17704e-05	-1.4508	0.082	0.175	1
Nme2	3.22531e-05	2.2632	0.185	0.06	1
Atp5k	3.255e-05	1.35678	0.426	0.325	1
Cog7	3.28795e-05	-0.888726	0.141	0.259	1
Macf1	3.4801e-05	-0.482943	0.68	0.783	1
Gnat2	3.49892e-05	-4.38559	0.004	0.03	1
Cyth2	3.50083e-05	0.883667	0.464	0.313	1
Ppid	3.51664e-05	-1.28271	0.14	0.247	1
Rdh12	3.61469e-05	-0.369713	0.899	0.922	1
Utp3	3.64021e-05	0.616869	0.539	0.38	1
Rwdd4a	3.79322e-05	1.36527	0.297	0.151	1
Gabarap	3.84139e-05	1.36325	0.272	0.139	1
Lats2	3.86186e-05	1.16792	0.304	0.151	1
Ppm1d	3.91221e-05	0.788855	0.383	0.223	1
Psmd4	3.91981e-05	0.748674	0.424	0.271	1
Rasgef1a	4.03455e-05	-2.1631	0.037	0.102	1
Mrpl3	4.04849e-05	-1.43869	0.062	0.145	1
Epm2aip1	4.05834e-05	-0.788656	0.344	0.47	1
Cacna2d1	4.09808e-05	-3.53106	0.003	0.024	1
Cpeb4	4.11616e-05	0.647032	0.582	0.41	1
Ranbp3l	4.13982e-05	-3.25243	0.003	0.024	1
Cdk2ap2	4.15348e-05	0.60708	0.739	0.693	1
Six6	4.18197e-05	-3.67526	0.003	0.024	1
Olfr1489	4.18197e-05	-3.35012	0.003	0.024	1
Elob	4.26622e-05	0.897435	0.503	0.38	1
Gtf2ird1	4.34939e-05	0.664342	0.464	0.307	1
Gm48237	4.39029e-05	2.34924	0.151	0.036	1
Gtf2f2	4.44059e-05	1.06407	0.361	0.211	1
Ppp1cc	4.49182e-05	0.468155	0.679	0.548	1
Strada	4.49922e-05	-1.32206	0.109	0.211	1
4921524J17Rik	4.52073e-05	1.05946	0.224	0.084	1
Tiparp	4.56155e-05	1.71418	0.17	0.048	1
Vezf1	4.59972e-05	0.4169	0.728	0.584	1
Fubp1	4.7086e-05	-0.552742	0.51	0.627	1
Ptov1	4.71301e-05	1.00002	0.37	0.211	1
Arl4d	4.87396e-05	0.657086	0.589	0.476	1
Hbp1	4.89124e-05	1.30499	0.295	0.151	1
Set	5.07553e-05	0.651716	0.616	0.494	1
Gngt1	5.25971e-05	0.32051	0.997	1	1
Atpsckmt	5.32068e-05	-1.74267	0.037	0.102	1
Rmnd5b	5.32962e-05	0.935685	0.362	0.211	1
Tirap	5.33794e-05	3.34954	0.121	0.018	1
Pecr	5.34775e-05	-2.39666	0.006	0.036	1
Lekr1	5.36632e-05	-0.959146	0.138	0.253	1
Clpx	5.41986e-05	1.05682	0.34	0.193	1
Alg6	5.4813e-05	-1.6379	0.052	0.127	1
Zdhhc17	5.58078e-05	0.529324	0.489	0.313	1
Ubr5	5.6371e-05	0.679418	0.496	0.337	1
Cggbp1	5.71179e-05	0.95906	0.388	0.235	1
Map4k4	5.86277e-05	0.952337	0.314	0.157	1
Gm15983	5.93991e-05	1.49609	0.223	0.09	1
Atg16l1	5.9573e-05	0.761918	0.5	0.343	1
Pogk	6.03533e-05	1.56071	0.2	0.072	1
Cnot3	6.09663e-05	0.477488	0.58	0.398	1
Taf1d	6.12584e-05	0.71489	0.406	0.247	1
Ino80d	6.12669e-05	0.457649	0.58	0.41	1
Etfb	6.35099e-05	2.01596	0.201	0.078	1
Slc17a1	6.36933e-05	-0.940329	0.185	0.307	1
Rhebl1	6.43222e-05	1.66096	0.161	0.042	1
Stmn3	6.43806e-05	-1.59677	0.018	0.066	1
Akirin1	6.50946e-05	0.720509	0.338	0.181	1
Nfasc	6.58912e-05	0.571908	0.465	0.307	1
Cpeb3	6.74372e-05	0.640842	0.388	0.217	1
Pom121	6.76918e-05	1.30911	0.263	0.127	1
Kcnj14	6.87212e-05	0.431537	0.772	0.711	1
Snap25	7.03247e-05	-0.524875	0.701	0.765	1
Rps9	7.05144e-05	0.50978	0.612	0.494	1
Gm49602	7.16044e-05	1.27231	0.301	0.163	1
Kansl1	7.28447e-05	0.539022	0.512	0.355	1
Gpr157	7.42092e-05	3.0075	0.118	0.018	1
Dgcr8	7.42994e-05	0.796502	0.25	0.108	1
Maf1	7.5065e-05	1.22001	0.287	0.151	1
Cotl1	7.51379e-05	1.10649	0.31	0.163	1
Slc25a33	7.84052e-05	0.604655	0.683	0.596	1
Nudt6	8.29549e-05	3.48796	0.098	0.006	1
ENSMUSG00000079834	8.29729e-05	-0.954483	0.242	0.361	1
Acad9	8.32785e-05	-1.49319	0.07	0.151	1
Sqle	8.39521e-05	-1.59857	0.049	0.12	1
Zfp428	8.68138e-05	1.50489	0.244	0.114	1
Trim28	8.91778e-05	1.0808	0.244	0.108	1
Elf2	9.02887e-05	0.85201	0.32	0.163	1
Pgk1	9.03305e-05	-0.875111	0.336	0.458	1
Sltm	9.12275e-05	0.577922	0.623	0.488	1
Zmym6	9.12791e-05	-1.23406	0.095	0.187	1
Rd3	9.23005e-05	0.539215	0.586	0.452	1
Ints6	9.25002e-05	1.07037	0.291	0.145	1
Mier1	9.3138e-05	0.426431	0.537	0.361	1
Zfp397	9.32185e-05	-0.775787	0.313	0.44	1
B230319C09Rik	9.36996e-05	-3.06953	0.005	0.03	1
Riok3	9.39631e-05	0.624799	0.592	0.434	1
Gm4316	9.50147e-05	-1.93927	0.032	0.09	1
Heatr5a	9.55859e-05	-0.881549	0.352	0.458	1
Nsun4	9.58237e-05	0.788263	0.377	0.223	1
Tgif2	9.85072e-05	-3.76182	0.007	0.036	1
Vmn2r58	9.89401e-05	-2.63509	0.005	0.03	1
Dhrs7	9.93229e-05	-1.15533	0.064	0.145	1
Cep57	9.93743e-05	1.47976	0.235	0.108	1
Abcb6	0.000102014	-1.79234	0.039	0.102	1
Kpna2	0.000104187	1.1474	0.221	0.09	1
Obi1	0.000104594	-2.79504	0.007	0.036	1
Wdr47	0.000105335	0.466746	0.702	0.602	1
Smim13	0.000105986	0.687255	0.486	0.331	1
Slc39a2	0.000106236	-1.15363	0.069	0.151	1
Patz1	0.000108354	1.07861	0.229	0.096	1
Ube2h	0.00010983	0.651796	0.464	0.301	1
Nlgn1	0.000115046	-4.355	0.002	0.018	1
Gm15507	0.000115046	-4.97764	0.002	0.018	1
Tbc1d20	0.000115371	0.948998	0.327	0.181	1
Spata9	0.000116029	-1.72415	0.026	0.078	1
Gm13572	0.000116404	-4.0322	0.002	0.018	1
Rcvrn	0.000117074	-0.186478	0.917	0.952	1
Osbpl3	0.000117776	-3.82642	0.002	0.018	1
Gm35721	0.000117776	-4.73128	0.002	0.018	1
Rufy3	0.000118081	-0.462804	0.811	0.855	1
Eif4g2	0.000118468	0.4409	0.777	0.663	1
Phf23	0.000118588	1.57585	0.17	0.054	1
Slc22a12	0.000119164	-3.25915	0.002	0.018	1
Hivep1	0.000119581	1.9292	0.158	0.048	1
Pdcd7	0.00012142	0.634527	0.309	0.157	1
Ino80e	0.000122133	2.00947	0.142	0.036	1
Adipor1	0.000124248	0.263297	0.857	0.825	1
Tmem150c	0.000127027	0.884888	0.364	0.211	1
Guca1b	0.000127736	0.260121	0.952	0.97	1
Pigq	0.000129409	-1.52921	0.066	0.145	1
2610306M01Rik	0.000129933	-1.44466	0.072	0.151	1
Srrm2	0.000130068	0.289376	0.941	0.886	1
Idh3b	0.000130669	-0.911789	0.242	0.355	1
A930003A15Rik	0.000131086	-0.549633	0.537	0.657	1
Acadm	0.000133428	0.441181	0.668	0.53	1
Cd320	0.000139054	1.58658	0.159	0.048	1
Herpud1	0.000139668	1.12927	0.211	0.084	1
Metrn	0.000139955	-3.30509	0.009	0.042	1
Rnf145	0.000141823	0.929237	0.304	0.157	1
Creb1	0.00014221	0.429659	0.46	0.277	1
Wnt9b	0.000143425	-4.10354	0.003	0.024	1
Eif1b	0.000143438	0.785256	0.397	0.265	1
Eml1	0.000144154	1.03731	0.317	0.181	1
Txndc16	0.000144739	1.14834	0.286	0.151	1
Rp1	0.000144795	0.187215	0.999	1	1
Lpin2	0.000145568	1.25158	0.312	0.181	1
Tarbp1	0.000146075	-1.68851	0.039	0.102	1
Pifo	0.000146313	-6.3561	0.001	0.012	1
Mecom	0.000146313	-5.90278	0.001	0.012	1
4930555M17Rik	0.000146313	-4.82775	0.001	0.012	1
Cdh17	0.000146313	-4.83461	0.001	0.012	1
Tpm2	0.000146313	-8.10605	0.001	0.012	1
Abcb1b	0.000146313	-5.69645	0.001	0.012	1
Cd37	0.000146313	-6.17156	0.001	0.012	1
Eya4	0.000146313	-5.47989	0.001	0.012	1
Aanat	0.000146313	-4.99543	0.001	0.012	1
Gm34552	0.000146313	-5.68652	0.001	0.012	1
Vmn1r236	0.000146313	-4.86815	0.001	0.012	1
0610009L18Rik	0.000146681	-2.99036	0.003	0.024	1
Gm37854	0.000147514	-4.25959	0.001	0.012	1
Gm44066	0.000147514	-4.26461	0.001	0.012	1
Gm26709	0.000147514	-4.35237	0.001	0.012	1
Gm49894	0.000147514	-4.59088	0.001	0.012	1
Opalin	0.000147514	-4.24963	0.001	0.012	1
Pla2r1	0.000148002	-0.354404	0.786	0.88	1
Msh5	0.000148002	-2.97779	0.003	0.024	1
4632404H12Rik	0.000148128	-1.10609	0.106	0.199	1
Gm10521	0.000148725	-3.87062	0.001	0.012	1
Gm11924	0.000148725	-4.22251	0.001	0.012	1
Fzd10	0.000148725	-3.45023	0.001	0.012	1
Gm44226	0.000148725	-3.98455	0.001	0.012	1
Tmc7	0.000148725	-4.01768	0.001	0.012	1
Gm10217	0.000148725	-3.38496	0.001	0.012	1
Nptx1	0.000148725	-2.44082	0.001	0.012	1
Gm37165	0.000148725	-4.22158	0.001	0.012	1
Abhd17b	0.000148772	0.459182	0.426	0.271	1
Cntn1	0.000149335	-2.60712	0.003	0.024	1
Gm48619	0.000149415	-1.1483	0.047	0.114	1
Tlcd3b	0.00014964	-0.33834	0.892	0.916	1
Snhg6	0.00015191	1.18735	0.332	0.199	1
Lmbrd2	0.000154046	1.7792	0.157	0.048	1
Etnk1	0.000155116	-0.552187	0.474	0.602	1
Cacng7	0.000157034	-1.44658	0.047	0.114	1
8030456M14Rik	0.000157525	-1.41014	0.036	0.096	1
Dhrs3	0.000161285	0.652211	0.523	0.38	1
Rps14	0.000161326	0.454699	0.698	0.584	1
Josd1	0.000161683	0.565523	0.273	0.133	1
Usp45	0.000162669	1.71808	0.131	0.03	1
Flot2	0.000165662	1.50698	0.142	0.036	1
Ccdc85b	0.000166586	1.18814	0.294	0.163	1
Tet2	0.00016712	-0.909591	0.258	0.38	1
Gm37748	0.000168883	-1.59942	0.023	0.072	1
Unc119	0.000169744	0.264403	0.977	0.988	1
Igsf11	0.000170368	0.816553	0.396	0.253	1
Ing1	0.000172511	0.870642	0.254	0.12	1
Daam1	0.000174578	1.14393	0.276	0.145	1
Tigar	0.000174616	0.818109	0.304	0.157	1
Psmb6	0.000177605	0.713422	0.394	0.247	1
Mib1	0.000178174	0.782208	0.418	0.259	1
Gm32442	0.000179877	-1.12746	0.074	0.157	1
Cwf19l2	0.000181634	-0.744541	0.217	0.343	1
Ndn	0.000181921	-2.37384	0.02	0.066	1
Atxn7l3b	0.000185331	-0.680457	0.445	0.548	1
Mttp	0.000188687	-1.28441	0.071	0.151	1
Ubap1l	0.000189444	1.04345	0.218	0.09	1
Fra10ac1	0.000191804	-1.17832	0.143	0.241	1
Dusp7	0.000194588	0.602666	0.43	0.265	1
4921531C22Rik	0.000199544	-1.24366	0.076	0.157	1
Pip5k1a	0.000200437	0.944673	0.27	0.139	1
Ssu72	0.000200621	-0.639154	0.494	0.596	1
Spag7	0.000202434	1.33539	0.293	0.175	1
Ndufc2	0.000202973	-0.851467	0.236	0.355	1
Uqcrq	0.000203077	0.761498	0.5	0.386	1
Ctxn1	0.000203258	-1.06524	0.155	0.259	1
Lemd3	0.000204728	0.787763	0.245	0.114	1
Dclk1	0.000206482	-1.49295	0.072	0.151	1
Dynll1	0.000214375	0.549303	0.678	0.608	1
3222401L13Rik	0.000217638	-0.901798	0.31	0.404	1
Ipmk	0.000223326	0.433151	0.632	0.476	1
AI480526	0.000223378	-0.92816	0.234	0.343	1
Prep	0.000223693	-1.72704	0.041	0.102	1
Six3	0.000225277	-2.95007	0.005	0.03	1
Rabgef1	0.000226726	-0.320043	0.861	0.873	1
Dnaja1	0.000230023	0.80054	0.431	0.295	1
Dleu7	0.000232402	-1.88383	0.034	0.09	1
Ppargc1b	0.000232424	-0.645393	0.423	0.554	1
Nck1	0.000232554	0.819721	0.262	0.127	1
Fsd1l	0.000237371	-0.696917	0.394	0.5	1
Bcat1	0.000240125	0.665393	0.264	0.12	1
Rap1gds1	0.000248622	0.935958	0.208	0.09	1
1110038B12Rik	0.000249355	1.81954	0.161	0.054	1
Aqp1	0.000249592	-0.904017	0.323	0.428	1
Tle5	0.000259992	0.835925	0.46	0.349	1
Lsm12	0.000262608	0.785576	0.325	0.181	1
Snrnp27	0.000263183	0.878544	0.354	0.223	1
Clk1	0.000265844	0.395274	0.737	0.608	1
Armcx2	0.000266199	-1.43725	0.024	0.072	1
Dnajc21	0.000266489	0.736847	0.27	0.139	1
Btc	0.00027272	1.81371	0.142	0.042	1
Fryl	0.000275159	-0.446919	0.716	0.783	1
Nscme3l	0.00027978	-1.80353	0.018	0.06	1
Pm20d1	0.00028053	-1.81531	0.012	0.048	1
Leng8	0.000281349	-0.518169	0.551	0.645	1
Npepps	0.00028261	0.426531	0.665	0.5	1
Ggnbp2	0.000283643	0.750789	0.38	0.235	1
Mrps33	0.000283933	-0.813869	0.266	0.38	1
A530058N18Rik	0.000284185	-0.734584	0.3	0.422	1
Glmn	0.000288922	0.262796	0.825	0.723	1
Pea15a	0.000289305	0.536424	0.484	0.319	1
Smim36	0.000314413	0.677055	0.433	0.295	1
Ociad1	0.000315	0.770885	0.36	0.223	1
Mak	0.000317738	0.382879	0.791	0.705	1
Snhg16	0.000325557	0.73945	0.174	0.06	1
Ptpn2	0.000331677	0.824487	0.381	0.241	1
Skap2	0.000339797	3.19613	0.103	0.018	1
Kat2b	0.000342177	0.922497	0.266	0.139	1
Arpc5l	0.000348467	1.2955	0.256	0.139	1
Pde6h	0.000350293	-4.08093	0.013	0.048	1
Kat6a	0.000350425	0.605458	0.432	0.289	1
Skp1	0.000351484	1.15489	0.262	0.145	1
Hmgn1	0.000351714	0.295769	0.97	0.952	1
Slbp	0.000352108	0.71452	0.28	0.151	1
Sox12	0.000362699	1.11417	0.241	0.12	1
Ubxn7	0.000362927	0.645749	0.365	0.217	1
Phc2	0.000366984	0.799307	0.432	0.301	1
Meak7	0.00036939	1.11961	0.209	0.09	1
Pnrc1	0.000376934	0.406283	0.516	0.361	1
Ddx39b	0.000379713	0.496213	0.504	0.349	1
Phf12	0.000380654	0.624347	0.415	0.265	1
Rap1a	0.000380847	-0.928565	0.204	0.307	1
Mkln1	0.000383245	0.421928	0.588	0.422	1
Mmd2	0.00038997	0.946907	0.248	0.12	1
Kmt2e	0.000395075	0.556637	0.745	0.687	1
Gm32950	0.00039669	-3.61143	0.004	0.024	1
Cpt1a	0.000397483	0.484083	0.624	0.506	1
Ddx19a	0.000400831	1.46787	0.184	0.078	1
Caprin2	0.000400895	0.944125	0.214	0.096	1
1110019D14Rik	0.000401829	-1.40253	0.008	0.036	1
Ak4	0.000403122	-3.7967	0.004	0.024	1
Ptms	0.000403164	0.865266	0.429	0.301	1
Sap30l	0.000407364	0.919066	0.259	0.133	1
Slco4a1	0.000408937	0.470273	0.392	0.235	1
Rsbn1	0.000409248	0.37533	0.513	0.349	1
Ssc5d	0.00040965	-3.05038	0.004	0.024	1
Snhg15	0.000410778	1.40496	0.167	0.06	1
Ndufaf6	0.000414972	1.58614	0.131	0.036	1
Spry2	0.000416742	0.698244	0.515	0.386	1
Churc1	0.000420759	-1.63768	0.051	0.114	1
Gm43514	0.000424702	-2.15615	0.004	0.024	1
Phlpp2	0.000429473	0.424102	0.54	0.367	1
Klhl8	0.000436476	2.41791	0.119	0.03	1
Ctr9	0.000436685	-0.75237	0.385	0.488	1
Pafah1b1	0.00043751	0.426368	0.605	0.452	1
Mitd1	0.000439022	1.82481	0.169	0.066	1
Fbxw11	0.000441012	1.16435	0.204	0.09	1
Gm28941	0.000441453	-3.01788	0.006	0.03	1
Rpgr	0.000442881	-0.85811	0.291	0.398	1
8430429K09Rik	0.000458673	-1.78365	0.039	0.096	1
Jmjd6	0.000460114	0.775434	0.351	0.217	1
Dnaaf4	0.000465401	-1.66611	0.043	0.102	1
Tnfaip3	0.000465876	0.504605	0.558	0.44	1
Sf3b2	0.000465998	-0.636555	0.477	0.566	1
Lonrf1	0.000473735	1.07355	0.199	0.084	1
Amacr	0.000477882	1.66004	0.154	0.054	1
Dcaf5	0.000484769	1.6103	0.155	0.054	1
Arid3b	0.000494559	0.838586	0.345	0.211	1
Vps28	0.000499109	1.22933	0.272	0.157	1
Gm49785	0.000504011	-1.29702	0.025	0.072	1
Inpp1	0.000506428	0.616845	0.325	0.187	1
Nsd2	0.000507864	0.716975	0.315	0.181	1
Pcdh15	0.000507929	0.391321	0.703	0.554	1
Ldah	0.000508855	-1.00569	0.115	0.205	1
Drd4	0.000513197	-0.558728	0.513	0.596	1
Smarcd1	0.000516902	0.78075	0.266	0.139	1
Prtg	0.000523316	1.98028	0.136	0.042	1
C230013L11Rik	0.000523457	-1.47544	0.054	0.12	1
Kmt2d	0.00053271	-0.4626	0.505	0.608	1
Gm15520	0.000536767	-1.3788	0.055	0.12	1
Gm15938	0.000539647	-4.48848	0.002	0.018	1
Gnb2	0.000542716	3.47074	0.098	0.018	1
Nova1	0.000543194	-2.22951	0.013	0.048	1
Atp5d	0.0005444	0.751605	0.401	0.283	1
Prr15	0.000544998	-3.39843	0.002	0.018	1
Gm4787	0.000544998	-3.80073	0.002	0.018	1
Ctla2a	0.000544998	-3.41813	0.002	0.018	1
Gm28320	0.000547692	-3.1582	0.002	0.018	1
Kbtbd11	0.000547692	-3.49408	0.002	0.018	1
Crebbp	0.000548719	0.17718	0.435	0.271	1
Phf1	0.000549078	1.04326	0.233	0.114	1
Ndufb8	0.000557085	0.770308	0.408	0.289	1
Slc5a3	0.000562616	2.47407	0.116	0.03	1
Enah	0.000563509	-0.8032	0.344	0.44	1
Ahrr	0.000563788	0.906677	0.38	0.259	1
Zfp608	0.000564118	-2.4504	0.002	0.018	1
Suv39h2	0.000572391	0.73992	0.392	0.253	1
Add1	0.000573104	-0.696553	0.35	0.458	1
2700046G09Rik	0.000573215	-1.76439	0.036	0.09	1
Fam3c	0.000575536	-0.494223	0.676	0.729	1
Atp1b2	0.000578334	0.294669	0.817	0.789	1
Wdr1	0.000579291	-1.53489	0.12	0.205	1
Cfl1	0.000581265	0.617146	0.473	0.331	1
Wsb1	0.00058312	0.543914	0.221	0.102	1
Parp1	0.000585149	0.619471	0.335	0.193	1
Sde2	0.000585774	0.539149	0.235	0.108	1
Kin	0.000588149	0.632074	0.263	0.133	1
Vamp3	0.000589136	1.15058	0.154	0.054	1
Tspan13	0.000590389	1.87369	0.1	0.018	1
Laptm4b	0.000595795	0.326397	0.609	0.476	1
Rbx1	0.000596874	0.458711	0.626	0.494	1
Arg2	0.000601406	1.59911	0.187	0.084	1
Gm42941	0.000606336	2.83923	0.088	0.012	1
Gm47289	0.000609184	-2.55161	0.008	0.036	1
Dhdh	0.00061427	-1.37227	0.09	0.169	1
Uhmk1	0.000614287	0.523347	0.581	0.458	1
Gm13112	0.00061597	-2.65905	0.008	0.036	1
Srsf10	0.000621146	0.456274	0.532	0.398	1
Gstt2	0.000622194	-2.02913	0.016	0.054	1
Rpl35a	0.000625195	0.576439	0.593	0.53	1
Pcare	0.000629218	0.374016	0.744	0.639	1
Arl5a	0.000631347	0.964411	0.263	0.139	1
Nectin3	0.000632876	4.36576	0.077	0.006	1
Dmxl2	0.00063636	0.394137	0.613	0.482	1
Lad1	0.000645168	5.13352	0.066	0	1
Ptbp1	0.000652949	0.638551	0.214	0.102	1
Elfn1	0.000655206	0.438352	0.436	0.295	1
Fhod1	0.000656054	0.570361	0.148	0.048	1
Mfge8	0.000657503	0.703745	0.418	0.301	1
Prdm10	0.000657939	1.0722	0.137	0.042	1
Rpl11	0.000659854	0.583446	0.561	0.482	1
Mdm2	0.000671204	0.867745	0.238	0.114	1
Chst3	0.000674554	-1.30591	0.151	0.241	1
Hspa8	0.000678742	0.540285	0.698	0.62	1
Slc17a7	0.00067965	0.282945	0.934	0.922	1
Rela	0.000681718	1.65747	0.148	0.054	1
Larp7	0.000683061	1.45067	0.144	0.048	1
Glb1l3	0.000689162	-2.33277	0.023	0.066	1
Slc1a2	0.000694964	0.388938	0.718	0.566	1
Alad	0.000698497	1.39733	0.127	0.036	1
Nlgn2	0.000702776	0.611099	0.177	0.072	1
Bsdc1	0.000711229	1.21836	0.116	0.03	1
Sun1	0.00071393	0.568061	0.228	0.108	1
Ift22	0.000719097	-1.23567	0.072	0.145	1
Sub1	0.000722713	0.898395	0.309	0.199	1
Bbs5	0.000724576	0.528738	0.578	0.464	1
Sertad1	0.000731066	1.91672	0.107	0.024	1
Ddhd1	0.000731823	-0.545372	0.596	0.669	1
Sppl2a	0.000738854	-0.886863	0.142	0.235	1
Serf1	0.000749593	4.13816	0.094	0.018	1
Gdpd5	0.000753405	0.479585	0.54	0.386	1
Arl6ip1	0.000755329	0.614784	0.588	0.5	1
Pcgf6	0.000755539	1.02745	0.221	0.108	1
Vps37b	0.000756302	0.805926	0.266	0.145	1
Susd6	0.000762712	1.2392	0.216	0.108	1
2310061I04Rik	0.000768179	1.1001	0.213	0.102	1
Gm13068	0.000769787	-1.80397	0.023	0.066	1
Gpi1	0.000774832	-0.642547	0.441	0.548	1
Usp53	0.000785576	0.816394	0.186	0.078	1
Mthfsd	0.000786157	-1.59728	0.057	0.12	1
N4bp2l2	0.000789939	0.414016	0.654	0.524	1
Plekhb1	0.000797715	-0.572527	0.508	0.572	1
BC051142	0.000800241	-2.2842	0.014	0.048	1
Septin1	0.000801469	-1.41977	0.056	0.12	1
C130036L24Rik	0.000802994	-2.44027	0.017	0.054	1
Ftl1	0.000803902	0.9573	0.4	0.289	1
Ptbp3	0.000803907	1.09382	0.196	0.09	1
Kansl2	0.000804317	0.48617	0.29	0.157	1
Cenpb	0.000806072	-1.04735	0.151	0.241	1
Zfp26	0.000808789	-1.13526	0.104	0.187	1
Bcl7a	0.000814687	-1.23048	0.081	0.157	1
Guf1	0.000815296	-1.17744	0.117	0.205	1
Cdk19	0.000815877	0.796292	0.486	0.367	1
Vamp8	0.000816521	1.53675	0.223	0.12	1
Yaf2	0.000817016	0.49937	0.46	0.331	1
Son	0.000817698	0.208248	0.949	0.898	1
B4galt6	0.000820779	-1.90731	0.02	0.06	1
Pigg	0.000823369	-1.35312	0.053	0.114	1
Taf5	0.000823923	0.868679	0.216	0.102	1
Slc22a17	0.000827414	-1.77328	0.05	0.108	1
Meig1	0.000829727	-1.31044	0.033	0.084	1
Dynlt1a	0.000835149	-0.670983	0.298	0.416	1
Dars2	0.000838586	-1.70772	0.027	0.072	1
Wtap	0.000839749	0.745402	0.394	0.265	1
Camk2g	0.000841229	0.750869	0.389	0.259	1
Dnajb1	0.000842224	1.09568	0.245	0.133	1
Gm9856	0.000849754	-0.774367	0.268	0.373	1
Dusp1	0.000854884	1.86321	0.13	0.042	1
6430590A07Rik	0.000857869	-1.03937	0.238	0.337	1
Hnrnpr	0.000859126	-0.436896	0.62	0.705	1
Platr25	0.000865409	-1.80864	0.02	0.06	1
Tm9sf3	0.000868425	0.660855	0.35	0.223	1
Eif3j2	0.000878561	4.68194	0.063	0	1
Kif21a	0.000890677	-0.689937	0.5	0.578	1
Ahdc1	0.000892297	1.98604	0.137	0.048	1
Chtop	0.000893232	0.640967	0.437	0.301	1
Pnn	0.000898794	-0.4945	0.653	0.723	1
Cibar1	0.000899643	-1.58197	0.045	0.102	1
Mlf1	0.00090017	1.08455	0.212	0.102	1
Qsox1	0.000901114	-1.21698	0.023	0.066	1
Emsy	0.000906349	0.548533	0.581	0.464	1
Acaa2	0.000908299	2.65959	0.094	0.018	1
Olfr352	0.000908973	-1.42821	0.02	0.06	1
Rims2	0.000917098	-0.310932	0.876	0.898	1
Rbms1	0.000919611	-6.55084	0.004	0.024	1
Tbc1d14	0.000941045	0.73457	0.223	0.108	1
Trim25	0.000942154	1.47864	0.161	0.066	1
Sdf2	0.000945424	0.622631	0.343	0.211	1
Ppef1	0.00095706	-3.1416	0.004	0.024	1
Phf5a	0.000967013	1.09958	0.218	0.114	1
Srsf9	0.000970117	0.718804	0.336	0.211	1
Btg2	0.000970987	0.413973	0.417	0.265	1
Coq6	0.000981318	3.14274	0.1	0.024	1
Slc25a25	0.000997713	0.441845	0.618	0.488	1
Baz2a	0.00100491	0.725029	0.348	0.217	1
Pdzd8	0.00100806	0.704706	0.392	0.271	1
Zbtb7a	0.00101095	0.503113	0.432	0.283	1
Ccdc177	0.00101306	-0.956313	0.25	0.355	1
Blmh	0.00102216	-1.03675	0.173	0.265	1
Etv6	0.00102571	1.32629	0.163	0.066	1
Eed	0.0010294	0.722697	0.266	0.145	1
Dscaml1	0.00103147	0.719248	0.398	0.265	1
Hnrnpa1	0.00103645	0.575433	0.551	0.446	1
Gm47252	0.00103731	-0.801892	0.117	0.205	1
Prpf4b	0.00103943	0.342505	0.774	0.62	1
Rdm1	0.00104991	-1.7362	0.054	0.114	1
Azin1	0.00105256	0.729237	0.365	0.247	1
Rab8b	0.00105837	1.96255	0.102	0.024	1
Gm53028	0.00105958	-2.23609	0.009	0.036	1
Phtf2	0.00106779	2.1159	0.111	0.03	1
Slain2	0.00107068	0.606719	0.224	0.108	1
Gspt1	0.00107366	0.16875	0.554	0.392	1
Plcd3	0.00107491	0.631429	0.416	0.289	1
AI429214	0.00108199	-1.56038	0.046	0.102	1
Ttll3	0.00108424	-1.0395	0.092	0.169	1
Fbxo44	0.00108893	-2.28983	0.014	0.048	1
Fxr2	0.00110068	0.573813	0.313	0.187	1
Ccng2	0.00111511	1.22091	0.153	0.06	1
Rab2a	0.00111577	0.443347	0.365	0.235	1
Pycr2	0.0011251	1.08406	0.148	0.054	1
Zc2hc1c	0.00112694	3.84788	0.09	0.018	1
Snhg8	0.00113012	0.79337	0.364	0.253	1
Mpv17	0.00113167	-1.11397	0.093	0.169	1
Mta2	0.00113209	0.460692	0.411	0.271	1
Gse1	0.00114482	0.600027	0.419	0.289	1
Twsg1	0.00114798	0.69286	0.187	0.084	1
Stradb	0.00115641	1.83549	0.111	0.03	1
Usp10	0.0011618	0.697407	0.348	0.223	1
Zfp513	0.00116228	1.56064	0.136	0.048	1
Phip	0.0011659	0.561295	0.473	0.343	1
Tafazzin	0.00118101	-0.827159	0.201	0.295	1
Cetn4	0.0012207	1.16237	0.177	0.078	1
Fgf2os	0.0012324	2.75628	0.1	0.024	1
Nipbl	0.00123791	0.281781	0.712	0.596	1
Zrsr2	0.00123921	0.808461	0.239	0.127	1
Tcp11l2	0.00124921	2.05037	0.118	0.036	1
Csf2ra	0.00125212	-1.10412	0.05	0.108	1
Irf8	0.00125845	5.38742	0.059	0	1
Impdh1	0.0012597	0.378188	0.755	0.681	1
Mcc	0.0012704	-1.11129	0.054	0.114	1
Rora	0.00127252	0.348784	0.777	0.711	1
Ccdc130	0.00127478	-1.14254	0.054	0.114	1
Usp15	0.00127843	0.402534	0.401	0.265	1
Cirbp	0.00129034	0.438387	0.718	0.657	1
Magi3	0.00129104	1.81266	0.1	0.024	1
Dtd1	0.00129153	-1.33231	0.038	0.09	1
Dnajc5	0.00129841	0.386182	0.645	0.53	1
G3bp1	0.00130261	0.804631	0.256	0.139	1
Pbxip1	0.00131355	2.36727	0.099	0.024	1
Cry1	0.00132872	0.730353	0.228	0.114	1
Usp9x	0.00132976	0.302677	0.439	0.283	1
Tfpt	0.00132977	1.14101	0.153	0.06	1
Usp50	0.00133296	-1.1364	0.076	0.145	1
Gm28959	0.00134013	-1.36299	0.051	0.108	1
Ndufb4	0.00135975	1.2906	0.324	0.241	1
Gm4631	0.00136238	-1.03528	0.169	0.259	1
C2cd5	0.00137081	-0.615966	0.375	0.47	1
Fzd4	0.00139015	1.17299	0.16	0.066	1
Atr	0.00139658	-0.841626	0.141	0.229	1
Trib2	0.00139733	0.439171	0.537	0.41	1
Atp5mpl	0.00140838	0.905666	0.42	0.337	1
Nop56	0.00141125	0.447574	0.438	0.301	1
Btbd10	0.00146405	0.435771	0.364	0.229	1
Nlrx1	0.00146457	-1.992	0.018	0.054	1
Adarb2	0.0014686	-1.16073	0.085	0.157	1
Rdh9	0.00146972	-1.30978	0.028	0.072	1
Alg13	0.00147631	-1.4447	0.038	0.09	1
Map1lc3b	0.00149167	0.916238	0.305	0.193	1
Cyhr1	0.00149209	0.746821	0.327	0.205	1
Trip12	0.00149408	0.581138	0.498	0.373	1
Mif4gd	0.00149437	0.49668	0.3	0.175	1
Pard6b	0.00149732	1.55202	0.198	0.102	1
Ddit3	0.00149953	0.752049	0.28	0.163	1
Phf13	0.00151043	2.35781	0.08	0.012	1
Tsc22d1	0.00151276	0.618123	0.317	0.193	1
Pnpt1	0.00151566	1.32863	0.143	0.054	1
Cxcr2	0.00152816	-2.36877	0.009	0.036	1
Syf2	0.00152991	0.591257	0.337	0.223	1
Pmpca	0.00153115	0.748408	0.162	0.066	1
Usp13	0.00154371	-2.245	0.015	0.048	1
A930015D03Rik	0.00154386	1.32582	0.171	0.078	1
Rabl6	0.00158019	0.906511	0.16	0.066	1
Gm31152	0.0015899	-2.54412	0.009	0.036	1
Rpp21	0.00159027	1.90214	0.151	0.066	1
Asxl1	0.0015924	0.794467	0.277	0.163	1
Tlcd5	0.00159386	0.30684	0.739	0.633	1
Snx15	0.00160068	1.79041	0.131	0.048	1
Rere	0.00160169	0.505456	0.413	0.271	1
Ddx3x	0.00160507	0.416195	0.552	0.416	1
Cep120	0.0016058	0.522167	0.31	0.187	1
Cct3	0.00161157	-0.884419	0.26	0.361	1
C1qtnf4	0.00161286	-1.11444	0.085	0.157	1
Xpo7	0.00163267	0.96715	0.241	0.133	1
Mpp4	0.00164342	-0.310599	0.873	0.91	1
Sf1	0.00164998	0.382422	0.453	0.325	1
Clcn5	0.00165878	3.10427	0.078	0.012	1
Mmp24	0.00165949	-4.57002	0.001	0.012	1
Tmod4	0.00165949	-4.39903	0.001	0.012	1
Prkcb	0.00165949	-4.15784	0.001	0.012	1
Gm11574	0.00165949	-4.88942	0.001	0.012	1
Gm3948	0.00165949	-4.37467	0.001	0.012	1
Gm17210	0.00165949	-4.308	0.001	0.012	1
Csf2rb	0.00165949	-5.46659	0.001	0.012	1
Gm49163	0.00165949	-4.39006	0.001	0.012	1
Gm12802	0.00166451	1.91655	0.123	0.042	1
Rdh10	0.00166651	0.831042	0.239	0.139	1
H2bc18	0.00166948	-3.65521	0.001	0.012	1
Gm42721	0.00166948	-3.76607	0.001	0.012	1
Erf	0.00167151	1.01008	0.134	0.048	1
Ece1	0.00167953	-3.86253	0.001	0.012	1
Gm15857	0.00167953	-3.65826	0.001	0.012	1
Zfp976	0.00167953	-3.2894	0.001	0.012	1
4933405L10Rik	0.00167953	-3.12449	0.001	0.012	1
Dynlrb2	0.00167953	-3.66294	0.001	0.012	1
Gm36041	0.00167953	-3.60499	0.001	0.012	1
Zpbp	0.00167953	-3.57739	0.001	0.012	1
Ctnnd2	0.00167953	-3.42745	0.001	0.012	1
Rab33a	0.00167953	-3.78802	0.001	0.012	1
Nfe2l2	0.0016847	1.06056	0.144	0.054	1
Arl4c	0.00168964	-3.2767	0.001	0.012	1
Tns4	0.00168964	-3.36217	0.001	0.012	1
Gstm1	0.00169698	-4.25311	0.003	0.018	1
Chrng	0.00169979	-2.70347	0.001	0.012	1
1810064F22Rik	0.00169979	-3.00298	0.001	0.012	1
Nr2e1	0.00169979	-2.89084	0.001	0.012	1
Gm12100	0.00169979	-2.4576	0.001	0.012	1
Heca	0.00170623	0.931742	0.151	0.06	1
Gm49980	0.00170659	-1.22804	0.028	0.072	1
Bbs4	0.00171123	-0.819127	0.257	0.355	1
Sertad3	0.00171127	4.75035	0.056	0	1
Itsn2	0.00171272	0.363965	0.595	0.446	1
Uqcrb	0.00171544	0.484036	0.438	0.343	1
Lyrm2	0.00172503	-1.01735	0.091	0.163	1
Fabp7	0.00173333	-2.43423	0.003	0.018	1
Pcmtd2	0.00173952	0.218011	0.979	0.97	1
Gm30934	0.00174068	-3.0979	0.003	0.018	1
Ackr4	0.00174807	-3.06258	0.003	0.018	1
Dhx9	0.00175313	0.393436	0.491	0.361	1
Gm11714	0.00175548	-2.8788	0.003	0.018	1
C130073E24Rik	0.00176292	-2.51389	0.003	0.018	1
Ubap1	0.00176751	0.79652	0.255	0.145	1
Setdb2	0.00177116	1.35047	0.123	0.042	1
Aars	0.00177344	0.347617	0.368	0.241	1
Gm34589	0.00177789	-2.39282	0.003	0.018	1
Sec61a1	0.00179616	-0.601676	0.279	0.38	1
Pgs1	0.00180307	1.24724	0.171	0.078	1
Vmn1r202	0.00180916	1.76859	0.115	0.036	1
Rtn1	0.00183923	-0.790883	0.209	0.307	1
Ubc	0.00185834	0.413935	0.454	0.313	1
Osbpl8	0.00188239	0.247809	0.591	0.464	1
Scaf11	0.00190127	0.407798	0.605	0.494	1
Ubald1	0.00192008	1.51312	0.138	0.054	1
Itprid2	0.00192199	0.812587	0.246	0.133	1
Slc9a1	0.00192646	1.81829	0.105	0.03	1
Ifrd2	0.00194895	3.49447	0.066	0.006	1
Ankrd34a	0.00196209	-3.06982	0.005	0.024	1
Fntb	0.00196524	0.601769	0.115	0.036	1
Egln2	0.00198708	1.31548	0.164	0.072	1
Ankrd44	0.00199009	-1.45268	0.04	0.09	1
Cfap20	0.00199137	0.371201	0.376	0.247	1
Pgm2l1	0.00199193	1.16906	0.158	0.066	1
Mapre1	0.00199834	0.811892	0.25	0.145	1
Rbm25	0.00200361	-0.302459	0.796	0.873	1
5031439G07Rik	0.00200417	1.85827	0.104	0.03	1
Ctbp1	0.00200724	1.19874	0.226	0.127	1
1700066B19Rik	0.00202769	-2.4031	0.005	0.024	1
Tmem70	0.00203308	1.08726	0.17	0.078	1
Epb41l1	0.00203436	-2.2618	0.005	0.024	1
Cbx4	0.00203785	1.62493	0.113	0.036	1
Rab27b	0.00204775	-1.97593	0.005	0.024	1
Srsf6	0.0020545	0.321329	0.469	0.319	1
0610009B22Rik	0.00208205	0.477843	0.554	0.434	1
Ctcf	0.00208292	0.543964	0.595	0.488	1
Zfp623	0.00208518	1.0182	0.088	0.018	1
Gm48086	0.00209529	-1.30461	0.005	0.024	1
Dixdc1	0.00210159	-0.760838	0.411	0.488	1
Ints5	0.00210822	1.89692	0.086	0.018	1
Parp4	0.00211065	1.49667	0.145	0.06	1
Insm1	0.00211124	-0.604955	0.264	0.361	1
Tln2	0.00211297	-0.702465	0.409	0.488	1
Optn	0.00211483	-0.574759	0.377	0.476	1
Apela	0.00213897	2.34044	0.076	0.012	1
A530083I20Rik	0.0021459	-0.867858	0.055	0.114	1
1500015A07Rik	0.00216541	-0.97101	0.073	0.139	1
Slc12a5	0.00216562	0.406716	0.53	0.392	1
Cspp1	0.00216662	0.271499	0.786	0.657	1
Hyal1	0.00216705	-1.02848	0.043	0.096	1
F830016B08Rik	0.00217887	-1.38953	0.012	0.042	1
A930014E10Rik	0.00218104	-1.26552	0.082	0.151	1
Mpv17l	0.00218251	-1.0598	0.052	0.108	1
Zdhhc2	0.00218369	0.346462	0.675	0.578	1
Smug1	0.00220742	-0.466778	0.473	0.56	1
Thap7	0.00221571	2.25463	0.085	0.018	1
Socs5	0.00222136	1.09635	0.21	0.108	1
Glcci1	0.00222479	0.549918	0.472	0.349	1
Rab13	0.00222813	-2.20909	0.026	0.066	1
Mboat7	0.00223755	0.758114	0.124	0.042	1
Fanca	0.00223828	-1.40098	0.018	0.054	1
Wdr70	0.0022457	0.58297	0.265	0.151	1
Kat7	0.00226062	0.799788	0.164	0.072	1
Ccdc189	0.0022706	-1.7357	0.029	0.072	1
Gatad2a	0.00229639	0.818845	0.296	0.187	1
Krr1	0.00229794	-0.809275	0.192	0.283	1
9330160F10Rik	0.0023019	-1.24733	0.047	0.102	1
H2bc4	0.00232328	-0.577158	0.33	0.44	1
Ankrd54	0.00234329	1.00104	0.185	0.09	1
Dpf3	0.00234458	-0.601559	0.527	0.578	1
Fbxl6	0.00235565	1.0324	0.095	0.024	1
H1f4	0.00238187	-0.905305	0.068	0.133	1
Gm45051	0.00239614	-1.50961	0.04	0.09	1
Gngt2	0.00240241	-2.6973	0.01	0.036	1
Iqank1	0.00240241	-2.02519	0.01	0.036	1
E2f6	0.00241085	1.00186	0.131	0.048	1
Safb	0.0024147	0.364918	0.435	0.295	1
Kif3b	0.00241849	0.518687	0.468	0.343	1
Csk	0.00241893	1.39082	0.18	0.09	1
Sgf29	0.00241961	2.31725	0.084	0.018	1
Maged1	0.00243008	0.916364	0.201	0.102	1
Zbtb21	0.00244374	0.989767	0.183	0.09	1
Gm27032	0.00245228	-2.58806	0.007	0.03	1
Gnl1	0.00245517	0.672208	0.221	0.127	1
Srsf4	0.00245561	0.523171	0.413	0.289	1
Tmem177	0.00245927	-1.97392	0.01	0.036	1
Tsc22d2	0.00246278	0.332187	0.329	0.205	1
4930525G20Rik	0.00246991	-1.30665	0.026	0.066	1
D11Wsu47e	0.00247515	1.20757	0.105	0.03	1
Pigz	0.00248532	-2.57509	0.007	0.03	1
Ube2g1	0.00249681	1.0703	0.17	0.078	1
Cpm	0.00249976	-0.806843	0.06	0.12	1
Zfp946	0.00253013	-0.957126	0.069	0.133	1
Ikbip	0.00253929	0.968786	0.264	0.163	1
Pole4	0.0025845	1.36099	0.226	0.133	1
Csnk1e	0.00259574	1.94629	0.125	0.048	1
Wwtr1	0.00260827	1.35689	0.135	0.054	1
Tlnrd1	0.00261482	1.33092	0.113	0.036	1
Gm11696	0.00262314	-1.12289	0.07	0.133	1
Map2k2	0.00264437	0.666492	0.3	0.193	1
Gm38250	0.00266374	-2.51843	0.007	0.03	1
Prr3	0.00267402	0.909143	0.227	0.127	1
Kat14	0.00267524	1.42928	0.142	0.06	1
Tbc1d15	0.00268375	0.988466	0.147	0.06	1
Slc26a6	0.00271119	4.69693	0.052	0	1
Cbx1	0.00271395	0.454616	0.506	0.38	1
Cdk2ap1	0.00272338	1.1696	0.194	0.102	1
Olfr1459	0.00273024	-1.06712	0.061	0.12	1
Gabpa	0.0027447	0.254469	0.154	0.066	1
Gpank1	0.00275516	0.887772	0.228	0.127	1
Edem3	0.00277169	1.41864	0.157	0.072	1
Mlst8	0.00277909	1.03273	0.146	0.06	1
Rusf1	0.00278579	-1.46052	0.045	0.096	1
Mycbp2	0.00278931	-0.597401	0.562	0.633	1
4930579K19Rik	0.00279262	-1.8408	0.019	0.054	1
Fnip1	0.0028004	0.411298	0.457	0.313	1
Rhot2	0.00280222	0.416559	0.496	0.38	1
Pnkd	0.00281344	0.831822	0.277	0.169	1
Svbp	0.00281437	5.05567	0.072	0.012	1
Ifi208	0.00281888	-1.7651	0.013	0.042	1
Zbtb22	0.00282866	1.11605	0.188	0.096	1
Ebp	0.00285009	1.85142	0.131	0.054	1
AI837181	0.00285313	1.03401	0.177	0.084	1
Camk2n1	0.00285941	0.801877	0.323	0.217	1
Pak4	0.00286524	0.819481	0.17	0.078	1
Gm44196	0.00287983	1.82016	0.117	0.042	1
Copg1	0.00288519	-0.867403	0.087	0.157	1
Gm47283	0.00288773	-0.287716	0.774	0.88	1
Zfp30	0.002895	1.34317	0.134	0.054	1
Ppp1r18	0.00294501	1.24227	0.181	0.09	1
Ankef1	0.00294684	-1.25522	0.016	0.048	1
Fyco1	0.00296094	-0.39848	0.588	0.669	1
Tmem33	0.00296374	0.42553	0.211	0.108	1
Gm50013	0.00297418	-1.53022	0.016	0.048	1
Cryzl1	0.00299046	-0.897422	0.19	0.277	1
Plpbp	0.00301083	0.274171	0.156	0.066	1
Rnf44	0.0030318	1.09537	0.187	0.096	1
Per1	0.0030402	1.25373	0.171	0.084	1
Zfas1	0.00304457	0.937417	0.282	0.187	1
Ugp2	0.00306225	3.12615	0.072	0.012	1
Fbxo9	0.00309058	0.575651	0.408	0.295	1
Lrrc49	0.00309518	0.74561	0.238	0.133	1
Tceanc2	0.00310212	1.57549	0.133	0.054	1
Zfp994	0.00310636	-1.61896	0.034	0.078	1
Rest	0.00310842	0.475589	0.147	0.06	1
Pum1	0.00315328	0.34494	0.534	0.41	1
Katna1	0.00315775	1.26004	0.165	0.078	1
Arih2	0.00319993	0.228962	0.355	0.217	1
Dync1i2	0.00320424	0.379579	0.702	0.578	1
Seh1l	0.00323651	0.76253	0.215	0.114	1
Cops5	0.00323758	0.464706	0.297	0.181	1
Xpnpep1	0.00325574	-1.15558	0.05	0.102	1
Ccnl2	0.00325737	0.268013	0.53	0.416	1
Krt10	0.00325808	-1.31103	0.076	0.139	1
Gm26873	0.00329213	-1.35493	0.03	0.072	1
Vmn1r43	0.00335373	-1.72643	0.027	0.066	1
Gm30054	0.00339682	-2.27107	0.01	0.036	1
Rsf1	0.00340901	0.549048	0.424	0.307	1
Ccdc47	0.00341215	-0.768398	0.307	0.398	1
Brd4	0.00342606	0.316539	0.366	0.235	1
Npff	0.00345429	1.66565	0.072	0.012	1
Rps19bp1	0.00346154	1.028	0.16	0.078	1
C77080	0.00348337	1.61578	0.131	0.054	1
Nbr1	0.00350201	0.61215	0.407	0.301	1
Mrfap1	0.00351449	0.415306	0.51	0.41	1
Ccdc136	0.00353216	-4.4256	0.005	0.024	1
Rab8a	0.00353734	1.01194	0.142	0.06	1
Tor2a	0.00354054	1.70958	0.115	0.042	1
Polr1d	0.00357047	0.706303	0.261	0.157	1
Selenom	0.00357306	-1.56349	0.023	0.06	1
Pcp4	0.00359664	-3.92874	0.005	0.024	1
Acvr2b	0.0036014	0.706461	0.362	0.253	1
Ptgds	0.0036049	-3.55791	0.206	0.114	1
1810010H24Rik	0.00361837	-2.70439	0.005	0.024	1
Cux2	0.00364422	-1.34064	0.019	0.054	1
Lsm14a	0.00364972	0.333453	0.719	0.633	1
Tex15	0.00368313	5.12848	0.049	0	1
Nub1	0.00369281	0.336816	0.4	0.277	1
Gm16062	0.00369747	1.53673	0.108	0.036	1
AI413582	0.00370245	-1.81035	0.03	0.072	1
Kctd10	0.00371226	1.07582	0.155	0.072	1
Bnip3l	0.00372038	0.428505	0.41	0.289	1
Aldh5a1	0.00372883	-3.57619	0.005	0.024	1
Kdm1a	0.00373157	0.733915	0.364	0.259	1
Cldnd1	0.00373585	0.49587	0.421	0.301	1
Kif2a	0.00374477	0.391466	0.523	0.404	1
Msl1	0.00376797	0.596567	0.272	0.169	1
Gm44646	0.0037701	-2.74358	0.008	0.03	1
Siva1	0.00377268	1.2878	0.145	0.066	1
Trrap	0.00377525	0.558181	0.337	0.223	1
Rpl6	0.00378902	0.372176	0.691	0.596	1
Cerk	0.0037952	1.00517	0.236	0.145	1
Cd84	0.00379656	-2.23328	0.005	0.024	1
Eea1	0.00381212	0.174338	0.213	0.114	1
Sumo3	0.00381846	0.571191	0.368	0.247	1
Ppil1	0.00384268	1.81827	0.089	0.024	1
Rab3ip	0.00385717	0.842318	0.204	0.108	1
Socs3	0.00386127	4.90667	0.059	0.006	1
Apba1	0.00386891	-1.93891	0.013	0.042	1
Sv2b	0.00389029	-0.605764	0.388	0.464	1
Myh9	0.00389546	1.02272	0.158	0.072	1
E130102H24Rik	0.00390164	-0.944401	0.112	0.187	1
Pdcd5	0.00393852	1.42057	0.227	0.145	1
Acox1	0.00395169	0.871237	0.266	0.169	1
Nf2	0.00396269	1.02656	0.159	0.072	1
Clk2	0.00396449	1.53832	0.13	0.054	1
Vps13d	0.00396542	-0.798861	0.127	0.205	1
Yif1b	0.0039694	-1.13633	0.095	0.163	1
Cib1	0.00400931	2.70616	0.059	0.006	1
Phf20	0.00401095	0.590452	0.344	0.241	1
Taf8	0.00402735	0.929875	0.124	0.048	1
Ndufa13	0.0040356	0.438848	0.276	0.181	1
Zfp68	0.00403712	-0.812264	0.135	0.211	1
Rpl13	0.00405584	0.299644	0.675	0.627	1
Nfu1	0.00405972	-0.986759	0.125	0.199	1
Poldip3	0.00407854	0.252076	0.391	0.265	1
Tnip1	0.004079	4.54145	0.048	0	1
Gtpbp1	0.00409783	0.7199	0.239	0.139	1
Zfp874b	0.00412875	1.69164	0.113	0.042	1
Fkbp3	0.00416027	0.569218	0.322	0.211	1
Rpl12	0.00416371	0.556827	0.471	0.38	1
1700030J22Rik	0.0041668	1.2206	0.176	0.09	1
Ssh2	0.00417863	0.64284	0.274	0.169	1
Vamp2	0.0041806	0.39504	0.593	0.476	1
Abca4	0.00418702	0.188995	0.809	0.741	1
Gm49086	0.00419816	-1.5989	0.008	0.03	1
Eri3	0.00420714	0.590385	0.269	0.169	1
Lgi1	0.00420984	-3.35406	0.003	0.018	1
Ugcg	0.00421158	0.699466	0.141	0.06	1
Frrs1	0.0042411	-2.9975	0.003	0.018	1
Kif16bos	0.0042568	-3.05379	0.003	0.018	1
Rasa3	0.00427256	-3.18721	0.003	0.018	1
Ogfr	0.00428409	1.16073	0.132	0.054	1
Gm20628	0.00428837	-2.7118	0.003	0.018	1
6530437J22Rik	0.00428837	-2.6567	0.003	0.018	1
Saal1	0.00429259	4.57087	0.047	0	1
Xpo1	0.00430029	-0.844799	0.23	0.313	1
Nab1	0.00430159	3.87998	0.068	0.012	1
Pabpc1	0.00430764	0.415293	0.496	0.392	1
Rab11b	0.0043129	0.778105	0.278	0.175	1
Rchy1	0.00431785	0.83789	0.277	0.175	1
Pde8a	0.00431914	0.530244	0.33	0.223	1
Lztr1	0.00432766	1.29947	0.122	0.048	1
Soat1	0.00433854	-1.75679	0.048	0.096	1
Pcnx	0.00435344	0.395377	0.207	0.108	1
Ppp1r10	0.0043555	0.254338	0.518	0.373	1
Atraid	0.00437902	0.892121	0.233	0.139	1
Tspan9	0.00438435	-2.06911	0.003	0.018	1
Tmco1	0.00438524	0.979148	0.187	0.096	1
Krit1	0.00438684	-0.540758	0.367	0.452	1
Gm13483	0.00440053	-2.1658	0.003	0.018	1
Plgrkt	0.0044159	1.1223	0.139	0.06	1
Septin11	0.00444868	1.45803	0.138	0.06	1
Gm10660	0.00444941	-1.97917	0.003	0.018	1
Rxra	0.00444972	0.589278	0.183	0.096	1
Gm47543	0.00445253	-0.66401	0.41	0.482	1
Rnf185	0.00445394	1.59126	0.122	0.048	1
Ube2b	0.00448271	0.509852	0.444	0.313	1
Wdr45b	0.00450545	0.779138	0.201	0.108	1
Npl	0.0045058	-1.53129	0.051	0.102	1
Rpl22	0.00450827	0.43262	0.51	0.398	1
Ptpn9	0.00451737	4.62166	0.047	0	1
Zfpl1	0.00451972	-0.877591	0.114	0.187	1
Pknox1	0.00453137	-1.1676	0.069	0.127	1
Snx32	0.00453779	-1.03643	0.121	0.193	1
Ttc3	0.0045693	0.564551	0.291	0.187	1
Srp72	0.00457326	0.783984	0.294	0.193	1
Exd2	0.00457749	-0.915867	0.05	0.102	1
Pspc1	0.00459897	-0.699211	0.228	0.319	1
Zfp503	0.00461488	1.21102	0.129	0.054	1
Ggps1	0.0046278	0.417235	0.337	0.211	1
Zfp472	0.00462928	0.757357	0.216	0.12	1
Zfp512	0.00463147	-0.906643	0.1	0.169	1
Rabep2	0.00463845	1.5204	0.105	0.036	1
Eid1	0.00467371	-0.461436	0.528	0.584	1
D030056L22Rik	0.00469311	1.37384	0.142	0.066	1
Fsbp	0.00469588	-1.17515	0.02	0.054	1
Ppia	0.00472675	0.626156	0.479	0.386	1
Mageh1	0.00473227	-0.836385	0.072	0.133	1
Gm43378	0.00473359	-1.04526	0.02	0.054	1
Nif3l1	0.00474448	-1.71296	0.043	0.09	1
Cbx8	0.00477205	1.13229	0.166	0.084	1
Rpl3	0.00479234	-0.403739	0.559	0.639	1
Frmd4b	0.00480101	0.237712	0.812	0.723	1
Marf1	0.00482709	-0.644139	0.246	0.331	1
Rpl18	0.00484436	0.514798	0.484	0.392	1
Adh5	0.00485065	-0.940018	0.131	0.205	1
Fam161a	0.00485234	-0.320683	0.808	0.861	1
Nectin1	0.00486182	0.993774	0.231	0.139	1
Gm48236	0.00486563	1.43061	0.128	0.054	1
Rbm48	0.00487935	0.786002	0.26	0.163	1
Rnf114	0.00491176	0.724482	0.181	0.09	1
Ptprd	0.00491245	-1.98636	0.011	0.036	1
Adgrv1	0.00491854	0.296228	0.529	0.404	1
Tuba4a	0.00493309	0.604662	0.165	0.078	1
Gar1	0.00495919	1.51171	0.149	0.072	1
Ttll5	0.0049739	0.643416	0.291	0.187	1
Exoc4	0.00497884	0.496906	0.165	0.078	1
Gucy2e	0.00500181	-0.366444	0.769	0.801	1
Snx4	0.00500919	1.40491	0.087	0.024	1
Setmar	0.00506582	1.69421	0.068	0.012	1
A430105J06Rik	0.00508154	-1.01782	0.112	0.181	1
Pgrmc2	0.0050891	0.458546	0.345	0.229	1
Brd9	0.00509326	0.544424	0.348	0.241	1
Cwc25	0.00511227	0.684403	0.281	0.181	1
Txlna	0.00513231	0.593217	0.211	0.114	1
Cdkn1c	0.00514332	1.81183	0.139	0.066	1
Cfap97	0.00516092	0.444119	0.419	0.295	1
Ilf3	0.00518067	0.591913	0.29	0.181	1
Adam9	0.00520061	0.683284	0.261	0.163	1
Dad1	0.00521745	0.73958	0.316	0.217	1
Stat2	0.00521877	1.0469	0.191	0.102	1
1110018N20Rik	0.00524519	1.02739	0.204	0.114	1
Glul	0.00525516	-1.02033	0.172	0.247	1
1500011B03Rik	0.00525595	0.590876	0.299	0.193	1
Pdcd4	0.00529933	0.34472	0.335	0.223	1
Ercc6	0.00530332	1.00151	0.114	0.042	1
3110070M22Rik	0.00532591	-1.37788	0.028	0.066	1
Slc35a2	0.00532642	0.682056	0.148	0.066	1
Larp4	0.00533955	0.417137	0.436	0.325	1
B3galt2	0.00535794	-1.20324	0.061	0.114	1
Npm1	0.00536166	0.330922	0.458	0.331	1
Arid1a	0.00536303	0.164388	0.419	0.283	1
Klhl15	0.00538205	1.32413	0.129	0.054	1
Tsn	0.00539056	-0.548635	0.296	0.38	1
Foxj2	0.00542636	0.92695	0.212	0.12	1
Tmem59	0.00543455	0.516155	0.438	0.331	1
Poc1a	0.00545193	-0.403636	0.114	0.193	1
Opn1sw	0.00546103	-4.29808	0.017	0.048	1
Phospho2	0.00548635	0.53393	0.226	0.133	1
Phactr4	0.005489	0.889925	0.239	0.145	1
Spsb2	0.00550137	2.47675	0.066	0.012	1
Ebna1bp2	0.00555266	-0.807209	0.152	0.229	1
Rsph3a	0.00556302	-1.94554	0.017	0.048	1
Luc7l	0.00557372	0.180415	0.396	0.271	1
C430014B12Rik	0.00558868	-1.30042	0.014	0.042	1
Dcaf7	0.00558988	-0.819685	0.163	0.241	1
Kctd4	0.00559519	-1.04631	0.102	0.169	1
Ftx	0.00562531	-1.03488	0.083	0.145	1
Macroh2a1	0.00563166	-0.56576	0.306	0.404	1
Axin2	0.00564338	1.70905	0.132	0.06	1
Pnpo	0.00566251	1.78356	0.085	0.024	1
Rps8	0.00566429	0.265776	0.797	0.717	1
Impdh2	0.00568026	1.13499	0.136	0.06	1
Pex1	0.00568252	-1.44037	0.104	0.169	1
Rad1	0.00570034	1.33198	0.095	0.03	1
Rabgap1l	0.00572189	-1.28151	0.13	0.199	1
Armc2	0.00574789	-3.51849	0.008	0.03	1
Cdkl5	0.00575853	0.903639	0.197	0.108	1
Sncb	0.00576416	-0.542937	0.273	0.361	1
Lsm2	0.00577421	1.26466	0.175	0.096	1
Ppp2ca	0.00578542	0.297861	0.443	0.325	1
Prdm2	0.00578567	0.574713	0.287	0.181	1
Hprt	0.00578931	-0.414524	0.383	0.482	1
Ppp2cb	0.0057895	1.04727	0.12	0.048	1
Bckdha	0.00583273	1.52832	0.085	0.024	1
Pgbd5	0.00583309	-1.31581	0.032	0.072	1
Mkrn1	0.00585363	0.519624	0.28	0.175	1
Cpsf6	0.005879	-0.415233	0.537	0.614	1
Snhg20	0.00591561	-0.622851	0.263	0.349	1
Utp18	0.00592517	0.438683	0.187	0.096	1
Pdzd11	0.00593138	-1.12259	0.069	0.127	1
Trip6	0.00594044	-2.18133	0.008	0.03	1
Snx12	0.00600201	1.17201	0.204	0.12	1
Dcaf15	0.00602454	1.39805	0.102	0.036	1
Wdr5b	0.00602642	-0.571422	0.09	0.157	1
Cebpzos	0.00604868	-1.01924	0.098	0.163	1
Rasa2	0.00604972	0.53757	0.271	0.169	1
Smad5	0.00606051	0.96752	0.248	0.157	1
Gls	0.00615944	0.332214	0.723	0.627	1
Ak6	0.0061636	1.49845	0.139	0.066	1
Arf5	0.00618763	0.874872	0.293	0.211	1
Aldoa.1	0.00623321	-3.31539	0.006	0.024	1
Gm16759	0.00624293	-1.73473	0.017	0.048	1
Marchf6	0.00624936	0.554603	0.162	0.078	1
Smim24	0.00629736	2.03566	0.075	0.018	1
Fbxl3	0.00637378	0.644437	0.321	0.229	1
Tomm40l	0.00638148	-1.45856	0.036	0.078	1
Chrna3	0.00638997	-2.50242	0.006	0.024	1
St6galnac5	0.00640963	0.739226	0.187	0.102	1
Gm16196	0.00641377	-0.962162	0.07	0.127	1
Ccdc25	0.00644628	0.566819	0.184	0.096	1
Vmn2r24	0.00646077	-2.34032	0.006	0.024	1
Olfr107	0.00647858	-2.35471	0.006	0.024	1
Rpl29	0.00649217	-0.669104	0.064	0.12	1
Gm49024	0.00649644	-2.28036	0.006	0.024	1
Mff	0.00652295	-0.71911	0.275	0.355	1
Abhd8	0.00653364	0.881199	0.308	0.223	1
Dpy30	0.00653834	0.64627	0.361	0.271	1
Cct5	0.00661719	0.553865	0.406	0.307	1
1810013L24Rik	0.00662837	0.812011	0.152	0.072	1
AI463170	0.00668557	-1.48308	0.021	0.054	1
Oxsr1	0.0066875	0.784798	0.16	0.078	1
Cttnbp2	0.00668901	-2.64525	0.011	0.036	1
A330023F24Rik	0.00670012	-0.529194	0.401	0.476	1
C1qtnf12	0.0067018	1.56707	0.099	0.036	1
Lactb	0.00670499	1.24681	0.141	0.066	1
Sephs2	0.00672037	-1.00858	0.226	0.301	1
Zfp422	0.00675209	-1.10783	0.04	0.084	1
Ctdp1	0.00678998	1.48724	0.065	0.012	1
Ksr1	0.00679574	4.45912	0.042	0	1
Crispld2	0.00679758	-2.49644	0.011	0.036	1
Fbxw7	0.00680982	0.398301	0.199	0.108	1
Ctsf	0.00685631	0.645203	0.307	0.205	1
Shroom2	0.0068757	0.545843	0.22	0.127	1
Rtl8a	0.00689865	3.35001	0.063	0.012	1
Ube4bos1	0.00693717	-1.37172	0.045	0.09	1
Lsg1	0.00694051	1.09882	0.149	0.072	1
A930016O22Rik	0.00696342	-1.66021	0.011	0.036	1
2210016L21Rik	0.00697218	-0.815314	0.122	0.193	1
Mmd	0.00698	0.719806	0.275	0.181	1
Foxo3	0.00698775	0.368271	0.323	0.211	1
Zfp966	0.00698909	-1.47495	0.014	0.042	1
Pdcd2l	0.00699716	0.753761	0.127	0.054	1
Homez	0.00704147	-1.37434	0.025	0.06	1
Tars	0.00705447	0.815445	0.201	0.114	1
Igip	0.00707316	0.516527	0.292	0.193	1
Ddi2	0.00708252	0.442295	0.285	0.175	1
Acp6	0.00709232	0.988213	0.193	0.108	1
Nrl	0.00709351	-0.151687	0.955	0.964	1
Rnf38	0.00710447	0.841582	0.083	0.024	1
Ap3b2	0.00711004	-0.615704	0.201	0.283	1
Vps26c	0.00711097	2.33977	0.063	0.012	1
Zfp319	0.00713879	0.725259	0.151	0.072	1
Flcn	0.00714534	0.617079	0.417	0.313	1
Aldh3a2	0.00717497	-1.25799	0.049	0.096	1
Tox3	0.00725325	-5.79408	0.002	0.012	1
Gm50070	0.00725325	-3.91196	0.002	0.012	1
Tbc1d31	0.00725474	3.39803	0.053	0.006	1
Disp1	0.00728743	-3.49355	0.002	0.012	1
Vmn1r47	0.00728743	-3.2924	0.002	0.012	1
Papola	0.00730794	0.491468	0.464	0.367	1
Olfr1122	0.00732175	-3.36231	0.002	0.012	1
Upp2	0.00732175	-2.06187	0.002	0.012	1
Mtus2	0.00732175	-4.34082	0.002	0.012	1
Meg3	0.00732175	-3.52168	0.002	0.012	1
Gm15964	0.00732175	-3.61288	0.002	0.012	1
D930030I03Rik	0.00732175	-3.25052	0.002	0.012	1
Mc5r	0.00732175	-3.01563	0.002	0.012	1
Gm14963	0.00732175	-3.1452	0.002	0.012	1
Gm14817	0.00732175	-3.31908	0.002	0.012	1
Smim10l1	0.0073282	-1.01957	0.154	0.229	1
Babam2	0.00733408	-1.06508	0.091	0.151	1
Tbxas1	0.00735622	-3.53224	0.002	0.012	1
Car5a	0.00735622	-3.3089	0.002	0.012	1
Gm48544	0.00735622	-3.01387	0.002	0.012	1
Parvb	0.00735622	-3.11222	0.002	0.012	1
B930036N10Rik	0.00736182	1.28476	0.124	0.054	1
Cklf	0.00736266	3.35068	0.053	0.006	1
Gm49747	0.00737416	-1.00399	0.025	0.06	1
Tmtc1	0.00739083	-2.30678	0.002	0.012	1
Gm44968	0.00739083	-2.70987	0.002	0.012	1
Jph3	0.00739083	-2.68122	0.002	0.012	1
Ldhal6b	0.00739083	-2.17253	0.002	0.012	1
4930578E11Rik	0.00739083	-2.46643	0.002	0.012	1
5330434G04Rik	0.00739083	-2.50886	0.002	0.012	1
Scg3	0.00741869	-1.96169	0.018	0.048	1
2210414F02Rik	0.00742559	-2.66623	0.002	0.012	1
Gm40634	0.00742559	-2.22992	0.002	0.012	1
Kcnip2	0.00742559	-2.50763	0.002	0.012	1
Rpl9-ps6	0.00742559	-2.94257	0.002	0.012	1
Pbx3	0.00743406	0.334287	0.503	0.386	1
Sirt4	0.00743514	-0.87055	0.211	0.289	1
Ubp1	0.00744434	0.567692	0.196	0.108	1
Chmp1a	0.00745691	-0.876982	0.08	0.139	1
4930555F03Rik	0.00746049	-2.13084	0.002	0.012	1
Enpp1	0.00746049	-2.83377	0.002	0.012	1
Gm20616	0.00746049	-2.21918	0.002	0.012	1
Mcrip2	0.00747265	4.16205	0.062	0.012	1
Ramp3	0.00747496	0.732444	0.118	0.048	1
Pef1	0.00751754	1.7425	0.106	0.042	1
Ric8b	0.00752546	0.138546	0.566	0.422	1
Gtf3c2	0.00754352	-0.683573	0.271	0.349	1
Fuz	0.00754736	-0.728875	0.061	0.114	1
Pcyox1l	0.00754916	-1.13632	0.053	0.102	1
Usp12	0.00758453	0.642814	0.333	0.241	1
Fam229b	0.00759233	-0.937917	0.125	0.193	1
Ikbkb	0.00767328	-0.906923	0.131	0.199	1
Zdhhc7	0.00768131	0.929961	0.206	0.12	1
Iftap	0.00770678	-0.734693	0.084	0.145	1
Dync1li1	0.00771374	0.314884	0.487	0.361	1
Mterf1a	0.00771964	-1.09047	0.081	0.139	1
D630036H23Rik	0.00772089	-0.851182	0.025	0.06	1
Zfp667	0.00776814	1.4329	0.124	0.054	1
Rnf121	0.00778991	-0.400165	0.564	0.645	1
Itm2b	0.00779807	0.528936	0.45	0.373	1
Bcor	0.0078379	0.969374	0.177	0.096	1
Atxn2	0.00784429	0.464472	0.447	0.343	1
Cse1l	0.00787203	0.666236	0.217	0.127	1
Sec14l2	0.00787906	0.863112	0.214	0.127	1
Chmp2a	0.00788731	-0.637097	0.288	0.38	1
Plk2	0.00792109	4.60651	0.041	0	1
Ppp2r2b	0.00794918	-0.322629	0.729	0.777	1
Ssh1	0.00796362	0.480065	0.216	0.127	1
Gna12	0.00802784	2.54728	0.062	0.012	1
Haus8	0.00803802	-0.836433	0.121	0.187	1
Brwd3	0.00805272	0.742499	0.191	0.108	1
Hic2	0.00806752	1.07707	0.115	0.048	1
Relch	0.00810182	-0.628827	0.264	0.349	1
Zfp385b	0.00811962	0.864516	0.202	0.12	1
Nras	0.0081431	0.898658	0.25	0.163	1
Gm9993	0.00815049	-0.937826	0.091	0.151	1
Oxld1	0.00815087	-0.890535	0.04	0.084	1
Adat1	0.00818576	-1.26296	0.025	0.06	1
Slamf1	0.00825468	-1.03509	0.029	0.066	1
Msi1	0.00825891	0.248577	0.733	0.657	1
Tubb5	0.00827653	0.321664	0.578	0.476	1
Klf6	0.00832219	1.10277	0.1	0.036	1
Dync2i2	0.00832335	-1.11699	0.086	0.145	1
Usp22	0.00835273	0.901789	0.148	0.072	1
Polr2i	0.00838072	0.637833	0.247	0.157	1
Tmem170b	0.00841755	0.403824	0.262	0.169	1
Dnajb9	0.00842709	1.08781	0.169	0.09	1
Chpf	0.00843588	1.12557	0.1	0.036	1
Mroh5	0.00845535	1.06897	0.123	0.054	1
Rnf11	0.00846097	0.230557	0.472	0.355	1
Rad9b	0.00846108	-1.09437	0.134	0.199	1
Vmn2r84	0.00847852	-2.30109	0.009	0.03	1
Ppp5c	0.0084919	1.22606	0.099	0.036	1
Pafah1b3	0.0084919	1.20152	0.099	0.036	1
Smc4	0.00850676	0.439841	0.218	0.127	1
Epn2	0.00851864	0.517221	0.258	0.163	1
Zcchc2	0.00853989	0.66868	0.141	0.066	1
Gm43301	0.00860607	-3.40304	0.004	0.018	1
Fam53b	0.00860807	-0.54818	0.635	0.663	1
Zfp113	0.00861795	-0.966956	0.086	0.145	1
Med6	0.00862914	0.849857	0.231	0.145	1
Lrrc8d	0.0086369	1.28164	0.105	0.042	1
Nfil3	0.00864098	0.844686	0.109	0.042	1
Pcdhga7	0.0086465	-1.84427	0.022	0.054	1
Cox20	0.00865946	0.653442	0.317	0.229	1
Ccnc	0.00867625	-0.85239	0.1	0.163	1
Dgke	0.00867959	-0.268431	0.79	0.831	1
Abhd14a	0.00868613	-1.42449	0.041	0.084	1
Fuom	0.00870644	2.90476	0.109	0.048	1
Nutf2-ps1	0.0087065	-2.3297	0.009	0.03	1
Gtf2a1	0.00874301	0.350609	0.436	0.319	1
Fzd10os	0.00874781	-2.80352	0.004	0.018	1
Tfe3	0.00875735	1.5579	0.113	0.048	1
6330415G19Rik	0.00876435	-2.22822	0.009	0.03	1
Vps37d	0.0087735	4.26723	0.04	0	1
4930532G15Rik	0.00877641	-2.78874	0.004	0.018	1
Glrx5	0.00877854	0.568755	0.202	0.12	1
Jade3	0.0088183	1.47808	0.052	0.006	1
Aqp11	0.00883193	-1.31579	0.029	0.066	1
Zfp182	0.00884234	-1.36919	0.037	0.078	1
Efr3a	0.00885377	0.45837	0.451	0.355	1
Synj1	0.00887449	0.284277	0.604	0.494	1
Sppl3	0.00888174	1.00629	0.122	0.054	1
Btbd7	0.00888691	0.303218	0.502	0.367	1
5430414B19Rik	0.00889163	-2.40694	0.004	0.018	1
Glt28d2	0.00889283	0.700515	0.204	0.12	1
Tex9	0.00890185	-0.696823	0.124	0.193	1
Vps37c	0.00892216	0.34008	0.355	0.241	1
Gm48552	0.00893334	-0.603318	0.203	0.283	1
Calm1	0.00893558	0.479213	0.519	0.446	1
F730035M05Rik	0.00894975	-2.42657	0.004	0.018	1
Nr2f2	0.00901788	1.84843	0.096	0.036	1
Ankrd33b	0.00904616	0.2683	0.829	0.765	1
Ino80b	0.00905304	1.42567	0.128	0.06	1
Gpatch2	0.00905916	-0.976572	0.116	0.181	1
Uqcrh	0.00909001	0.425243	0.514	0.44	1
Npas4	0.0091395	3.28896	0.051	0.006	1
Serinc3	0.00917271	0.416303	0.307	0.205	1
4930426I24Rik	0.00917898	-1.27465	0.009	0.03	1
Zfp869	0.00918487	0.597731	0.22	0.133	1
Tuft1	0.0092337	4.22705	0.039	0	1
Socs1	0.0092337	4.29057	0.039	0	1
Gpbp1	0.00924674	0.105994	0.482	0.355	1
Ube2j1	0.00925116	0.34615	0.325	0.223	1
Doc2b	0.00926559	0.857672	0.204	0.12	1
Rxylt1	0.0092667	0.457103	0.238	0.151	1
Tnks2	0.00937531	0.323971	0.561	0.446	1
Pde4dip	0.00937594	0.163172	0.382	0.265	1
Mrps26	0.00943725	0.896749	0.21	0.127	1
Rbm38	0.00946101	2.42293	0.051	0.006	1
Gm16845	0.00947203	-1.5387	0.012	0.036	1
Synpo2	0.00947515	0.566704	0.392	0.295	1
Ywhah	0.00951367	0.98559	0.189	0.108	1
Senp6	0.00955223	0.26792	0.481	0.349	1
Tmem38b	0.00955282	1.55748	0.097	0.036	1
Top3b	0.00956573	-0.969805	0.082	0.139	1
Arpin	0.0095804	2.18725	0.051	0.006	1
Tnrc6a	0.00959352	0.288814	0.609	0.476	1
9930021J03Rik	0.00960978	0.319554	0.415	0.301	1
Pnp	0.00961986	-1.43012	0.055	0.102	1
Diaph1	0.0096477	0.448103	0.218	0.12	1
Psmd6	0.00967465	-0.816978	0.155	0.229	1
Mrps12	0.00970608	1.21332	0.135	0.066	1
Neil2	0.00971648	-1.7987	0.038	0.078	1
Dexi	0.00973282	1.55765	0.088	0.03	1
Rpf1	0.00974067	0.519902	0.331	0.229	1
Elac1	0.00974515	-1.10507	0.063	0.114	1
Klhl21	0.00977179	0.66119	0.184	0.102	1
Szrd1	0.00978824	0.878177	0.189	0.108	1
Fdxacb1	0.00980867	-0.989983	0.033	0.072	1
Olfr1356	0.00981618	-1.24771	0.018	0.048	1
Zfp106	0.00988343	-0.575656	0.477	0.524	1
Ptpn4	0.00988727	1.01821	0.201	0.12	1
Sbk1	0.0099005	1.71035	0.087	0.03	1
Ddrgk1	0.0099087	0.532858	0.359	0.265	1
9230104M06Rik	0.00992131	-2.8289	0.006	0.024	1
2210016F16Rik	0.00992238	-1.75991	0.042	0.084	1
Ppp1r15b	0.00996036	0.82863	0.154	0.078	1
Angel1	0.00996525	-1.69961	0.034	0.072	1
H2bc6	0.0099749	-1.01563	0.054	0.102	1
Aldh1l2	0.00999745	-2.58914	0.006	0.024	1
Eepd1	0.0100072	0.760584	0.225	0.139	1
Hmgb1	0.0100136	0.327449	0.594	0.464	1
Rrbp1	0.010024	0.667543	0.225	0.139	1
4933434E20Rik	0.0100632	-0.955245	0.151	0.223	1
Sptlc2	0.0100705	0.903624	0.115	0.048	1
Atp6ap1	0.0101052	1.31712	0.149	0.078	1
Erh	0.0101195	-0.668531	0.13	0.199	1
Gm14033	0.0101255	-2.34459	0.006	0.024	1
Mrps30	0.0101334	-1.21294	0.101	0.163	1
Synj2bp	0.0101362	-0.798015	0.307	0.38	1
Jaml	0.0101716	-1.41156	0.018	0.048	1
Sgms1	0.0101766	1.30202	0.113	0.048	1
Hmg20b	0.010193	-0.774011	0.182	0.259	1
Rbp1	0.0102143	-3.55791	0.05	0.006	1
Gad2	0.0102282	4.36473	0.038	0	1
Cyld	0.0102315	-0.98799	0.176	0.247	1
Ypel1	0.010239	-1.12574	0.026	0.06	1
Dppa2	0.0102456	-1.28357	0.051	0.096	1
Fam72a	0.0102811	-1.89247	0.006	0.024	1
Spsb3	0.0102966	0.728541	0.137	0.066	1
Prrc1	0.0103022	-1.24744	0.088	0.145	1
Yeats4	0.0103159	0.824891	0.278	0.193	1
Rps6kb1	0.010336	0.268755	0.463	0.325	1
Sigmar1	0.0103866	1.82402	0.087	0.03	1
Stk38	0.0103967	0.408407	0.438	0.331	1
Ttr	0.0104173	-3.55791	0.219	0.139	1
Kcmf1	0.0104469	0.749179	0.264	0.175	1
Akr1e1	0.0104583	-1.0462	0.026	0.06	1
Rnf220	0.0105433	1.07009	0.205	0.127	1
Zyg11b	0.0105454	0.398062	0.269	0.163	1
Ptges2	0.0105652	0.467009	0.304	0.205	1
Tnfsf13	0.010628	0.744546	0.303	0.211	1
Brpf1	0.010629	0.758122	0.181	0.102	1
Dlst	0.010653	-0.749204	0.159	0.229	1
Snupn	0.0106751	-1.23102	0.087	0.145	1
Exog	0.0106952	0.837891	0.089	0.03	1
Gm17251	0.0107653	4.2805	0.038	0	1
Lactb2	0.0107655	-1.19554	0.108	0.169	1
Hs6st1	0.0107902	2.3133	0.077	0.024	1
Rgmb	0.0108002	0.615847	0.12	0.054	1
Arhgef11	0.010809	1.16172	0.189	0.114	1
Spidr	0.0108099	3.97564	0.049	0.006	1
Crybg3	0.0108169	-0.890123	0.037	0.078	1
Ssbp4	0.0108327	0.28485	0.725	0.663	1
Trappc9	0.0108691	-0.759037	0.171	0.241	1
4632427E13Rik	0.0108875	-0.480197	0.599	0.633	1
Sdhaf3	0.0108892	-1.22119	0.051	0.096	1
Btbd9	0.0109164	0.310482	0.382	0.277	1
Trps1	0.010975	0.601655	0.312	0.211	1
Adra2a	0.010987	-2.07511	0.023	0.054	1
Mzt2	0.0110169	2.13982	0.085	0.03	1
Uqcc3	0.0111494	0.407798	0.573	0.476	1
Ankrd13b	0.0111742	1.16788	0.079	0.024	1
Kdm5d	0.0112449	1.6632	0.11	0.048	1
Mrps7	0.0112586	1.0213	0.143	0.072	1
Slc2a1	0.0112687	0.711003	0.243	0.157	1
Rps5	0.0112801	0.465854	0.48	0.41	1
Fbxo33	0.0113123	0.819247	0.196	0.114	1
Ube2g2	0.0113195	1.46868	0.117	0.054	1
Phf7	0.0113307	4.1659	0.037	0	1
Dcun1d4	0.0113655	2.41658	0.068	0.018	1
Rd3l	0.0113765	1.54351	0.124	0.06	1
Naa16	0.0114116	0.299263	0.187	0.102	1
Sypl	0.0114149	0.559563	0.264	0.175	1
Arl13b	0.0114187	-0.456702	0.5	0.56	1
Meis2	0.0114435	0.248173	0.587	0.464	1
Styx	0.0115251	-0.716443	0.388	0.458	1
Hadh	0.011579	0.805677	0.181	0.102	1
Calm2	0.0115841	0.36766	0.536	0.434	1
Ctdsp2	0.011599	0.823693	0.153	0.078	1
Cwc27	0.0116391	1.14243	0.167	0.096	1
Dohh	0.0116548	2.0337	0.077	0.024	1
Neu1	0.0116625	0.658315	0.145	0.072	1
Desi2	0.0116784	0.35577	0.352	0.241	1
Hnrnph1	0.0117026	0.277604	0.748	0.651	1
Got2	0.0117585	-0.626608	0.296	0.373	1
Eif4ebp3	0.011781	1.2396	0.086	0.03	1
Nr1d2	0.0118553	0.316516	0.433	0.325	1
Rfxank	0.0119338	-1.17768	0.015	0.042	1
Atrip	0.0119374	0.581717	0.319	0.217	1
Gsr	0.0119513	-1.12556	0.078	0.133	1
Gm13524	0.0119836	-1.59867	0.027	0.06	1
Cmtm4	0.0120448	1.1712	0.142	0.072	1
Zfp592	0.0120701	0.393927	0.179	0.096	1
Thap11	0.0121094	0.883179	0.162	0.09	1
Ten1	0.0121357	1.05575	0.142	0.072	1
Ccdc166	0.0121493	-1.44079	0.047	0.09	1
B9d2	0.0121532	0.872599	0.127	0.06	1
Degs1	0.0121622	0.540073	0.153	0.078	1
Dbi	0.0121707	1.11727	0.228	0.151	1
Snw1	0.0121799	-0.609699	0.342	0.41	1
Tasp1	0.0121955	0.56872	0.184	0.102	1
Slc25a27	0.0122396	-0.611307	0.153	0.223	1
2700038G22Rik	0.0122868	-0.973975	0.098	0.157	1
Cdc42	0.012294	0.491286	0.402	0.295	1
Stx2	0.0122967	2.37201	0.058	0.012	1
Ccdc87	0.0123264	-1.75466	0.009	0.03	1
1700028E10Rik	0.0123489	-0.952017	0.038	0.078	1
Gm38973	0.0123553	-1.62899	0.012	0.036	1
Polr1c	0.0123691	0.314883	0.231	0.139	1
Setd5	0.0123759	0.462243	0.392	0.289	1
Tmem127	0.0124155	-1.06135	0.211	0.277	1
Ppih	0.0124542	-1.01055	0.05	0.096	1
Slc25a29	0.0124771	0.862574	0.159	0.084	1
Gm48610	0.0125064	2.75312	0.048	0.006	1
Hnrnpk	0.0126079	0.179382	0.715	0.633	1
Gpr135	0.0126132	1.16171	0.126	0.06	1
Igf1r	0.0126613	0.205928	0.545	0.416	1
Trip11	0.0127001	0.481354	0.408	0.313	1
Ino80	0.0127078	0.434731	0.304	0.205	1
Ncoa3	0.0127079	1.10479	0.11	0.048	1
Strbp	0.0127611	-0.36245	0.653	0.687	1
Snrpg	0.0127723	0.625124	0.303	0.217	1
Mtg2	0.0127974	-0.896329	0.097	0.157	1
Coa6	0.0128699	-0.916524	0.088	0.145	1
Lpcat2	0.0129575	0.195316	0.214	0.127	1
Gm5136	0.0130333	1.00681	0.155	0.084	1
Ppp3ca	0.013079	0.492503	0.559	0.5	1
Pgp	0.0131452	0.509726	0.363	0.271	1
Midn	0.0131535	1.73338	0.076	0.024	1
Gm37240	0.0131595	1.51754	0.076	0.024	1
Atp6v1d	0.0131627	-0.878181	0.158	0.223	1
Pals1	0.0131902	0.471973	0.26	0.169	1
Ankmy2	0.0132042	0.490674	0.214	0.133	1
Pigyl	0.0132509	1.12104	0.093	0.036	1
Gm16023	0.0132678	-1.97352	0.016	0.042	1
Malsu1	0.0132775	0.636861	0.188	0.108	1
S100a6	0.0132793	4.55688	0.047	0.006	1
Akap12	0.0132839	1.33517	0.077	0.024	1
Ino80c	0.0132976	1.42679	0.101	0.042	1
Yeats2	0.0133086	0.52558	0.151	0.078	1
Rnf111	0.0133091	0.46754	0.313	0.217	1
Ppp1r13l	0.0133292	1.96469	0.066	0.018	1
Zdhhc13	0.0133314	1.07803	0.068	0.018	1
Frat2	0.0133579	0.615788	0.174	0.096	1
Banp	0.0133984	0.349255	0.17	0.09	1
Ndufb1	0.0134009	0.726508	0.385	0.325	1
Eif2b4	0.0134272	0.48218	0.175	0.096	1
Ndufs1	0.0134365	-0.72511	0.214	0.283	1
Gzf1	0.0134728	-1.03477	0.111	0.169	1
Atp6v1f	0.0135128	0.951887	0.246	0.169	1
Xxylt1	0.0136014	3.21938	0.065	0.018	1
Tbcb	0.0136199	0.803276	0.199	0.12	1
6330408M09Rik	0.0137149	-1.40617	0.031	0.066	1
Gins2	0.013721	0.413174	0.261	0.169	1
Lamc1	0.013725	1.74269	0.083	0.03	1
Slc20a1	0.0137341	0.685593	0.208	0.127	1
Pdia5	0.0137355	0.466032	0.447	0.361	1
Zfp1	0.0137648	0.577559	0.185	0.108	1
Smc6	0.0137934	0.341378	0.281	0.181	1
Zfp322a	0.0138459	-0.79543	0.251	0.325	1
Tmem214	0.0138465	0.360237	0.301	0.199	1
Atxn7l2	0.0138895	2.72388	0.047	0.006	1
Col4a1	0.0139086	4.78785	0.035	0	1
Ufc1	0.0139235	1.3049	0.129	0.066	1
Hnrnpl	0.0139239	0.294064	0.673	0.584	1
Msh2	0.0139626	0.566403	0.216	0.133	1
Ddx21	0.0139942	0.634774	0.285	0.199	1
Vldlr	0.0140989	0.327065	0.724	0.687	1
Gigyf2	0.0141099	0.254188	0.491	0.392	1
AW549877	0.0141245	0.469491	0.515	0.428	1
Eprs	0.0141464	-0.590183	0.313	0.392	1
U2af1	0.0141557	0.579004	0.421	0.331	1
Ubr3	0.0141609	0.50133	0.374	0.277	1
Gm10138	0.0142272	-0.86848	0.104	0.163	1
Pals2	0.0142718	1.16774	0.066	0.018	1
Slc9a5	0.0142807	0.568412	0.159	0.084	1
Ctsb	0.0143621	0.435467	0.38	0.283	1
Napb	0.0143907	-0.731464	0.403	0.446	1
Iqcb1	0.0143939	0.259961	0.135	0.066	1
2010315B03Rik	0.0144281	-1.10923	0.039	0.078	1
Mllt6	0.0144769	0.313205	0.543	0.44	1
Gm29170	0.0144985	-1.13992	0.069	0.12	1
Gm29055	0.0145037	-1.24575	0.019	0.048	1
Ap3s1	0.0145063	-0.802843	0.218	0.283	1
Cdr2	0.0145124	0.301813	0.764	0.711	1
Gpatch8	0.0145155	-0.311821	0.618	0.687	1
Txndc12	0.0145318	1.67318	0.098	0.042	1
Ccar1	0.0145529	0.318154	0.574	0.482	1
Zfp580	0.0146055	-1.55699	0.035	0.072	1
Scp2	0.0146196	0.688326	0.327	0.247	1
Ccnb2	0.0146408	3.91	0.035	0	1
Mpnd	0.0146408	3.87429	0.035	0	1
Mib2	0.0146589	-1.20423	0.052	0.096	1
Opn1mw	0.014662	-3.61685	0.007	0.024	1
BC034090	0.0146808	-0.913346	0.171	0.235	1
Taf15	0.0147622	0.289112	0.355	0.247	1
Cyb5d1	0.0147795	-1.20885	0.019	0.048	1
Adnp	0.0147822	0.216016	0.575	0.464	1
Scyl2	0.0147951	1.12792	0.117	0.054	1
Rnf207	0.0148132	-0.26444	0.68	0.717	1
Csrnp2	0.014826	1.15328	0.108	0.048	1
Mzf1	0.014856	2.27936	0.065	0.018	1
Cyb5r3	0.0148569	1.47872	0.066	0.018	1
Coro1c	0.0148784	1.65413	0.091	0.036	1
Adgrl1	0.0149325	1.24836	0.066	0.018	1
Slc35g2	0.0149419	-3.28787	0.007	0.024	1
Rhbdd2	0.0149739	-0.56489	0.217	0.295	1
Paip2	0.0150023	0.477027	0.404	0.331	1
A930033H14Rik	0.0150262	-0.506807	0.068	0.12	1
Gm47403	0.015048	-2.41314	0.007	0.024	1
Kdm5a	0.0150509	0.236279	0.37	0.265	1
Atrx	0.0150667	-0.369916	0.638	0.663	1
Rnd1	0.0150697	2.09428	0.046	0.006	1
Tceal1	0.0150715	-1.45652	0.062	0.108	1
Gm42937	0.0150778	2.17597	0.056	0.012	1
Gm10873	0.0151192	-2.33793	0.007	0.024	1
Mosmo	0.0151216	-0.697178	0.24	0.313	1
Nek10	0.0151527	-1.86656	0.013	0.036	1
Tcp11	0.0151942	0.931622	0.094	0.036	1
Sbf2	0.0152236	-1.02108	0.193	0.259	1
Dyrk1b	0.0152436	0.954696	0.195	0.12	1
Snhg10	0.0152454	-0.913227	0.052	0.096	1
Gm10143	0.0152624	-2.57741	0.007	0.024	1
Bpnt2	0.0153278	-1.13623	0.057	0.102	1
Gtf3c3	0.015333	0.930914	0.195	0.12	1
E530011L22Rik	0.0153447	0.410337	0.389	0.283	1
Lims1	0.0153899	0.571505	0.282	0.193	1
Zranb1	0.0153902	0.220569	0.648	0.554	1
Csde1	0.0154133	0.303913	0.605	0.524	1
Reep5	0.0154317	4.38954	0.063	0.018	1
Stox2	0.0154415	-0.76372	0.207	0.283	1
Hjurp	0.015443	-2.04325	0.007	0.024	1
Tmem191c	0.0154794	-1.98288	0.007	0.024	1
Ift122	0.0154826	-0.724305	0.22	0.295	1
Snx25	0.0154943	0.641345	0.206	0.127	1
Dzank1	0.0154956	-0.915828	0.039	0.078	1
Vax2	0.0155109	0.643764	0.226	0.145	1
Cks2	0.0155118	3.72891	0.045	0.006	1
Furin	0.0155306	0.486253	0.148	0.078	1
Olfr77	0.0155889	-2.01786	0.007	0.024	1
Rad23a	0.0156057	0.67053	0.161	0.09	1
Ndufb10	0.0156289	0.373735	0.317	0.217	1
Cdkl2	0.0156327	-1.0226	0.091	0.145	1
Ribc1	0.0156371	-1.765	0.013	0.036	1
Arid4a	0.0156481	0.198869	0.381	0.265	1
Eif6	0.0156508	0.574978	0.204	0.12	1
Eif4enif1	0.015669	0.579489	0.156	0.084	1
Supt16	0.0156836	-0.497274	0.487	0.548	1
Gpsm1	0.0157403	0.355405	0.49	0.373	1
Banf1	0.0157593	0.391202	0.25	0.163	1
Cstf1	0.0157791	2.51966	0.064	0.018	1
Pi4kb	0.0157817	1.54295	0.082	0.03	1
Ranbp17	0.0158305	-3.06445	0.004	0.018	1
Lrp4	0.0158456	-0.92355	0.208	0.271	1
Tecpr1	0.0158617	-0.615215	0.194	0.265	1
Gm30082	0.0158766	-3.11232	0.004	0.018	1
Mmachc	0.0158868	-1.45282	0.027	0.06	1
Haspin	0.0159229	-2.4427	0.004	0.018	1
Ifrd1	0.0159305	0.492073	0.382	0.295	1
Ero1b	0.0159545	1.48532	0.083	0.03	1
Shcbp1	0.0160228	-2.4532	0.01	0.03	1
Kifc2	0.016035	2.15336	0.081	0.03	1
Sirt1	0.0160582	0.425423	0.273	0.175	1
Txndc11	0.0160673	0.688724	0.224	0.139	1
Ttc9b	0.0161091	-2.29008	0.004	0.018	1
Nlrc4	0.0161091	-2.17014	0.004	0.018	1
1700122C19Rik	0.0161091	-2.32626	0.004	0.018	1
Usp42	0.0161209	0.905296	0.108	0.048	1
4632411P08Rik	0.0161559	-2.14838	0.004	0.018	1
Gm32856	0.0161559	-2.27329	0.004	0.018	1
Mrrf	0.0161618	1.73761	0.074	0.024	1
Snx3	0.0161707	0.550703	0.276	0.193	1
Pkig	0.0161898	1.18635	0.234	0.169	1
BC005624	0.0161953	-0.569642	0.227	0.301	1
Cdadc1	0.0162049	1.02306	0.168	0.096	1
Rapgef6	0.0162314	0.65423	0.201	0.12	1
Rab10	0.0162325	0.363987	0.335	0.235	1
Gm44957	0.0162605	-1.02683	0.007	0.024	1
Unkl	0.0163376	0.284655	0.149	0.078	1
B4galt2	0.0163931	-0.998524	0.106	0.163	1
Tmx1	0.0164804	0.194466	0.553	0.44	1
Zfp653	0.0164837	1.33612	0.099	0.042	1
Klhl22	0.0165932	1.03352	0.083	0.03	1
Bicd2	0.0166541	0.576475	0.173	0.096	1
Zfp758	0.0166732	-0.873615	0.056	0.102	1
Slc16a14	0.0166793	-1.1936	0.004	0.018	1
Sft2d2	0.0166926	2.99507	0.045	0.006	1
Nfkbiz	0.0167461	2.03544	0.064	0.018	1
Gm4065	0.0167649	-2.25643	0.01	0.03	1
1700123O20Rik	0.0167693	0.44628	0.136	0.066	1
Eef2kmt	0.016782	0.554596	0.231	0.145	1
Fam78b	0.0168144	0.58589	0.214	0.133	1
Ulk1	0.0168207	1.07887	0.124	0.06	1
Rev3l	0.0168224	0.46721	0.252	0.163	1
Sh2d5	0.0168277	0.882116	0.108	0.048	1
Atf1	0.0168345	0.5746	0.202	0.12	1
Ppfia2	0.0168467	-0.63144	0.264	0.337	1
Zmym2	0.0168535	0.392141	0.374	0.277	1
Cox6a1	0.0168564	0.659079	0.482	0.458	1
Gm26724	0.0168815	-0.720318	0.135	0.199	1
Ubtf	0.0169072	0.51432	0.257	0.175	1
Snhg5	0.0169275	0.809178	0.183	0.108	1
Sfxn3	0.0169317	-1.11112	0.062	0.108	1
Zfp933	0.0169512	-0.826534	0.091	0.145	1
Vash1	0.0169634	-1.56205	0.01	0.03	1
Mef2c	0.0170149	-0.294134	0.704	0.765	1
Olfr1238	0.01703	-1.69814	0.01	0.03	1
Uhrf1bp1l	0.0170804	4.0849	0.033	0	1
Taf9b	0.0170804	4.13722	0.033	0	1
Arxes2	0.0171339	-1.02126	0.069	0.12	1
Srp68	0.0171379	0.602995	0.149	0.078	1
Ift81	0.0171899	-0.64084	0.255	0.331	1
Rnf169	0.017191	0.60708	0.161	0.09	1
Ggact	0.0172095	-0.963756	0.031	0.066	1
Tm9sf2	0.0172766	0.526006	0.199	0.12	1
Zfand6	0.0173114	-0.382433	0.474	0.536	1
Nampt	0.0173405	0.470883	0.116	0.054	1
Txn1	0.017372	1.29811	0.12	0.06	1
Sptan1	0.0174198	0.451387	0.456	0.367	1
Strip1	0.0174226	1.06556	0.145	0.078	1
Ankrd28	0.0174802	0.788998	0.141	0.072	1
Fbxo30	0.0174832	0.117957	0.164	0.09	1
Tmem165	0.0175632	0.509223	0.27	0.181	1
Cenpc1	0.017614	0.530298	0.23	0.151	1
Camsap2	0.0176164	0.595077	0.142	0.072	1
1700034I23Rik	0.017709	-1.24982	0.01	0.03	1
Tgfbr1	0.0177104	0.277234	0.189	0.108	1
Pfkl	0.017714	-0.679068	0.32	0.392	1
Mex3c	0.017719	0.430055	0.301	0.211	1
Atxn2l	0.0177941	0.277236	0.418	0.307	1
Arf4	0.017875	1.01887	0.208	0.139	1
Zfp426	0.0179045	-0.962924	0.087	0.139	1
Prpf31	0.0179521	0.335809	0.367	0.265	1
Plekha8	0.017964	0.414533	0.439	0.343	1
Gm16536	0.0179788	0.944004	0.073	0.024	1
Klf10	0.0179813	1.08373	0.107	0.048	1
Ddx11	0.017982	4.02622	0.033	0	1
Orai3	0.0179917	-1.54404	0.024	0.054	1
Pdik1l	0.0180574	0.245157	0.243	0.151	1
Cbwd1	0.0181138	-1.21463	0.057	0.102	1
Ap3m2	0.0181845	0.610656	0.181	0.108	1
Eci2	0.0182063	0.492974	0.107	0.048	1
Upf3a	0.0182743	0.379995	0.301	0.205	1
Prdx1	0.018298	0.77532	0.256	0.181	1
Shisa4	0.0183183	-1.09925	0.087	0.139	1
Gtf3c5	0.0183339	0.498602	0.091	0.036	1
H2-D1	0.018424	0.623809	0.419	0.349	1
Ormdl2	0.018436	-1.52176	0.058	0.102	1
Ankrd13a	0.0184681	1.33914	0.081	0.03	1
Bbs2	0.0184781	-0.81347	0.152	0.217	1
Wdr89	0.0185002	-0.868956	0.2	0.265	1
Nptn	0.0185081	0.407455	0.391	0.301	1
C430042M11Rik	0.0185253	-0.464039	0.027	0.06	1
Uri1	0.0185518	0.49952	0.32	0.229	1
Mpp7	0.0186354	-0.462918	0.374	0.446	1
Atp8b2	0.0186368	2.06005	0.054	0.012	1
Asb6	0.0186445	0.653382	0.099	0.042	1
Smc3	0.0187148	0.404764	0.536	0.44	1
Zfp383	0.0188276	0.490126	0.099	0.042	1
Rpl22l1	0.0188362	0.229866	0.418	0.337	1
Rnf32	0.0188374	1.7181	0.103	0.048	1
Gm36684	0.0188472	-0.970306	0.113	0.169	1
ENSMUSG00000079065	0.018873	-0.57386	0.271	0.343	1
[truncated: 8,388 more rows]

## Sheet: rods_c5 vs rods_c4
gene	p_val	avg_log2FC	pct.1	pct.2	p_val_adj
Cst3	3.9667e-78	-7.89225	0.472	0.894	1.28065e-73
ENSMUSG00000098178	2.96722e-69	1.6141	1	0.998	9.57968e-65
Pde6g	6.63314e-66	-1.78735	0.856	0.979	2.14151e-61
Rho	1.06829e-62	-1.17174	1	1	3.44896e-58
H3f3a	1.52841e-57	-2.19735	0.578	0.91	4.93447e-53
Rom1	4.65468e-57	-1.72376	0.811	0.984	1.50276e-52
ENSMUSG00000105361	5.20575e-57	1.25447	1	0.981	1.68068e-52
Malat1	1.85028e-56	0.748521	1	1	5.97363e-52
Unc119	2.8559e-47	-1.32711	0.867	0.977	9.22028e-43
Gnb3	4.66019e-47	-2.91132	0.289	0.799	1.50454e-42
Rbp3	1.0508e-46	-1.46543	0.722	0.962	3.39252e-42
Sag	1.18837e-44	-0.869487	1	1	3.83665e-40
Guca1a	1.99237e-42	-1.31088	0.844	0.962	6.43235e-38
Hsp90aa1	1.1205e-38	0.898321	1	0.981	3.61754e-34
Guca1b	2.73142e-36	-1.13051	0.817	0.952	8.81837e-32
Unc13b	4.86678e-36	1.40585	0.878	0.686	1.57124e-31
Tuba1b	4.80691e-35	-1.84225	0.406	0.804	1.55191e-30
Prph2	6.30291e-35	-0.718367	0.989	0.999	2.03489e-30
Ubb	2.16462e-34	-1.41035	0.689	0.897	6.98847e-30
Hmgn1	7.21289e-34	-1.06263	0.878	0.97	2.32868e-29
Ptp4a3	7.91882e-34	-1.48711	0.444	0.839	2.55659e-29
Agtpbp1	1.48416e-33	-1.72333	0.522	0.868	4.7916e-29
Stat3	1.00318e-32	-2.49793	0.156	0.65	3.23876e-28
Egr1	1.34196e-32	2.00502	0.672	0.304	4.33252e-28
Dmd	5.17471e-32	0.984515	0.95	0.894	1.67065e-27
Junb	5.8283e-32	-2.44339	0.256	0.709	1.88167e-27
Gpx4	2.12335e-31	-1.47635	0.572	0.85	6.85525e-27
Chchd10	1.28796e-30	-3.08151	0.161	0.595	4.15819e-26
Guk1	1.80134e-30	-2.88338	0.144	0.598	5.81563e-26
H3f3b	4.11531e-30	-1.10628	0.761	0.942	1.32863e-25
Hk2	1.00115e-29	0.979555	0.972	0.9	3.23221e-25
Syne2	2.10382e-29	1.55144	0.772	0.547	6.79218e-25
Gapdh	2.99564e-28	-1.60347	0.472	0.794	9.67144e-24
Rack1	6.30548e-28	-2.78763	0.106	0.553	2.03572e-23
Rpgrip1	1.33238e-27	0.78611	0.989	0.98	4.30158e-23
Oaz1	3.80025e-27	-1.39606	0.667	0.871	1.22691e-22
Elob	3.99033e-27	-8.56077	0.111	0.503	1.28828e-22
Atp1a1	6.11651e-26	-2.20591	0.2	0.626	1.97471e-21
Rd3	6.9009e-26	-2.19828	0.139	0.586	2.22796e-21
Rps17	6.36968e-25	-1.74272	0.256	0.663	2.05645e-20
Nrl	6.39597e-25	-0.924262	0.8	0.955	2.06494e-20
Atp5b	1.40798e-24	-1.41969	0.406	0.779	4.54567e-20
Rtbdn	1.5096e-24	-1.11105	0.667	0.9	4.87374e-20
Rpl37	1.01387e-23	-2.01818	0.194	0.604	3.27329e-19
Sec22c	1.0459e-23	-2.45379	0.128	0.538	3.37669e-19
Laptm4b	1.17557e-23	-1.81356	0.189	0.609	3.79534e-19
Hnrnpf	2.77142e-23	-1.39242	0.283	0.719	8.94753e-19
Nr2e3	2.86016e-23	1.02982	0.911	0.751	9.23403e-19
Rpl23a	3.00399e-23	-2.7031	0.139	0.524	9.69838e-19
Slc31a2	3.12549e-23	-1.36266	0.328	0.744	1.00906e-18
Tpt1	3.66451e-23	-1.23538	0.533	0.821	1.18309e-18
Rps11	5.64651e-23	-2.27613	0.178	0.571	1.82298e-18
Atp1a3	5.91285e-23	-1.29836	0.417	0.792	1.90896e-18
Sox30	6.02867e-23	-3.09909	0.061	0.456	1.94636e-18
Rps10	8.28493e-23	-2.08094	0.156	0.564	2.67479e-18
Kcnj14	1.03287e-22	-1.36642	0.422	0.772	3.33461e-18
Ahr	3.17521e-22	-1.36492	0.4	0.782	1.02512e-17
Rps28	5.40145e-22	-1.82858	0.222	0.608	1.74386e-17
Ndufa4	7.07114e-22	-1.58076	0.372	0.695	2.28292e-17
Atp5g2	7.86878e-22	-2.43352	0.117	0.501	2.54043e-17
Gnat1	1.13928e-21	-0.708415	0.972	0.993	3.67815e-17
Rpl8	1.31069e-21	-1.44107	0.311	0.684	4.23156e-17
Mir124a-1hg	1.355e-21	-0.972304	0.967	0.979	4.37462e-17
Fth1	1.86072e-21	-1.5308	0.378	0.713	6.00734e-17
Lars2	2.08767e-21	1.77139	0.594	0.354	6.74005e-17
Slc25a33	2.47189e-21	-1.55282	0.317	0.683	7.98051e-17
Tmem181a	6.52492e-21	1.50602	0.667	0.455	2.10657e-16
Samd7	1.30528e-20	-1.80347	0.283	0.651	4.21409e-16
Rpl23	1.32811e-20	-1.37639	0.311	0.686	4.28781e-16
Aipl1	1.33236e-20	-0.808287	0.767	0.944	4.30154e-16
Rpl27	1.40071e-20	-1.63245	0.144	0.545	4.52219e-16
Chaserr	2.28692e-20	-1.76781	0.222	0.599	7.38332e-16
Rabgef1	2.54872e-20	0.975559	0.883	0.861	8.22855e-16
Naa35	4.4195e-20	-1.86305	0.194	0.583	1.42683e-15
Prcd	5.33508e-20	-1.13318	0.461	0.793	1.72243e-15
Eif1	8.00559e-20	-1.06388	0.617	0.851	2.58461e-15
Rpl35a	1.12238e-19	-1.75483	0.228	0.593	3.6236e-15
Reep6	1.77856e-19	-1.17938	0.406	0.742	5.74207e-15
Sumo2	3.61887e-19	-1.76485	0.183	0.557	1.16835e-14
Gm47283	3.94614e-19	0.93055	0.9	0.774	1.27401e-14
Rps7	4.7492e-19	-1.40713	0.3	0.66	1.53328e-14
Rpl18a	5.2659e-19	-1.32889	0.311	0.671	1.7001e-14
Cox6a1	2.67838e-18	-2.12965	0.139	0.482	8.64716e-14
Ldha	2.83556e-18	-0.830408	0.744	0.912	9.15461e-14
Atp6v0c	3.66575e-18	-1.83212	0.178	0.532	1.18349e-13
Ddx17	3.75399e-18	0.820885	0.878	0.803	1.21198e-13
Rnf207	4.08939e-18	1.13278	0.8	0.68	1.32026e-13
Mef2d	4.70365e-18	-1.05033	0.411	0.771	1.51857e-13
Epb41l2	5.57368e-18	0.580647	0.967	0.962	1.79946e-13
Rps6	1.13975e-17	-1.54152	0.244	0.589	3.67968e-13
Rpl34	1.19269e-17	-1.81169	0.189	0.532	3.8506e-13
Rbx1	1.31152e-17	-1.3387	0.261	0.626	4.23423e-13
Rps23	1.43943e-17	-1.13519	0.494	0.785	4.64718e-13
Rpl5	2.30098e-17	-1.39437	0.25	0.606	7.42871e-13
Atp5g1	2.42923e-17	-1.88719	0.15	0.491	7.84278e-13
Itm2b	2.50972e-17	-2.19183	0.111	0.45	8.10264e-13
Antxr2	2.65877e-17	-3.68726	0.033	0.347	8.58385e-13
Cep290	2.70844e-17	0.943966	0.867	0.795	8.7442e-13
Myo10	3.02297e-17	-3.06214	0.078	0.399	9.75967e-13
Rps15	3.41038e-17	-1.20346	0.378	0.719	1.10104e-12
Rpl11	3.57603e-17	-1.4012	0.189	0.561	1.15452e-12
Cdk2ap2	3.61765e-17	-1.27561	0.472	0.739	1.16796e-12
Hey2	3.84667e-17	-2.09681	0.1	0.443	1.2419e-12
Vtn	4.63991e-17	-1.11873	0.444	0.753	1.498e-12
Cox6c	5.81885e-17	-1.58213	0.233	0.577	1.87862e-12
Tle4	7.00924e-17	1.03598	0.828	0.767	2.26293e-12
Atp5l	8.23186e-17	-1.64941	0.211	0.55	2.65766e-12
Rpl26	8.29362e-17	-1.48761	0.233	0.587	2.6776e-12
Chchd2	1.04985e-16	-1.80931	0.178	0.508	3.38943e-12
Pink1	1.35293e-16	-3.61209	0.039	0.342	4.36794e-12
Dusp8	1.39854e-16	-1.4028	0.378	0.675	4.5152e-12
Ccdc85c	1.76519e-16	-1.81445	0.128	0.469	5.69891e-12
Fndc1	2.04401e-16	2.59179	0.261	0.083	6.59908e-12
Ran	2.19755e-16	-1.86876	0.133	0.466	7.09479e-12
Ssbp4	2.51021e-16	-1.14601	0.4	0.725	8.10422e-12
Hk1	2.96369e-16	-1.00912	0.428	0.764	9.56828e-12
Ank2	3.12607e-16	0.725368	0.956	0.893	1.00925e-11
Hint1	4.20266e-16	-3.07824	0.061	0.362	1.35683e-11
Rpl7a	4.63502e-16	-1.64502	0.189	0.527	1.49642e-11
Rpl18	5.51605e-16	-1.74808	0.15	0.484	1.78086e-11
ENSMUSG00000115801	6.38998e-16	-1.27689	0.478	0.767	2.063e-11
Arl6	6.63718e-16	-1.16917	0.311	0.645	2.14281e-11
4632427E13Rik	6.77973e-16	-1.38295	0.244	0.599	2.18884e-11
Rps29	7.17103e-16	-1.07761	0.489	0.761	2.31517e-11
Rabac1	1.00282e-15	-2.18254	0.1	0.423	3.23761e-11
Gm8797	1.03196e-15	-1.43412	0.2	0.539	3.33168e-11
Rps14	1.13419e-15	-1.10973	0.378	0.698	3.66174e-11
Rpl36	1.58732e-15	-1.34557	0.239	0.566	5.12467e-11
Rpl15	1.72283e-15	-1.24931	0.267	0.62	5.56214e-11
Pabpc4	1.75535e-15	-1.72005	0.161	0.493	5.66713e-11
Stat1	2.1708e-15	-2.55219	0.067	0.372	7.00844e-11
Rpl3	2.65628e-15	-1.43602	0.222	0.559	8.57581e-11
Rpl27a	2.81298e-15	-1.21975	0.372	0.69	9.08172e-11
Il6st	3.28962e-15	-2.25519	0.078	0.386	1.06205e-10
Rpl19	3.55709e-15	-1.27952	0.294	0.629	1.14841e-10
Heg1	4.47894e-15	-1.25458	0.339	0.655	1.44603e-10
Cox8a	4.48214e-15	-1.34549	0.267	0.595	1.44706e-10
Rpl39	4.57241e-15	-1.20654	0.25	0.597	1.4762e-10
Tle5	4.92186e-15	-1.75892	0.144	0.46	1.58902e-10
Cirbp	5.01996e-15	-1.03576	0.406	0.718	1.62069e-10
Agpat3	5.29001e-15	-0.591845	0.9	0.954	1.70788e-10
Rps18-ps5	5.3414e-15	-1.68092	0.161	0.481	1.72447e-10
Tmsb4x	5.75067e-15	-1.10506	0.772	0.884	1.8566e-10
Rnf144b	6.22568e-15	-2.63239	0.067	0.359	2.00996e-10
Cnga1	6.5243e-15	0.562598	0.961	0.942	2.10637e-10
Uqcc3	8.80715e-15	-1.3951	0.244	0.573	2.84339e-10
Ckb	1.05352e-14	-1.3257	0.25	0.582	3.40127e-10
Ndufb11	1.38476e-14	-2.09026	0.094	0.395	4.47071e-10
Ndufb3	1.5541e-14	-2.27943	0.072	0.368	5.0174e-10
Prdx2	1.57205e-14	-2.70428	0.056	0.34	5.07535e-10
Uqcrh	1.70274e-14	-1.46971	0.194	0.514	5.49731e-10
Oaz2	2.58066e-14	-2.51535	0.061	0.35	8.33167e-10
Rufy3	3.719e-14	0.812272	0.844	0.811	1.20068e-09
Tma7	3.84801e-14	-0.570556	0.972	0.979	1.24233e-09
Pfdn5	3.87253e-14	-1.99757	0.15	0.445	1.25024e-09
Adcy1	4.27748e-14	-0.991111	0.35	0.685	1.38098e-09
Tnfsf12	4.74247e-14	-0.833234	0.433	0.744	1.53111e-09
Aldoa	4.79094e-14	-0.94087	0.544	0.788	1.54675e-09
Cox6b1	5.9213e-14	-2.44544	0.061	0.342	1.91169e-09
Cnnm4	6.21893e-14	-1.76217	0.139	0.452	2.00778e-09
Lgmn	6.64459e-14	-2.34479	0.072	0.355	2.14521e-09
Ubtd1	7.21416e-14	-1.91367	0.117	0.416	2.32909e-09
Rpl24	8.65748e-14	-1.07456	0.339	0.646	2.79507e-09
Smim40	9.2778e-14	-1.75245	0.206	0.487	2.99534e-09
Ndufa2	9.36082e-14	-2.34002	0.083	0.365	3.02214e-09
Zfp516	1.1121e-13	-0.945884	0.378	0.707	3.59043e-09
Ubl5	1.26394e-13	-1.27237	0.206	0.528	4.08063e-09
Lamtor5	1.42246e-13	-2.1467	0.078	0.362	4.59241e-09
Rpl32	1.49545e-13	-1.25116	0.25	0.575	4.82807e-09
Calcoco1	1.50951e-13	-2.05478	0.1	0.389	4.87344e-09
Mest	1.53535e-13	-1.20624	0.194	0.525	4.95686e-09
Syp	1.57094e-13	-1.08904	0.328	0.639	5.07178e-09
Tmem59	1.63291e-13	-1.73734	0.139	0.438	5.27183e-09
Dhrs3	1.69339e-13	-1.31388	0.194	0.523	5.46712e-09
Hspb6	1.86843e-13	-3.27058	0.056	0.314	6.03222e-09
Ppp1ca	1.997e-13	-7.32058	0.028	0.272	6.44733e-09
1190005I06Rik	2.03445e-13	-2.0891	0.117	0.401	6.56822e-09
Atp5g3	3.46698e-13	-1.25932	0.172	0.487	1.11932e-08
Rps27a	3.72638e-13	-1.05398	0.367	0.662	1.20306e-08
Slc25a5	4.0064e-13	-0.821369	0.339	0.652	1.29347e-08
Nsun4	5.49895e-13	-2.03848	0.094	0.377	1.77533e-08
Atp5e	5.55294e-13	-1.74828	0.094	0.381	1.79277e-08
Tubb5	5.89348e-13	-1.164	0.25	0.578	1.90271e-08
Usp34	6.0311e-13	1.08016	0.717	0.611	1.94714e-08
Rps15a	6.04998e-13	-1.09772	0.317	0.619	1.95324e-08
Atp5md	6.60275e-13	-1.73327	0.133	0.419	2.1317e-08
Rfx2	6.88987e-13	-7.43577	0.011	0.245	2.22439e-08
Scg5	6.91445e-13	-1.84158	0.133	0.42	2.23233e-08
Cpe	6.94197e-13	-1.21649	0.328	0.616	2.24121e-08
Rpl37a	7.32462e-13	-1.28741	0.306	0.595	2.36475e-08
4932438A13Rik	8.38063e-13	1.17115	0.672	0.562	2.70569e-08
Arhgap5	1.067e-12	0.957829	0.783	0.728	3.4448e-08
Psmb5	1.136e-12	-2.67061	0.044	0.297	3.66758e-08
Chrac1	1.23448e-12	-1.73077	0.089	0.37	3.98553e-08
Lsm14a	1.30455e-12	-0.902897	0.4	0.719	4.21173e-08
Mcl1	1.30556e-12	-1.74382	0.111	0.395	4.21501e-08
Mfge8	1.45746e-12	-1.72554	0.133	0.418	4.70541e-08
Wdtc1	1.9867e-12	-1.58325	0.15	0.441	6.41405e-08
Eif3f	1.99133e-12	-2.34445	0.078	0.337	6.429e-08
Atp5a1	2.69366e-12	-1.24509	0.244	0.542	8.69648e-08
Rps5	2.74597e-12	-1.36502	0.189	0.48	8.86537e-08
Pde6d	2.76794e-12	-1.30079	0.172	0.466	8.93628e-08
Ppa2	2.79262e-12	-1.57951	0.161	0.445	9.01597e-08
Lmo1	2.83518e-12	-2.94868	0.039	0.281	9.15339e-08
Mrfap1	2.84119e-12	-1.19454	0.206	0.51	9.17279e-08
Ndufb4	3.18288e-12	-2.10425	0.067	0.324	1.02759e-07
Jund	3.23327e-12	-1.07328	0.389	0.656	1.04386e-07
Selenof	3.52588e-12	-1.73491	0.083	0.353	1.13833e-07
Bcl6	3.75896e-12	-2.1626	0.044	0.295	1.21358e-07
Ppia	4.42533e-12	-1.46742	0.2	0.479	1.42872e-07
Impdh1	4.59201e-12	-0.834568	0.439	0.755	1.48253e-07
Rorb	5.03369e-12	0.928113	0.767	0.666	1.62513e-07
Glo1	6.17165e-12	-0.942999	0.411	0.705	1.99252e-07
Uqcrc1	6.87368e-12	-1.53749	0.128	0.414	2.21917e-07
Psmb6	7.02301e-12	-1.60601	0.122	0.394	2.26738e-07
Banf1	7.30706e-12	-3.52428	0.022	0.25	2.35909e-07
Slc25a3	7.31715e-12	-0.963197	0.317	0.627	2.36234e-07
Rpl38	7.92735e-12	-1.21667	0.311	0.591	2.55934e-07
Eno1	8.1327e-12	-0.866764	0.222	0.55	2.62564e-07
0610009B22Rik	8.16226e-12	-1.12526	0.244	0.554	2.63519e-07
Rps3a1	8.43295e-12	-1.0979	0.267	0.569	2.72258e-07
Rps9	8.44638e-12	-1.03692	0.317	0.612	2.72691e-07
Cox4i1	8.52567e-12	-1.40245	0.178	0.459	2.75251e-07
Rplp1	8.85015e-12	-0.870417	0.544	0.77	2.85727e-07
Aars	9.02075e-12	-1.6288	0.1	0.368	2.91235e-07
Amy1	1.03418e-11	2.97182	0.133	0.032	3.33884e-07
Cish	1.10578e-11	-5.88366	0.022	0.239	3.57001e-07
Phax	1.13139e-11	-1.17255	0.3	0.589	3.6527e-07
Rps3	1.1376e-11	-1.02024	0.267	0.582	3.67274e-07
Fos	1.37258e-11	1.40983	0.522	0.335	4.43136e-07
Stk19	1.40024e-11	-2.04281	0.067	0.314	4.52067e-07
Rpl7	1.86849e-11	-0.873381	0.294	0.592	6.03244e-07
Mdm1	1.9409e-11	1.01822	0.661	0.564	6.26619e-07
Lman1	2.14902e-11	-1.00489	0.35	0.652	6.93813e-07
Got1	2.2748e-11	-1.14147	0.261	0.552	7.34419e-07
Cntln	2.60268e-11	1.48399	0.517	0.36	8.40277e-07
Selenok	2.67766e-11	-1.64925	0.111	0.374	8.64484e-07
Dad1	2.81699e-11	-2.02763	0.072	0.316	9.09464e-07
Atp5mpl	2.85843e-11	-1.4831	0.15	0.42	9.22845e-07
Sdf2	3.03308e-11	-1.58453	0.083	0.343	9.7923e-07
Sf3b3	3.06938e-11	-1.69082	0.05	0.291	9.90949e-07
Zfp385a	3.09234e-11	-1.00409	0.322	0.613	9.98362e-07
Nxnl2	3.22805e-11	-1.02526	0.322	0.615	1.04218e-06
Fscn2	3.32432e-11	-1.72018	0.133	0.393	1.07326e-06
Rbm18	3.36784e-11	-1.9996	0.089	0.334	1.08731e-06
Rps25	3.38516e-11	-1.14735	0.333	0.604	1.0929e-06
Atp5pb	4.11877e-11	-1.34177	0.133	0.405	1.32975e-06
Dhh	4.33621e-11	-3.03916	0.022	0.239	1.39995e-06
Mrpl49	5.65968e-11	-1.7239	0.111	0.368	1.82723e-06
Ddit4	5.78636e-11	-0.971578	0.289	0.569	1.86813e-06
Atrx	6.30156e-11	0.860035	0.75	0.638	2.03446e-06
Trir	6.57696e-11	-1.59025	0.094	0.342	2.12337e-06
5031425E22Rik	6.67013e-11	-1.21001	0.2	0.488	2.15345e-06
Atf7	6.93034e-11	-0.925925	0.194	0.497	2.23746e-06
Mlf2	7.25276e-11	-1.17704	0.172	0.454	2.34155e-06
Rpl22l1	9.9856e-11	-1.39958	0.156	0.418	3.22385e-06
Ndufab1	1.00348e-10	-1.89487	0.078	0.317	3.23972e-06
Pdcd7	1.05575e-10	-1.99327	0.072	0.309	3.4085e-06
Pcsk1n	1.05929e-10	-1.67175	0.128	0.382	3.41992e-06
Mmd	1.10433e-10	-2.29997	0.05	0.275	3.56535e-06
Fbxo27	1.34249e-10	-1.91552	0.078	0.316	4.33423e-06
1810037I17Rik	1.3917e-10	-3.92431	0.022	0.225	4.4931e-06
Timm13	1.50353e-10	-1.93592	0.067	0.303	4.85416e-06
Emc7	1.52486e-10	-1.01567	0.239	0.532	4.92301e-06
Pcbp2	1.56248e-10	-0.496639	0.794	0.919	5.04446e-06
Irf9	1.92558e-10	-2.75331	0.056	0.273	6.21675e-06
Fam161a	1.96936e-10	0.688884	0.85	0.808	6.35807e-06
Rpsa	2.03931e-10	-1.05146	0.311	0.595	6.58392e-06
Snrpb	2.10989e-10	-0.995427	0.194	0.483	6.81179e-06
Grcc10	2.17204e-10	-2.04731	0.078	0.308	7.01245e-06
Igip	2.18426e-10	-1.81339	0.061	0.292	7.05188e-06
H1f2	2.2948e-10	-1.82027	0.094	0.336	7.40876e-06
Vps37c	2.3053e-10	-1.78439	0.111	0.355	7.44265e-06
Arf5	2.5762e-10	-2.1354	0.067	0.293	8.31726e-06
Btg1	2.86837e-10	0.973586	0.683	0.604	9.26052e-06
Kmt2a	2.93449e-10	0.642438	0.878	0.837	9.47401e-06
Rpl28	3.12596e-10	-0.97599	0.289	0.575	1.00922e-05
Sumo3	3.22227e-10	-1.52542	0.117	0.368	1.04031e-05
Itfg2	3.47636e-10	-1.27844	0.094	0.343	1.12234e-05
Podxl	3.50659e-10	-0.821593	0.283	0.567	1.1321e-05
Higd1a	4.57489e-10	-2.36965	0.05	0.26	1.477e-05
Rps16	4.58347e-10	-0.771242	0.267	0.573	1.47977e-05
Ndufb9	4.65342e-10	-1.6372	0.111	0.347	1.50236e-05
Spag7	5.10605e-10	-2.12224	0.072	0.293	1.64849e-05
Park7	5.14956e-10	-1.61622	0.089	0.321	1.66254e-05
Ktn1	5.46005e-10	0.518322	0.906	0.918	1.76278e-05
Psmb3	5.48405e-10	-2.81598	0.044	0.249	1.77053e-05
Pitpnm3	5.65733e-10	0.725335	0.7	0.594	1.82647e-05
Rps21	5.80569e-10	-0.995064	0.356	0.619	1.87437e-05
Btf3	5.92454e-10	-1.37502	0.111	0.358	1.91274e-05
Itga4	6.07226e-10	-1.29839	0.161	0.42	1.96043e-05
Eif1a	6.14585e-10	-0.913675	0.356	0.626	1.98419e-05
Drd4	6.28573e-10	-0.934436	0.233	0.513	2.02935e-05
Ndufb8	6.80403e-10	-1.28363	0.15	0.408	2.19668e-05
Tmem237	7.01871e-10	-0.912626	0.272	0.551	2.26599e-05
Cdk5r2	7.06155e-10	-0.858084	0.267	0.553	2.27982e-05
Uqcrq	7.1174e-10	-1.04363	0.228	0.5	2.29785e-05
Peg3	7.47382e-10	0.93928	0.7	0.594	2.41292e-05
Rpl30	7.79857e-10	-0.999195	0.211	0.486	2.51777e-05
Tsg101	8.47846e-10	-1.00395	0.178	0.446	2.73727e-05
Vdac2	8.87971e-10	-0.917728	0.211	0.496	2.86681e-05
Zfyve28	9.04011e-10	-0.891266	0.328	0.603	2.9186e-05
Vamp2	9.16047e-10	-0.944687	0.317	0.593	2.95746e-05
Prelid1	9.24239e-10	-3.19648	0.033	0.227	2.9839e-05
Dusp7	9.86218e-10	-0.958215	0.161	0.43	3.184e-05
Ndufa8	1.04883e-09	-2.32395	0.033	0.235	3.38615e-05
Hnrnpa1	1.13533e-09	-0.97491	0.283	0.551	3.66543e-05
Cox5a	1.17687e-09	-0.99762	0.183	0.453	3.79953e-05
Rgs9	1.19258e-09	0.702411	0.806	0.827	3.85024e-05
Rplp0	1.22497e-09	-1.17762	0.133	0.386	3.95483e-05
Cdkn2c	1.32197e-09	-2.24283	0.044	0.249	4.26799e-05
Cox5b	1.46509e-09	-1.12344	0.128	0.381	4.73004e-05
Pfdn2	1.47976e-09	-2.34778	0.044	0.248	4.7774e-05
ENSMUSG00000097971	1.56252e-09	1.0754	0.522	0.382	5.0446e-05
Slc25a20	1.65566e-09	-2.90077	0.022	0.211	5.3453e-05
Ndufv1	1.77468e-09	-1.95924	0.056	0.266	5.72956e-05
Sys1	1.85204e-09	-0.924462	0.178	0.445	5.97931e-05
Rps13	1.89353e-09	-0.972244	0.244	0.524	6.11327e-05
Phc2	1.89505e-09	-1.19149	0.183	0.432	6.11818e-05
Smdt1	1.94079e-09	-1.54341	0.106	0.33	6.26584e-05
Snhg6	2.00999e-09	-1.34312	0.1	0.332	6.48924e-05
Ndufa6	2.12881e-09	-1.62695	0.078	0.295	6.87287e-05
Fkbp4	2.1803e-09	-1.47762	0.089	0.317	7.03909e-05
Ndufa7	2.20377e-09	-1.35606	0.106	0.342	7.11486e-05
Psenen	2.22846e-09	-1.77358	0.039	0.238	7.19459e-05
Pcdh15	2.32035e-09	-0.730299	0.428	0.703	7.49124e-05
Azi2	2.37764e-09	0.987551	0.628	0.526	7.6762e-05
Eef1a1	2.49575e-09	-0.684302	0.489	0.738	8.05753e-05
Tia1	2.56858e-09	-0.72359	0.217	0.508	8.29267e-05
Rer1	2.66154e-09	-1.52082	0.083	0.308	8.59277e-05
Gm47543	2.68697e-09	-1.42508	0.167	0.41	8.67488e-05
Rbm8a	2.78874e-09	-1.26092	0.139	0.384	9.00343e-05
Swi5	2.92217e-09	-1.64402	0.083	0.304	9.43423e-05
Rsrp1	3.01857e-09	-0.420633	0.856	0.968	9.74546e-05
Maf1	3.0726e-09	-1.31362	0.072	0.287	9.9199e-05
Sar1b	3.17e-09	-2.74306	0.039	0.228	0.000102344
Mdh2	3.17144e-09	-0.972292	0.122	0.365	0.00010239
Trappc4	3.64026e-09	-2.22729	0.056	0.256	0.000117526
Amn1	3.74052e-09	-1.7381	0.061	0.266	0.000120763
Grina	4.08444e-09	-0.685656	0.472	0.729	0.000131866
Ndufs5	4.21191e-09	-1.26964	0.1	0.324	0.000135981
Polr2i	4.29153e-09	-2.04858	0.05	0.247	0.000138552
Cotl1	4.38302e-09	-1.54441	0.089	0.31	0.000141506
Syne1	4.44969e-09	0.750616	0.711	0.62	0.000143658
Kcnb1	4.64651e-09	0.379077	1	0.994	0.000150012
Dcps	4.86461e-09	-2.31927	0.039	0.231	0.000157054
Ccn4	5.01618e-09	-1.4725	0.122	0.351	0.000161947
Pdc	5.07468e-09	-0.45784	1	0.994	0.000163836
Atf4	5.21537e-09	-0.741956	0.65	0.781	0.000168378
Gm48552	5.3257e-09	-2.87266	0.022	0.203	0.00017194
Saraf	5.65873e-09	-2.56597	0.039	0.226	0.000182692
Atp5j2	5.85219e-09	-1.14398	0.139	0.377	0.000188938
Ptprn	6.05492e-09	1.75867	0.283	0.141	0.000195483
Sf3b6	6.4504e-09	-1.85663	0.067	0.271	0.000208251
Rpl10a	6.68249e-09	-0.596783	0.472	0.736	0.000215744
Btbd1	7.14352e-09	-1.13633	0.133	0.368	0.000230629
Ndufb10	7.1907e-09	-0.956849	0.094	0.317	0.000232152
Rps19	7.92208e-09	-0.830955	0.206	0.472	0.000255764
Trmt112	7.97683e-09	-2.06445	0.044	0.236	0.000257532
Atad2b	8.16468e-09	0.942662	0.661	0.589	0.000263597
Lsm2	8.52859e-09	-6.61717	0.011	0.175	0.000275345
Ndufa5	8.75523e-09	-1.89801	0.094	0.299	0.000282662
Ptges2	8.84991e-09	-1.44743	0.089	0.304	0.000285719
Gspt1	8.85774e-09	-0.926167	0.283	0.554	0.000285972
Cfl1	8.93134e-09	-0.959595	0.217	0.473	0.000288348
Psmd8	9.12605e-09	-1.5557	0.067	0.27	0.000294635
Ormdl3	9.33907e-09	-0.931809	0.244	0.503	0.000301512
Dtx3	9.42547e-09	1.24806	0.439	0.296	0.000304301
Nr1d1	9.46663e-09	-1.09923	0.122	0.356	0.00030563
Srp14	9.58131e-09	-1.29642	0.089	0.308	0.000309332
Ahrr	9.62755e-09	-1.18477	0.144	0.38	0.000310826
Cyth2	9.68981e-09	-0.850781	0.211	0.464	0.000312835
Polr2c	1.02862e-08	-1.94027	0.044	0.234	0.000332091
Trp53inp2	1.11784e-08	-0.998567	0.15	0.396	0.000360894
Psmb1	1.13589e-08	-1.7439	0.078	0.281	0.000366721
Pmvk	1.20131e-08	-1.60304	0.094	0.304	0.000387843
Pebp1	1.20985e-08	-1.13809	0.122	0.351	0.000390601
Fgf2	1.24342e-08	-2.24027	0.033	0.212	0.000401438
Dgke	1.25912e-08	0.658798	0.817	0.79	0.000406506
1500011B03Rik	1.29825e-08	-1.63607	0.089	0.299	0.000419141
Mrpl53	1.32757e-08	-2.19155	0.044	0.231	0.000428605
Epb41	1.39039e-08	0.471838	0.933	0.934	0.000448888
Otx2	1.40312e-08	0.838845	0.689	0.625	0.000452997
6720427I07Rik	1.41139e-08	-1.67636	0.117	0.329	0.000455669
Rbm4b	1.45086e-08	-1.24854	0.189	0.424	0.000468409
Psmb4	1.49278e-08	-1.97706	0.061	0.255	0.000481943
Tmed9	1.50709e-08	-1.06498	0.133	0.362	0.000486564
Pmm1	1.52218e-08	-1.02103	0.128	0.359	0.000491435
Hspa9	1.56797e-08	-1.09539	0.078	0.288	0.000506218
Gabarap	1.64406e-08	-1.65608	0.072	0.272	0.000530786
Plpp2	1.69962e-08	-1.86996	0.072	0.27	0.000548723
Zfp36l2	1.71519e-08	0.778887	0.728	0.649	0.00055375
Polr1c	1.72225e-08	-1.88649	0.044	0.231	0.000556029
St3gal1	1.8242e-08	-1.43184	0.083	0.291	0.000588943
Ndufa13	1.84863e-08	-1.72387	0.078	0.276	0.000596829
Ubald2	1.88027e-08	-2.21195	0.039	0.22	0.000607045
Timm17a	1.93446e-08	-1.116	0.078	0.287	0.000624542
Ubxn1	1.96175e-08	-0.851394	0.172	0.424	0.000633351
Zfp444	1.98105e-08	-0.892677	0.239	0.49	0.000639582
Ckmt1	1.994e-08	-1.02697	0.178	0.417	0.000643762
Rgs20	2.12547e-08	-1.04496	0.25	0.492	0.000686208
Arhgef2	2.25628e-08	-1.20717	0.211	0.443	0.000728439
Tmx1	2.26728e-08	-0.681772	0.267	0.553	0.000731993
Rplp2	2.39397e-08	-0.888648	0.256	0.506	0.000772893
Crb2	2.39961e-08	-1.1209	0.15	0.379	0.000774713
Snrpg	2.47629e-08	-1.39085	0.094	0.303	0.000799471
Plch2	2.6301e-08	1.02468	0.583	0.505	0.000849128
Polr2f	2.65495e-08	-4.25901	0.017	0.176	0.000857152
Serinc3	2.70973e-08	-1.52121	0.1	0.307	0.000874835
Atp5j	2.87403e-08	-1.20028	0.133	0.353	0.00092788
Cox7a2	2.90396e-08	-1.12843	0.15	0.385	0.000937545
Rpl31	2.90818e-08	-0.988873	0.194	0.442	0.000938907
Usp33	2.92387e-08	0.742784	0.722	0.691	0.000943971
Ndufa11	2.92759e-08	-1.26237	0.083	0.292	0.000945174
Prmt1	2.9766e-08	-1.2349	0.078	0.282	0.000960996
Polr1h	2.98646e-08	-1.74191	0.05	0.236	0.000964179
Slc38a2	3.01089e-08	0.757845	0.678	0.546	0.000972066
Rpl14	3.02224e-08	-0.91834	0.256	0.499	0.000975731
Nedd8	3.03652e-08	-1.42962	0.078	0.276	0.000980341
Naa38	3.03835e-08	-2.6587	0.022	0.188	0.00098093
Mcrip1	3.11392e-08	-4.08394	0.011	0.167	0.00100533
Rpl13a	3.18561e-08	-0.831685	0.394	0.641	0.00102847
Eif1b	3.31082e-08	-1.03572	0.161	0.397	0.0010689
Stab2	3.4315e-08	4.35254	0.028	0.002	0.00110786
Bbs5	3.45319e-08	-0.717041	0.317	0.578	0.00111486
Supt4a	3.64684e-08	-2.8176	0.022	0.187	0.00117738
Yipf4	3.69454e-08	-1.09848	0.094	0.301	0.00119278
Syt1	3.87917e-08	-0.443881	0.828	0.942	0.00125239
Txndc15	3.89056e-08	-1.76916	0.061	0.25	0.00125607
Oat	3.89306e-08	-1.46717	0.05	0.234	0.00125687
Zdhhc12	4.14828e-08	-1.79012	0.067	0.258	0.00133927
Polr2e	4.28817e-08	-1.82624	0.067	0.253	0.00138444
Ndufc2	4.35677e-08	-2.09821	0.056	0.236	0.00140658
Tm2d2	4.56363e-08	-6.43062	0.011	0.162	0.00147337
Rps4x	4.6495e-08	-0.976278	0.189	0.423	0.00150109
Paqr4	4.70083e-08	-0.86718	0.194	0.441	0.00151766
Klhl29	4.7373e-08	-2.40809	0.044	0.217	0.00152944
Vps28	4.85556e-08	-1.48577	0.078	0.272	0.00156762
Prdx5	5.09868e-08	-1.94416	0.039	0.211	0.00164611
Farsa	5.29526e-08	-1.27578	0.106	0.315	0.00170958
BC031181	5.48736e-08	-1.14639	0.072	0.265	0.00177159
Gpsm2	5.64535e-08	-0.585905	0.694	0.834	0.0018226
Bcl7b	5.74851e-08	-1.32454	0.106	0.309	0.00185591
Rheb	6.05429e-08	-1.32031	0.067	0.26	0.00195463
Tbcb	6.1037e-08	-2.55916	0.033	0.199	0.00197058
Sumo1	6.1665e-08	-0.79491	0.156	0.391	0.00199085
Atp6v1f	6.34054e-08	-1.77564	0.061	0.246	0.00204704
Rassf1	6.51211e-08	-1.80384	0.033	0.204	0.00210243
Lsm7	6.58814e-08	-0.800059	0.156	0.383	0.00212698
Ndufb7	6.63089e-08	-1.1737	0.094	0.299	0.00214078
Glmn	6.69458e-08	-0.449684	0.611	0.825	0.00216135
Slc4a7	6.73919e-08	0.458502	0.906	0.884	0.00217575
Slc25a4	6.77489e-08	-0.615297	0.483	0.709	0.00218727
Klc3	6.99749e-08	-1.78055	0.072	0.259	0.00225914
Polr2k	7.18369e-08	-2.07209	0.039	0.208	0.00231925
Dnajb1	7.31743e-08	-1.72316	0.061	0.245	0.00236243
Tmem229b	7.49387e-08	-1.34231	0.083	0.28	0.0024194
Tpgs1	7.60752e-08	-2.68531	0.028	0.188	0.00245609
E230016M11Rik	7.98117e-08	2.11622	0.156	0.057	0.00257672
Eif3d	8.10291e-08	-2.45643	0.028	0.19	0.00261602
Ndufa3	8.16371e-08	-1.11859	0.122	0.335	0.00263565
Ptms	8.50005e-08	-1.00398	0.206	0.429	0.00274424
Cep350	8.68242e-08	1.04689	0.522	0.411	0.00280312
Hnrnpa3	8.77888e-08	-0.477383	0.572	0.802	0.00283426
Crb1	8.83834e-08	-0.694154	0.306	0.569	0.00285346
Parp1	8.84031e-08	-1.03335	0.122	0.335	0.00285409
H2bc4	8.97134e-08	-1.2697	0.128	0.33	0.0028964
Zbtb22	9.01234e-08	-2.37756	0.028	0.188	0.00290963
Nsmce4a	9.1129e-08	-1.62826	0.078	0.266	0.0029421
Samd11	9.49802e-08	0.493481	0.917	0.94	0.00306644
Cd320	9.69467e-08	-3.63815	0.011	0.159	0.00312992
Bub3	9.90125e-08	-1.32156	0.089	0.282	0.00319662
Rnasek	9.90177e-08	-1.21027	0.083	0.275	0.00319679
Borcs5	9.96446e-08	-1.93901	0.039	0.206	0.00321703
Kif2a	1.00244e-07	1.0528	0.6	0.523	0.00323636
Ssr3	1.00744e-07	-1.34331	0.033	0.201	0.00325252
Rara	1.02101e-07	-2.59748	0.028	0.186	0.00329633
Ppp2r1a	1.02397e-07	-2.73857	0.022	0.179	0.00330589
Atg101	1.04424e-07	-3.26599	0.022	0.175	0.00337133
Hpcal1	1.0446e-07	-1.98823	0.044	0.215	0.00337249
Rpl22	1.05529e-07	-0.992272	0.283	0.51	0.003407
Camta1	1.0608e-07	-0.545013	0.539	0.765	0.00342479
Gtf2f2	1.06669e-07	-0.953693	0.144	0.361	0.0034438
Gtf2ird1	1.0852e-07	-0.698238	0.211	0.464	0.00350358
Actr10	1.08662e-07	-0.957034	0.078	0.27	0.00350815
Thap11	1.12946e-07	-4.96693	0.017	0.162	0.00364646
Eif6	1.17047e-07	-2.13283	0.039	0.204	0.00377886
Ost4	1.18842e-07	-1.30361	0.067	0.25	0.00383683
Fau	1.20513e-07	-0.629412	0.389	0.662	0.00389075
Ptpn1	1.21237e-07	-0.875125	0.206	0.435	0.00391415
Pgam1	1.21299e-07	-0.779216	0.261	0.509	0.00391613
Tspan7	1.29864e-07	-1.01704	0.156	0.379	0.00419267
Ube2j1	1.30689e-07	-1.33448	0.122	0.325	0.00421929
Hnrnpa0	1.32338e-07	-0.632914	0.306	0.568	0.00427254
Fryl	1.33363e-07	0.607288	0.761	0.716	0.00430562
Myl6	1.35106e-07	-0.994046	0.194	0.425	0.00436189
Zdhhc7	1.38839e-07	-1.86296	0.039	0.206	0.00448241
Map1lc3a	1.45558e-07	-1.78617	0.056	0.228	0.00469936
Hnrnpk	1.47053e-07	-0.630648	0.489	0.715	0.00474762
Timm44	1.47928e-07	-0.644829	0.356	0.614	0.00477585
Frmpd1	1.48958e-07	-0.86022	0.194	0.43	0.0048091
Gpr137c	1.49818e-07	-0.750224	0.3	0.548	0.00483687
Rax	1.52525e-07	-0.827574	0.328	0.564	0.00492428
Cisd1	1.57581e-07	-3.42961	0.039	0.192	0.00508749
Birc6	1.58283e-07	1.00992	0.539	0.448	0.00511018
Aip	1.59827e-07	-2.19216	0.044	0.209	0.00516
Mrpl51	1.61928e-07	-1.40219	0.083	0.27	0.00522785
Snrpf	1.63203e-07	-0.902602	0.161	0.381	0.00526902
H2az1	1.65626e-07	-0.876947	0.278	0.519	0.00534723
Vamp8	1.66181e-07	-2.09336	0.056	0.223	0.00536515
Bri3	1.6909e-07	-1.48706	0.094	0.286	0.00545908
Rab11b	1.70229e-07	-1.43312	0.089	0.278	0.00549586
Snhg12	1.71817e-07	-1.02029	0.339	0.544	0.0055471
Tomm22	1.72261e-07	-1.27204	0.078	0.266	0.00556146
Tmed2	1.74968e-07	-1.36892	0.1	0.296	0.00564883
Crx	1.78881e-07	-0.464914	0.733	0.879	0.00577519
Jun	1.81929e-07	-1.00783	0.472	0.63	0.00587357
Zfp428	1.87894e-07	-1.61215	0.067	0.244	0.00606614
Mef2c	1.93605e-07	0.720899	0.733	0.704	0.00625052
Atp6ap2	1.96644e-07	-1.77308	0.072	0.246	0.00634865
Dynlrb1	2.00438e-07	-1.90539	0.05	0.216	0.00647113
DPCD	2.0242e-07	-1.0896	0.111	0.316	0.00653512
Tbca	2.039e-07	-3.91692	0.017	0.159	0.00658292
Arf1	2.09253e-07	-0.823587	0.172	0.397	0.00675572
Cs	2.09546e-07	-1.38793	0.072	0.255	0.0067652
Acsl6	2.09935e-07	-0.823065	0.228	0.475	0.00677775
Fam216a	2.1281e-07	-0.989456	0.117	0.32	0.00687057
Fis1	2.12878e-07	-1.51997	0.056	0.229	0.00687276
Hnrnph3	2.13125e-07	-0.569053	0.472	0.7	0.00688074
Mab21l1	2.13587e-07	-0.634253	0.283	0.545	0.00689565
Uqcrb	2.17067e-07	-0.774672	0.2	0.438	0.00700802
Ndufs7	2.18868e-07	-1.25611	0.083	0.269	0.00706615
Alkbh7	2.30605e-07	-1.64132	0.044	0.211	0.00744507
Rhoa	2.31127e-07	-0.643223	0.228	0.467	0.00746195
Nme2	2.33164e-07	-2.66834	0.033	0.185	0.00752769
Pea15a	2.34388e-07	-0.748728	0.228	0.484	0.00756721
Psma5	2.38618e-07	-2.14911	0.044	0.206	0.00770378
Tubb4b	2.47649e-07	-0.957772	0.167	0.392	0.00799536
Gpm6b	2.54205e-07	-0.672872	0.239	0.482	0.008207
Mrpl14	2.66734e-07	-1.60989	0.061	0.233	0.00861151
Psmd7	2.71226e-07	-0.844822	0.111	0.32	0.00875653
Fance	2.72873e-07	-0.801863	0.167	0.392	0.0088097
Acadm	2.81044e-07	-0.613191	0.417	0.668	0.0090735
Aprt	2.81329e-07	-2.03252	0.039	0.197	0.00908272
Eri3	2.88658e-07	-1.1786	0.083	0.269	0.00931932
Irf2bp1	2.96194e-07	-0.792679	0.217	0.454	0.00956263
Slc25a29	2.96913e-07	-3.20976	0.017	0.159	0.00958582
Rab3a	3.07309e-07	-1.40942	0.072	0.25	0.00992147
Iqsec1	3.08205e-07	-0.760816	0.217	0.461	0.00995039
Tbcc	3.09392e-07	-0.737307	0.311	0.544	0.00998871
H2-D1	3.10243e-07	-1.07783	0.206	0.419	0.0100162
Snrpc	3.17121e-07	-2.27657	0.039	0.195	0.0102383
Naca	3.17243e-07	-0.821026	0.256	0.487	0.0102422
Nfkbil1	3.21377e-07	-6.38386	0.011	0.146	0.0103757
2310061I04Rik	3.24801e-07	-1.76641	0.05	0.213	0.0104862
Rgs9bp	3.26404e-07	0.488046	0.878	0.84	0.010538
Mrps16	3.36362e-07	-2.24896	0.017	0.16	0.0108595
Luc7l2	3.39138e-07	-0.596217	0.444	0.683	0.0109491
Mlf1	3.40666e-07	-2.03855	0.05	0.212	0.0109984
Ptov1	3.4251e-07	-1.11492	0.161	0.37	0.0110579
Icmt	3.45807e-07	-0.494713	0.489	0.751	0.0111644
Wbp2	3.52496e-07	-1.56853	0.061	0.233	0.0113803
Ss18l2	3.62181e-07	-0.955026	0.178	0.393	0.011693
Lamtor1	3.7117e-07	-2.58861	0.022	0.167	0.0119832
Mdh1	3.73171e-07	-0.731324	0.167	0.395	0.0120478
Tlcd3b	3.80262e-07	-0.443658	0.711	0.892	0.0122767
Cdhr1	3.84584e-07	-0.763826	0.356	0.584	0.0124163
Map7	3.89405e-07	0.768038	0.644	0.571	0.012572
Cox7b	3.91753e-07	-0.996738	0.189	0.394	0.0126478
AI837181	3.9873e-07	-2.33681	0.028	0.177	0.012873
H2az2	4.05603e-07	-0.921136	0.233	0.46	0.0130949
Pycr2	4.08096e-07	-3.31949	0.011	0.148	0.0131754
Sem1	4.10018e-07	-1.38128	0.067	0.239	0.0132374
Erg28	4.31032e-07	-1.31146	0.05	0.216	0.0139159
Smim12	4.38214e-07	-6.26392	0.011	0.143	0.0141477
Imp3	4.46324e-07	-0.826021	0.089	0.278	0.0144096
Snx17	4.47211e-07	-3.60055	0.017	0.153	0.0144382
Ergic3	4.52553e-07	-2.29672	0.039	0.19	0.0146107
Prr3	4.58501e-07	-1.67066	0.061	0.227	0.0148027
Sypl	4.688e-07	-1.13364	0.083	0.264	0.0151352
Ywhaq	5.11912e-07	-0.884536	0.183	0.404	0.0165271
Eif3i	5.12985e-07	-5.90102	0.017	0.15	0.0165617
Exosc4	5.29833e-07	-2.21173	0.028	0.174	0.0171057
Pcare	5.49858e-07	-0.525195	0.511	0.744	0.0177522
Rex1bd	5.80055e-07	-1.99111	0.044	0.198	0.0187271
Taf10	5.86973e-07	-6.36045	0.028	0.164	0.0189504
Cd47	5.88831e-07	-1.20917	0.139	0.328	0.0190104
Med31	5.9651e-07	-1.48475	0.056	0.22	0.0192583
Hsbp1l1	6.07996e-07	-1.20452	0.072	0.248	0.0196292
Snrpd1	6.35327e-07	-0.797941	0.1	0.29	0.0205115
Drap1	6.36261e-07	-0.880385	0.089	0.275	0.0205417
Ccr9	6.57152e-07	-1.59232	0.05	0.209	0.0212162
Mcrs1	6.66445e-07	-1.06849	0.067	0.239	0.0215162
Rab5c	6.74977e-07	-6.0727	0.011	0.14	0.0217916
Ap3m2	6.88478e-07	-2.02136	0.033	0.181	0.0222275
Arpc2	6.90786e-07	-0.83224	0.089	0.272	0.022302
Gm48237	6.93641e-07	-3.32493	0.017	0.151	0.0223942
Nectin1	6.94106e-07	-1.58835	0.067	0.231	0.0224092
Cdk4	6.99729e-07	-6.36591	0.017	0.147	0.0225908
Lonrf1	7.20415e-07	-1.81583	0.044	0.199	0.0232586
Ubfd1	7.28475e-07	-2.69234	0.028	0.169	0.0235188
Rac1	7.32489e-07	-1.34408	0.056	0.218	0.0236484
Josd1	7.39692e-07	-1.34552	0.094	0.273	0.0238809
Mob3c	7.62872e-07	-1.45212	0.05	0.208	0.0246293
Mtch2	7.7376e-07	-1.1522	0.1	0.283	0.0249808
Snx25	7.96199e-07	-1.75121	0.05	0.206	0.0257053
2610020C07Rik	8.01525e-07	-1.34651	0.1	0.274	0.0258772
Sf3b4	8.15345e-07	-1.98201	0.039	0.19	0.0263234
E130218I03Rik	8.33186e-07	-0.932166	0.15	0.353	0.0268994
Klf11	8.42508e-07	-4.17156	0.006	0.131	0.0272004
Tbc1d14	8.46032e-07	-1.54408	0.061	0.223	0.0273141
Eif4a2	8.47769e-07	-0.635393	0.272	0.524	0.0273702
Mettl3	8.59314e-07	-1.51236	0.044	0.199	0.0277429
Tmem138	8.5948e-07	-1.3059	0.089	0.265	0.0277483
Esd	8.72831e-07	-2.13808	0.039	0.188	0.0281793
Rps27l	8.79198e-07	-1.90457	0.044	0.197	0.0283849
Scamp5	8.90546e-07	-1.13971	0.106	0.29	0.0287513
Spcs1	8.97163e-07	-2.06052	0.044	0.193	0.0289649
Mob4	9.04145e-07	-0.923062	0.117	0.312	0.0291903
Clta	9.2481e-07	-0.913716	0.267	0.484	0.0298575
Gnb5	9.38465e-07	-0.495495	0.606	0.798	0.0302983
Hadha	9.58062e-07	-0.758228	0.35	0.576	0.030931
Spint2	9.5965e-07	-1.05912	0.1	0.285	0.0309823
Chchd1	9.77545e-07	-1.12526	0.089	0.268	0.03156
Atraid	9.98168e-07	-1.11817	0.067	0.233	0.0322259
Rab12	1.00234e-06	-1.08755	0.139	0.335	0.0323605
Anapc13	1.00905e-06	-3.15283	0.017	0.148	0.0325773
Gng5	1.01284e-06	-1.33351	0.083	0.254	0.0326996
Psmb7	1.02954e-06	-1.37615	0.061	0.226	0.0332388
Desi1	1.033e-06	-1.1083	0.1	0.279	0.0333505
Atp6v1g1	1.04115e-06	-0.951415	0.133	0.332	0.0336135
Eif1ad	1.04861e-06	-2.75946	0.028	0.165	0.0338543
Rab5if	1.05001e-06	-1.33153	0.089	0.264	0.0338996
Ginm1	1.05099e-06	-2.86372	0.022	0.157	0.0339313
Fiz1	1.05346e-06	-2.09873	0.028	0.168	0.034011
Herpud1	1.05926e-06	-1.01232	0.05	0.211	0.0341981
Atp5o	1.09187e-06	-1.09159	0.128	0.319	0.0352509
Pold3	1.09286e-06	1.40176	0.256	0.14	0.0352831
Gm15706	1.09443e-06	-0.815176	0.178	0.385	0.0353336
Slco4a1	1.09748e-06	-0.705273	0.178	0.392	0.0354321
Scand1	1.12718e-06	-0.90469	0.1	0.285	0.0363911
Snta1	1.14015e-06	-0.897655	0.161	0.367	0.0368097
Nras	1.14082e-06	-1.14062	0.078	0.25	0.0368314
Uqcrfs1	1.14635e-06	-0.908242	0.094	0.279	0.0370099
Ankrd33	1.17159e-06	-0.847116	0.194	0.407	0.0378249
Ssu72	1.19169e-06	-0.655324	0.256	0.494	0.0384738
Ppp3cc	1.20029e-06	-0.682679	0.217	0.45	0.0387514
Smim7	1.20762e-06	-1.74929	0.056	0.211	0.038988
Pim3	1.22169e-06	-2.15472	0.039	0.184	0.0394424
Uqcr10	1.22496e-06	-0.827082	0.133	0.337	0.0395479
Rpp25l	1.24833e-06	-3.4655	0.011	0.138	0.0403024
Cyc1	1.27287e-06	-0.832606	0.122	0.315	0.0410947
Marchf9	1.2961e-06	-2.22231	0.033	0.175	0.0418447
Puf60	1.32636e-06	-1.00628	0.1	0.28	0.0428217
Eid2	1.33489e-06	-2.35947	0.033	0.173	0.043097
Ypel3	1.34324e-06	-0.840614	0.217	0.426	0.0433664
Slc29a2	1.35835e-06	-1.55184	0.039	0.185	0.0438543
Ciapin1	1.39408e-06	-1.1892	0.083	0.254	0.0450078
Pigt	1.41041e-06	-1.8697	0.05	0.2	0.0455352
Scp2	1.41382e-06	-1.0395	0.133	0.327	0.0456452
Micos13	1.44782e-06	-5.79115	0.006	0.125	0.046743
Gucd1	1.46612e-06	-1.01401	0.089	0.262	0.0473337
Cd59a	1.47325e-06	-1.80896	0.067	0.221	0.0475637
Ing4	1.47822e-06	-1.02425	0.139	0.332	0.0477243
Tmed4	1.48266e-06	-2.31745	0.033	0.172	0.0478677
Clpp	1.49695e-06	-1.74557	0.044	0.193	0.0483291
Snhg16	1.52925e-06	-2.07965	0.033	0.174	0.0493719
Rps26	1.59726e-06	-0.381145	0.244	0.493	0.0515675
Strap	1.61884e-06	-1.11232	0.089	0.263	0.0522642
Arhgap10	1.63891e-06	0.838091	0.583	0.504	0.0529123
Gcm1	1.63982e-06	4.58867	0.017	0.001	0.0529415
R3hdm4	1.64016e-06	-0.749007	0.144	0.344	0.0529525
Ndufs2	1.64684e-06	-1.34697	0.083	0.252	0.0531683
Egln2	1.65715e-06	-2.38705	0.028	0.164	0.0535012
Gm16104	1.73369e-06	-6.01434	0.006	0.123	0.0559721
Dpm3	1.75902e-06	-2.4295	0.033	0.17	0.0567899
Ccdc85b	1.80533e-06	-0.95895	0.111	0.294	0.0582852
Impg2	1.8227e-06	-0.492063	0.722	0.875	0.0588459
Lamp2	1.83333e-06	-1.31892	0.128	0.307	0.059189
Caprin2	1.83533e-06	-1.6966	0.061	0.214	0.0592536
Ranbp1	1.84471e-06	-1.25133	0.1	0.271	0.0595565
Rnf167	1.84699e-06	-2.15975	0.033	0.172	0.0596299
Zbtb7a	1.8875e-06	-0.774104	0.228	0.432	0.060938
Yrdc	1.95343e-06	-1.38785	0.067	0.225	0.0630664
Tmem165	1.95947e-06	-1.39051	0.1	0.27	0.0632616
Aldoc	1.97492e-06	-1.81133	0.056	0.205	0.0637602
Rpl36al	1.98087e-06	-0.925371	0.144	0.338	0.0639522
Retreg3	2.02028e-06	-1.34701	0.044	0.193	0.0652248
Mgat1	2.03428e-06	-0.77824	0.133	0.324	0.0656766
Flot2	2.08207e-06	-3.21408	0.017	0.142	0.0672197
Mrpl20	2.08329e-06	-0.796701	0.1	0.276	0.0672591
Snapc2	2.08553e-06	-3.21644	0.011	0.134	0.0673312
Rmnd5b	2.09898e-06	-0.704692	0.161	0.362	0.0677654
Sod2	2.10171e-06	-0.895712	0.222	0.433	0.0678536
Top2b	2.16536e-06	0.699172	0.683	0.665	0.0699088
Phb2	2.17279e-06	-1.19879	0.072	0.233	0.0701486
Api5	2.20629e-06	-0.893054	0.1	0.275	0.07123
Frmpd2	2.20972e-06	0.990312	0.506	0.415	0.0713407
Akr1a1	2.25312e-06	-1.23588	0.083	0.248	0.0727421
Pak2	2.3559e-06	-0.58859	0.267	0.498	0.0760602
Nop53	2.42855e-06	-0.766115	0.206	0.413	0.0784057
Ube2n	2.44462e-06	-0.760126	0.117	0.309	0.0789246
Arfip2	2.51538e-06	-1.69397	0.044	0.19	0.081209
Gm26954	2.54543e-06	-0.983467	0.122	0.308	0.0821793
Mtdh	2.54573e-06	0.664848	0.683	0.637	0.082189
Snrpd2	2.56762e-06	-1.12478	0.078	0.239	0.0828955
Zfp787	2.57699e-06	-0.730142	0.211	0.426	0.0831983
Ube2v1	2.58275e-06	-2.30446	0.039	0.175	0.083384
Cops9	2.58516e-06	-1.28049	0.117	0.29	0.083462
Cox7c	2.59313e-06	-0.660339	0.194	0.405	0.0837193
Commd3	2.60398e-06	-0.788692	0.106	0.286	0.0840696
Lrrc2	2.66129e-06	-0.895038	0.2	0.402	0.0859197
Prtg	2.71228e-06	-6.9848	0.017	0.136	0.087566
R3hcc1l	2.72522e-06	-0.922236	0.133	0.32	0.0879836
Pkm	2.72569e-06	-0.464642	0.661	0.83	0.087999
Ebp	2.73042e-06	-2.64769	0.011	0.131	0.0881515
Ap2s1	2.81369e-06	-2.27154	0.028	0.159	0.0908399
Cox7a2l	2.81814e-06	-0.844021	0.139	0.325	0.0909835
D8Ertd738e	2.81878e-06	-0.775019	0.083	0.25	0.0910042
Ndufs3	2.82591e-06	-1.19246	0.089	0.254	0.0912346
Zfc3h1	2.83758e-06	1.12886	0.461	0.379	0.0916111
Npm1	2.83904e-06	-0.646565	0.239	0.458	0.0916584
Eif4a3	2.95255e-06	-1.03992	0.072	0.235	0.0953232
Pla2g5	3.00876e-06	-0.936813	0.139	0.33	0.0971379
Slc2a1	3.14605e-06	-1.37453	0.083	0.243	0.10157
Gm14029	3.15273e-06	6.56491	0.011	0	0.101786
Gm28967	3.15273e-06	6.76719	0.011	0	0.101786
Gm5907	3.15273e-06	6.79907	0.011	0	0.101786
Casp1	3.15273e-06	7.25998	0.011	0	0.101786
5730403I07Rik	3.15273e-06	6.47483	0.011	0	0.101786
Gm26579	3.15273e-06	7.44372	0.011	0	0.101786
Lamtor2	3.20278e-06	-1.89746	0.05	0.19	0.103402
Cfap20	3.23701e-06	-0.42839	0.167	0.376	0.104507
Tex264	3.26502e-06	-1.11133	0.061	0.216	0.105411
Slain1os	3.30783e-06	4.80896	0.022	0.002	0.106793
Syf2	3.31624e-06	-0.917279	0.15	0.337	0.107065
Pkig	3.32413e-06	-1.37317	0.078	0.234	0.10732
Carf	3.3248e-06	-1.685	0.078	0.231	0.107341
Galr2	3.32836e-06	4.75466	0.022	0.002	0.107456
Gm14703	3.33468e-06	-2.964	0.017	0.139	0.10766
Edn2	3.39563e-06	-3.56334	0.017	0.137	0.109628
Bola1	3.39901e-06	-2.27045	0.039	0.173	0.109737
Pde6a	3.41341e-06	0.33216	0.911	0.943	0.110202
Ccdc12	3.50013e-06	-0.615282	0.156	0.357	0.113002
Tulp4	3.50047e-06	0.882236	0.472	0.364	0.113013
Mpdu1	3.51383e-06	-1.45932	0.056	0.203	0.113444
Ube2e3	3.52167e-06	-0.67691	0.139	0.335	0.113697
Tmem11	3.56023e-06	-1.63736	0.05	0.193	0.114942
Snhg15	3.58702e-06	-2.00942	0.033	0.167	0.115807
Bcdin3d	3.59626e-06	-6.15813	0	0.108	0.116105
Wdr12	3.60399e-06	-1.23427	0.089	0.25	0.116355
Zfand2b	3.64155e-06	-2.31359	0.011	0.129	0.117567
A530017D24Rik	3.65473e-06	-3.02188	0.017	0.137	0.117993
Kctd10	3.70874e-06	-2.53619	0.028	0.155	0.119737
Snrpe	3.71445e-06	-0.904148	0.083	0.248	0.119921
Mrpl15	3.72033e-06	-1.28323	0.083	0.243	0.120111
Osgep	3.82679e-06	-1.84044	0.033	0.166	0.123548
Ctsd	3.87007e-06	-4.92943	0.078	0.207	0.124945
Zdhhc6	3.89663e-06	-0.67249	0.122	0.314	0.125803
Srsf9	3.99517e-06	-0.908535	0.144	0.336	0.128984
Mrpl43	4.02784e-06	-0.926019	0.083	0.245	0.130039
Atp5k	4.0575e-06	-0.801904	0.228	0.426	0.130996
Abhd17a	4.07014e-06	-1.13605	0.044	0.188	0.131404
Dip2b	4.07606e-06	1.27302	0.372	0.267	0.131596
Gtpbp1	4.09899e-06	-0.997357	0.078	0.239	0.132336
Ppib	4.14663e-06	-0.784241	0.144	0.333	0.133874
Tbc1d10b	4.18254e-06	-2.21239	0.022	0.148	0.135033
Smim26	4.19775e-06	-1.60003	0.033	0.167	0.135524
Mlst8	4.20945e-06	-2.45488	0.022	0.146	0.135902
Anp32e	4.22264e-06	-0.447609	0.639	0.825	0.136328
Ostc	4.23239e-06	-0.770539	0.056	0.204	0.136643
Cnbp	4.33562e-06	-0.469365	0.217	0.436	0.139976
Emc6	4.36009e-06	-1.47487	0.078	0.233	0.140766
Rab2a	4.36281e-06	-0.639291	0.167	0.365	0.140853
Ppa1	4.38743e-06	-0.653511	0.15	0.35	0.141648
Ssr2	4.38841e-06	-1.90759	0.033	0.166	0.14168
Mrpl2	4.40577e-06	-1.05014	0.067	0.22	0.14224
Lrit2	4.49236e-06	-0.538362	0.389	0.624	0.145036
Ipo5	4.50687e-06	-0.945456	0.144	0.329	0.145504
Med28	4.51792e-06	-1.44585	0.044	0.182	0.145861
Rnf123	4.58952e-06	-1.67952	0.056	0.199	0.148173
Trak2	4.61076e-06	0.849477	0.511	0.424	0.148858
Rrp1b	4.6531e-06	-0.775184	0.439	0.625	0.150225
Arid1a	4.72933e-06	-0.740084	0.211	0.419	0.152686
Atf3	4.74425e-06	-1.45294	0.067	0.215	0.153168
Rcvrn	4.75035e-06	-0.529359	0.922	0.917	0.153365
Psmg3	4.83912e-06	-1.73289	0.039	0.172	0.156231
Abhd8	4.91264e-06	-0.75136	0.128	0.308	0.158605
Mrpl9	4.94872e-06	-1.10167	0.122	0.298	0.15977
2310015A10Rik	4.99984e-06	-4.36365	0.006	0.115	0.16142
Bsg	5.00276e-06	-0.725945	0.3	0.513	0.161514
Amacr	5.06724e-06	-2.36993	0.028	0.154	0.163596
Fam222a	5.06817e-06	-0.717565	0.211	0.415	0.163626
Mrpl54	5.07131e-06	-1.88259	0.028	0.155	0.163727
Rraga	5.12948e-06	-0.603748	0.239	0.46	0.165605
Nudc	5.13039e-06	-1.02307	0.083	0.242	0.165635
Traf3ip3	5.14555e-06	-1.0495	0.083	0.238	0.166124
Cyhr1	5.16017e-06	-0.835164	0.139	0.327	0.166596
2410004B18Rik	5.1783e-06	-1.20349	0.05	0.193	0.167181
Sh2d1a	5.26429e-06	-0.837479	0.15	0.329	0.169958
Cct8	5.30573e-06	-0.97879	0.111	0.283	0.171296
Igsf11	5.3395e-06	-0.715894	0.194	0.396	0.172386
Manf	5.33962e-06	-1.04214	0.072	0.228	0.17239
Rpl36a	5.34329e-06	-0.96202	0.083	0.243	0.172508
Pop7	5.35913e-06	-1.65438	0.033	0.164	0.173019
Akt3	5.37391e-06	1.55208	0.333	0.225	0.173497
Tm2d3	5.38997e-06	-1.81642	0.033	0.164	0.174015
Ube2s	5.40886e-06	-0.878907	0.128	0.311	0.174625
Rnf220	5.43158e-06	-1.62506	0.061	0.205	0.175358
Stub1	5.43971e-06	-0.690086	0.144	0.33	0.175621
Wwtr1	5.45051e-06	-2.47531	0.017	0.135	0.17597
Maz	5.47232e-06	-0.892314	0.122	0.302	0.176674
Aqp1	5.51972e-06	-0.828333	0.139	0.323	0.178204
Hif1a	5.52736e-06	0.463476	0.878	0.866	0.178451
Klhl36	5.64464e-06	-0.491365	0.189	0.404	0.182237
Phf5a	5.64585e-06	-0.789613	0.067	0.218	0.182276
Ndufc1	5.69146e-06	-0.928494	0.133	0.31	0.183749
Cycs	5.7275e-06	-1.08268	0.089	0.251	0.184912
Cerkl	5.78642e-06	-0.646529	0.361	0.565	0.186814
Cdc42	5.82245e-06	-0.376063	0.189	0.402	0.187978
Sub1	5.82496e-06	-0.747565	0.128	0.309	0.188059
Uba2	5.83328e-06	-1.07059	0.078	0.234	0.188327
Mepce	5.83466e-06	-1.5111	0.039	0.174	0.188372
U2af1	5.88107e-06	-0.656437	0.206	0.421	0.18987
Magoh	5.90317e-06	-0.785831	0.072	0.23	0.190584
Nipbl	5.98328e-06	0.659614	0.728	0.712	0.19317
Thg1l	6.07428e-06	-2.2968	0.028	0.152	0.196108
Erf	6.22032e-06	-2.60664	0.017	0.134	0.200823
Rpl7l1	6.35932e-06	-1.48403	0.033	0.164	0.205311
Zfp110	6.42911e-06	-1.62592	0.044	0.181	0.207564
Sf1	6.43789e-06	-0.615673	0.233	0.453	0.207847
BC051226	6.46346e-06	-1.01736	0.056	0.199	0.208673
Rxrb	6.47451e-06	-2.0507	0.039	0.169	0.209029
Tfpt	6.51813e-06	-1.99994	0.028	0.153	0.210438
Gps1	6.75274e-06	-1.66398	0.05	0.188	0.218012
Psmd3	6.80152e-06	-1.87974	0.028	0.152	0.219587
Pomp	6.80702e-06	-1.54218	0.072	0.218	0.219765
Vax2	6.82148e-06	-1.49617	0.078	0.226	0.220231
Ccdc71	6.83824e-06	-2.36283	0.011	0.124	0.220773
Taf11	6.86465e-06	-2.54991	0.028	0.149	0.221625
Uba52	6.989e-06	-1.343	0.056	0.194	0.22564
Ppp1r37	7.17662e-06	-1.32417	0.072	0.223	0.231697
Macf1	7.19787e-06	0.669593	0.7	0.68	0.232383
Trappc6b	7.45935e-06	-0.766294	0.189	0.383	0.240825
Pgk1	7.58391e-06	-0.946827	0.156	0.336	0.244847
E4f1	7.59964e-06	-1.02239	0.111	0.277	0.245355
Tsen34	7.73454e-06	-1.92904	0.044	0.176	0.24971
Hnrnph2	7.74372e-06	-0.728743	0.078	0.237	0.250006
Mpp4	7.79237e-06	0.45978	0.856	0.873	0.251577
Nkapd1	8.00028e-06	-1.36859	0.05	0.188	0.258289
Fam89a	8.00167e-06	-0.969773	0.111	0.277	0.258334
2300009A05Rik	8.02657e-06	-0.844594	0.128	0.306	0.259138
Cpt1a	8.04833e-06	-0.550495	0.406	0.624	0.25984
Dmxl1	8.14673e-06	0.865439	0.483	0.388	0.263017
Wdr17	8.3023e-06	0.668225	0.7	0.714	0.26804
1110038B12Rik	8.31519e-06	-1.67663	0.033	0.161	0.268456
Rpl12	8.32858e-06	-0.540523	0.25	0.471	0.268888
Atp5d	8.40686e-06	-0.665749	0.194	0.401	0.271416
Mrps24	8.45139e-06	-1.08675	0.044	0.181	0.272853
Gm4258	8.5546e-06	1.33487	0.328	0.22	0.276185
Mplkip	8.57144e-06	-0.930545	0.078	0.232	0.276729
Camta2	8.60239e-06	-0.870674	0.089	0.248	0.277728
Acadvl	8.64131e-06	-0.784336	0.211	0.405	0.278985
Rpl4	8.81523e-06	-0.747759	0.244	0.447	0.2846
Ddx50	8.92703e-06	-0.634812	0.15	0.332	0.288209
Qk	8.95352e-06	-0.626438	0.333	0.555	0.289064
Mrps14	9.08244e-06	-0.626988	0.094	0.255	0.293227
Polr2g	9.11847e-06	-1.54836	0.044	0.177	0.29439
Oxa1l	9.12342e-06	-0.937472	0.044	0.181	0.29455
Siah2	9.1899e-06	-1.74175	0.028	0.151	0.296696
Slc17a7	9.22155e-06	-0.324596	0.85	0.934	0.297718
Tarbp2	9.27313e-06	-1.3909	0.05	0.186	0.299383
Jmjd6	9.32751e-06	-0.8353	0.167	0.351	0.301139
Mgarp	9.47735e-06	-0.542917	0.456	0.67	0.305976
Tob1	9.51829e-06	1.09017	0.456	0.358	0.307298
Gm9856	9.57493e-06	-1.35343	0.111	0.268	0.309127
Med25	9.6404e-06	-1.22733	0.1	0.258	0.31124
Yif1a	9.65967e-06	-5.63371	0	0.099	0.311862
Eef1g	9.72548e-06	-0.80126	0.167	0.354	0.313987
Rxylt1	9.8515e-06	-1.32283	0.089	0.238	0.318056
Cops5	9.92079e-06	-1.05049	0.128	0.297	0.320293
Ddhd1	9.98579e-06	0.603125	0.633	0.596	0.322391
Ndufv3	9.98795e-06	-0.729089	0.161	0.339	0.322461
Rpn2	1.00473e-05	-1.94298	0.033	0.158	0.324376
Eepd1	1.01702e-05	-1.16296	0.078	0.225	0.328345
Uba1	1.02647e-05	-0.80573	0.111	0.278	0.331397
Gm16062	1.02748e-05	-6.01772	0.006	0.108	0.331722
Ndufb1	1.03053e-05	-0.854789	0.2	0.385	0.332707
Prpf19	1.03805e-05	-1.23818	0.061	0.203	0.335134
Grpel1	1.04586e-05	-1.10124	0.056	0.196	0.337655
Cct3	1.06139e-05	-0.611415	0.1	0.26	0.34267
Pin1	1.06595e-05	-1.58615	0.056	0.191	0.344143
Gas5	1.08694e-05	-0.634561	0.306	0.524	0.350918
Ufc1	1.12526e-05	-2.29135	0.017	0.129	0.363291
Kin	1.16837e-05	-0.667683	0.1	0.263	0.377209
Coa8	1.17627e-05	-0.785772	0.072	0.223	0.379758
Mrps28	1.20046e-05	-2.59217	0.028	0.144	0.387569
Klhl12	1.20834e-05	-1.08958	0.078	0.224	0.390111
Cd81	1.21176e-05	-0.773063	0.083	0.239	0.391216
Chchd5	1.22643e-05	-2.25657	0.017	0.127	0.395952
Tmem216	1.23722e-05	-1.92017	0.028	0.148	0.399437
Rabggtb	1.23887e-05	-1.01072	0.172	0.351	0.399969
Fbxw2	1.23979e-05	-0.890091	0.128	0.296	0.400266
Tmem230	1.24742e-05	-0.970015	0.106	0.266	0.40273
Yipf3	1.25511e-05	-1.95678	0.039	0.163	0.405212
Gpr157	1.25822e-05	-2.79687	0.011	0.118	0.406217
Edf1	1.26612e-05	-1.14888	0.094	0.25	0.408767
Ubc	1.26694e-05	-0.589467	0.244	0.454	0.409032
Med21	1.27194e-05	-2.03861	0.022	0.138	0.410645
Suclg1	1.28917e-05	-0.948936	0.106	0.267	0.416209
Mrpl23	1.31566e-05	-0.838598	0.039	0.166	0.42476
Peli3	1.33316e-05	-0.46708	0.356	0.564	0.430412
4930570G19Rik	1.33807e-05	-1.73511	0.033	0.155	0.431995
Kat2b	1.36788e-05	-1.12041	0.111	0.266	0.441621
Eef2	1.37078e-05	-0.600732	0.3	0.523	0.442556
Pfkl	1.38449e-05	-0.687782	0.139	0.32	0.446981
Dnttip1	1.39448e-05	-1.95043	0.028	0.146	0.450209
Mif4gd	1.39542e-05	-0.762662	0.128	0.3	0.450513
Dut	1.39685e-05	-1.00202	0.094	0.25	0.450973
Pcif1	1.41375e-05	-1.10558	0.1	0.256	0.45643
Ddt	1.41421e-05	-2.1827	0.028	0.145	0.456578
Tet3	1.41981e-05	0.57662	0.722	0.736	0.458384
Sncb	1.43518e-05	-0.86965	0.111	0.273	0.463347
Rnf114	1.44413e-05	-1.60874	0.05	0.181	0.466237
Gm5914	1.45044e-05	-1.7107	0.022	0.138	0.468274
Ppp1cc	1.45468e-05	-0.529329	0.478	0.679	0.469645
Spr	1.45977e-05	-5.85479	0.006	0.105	0.471288
Romo1	1.47853e-05	-0.996432	0.05	0.182	0.477344
Psmc5	1.4794e-05	-0.666872	0.117	0.286	0.477624
Mrps18b	1.48867e-05	-3.93112	0.006	0.106	0.480619
Eloc	1.49591e-05	-0.836546	0.106	0.271	0.482955
Lrit1	1.49701e-05	-0.45338	0.333	0.576	0.48331
Tmed1	1.49713e-05	-2.51534	0.022	0.134	0.483349
Mul1	1.50387e-05	-1.85698	0.033	0.154	0.485526
Ciao2b	1.51741e-05	-2.84791	0.028	0.14	0.489896
Gm26879	1.5504e-05	-1.32624	0.05	0.181	0.500547
Tceanc2	1.55918e-05	-2.9373	0.022	0.133	0.503381
Pex5l	1.56101e-05	0.422666	0.933	0.945	0.503972
Gm15983	1.56169e-05	-1.24094	0.078	0.223	0.50419
Mrpl58	1.56755e-05	-0.961582	0.044	0.173	0.506083
Slc25a11	1.5822e-05	-1.55343	0.056	0.188	0.510814
Usp48	1.59248e-05	1.05142	0.344	0.242	0.514132
Timm29	1.59298e-05	-1.41806	0.039	0.164	0.514295
Msi1	1.60957e-05	-0.490705	0.522	0.733	0.519651
Dync1li1	1.63319e-05	-0.668008	0.278	0.487	0.527276
Ywhae	1.63601e-05	-0.530399	0.517	0.694	0.528185
Rnf181	1.65155e-05	-0.895678	0.1	0.256	0.533203
Pfn1	1.65337e-05	-0.819683	0.133	0.305	0.53379
Chchd7	1.69719e-05	-1.27093	0.083	0.227	0.547939
Ndufb2	1.69792e-05	-0.704236	0.111	0.277	0.548175
Pank4	1.70693e-05	-0.89137	0.156	0.327	0.551083
Tusc2	1.7077e-05	-2.75181	0.017	0.124	0.551331
Ppt2	1.7097e-05	-1.66892	0.028	0.143	0.551978
Syngr3	1.71475e-05	-2.76002	0.017	0.124	0.553607
Nfkb2	1.74143e-05	-1.69443	0.056	0.184	0.562221
Igf2bp3	1.74882e-05	-1.29065	0.05	0.179	0.564607
Shroom2	1.75689e-05	-1.19428	0.078	0.22	0.567213
Bmt2	1.81423e-05	-0.889828	0.133	0.302	0.585725
Acaa2	1.81923e-05	-5.6651	0	0.094	0.587338
Cry1	1.84136e-05	-1.24576	0.083	0.228	0.594482
Atp6v0e2	1.85141e-05	-0.513114	0.178	0.376	0.597729
Mrps18c	1.88707e-05	-2.10638	0.017	0.125	0.60924
Lsm6	1.90115e-05	-1.62841	0.039	0.161	0.613787
Usf2	1.91362e-05	-0.789738	0.122	0.287	0.617812
Tsr3	1.93428e-05	-0.885248	0.039	0.162	0.624483
Ddrgk1	1.93888e-05	-0.469996	0.167	0.359	0.625968
Pak4	1.95191e-05	-1.43238	0.044	0.17	0.630176
Pex14	1.96212e-05	-2.60081	0.011	0.114	0.633472
Vti1b	1.97052e-05	-2.48035	0.028	0.14	0.636182
Armc5	1.9727e-05	-1.81743	0.022	0.135	0.636885
Hspe1	1.98911e-05	-0.755856	0.078	0.223	0.642184
Retreg2	2.01651e-05	-1.1579	0.072	0.215	0.651029
Taldo1	2.0219e-05	-0.75655	0.133	0.3	0.652771
Fam104a	2.03249e-05	-0.718052	0.356	0.543	0.65619
Zc3h4	2.03532e-05	-0.653916	0.15	0.332	0.657104
Rhebl1	2.04663e-05	-1.57252	0.039	0.161	0.660755
Zfp260	2.05508e-05	-0.378474	0.333	0.57	0.663482
Nup50	2.05846e-05	-0.908266	0.122	0.28	0.664575
Nudt3	2.06211e-05	-0.669728	0.144	0.319	0.665753
Ripk1	2.06489e-05	-1.7451	0.039	0.159	0.666651
Uqcr11	2.0679e-05	-1.07689	0.1	0.251	0.667623
Sdhd	2.06997e-05	-1.37228	0.05	0.18	0.668288
Psma3	2.07573e-05	-0.428844	0.261	0.495	0.670151
Gm20342	2.13815e-05	-1.50247	0.044	0.17	0.690303
Mrpl11	2.14121e-05	-1.56661	0.044	0.168	0.69129
Lemd2	2.16434e-05	-1.30248	0.056	0.188	0.698758
Gm16793	2.1733e-05	4.47915	0.022	0.002	0.70165
Golgb1	2.19002e-05	0.996458	0.539	0.48	0.707047
Slc39a3	2.20488e-05	-5.83981	0.011	0.11	0.711844
Rp1	2.27029e-05	0.170899	1	0.999	0.732962
Arl4d	2.34898e-05	-0.600818	0.4	0.589	0.758368
Bin1	2.3612e-05	0.827906	0.55	0.49	0.762312
Rtkn2	2.37674e-05	-0.602384	0.178	0.361	0.76733
Pdia5	2.3852e-05	-0.750743	0.267	0.447	0.770062
Hnrnpdl	2.39971e-05	-0.439763	0.522	0.733	0.774747
Ttc39c	2.40397e-05	-0.46521	0.272	0.491	0.776121
Srsf4	2.41157e-05	-0.665105	0.222	0.413	0.778576
Nup35	2.41713e-05	-1.53566	0.039	0.161	0.780371
Susd3	2.42225e-05	-0.553599	0.361	0.575	0.782024
Prpf31	2.43488e-05	-0.491678	0.183	0.367	0.7861
Dctn3	2.4685e-05	-1.06334	0.05	0.177	0.796955
Clptm1	2.46881e-05	-0.913263	0.044	0.171	0.797054
Bag5	2.47938e-05	-1.19612	0.067	0.204	0.800469
Ndufs8	2.47992e-05	-1.14007	0.056	0.187	0.800643
Mkrn1	2.48803e-05	-0.68233	0.117	0.28	0.80326
Cpne1	2.48912e-05	-0.830064	0.078	0.223	0.803613
Psma2	2.51249e-05	-0.796605	0.111	0.267	0.811157
C2cd2l	2.53754e-05	-0.596668	0.344	0.557	0.819243
Snrnp40	2.54684e-05	-1.46042	0.033	0.15	0.822246
Gdpd5	2.56145e-05	-0.437226	0.317	0.54	0.826965
Mtch1	2.57711e-05	-1.0671	0.078	0.22	0.832021
Helb	2.58587e-05	-1.55669	0.044	0.168	0.834847
Polr2l	2.59539e-05	-1.47175	0.044	0.168	0.837923
Ctr9	2.60251e-05	0.953177	0.467	0.385	0.840222
Tmem150c	2.60265e-05	-0.816987	0.183	0.364	0.840266
Adipor1	2.64329e-05	-0.306011	0.672	0.857	0.853386
Iscu	2.64896e-05	-1.31784	0.05	0.176	0.855217
Tm7sf3	2.71705e-05	-0.715057	0.117	0.281	0.877201
Mrpl41	2.72933e-05	-0.891184	0.111	0.27	0.881165
Wsb1	2.76072e-05	-0.918594	0.078	0.221	0.891299
Trim28	2.77135e-05	-0.936325	0.094	0.244	0.89473
Pnkd	2.77273e-05	-0.551047	0.117	0.277	0.895175
Top1	2.79398e-05	0.714901	0.606	0.545	0.902037
Gm48236	2.80816e-05	-2.68046	0.022	0.128	0.906613
Comt	2.81104e-05	-1.30544	0.05	0.176	0.907543
Syngr1	2.82583e-05	-1.00203	0.106	0.256	0.912318
Slc7a8	2.84358e-05	-0.701631	0.139	0.306	0.918051
Prxl2a	2.85855e-05	-4.60668	0.05	0.16	0.922881
Tpi1	2.86203e-05	-0.641209	0.156	0.334	0.924007
Cox17	2.87784e-05	-1.36749	0.089	0.229	0.929111
Klc2	2.89581e-05	-1.31154	0.056	0.185	0.934914
Eml5	2.8959e-05	0.518495	0.65	0.617	0.934942
Rpl41	2.90634e-05	-0.377179	0.661	0.809	0.938312
Nck1	2.91796e-05	-0.938963	0.111	0.262	0.942063
Pafah1b3	2.93335e-05	-5.70506	0.006	0.099	0.947031
Chgb	2.93492e-05	-1.99329	0.061	0.184	0.947538
Taok3	2.93575e-05	0.541665	0.717	0.704	0.947807
Cebpd	2.95595e-05	-7.51106	0.011	0.107	0.95433
5430416N02Rik	2.96147e-05	-1.02364	0.072	0.21	0.956111
Dbndd2	2.97759e-05	-0.71632	0.106	0.264	0.961316
Repin1	2.97779e-05	-1.75203	0.033	0.149	0.96138
Hypk	2.98068e-05	-0.554936	0.144	0.32	0.962312
Ctbp1	3.03639e-05	-0.9926	0.083	0.226	0.980298
Hsbp1	3.0679e-05	-0.83151	0.117	0.273	0.990473
Phpt1	3.0831e-05	-2.61714	0.033	0.142	0.995379
Get4	3.09073e-05	-0.49334	0.161	0.343	0.997844
Tesk1	3.11997e-05	-2.54784	0.017	0.119	1
Hras	3.15202e-05	-2.16101	0.028	0.137	1
Sdhaf4	3.15339e-05	-2.14221	0.022	0.129	1
Bcas2	3.17036e-05	-0.572166	0.15	0.327	1
Tra2a	3.17223e-05	0.614629	0.656	0.62	1
Etfb	3.17939e-05	-0.970957	0.067	0.201	1
Pdzph1	3.19665e-05	-0.31071	0.789	0.893	1
Cyb5a	3.21577e-05	-2.1059	0.028	0.137	1
Ubl3	3.2227e-05	1.2771	0.383	0.299	1
Dgcr8	3.2234e-05	-1.04094	0.1	0.25	1
Pde10a	3.25411e-05	3.59629	0.039	0.007	1
Cystm1	3.27452e-05	-1.15316	0.05	0.175	1
Usp22	3.31013e-05	-1.58276	0.033	0.148	1
Wtap	3.31287e-05	-0.351567	0.2	0.394	1
Rela	3.33459e-05	-1.26062	0.033	0.148	1
Pdcd2	3.35298e-05	-2.57918	0.017	0.119	1
Tlcd5	3.36316e-05	-0.426685	0.539	0.739	1
Bex2	3.39315e-05	-0.230512	0.106	0.262	1
Rbm3	3.40699e-05	-0.818232	0.15	0.321	1
Rchy1	3.43388e-05	-0.642918	0.117	0.277	1
Plekhb2	3.45574e-05	-0.583769	0.189	0.375	1
Wapl	3.45642e-05	0.795041	0.639	0.623	1
Csnk2b	3.47282e-05	-0.907545	0.083	0.227	1
Cpox	3.48345e-05	-0.819755	0.122	0.28	1
Cnih1	3.48357e-05	-0.889438	0.1	0.251	1
Iars2	3.49236e-05	-1.91531	0.039	0.153	1
Lcmt2	3.53523e-05	-3.38879	0.011	0.107	1
1700012D14Rik	3.54585e-05	-2.05771	0.033	0.145	1
Poldip3	3.54927e-05	-0.640984	0.206	0.391	1
Gpsm3	3.56283e-05	-5.92383	0.017	0.114	1
Pcna	3.61924e-05	-0.87589	0.1	0.251	1
Mycbp2	3.63854e-05	0.751668	0.6	0.562	1
Elavl1	3.65629e-05	-0.948942	0.106	0.257	1
Tmem38b	3.69683e-05	-5.60222	0.006	0.097	1
Rce1	3.69693e-05	-0.887705	0.067	0.201	1
Ap1s2	3.70994e-05	-1.32785	0.067	0.198	1
Tet2	3.7113e-05	0.972369	0.367	0.258	1
Gm20139	3.74799e-05	-0.558706	0.189	0.371	1
Pitpnm2os2	3.77227e-05	-1.00818	0.1	0.246	1
Thra	3.77802e-05	-0.770054	0.089	0.234	1
Jarid2	3.79583e-05	0.744956	0.55	0.473	1
Mnt	3.84601e-05	-0.719317	0.122	0.284	1
Srp9	3.86005e-05	-0.654254	0.139	0.307	1
Atp5c1	3.87721e-05	-0.553472	0.144	0.312	1
Chd7	3.90509e-05	0.480527	0.756	0.738	1
Krcc1	3.93199e-05	-1.05008	0.061	0.188	1
Snf8	3.93484e-05	-1.57425	0.039	0.155	1
Paxx	3.96332e-05	-1.21687	0.083	0.22	1
Seh1l	4.00085e-05	-1.15865	0.078	0.215	1
Appl1	4.00775e-05	1.12765	0.383	0.295	1
Ints5	4.04442e-05	-5.53519	0	0.086	1
Sin3a	4.05723e-05	-1.02345	0.089	0.232	1
Arfgap2	4.09315e-05	-0.728492	0.072	0.21	1
Bcl7c	4.11767e-05	-2.4599	0.017	0.117	1
Dpf2	4.19656e-05	-1.38091	0.061	0.187	1
Arih1	4.20081e-05	-0.437478	0.311	0.529	1
E530011L22Rik	4.23295e-05	-0.566877	0.2	0.389	1
Sgk1	4.23942e-05	-0.368052	0.789	0.893	1
Cnot8	4.27924e-05	-0.929869	0.056	0.183	1
Thyn1	4.30135e-05	-1.10331	0.05	0.172	1
Myg1	4.30554e-05	-3.22932	0.011	0.106	1
Tuba1a	4.30999e-05	-0.482535	0.189	0.377	1
Egflam	4.311e-05	-0.591789	0.211	0.402	1
Prdm10	4.39196e-05	-1.41375	0.028	0.137	1
Klf9	4.45617e-05	-0.498699	0.528	0.699	1
Psmb2	4.47272e-05	-0.807268	0.094	0.24	1
Spata2	4.49308e-05	-1.10858	0.056	0.181	1
Higd2a	4.53584e-05	-0.865739	0.078	0.216	1
Gid8	4.55001e-05	-2.24436	0.022	0.125	1
Psmc3	4.58011e-05	-0.884174	0.144	0.305	1
Coq7	4.58866e-05	-1.61873	0.033	0.145	1
Rnf7	4.61439e-05	-0.544235	0.094	0.242	1
Lamp1	4.66026e-05	-0.591738	0.122	0.281	1
Fbl	4.67409e-05	-1.18402	0.044	0.163	1
Gm20045	4.69155e-05	-2.78694	0.028	0.131	1
Surf4	4.8298e-05	-2.26803	0.022	0.125	1
Faim	4.83726e-05	-0.279226	0.583	0.804	1
Zcchc3	4.83786e-05	-0.519284	0.2	0.384	1
Hprt	4.87468e-05	-0.639412	0.2	0.383	1
Glrx5	4.92052e-05	-1.32098	0.072	0.202	1
Hinfp	4.93833e-05	-0.348411	0.083	0.227	1
Rab5a	4.95085e-05	-0.733104	0.1	0.25	1
Med4	4.98544e-05	-0.701594	0.072	0.206	1
Ndufs6	5.03611e-05	-1.26845	0.067	0.195	1
Zmym5	5.05602e-05	0.896945	0.544	0.506	1
Map2	5.07477e-05	0.53978	0.7	0.679	1
Tprgl	5.08399e-05	-1.29179	0.044	0.162	1
Ndufaf5	5.11334e-05	-1.29454	0.089	0.224	1
Cfl2	5.14635e-05	-0.305671	0.222	0.428	1
Bola2	5.15463e-05	-3.13963	0.017	0.113	1
Cfap97	5.19854e-05	-0.477183	0.222	0.419	1
Eef1e1	5.30263e-05	-1.06188	0.072	0.206	1
Marchf5	5.35044e-05	-0.561658	0.122	0.283	1
1110059E24Rik	5.37872e-05	-2.52167	0.017	0.115	1
Akap8l	5.39881e-05	0.892552	0.456	0.391	1
Lats2	5.41669e-05	-0.967841	0.15	0.304	1
Mysm1	5.44435e-05	-0.77704	0.167	0.333	1
1600012H06Rik	5.49149e-05	-2.10233	0.028	0.131	1
Gm12802	5.50099e-05	-2.41097	0.022	0.123	1
Twf1	5.56322e-05	-0.896187	0.067	0.195	1
Bud31	5.57032e-05	-1.58436	0.028	0.135	1
Pik3r1	5.58077e-05	0.910657	0.494	0.426	1
Tmem9	5.58293e-05	-0.881287	0.061	0.188	1
Arhgap29	5.59837e-05	2.20579	0.117	0.049	1
Rnf126	5.62185e-05	-1.92666	0.028	0.133	1
Fam78b	5.6503e-05	-0.837476	0.078	0.214	1
Rnf5	5.67966e-05	-0.788485	0.1	0.249	1
Tsn	5.75225e-05	-0.648956	0.133	0.296	1
Dpy30	5.76636e-05	-0.515874	0.178	0.361	1
Zfp637	5.80564e-05	-1.2555	0.033	0.144	1
Pithd1	5.84283e-05	-1.31074	0.067	0.191	1
Ogfr	5.90553e-05	-1.84248	0.028	0.132	1
Ankrd54	5.92973e-05	-1.16139	0.061	0.185	1
Tomm6	5.95578e-05	-0.842192	0.117	0.262	1
Acot8	5.95597e-05	-1.29886	0.028	0.134	1
Tapbp	5.99429e-05	-2.0181	0.022	0.124	1
Eif4h	6.00824e-05	-0.618453	0.156	0.33	1
Fkbp2	6.05583e-05	-1.08554	0.033	0.142	1
Dleu2	6.0957e-05	-1.25143	0.111	0.253	1
Atg4d	6.1122e-05	-1.23936	0.056	0.177	1
Hspa8	6.11626e-05	0.571754	0.717	0.698	1
Cnrip1	6.11858e-05	-0.585013	0.156	0.318	1
Map3k2	6.15254e-05	1.15209	0.361	0.272	1
Mrpl34	6.17184e-05	-1.45715	0.05	0.168	1
Snx21	6.23337e-05	-2.82146	0.017	0.112	1
0610030E20Rik	6.25183e-05	-0.811683	0.117	0.266	1
Tcea3	6.26065e-05	-3.1856	0.017	0.111	1
Mrpl52	6.27091e-05	-0.79134	0.067	0.193	1
Ewsr1	6.30496e-05	-0.48589	0.411	0.625	1
Ino80e	6.35037e-05	-1.61897	0.033	0.142	1
Jagn1	6.40255e-05	-1.43442	0.039	0.149	1
Sema4c	6.63423e-05	-1.9473	0.017	0.114	1
Gemin7	6.66221e-05	-1.38447	0.039	0.149	1
Rab28	6.67992e-05	-0.41615	0.317	0.524	1
Mpc1	6.68621e-05	-1.28657	0.061	0.184	1
Arf6	6.69551e-05	-1.40163	0.044	0.159	1
Slc3a2	6.72921e-05	-0.324377	0.15	0.323	1
Tssc4	6.78774e-05	-1.40657	0.039	0.15	1
Kpnb1	6.87228e-05	-1.15832	0.089	0.219	1
Bcap31	6.91292e-05	-1.62835	0.017	0.113	1
Fbxl14	7.03349e-05	-1.00848	0.072	0.2	1
ENSMUSG00000061654	7.03396e-05	-0.846468	0.089	0.228	1
2010320M18Rik	7.03748e-05	-2.94201	0.011	0.102	1
Chmp2a	7.0409e-05	-0.590166	0.133	0.288	1
Gm15513	7.0715e-05	-0.451381	0.389	0.607	1
Rtcb	7.13721e-05	-1.91784	0.028	0.131	1
Uchl5	7.13739e-05	-2.05202	0.028	0.13	1
Rtraf	7.14938e-05	-0.729671	0.1	0.245	1
Adprs	7.18611e-05	-2.80272	0.011	0.102	1
Saysd1	7.28267e-05	-1.80303	0.017	0.113	1
Osbp	7.29622e-05	-0.803903	0.106	0.251	1
Borcs6	7.35628e-05	-0.962455	0.061	0.186	1
Alkbh1	7.38396e-05	-1.10928	0.072	0.201	1
Smpd1	7.44178e-05	-1.83814	0.039	0.146	1
Mrpl46	7.44429e-05	-2.05189	0.017	0.113	1
Atg7	7.45157e-05	-1.1832	0.044	0.159	1
Cox11	7.49484e-05	-3.54786	0.006	0.092	1
Neurod1	7.50327e-05	-0.285696	0.983	0.985	1
Calr	7.52731e-05	-0.406808	0.267	0.471	1
Prr14	7.66411e-05	-0.610306	0.133	0.29	1
Xpa	7.68365e-05	-1.44896	0.044	0.157	1
Adnp	7.69085e-05	0.581271	0.611	0.575	1
Ola1	7.71494e-05	-0.98018	0.072	0.199	1
Eif4b	7.8211e-05	-0.833697	0.083	0.216	1
Smyd4	7.85558e-05	-2.24893	0.011	0.102	1
Max	7.92593e-05	-0.73813	0.144	0.304	1
Sec61g	8.011e-05	-0.872763	0.072	0.201	1
Tomm7	8.03531e-05	-0.535889	0.128	0.28	1
Ghitm	8.15299e-05	-0.612002	0.167	0.336	1
Epb41l4aos	8.16662e-05	-1.12391	0.078	0.207	1
Serf2	8.16805e-05	-0.506117	0.356	0.563	1
Psmd4	8.20244e-05	-0.378502	0.228	0.424	1
Chpf	8.25871e-05	-3.20443	0.011	0.1	1
Rpl13	8.28324e-05	-0.275987	0.444	0.675	1
Sap130	8.31754e-05	-1.08751	0.067	0.19	1
Map4k4	8.33949e-05	-0.832155	0.156	0.314	1
Pccb	8.44626e-05	-1.32464	0.078	0.204	1
Eef1b2	8.46999e-05	-0.62867	0.111	0.259	1
Pak5	8.50127e-05	0.862457	0.45	0.368	1
Ccnq	8.50907e-05	-0.736363	0.122	0.275	1
Ap2m1	8.58892e-05	-0.548072	0.172	0.343	1
Kdelr1	8.60293e-05	-1.26482	0.039	0.149	1
Utp14b	8.61987e-05	2.32653	0.089	0.033	1
Sap30l	8.62063e-05	-0.420423	0.111	0.259	1
Ddit3	8.63369e-05	-0.549552	0.122	0.28	1
Sdha	8.73864e-05	-0.62369	0.206	0.386	1
Bst1	8.76015e-05	-1.55809	0.044	0.154	1
Ngrn	8.80879e-05	-0.780057	0.094	0.232	1
Gpr146	8.81848e-05	-1.71963	0.022	0.12	1
Trabd	8.90369e-05	-1.51627	0.028	0.129	1
Gnb2	8.91537e-05	-5.89731	0.011	0.098	1
Aatf	8.97686e-05	-2.26981	0.017	0.11	1
Rhot2	8.97708e-05	-0.48354	0.3	0.496	1
Mtln	8.98997e-05	-1.15389	0.067	0.189	1
Zer1	8.99036e-05	-0.896174	0.133	0.28	1
Akt2	9.04009e-05	-1.34938	0.039	0.147	1
Tspan3	9.0585e-05	-0.705078	0.15	0.312	1
Atp11b	9.06367e-05	0.607304	0.667	0.683	1
Smu1	9.1034e-05	-0.996163	0.061	0.185	1
Ndufaf3	9.17487e-05	-3.39232	0.017	0.107	1
Pgap3	9.17489e-05	-1.68604	0.033	0.137	1
Mob2	9.22104e-05	-0.473262	0.083	0.219	1
Actr1a	9.22202e-05	-0.776617	0.094	0.234	1
Dnaja3	9.22466e-05	-1.45789	0.033	0.137	1
Supv3l1	9.33453e-05	-1.49074	0.022	0.12	1
Wdr5	9.56523e-05	-2.37638	0.022	0.118	1
Alad	9.57682e-05	-1.77754	0.028	0.127	1
Tmem42	9.58531e-05	-1.18594	0.056	0.171	1
Naa12	9.63064e-05	-0.715299	0.067	0.194	1
Gba2	9.64743e-05	-1.14786	0.039	0.147	1
Rxra	9.66857e-05	-0.849954	0.061	0.183	1
1600020E01Rik	9.67785e-05	-0.412716	0.083	0.22	1
Pdcl3	9.71895e-05	-1.11715	0.05	0.165	1
Gabarapl2	9.77414e-05	-0.757428	0.178	0.344	1
Csk	9.87883e-05	-1.15856	0.061	0.18	1
Oxct1	9.91397e-05	-0.368489	0.194	0.38	1
Bccip	9.92393e-05	-0.836213	0.044	0.156	1
Creb3	9.93709e-05	-2.26312	0.028	0.125	1
Strbp	9.9599e-05	0.774052	0.617	0.653	1
Gnpat	0.000101119	-0.949853	0.072	0.197	1
Xab2	0.000101366	-1.95127	0.017	0.109	1
Plppr4	0.00010142	-2.00156	0.044	0.15	1
Ccpg1os	0.000101937	-1.27106	0.056	0.173	1
Fnta	0.000103966	-0.733075	0.078	0.21	1
Lrrc8a	0.000106519	-1.03376	0.033	0.137	1
Frg1	0.000106574	-0.436228	0.094	0.233	1
Bag6	0.000109183	-1.27928	0.061	0.178	1
Maco1	0.000110768	-0.363213	0.144	0.308	1
Dapk3	0.000111015	-1.51736	0.022	0.118	1
Zswim1	0.000111506	-2.31896	0.022	0.117	1
Zfp472	0.000111547	-0.750989	0.083	0.216	1
Ngdn	0.000111726	-1.82545	0.044	0.15	1
Ndufa1	0.00011255	-1.20036	0.078	0.197	1
Ppp1r18os	0.000113302	1.8526	0.094	0.036	1
Sf3b5	0.00011411	-0.537044	0.067	0.191	1
Arl5a	0.000114118	-0.580651	0.117	0.263	1
Pcm1	0.000114273	0.860032	0.522	0.486	1
Dazap2	0.000114285	-1.76729	0.039	0.141	1
Gm26930	0.000114572	1.51105	0.15	0.074	1
Sbds	0.000114574	-1.0099	0.094	0.228	1
Siva1	0.000115233	-1.37124	0.039	0.145	1
Tmem160	0.000115967	-1.91425	0.022	0.117	1
Zswim6	0.00011606	-0.523392	0.128	0.28	1
Psmd9	0.000117526	-1.0343	0.056	0.172	1
Upf3a	0.000117592	-0.759271	0.15	0.301	1
Sh3gl1	0.000117691	-0.966377	0.078	0.203	1
BC005537	0.000119324	0.601174	0.65	0.641	1
Akap11	0.000121044	0.965506	0.428	0.363	1
Taf4b	0.000121474	-1.03427	0.106	0.239	1
Per1	0.000121969	-1.10388	0.056	0.171	1
Psma1	0.000122273	-1.06227	0.083	0.211	1
Ube2q1	0.000122898	-0.898905	0.1	0.235	1
Nhp2	0.000123097	-3.94558	0.011	0.096	1
B3gat3	0.000123995	-2.37144	0.011	0.098	1
Malsu1	0.000124664	-0.984023	0.067	0.188	1
Ptbp3	0.00012507	-0.837668	0.072	0.196	1
Kif1b	0.00012577	0.235883	0.983	0.977	1
Rnf139	0.000126607	-1.50542	0.05	0.16	1
Sod1	0.000127044	-0.57985	0.161	0.317	1
Ythdc1	0.00012709	0.670464	0.617	0.593	1
Atp6v0d1	0.000127375	-0.927432	0.089	0.221	1
Pkd1	0.000128924	-0.581752	0.194	0.367	1
Dusp14	0.000129114	-0.731215	0.056	0.173	1
Stard10	0.000129126	-0.886261	0.061	0.181	1
Tmem258	0.0001293	-2.04147	0.044	0.146	1
Anapc7	0.000129523	-1.76124	0.028	0.126	1
Micos10	0.00012958	-0.332099	0.15	0.31	1
Plekhj1	0.000130028	-0.610308	0.117	0.263	1
Zfp655	0.000132599	-0.957343	0.05	0.161	1
Mrps7	0.000134884	-1.29286	0.039	0.143	1
Pef1	0.000135429	-2.33555	0.017	0.106	1
Fbxl15	0.000135532	-1.91674	0.028	0.124	1
Tmem107	0.000136164	-0.991238	0.05	0.163	1
Cct4	0.000136722	-0.412284	0.172	0.342	1
Mzt2	0.000138162	-5.39641	0.006	0.085	1
Rpf1	0.000138231	-0.343375	0.161	0.331	1
Rrp7a	0.000138867	-2.06297	0.022	0.116	1
Gfer	0.000139698	-1.86182	0.022	0.116	1
Zfp574	0.000139947	-2.17588	0.022	0.115	1
Rad23a	0.000140092	-1.03308	0.05	0.161	1
Chmp5	0.000141429	-1.12819	0.083	0.206	1
Vmn1r202	0.000141691	-2.12067	0.022	0.115	1
Ndufv2	0.00014226	-0.686969	0.111	0.253	1
Mrps34	0.000142444	-1.54235	0.028	0.125	1
Polr2d	0.000143736	-1.81581	0.028	0.124	1
Cct7	0.00014393	-0.627309	0.128	0.279	1
Rab10os	0.000144025	-1.00895	0.067	0.186	1
Tmem147	0.000144161	-1.32631	0.05	0.159	1
Cops8	0.000145555	-0.446383	0.056	0.172	1
Snu13	0.000146074	-0.570626	0.133	0.283	1
Otub1	0.000146162	-1.63098	0.039	0.141	1
Trak1	0.000146255	-1.06109	0.044	0.152	1
Zfp830	0.000146335	-0.828776	0.067	0.185	1
5930430L01Rik	0.000149467	-0.892527	0.133	0.276	1
Gcc2	0.000151477	1.13802	0.4	0.32	1
Hilpda	0.000151553	-0.88711	0.044	0.151	1
Zfp553	0.000152149	-0.981443	0.05	0.161	1
Fxr2	0.000153634	-0.596866	0.156	0.313	1
Nme1	0.000154053	-1.2146	0.072	0.191	1
Xiap	0.000154123	0.497221	0.806	0.82	1
Dazap1	0.000154993	-0.892847	0.083	0.211	1
Ciao1	0.000156842	-1.62506	0.022	0.115	1
Med13l	0.000156999	-0.310436	0.578	0.783	1
Pip4k2c	0.000157225	-0.312449	0.233	0.424	1
Fnip2	0.000158511	-0.607129	0.194	0.365	1
2310009B15Rik	0.00015967	-2.53854	0.017	0.104	1
Fbxo5	0.000160884	-2.19744	0.017	0.105	1
Sf3a2	0.00016199	-0.802125	0.078	0.203	1
Klhdc3	0.000162128	-2.17456	0.028	0.121	1
Tsc22d1	0.000162412	-0.714153	0.161	0.317	1
Rnf31	0.000165446	-1.26292	0.039	0.142	1
Ndufaf6	0.00016646	-1.77992	0.033	0.131	1
Zfp365	0.000167824	-0.416301	0.211	0.387	1
Wasf3	0.000168258	-0.447769	0.328	0.519	1
Pex2	0.000168523	-1.15691	0.05	0.159	1
Nr4a1	0.000170332	-1.57355	0.028	0.124	1
Mrpl30	0.000171168	-1.95769	0.039	0.138	1
Cul9	0.000171261	-1.28632	0.056	0.166	1
Clp1	0.000173462	-1.79351	0.028	0.123	1
Polr2a	0.00017442	-0.299961	0.333	0.537	1
Mex3c	0.000177433	-0.501941	0.15	0.301	1
AI480526	0.000178124	-0.642971	0.1	0.234	1
Ythdf2	0.000178264	-0.757944	0.078	0.202	1
Atg16l1	0.00017828	-0.431086	0.306	0.5	1
Myl12a	0.000178431	-2.29358	0.022	0.112	1
Mbnl2	0.000178732	-0.395658	0.561	0.743	1
Ctnnb1	0.00017884	-0.475756	0.272	0.461	1
Anapc16	0.000179609	-0.487694	0.256	0.437	1
Mbd6	0.000181677	-0.728635	0.094	0.228	1
Acp6	0.000182234	-0.783609	0.072	0.193	1
Ten1	0.000182822	-1.02115	0.039	0.142	1
Msl1	0.000185738	-0.617068	0.128	0.272	1
Dedd	0.000187751	-1.66513	0.028	0.122	1
Gadd45gip1	0.000189055	-1.37481	0.056	0.165	1
Exosc8	0.000189482	-1.80027	0.033	0.13	1
Unc50	0.000190072	-0.533254	0.106	0.242	1
Spaca6	0.000190603	-2.67306	0.017	0.102	1
Gars	0.000192993	-0.836937	0.106	0.236	1
Gm5136	0.000193133	-1.14519	0.05	0.155	1
Klhl3	0.00019417	-0.50535	0.206	0.374	1
Psmc4	0.000194991	-0.912166	0.072	0.192	1
Gadd45b	0.000196309	-1.24213	0.078	0.192	1
Mecp2	0.000196319	-0.167927	0.294	0.495	1
Tmem115	0.000197351	-2.01263	0.017	0.103	1
Kdelr2	0.000199779	-1.67663	0.033	0.13	1
Tnip2	0.000200028	-0.407273	0.228	0.406	1
Ube2j2	0.000202688	-1.13133	0.05	0.158	1
Cwc15	0.000202884	-0.622137	0.139	0.285	1
Cisd2	0.000204479	-0.193297	0.244	0.438	1
Tmem201	0.000204519	-0.317756	0.217	0.391	1
Med29	0.00020498	-2.24943	0.017	0.102	1
Nfyc	0.000205538	-0.99822	0.072	0.191	1
Acot13	0.000206722	-1.87174	0.028	0.121	1
Rdh11	0.000207208	-1.01536	0.144	0.282	1
Sap30	0.000207249	-0.609041	0.117	0.259	1
Gskip	0.00020835	-1.48601	0.017	0.103	1
Fabp12	0.000208495	-0.447665	0.289	0.474	1
Msh2	0.00020936	-0.77899	0.089	0.216	1
Polg2	0.000209659	-0.573694	0.222	0.39	1
Emg1	0.000209933	-0.3419	0.067	0.186	1
Selenoh	0.000210847	-5.33131	0.011	0.09	1
Washc1	0.000210882	-1.90791	0.028	0.12	1
Prrc2c	0.000212992	0.503995	0.728	0.753	1
Vps53	0.000214084	-1.22033	0.044	0.148	1
Mrps11	0.000215014	-1.43605	0.05	0.154	1
Wdr6	0.000218048	-0.848231	0.067	0.184	1
Tuba4a	0.000218381	-1.147	0.056	0.165	1
Cldnd1	0.0002186	-0.496386	0.244	0.421	1
Socs7	0.000219071	-0.381808	0.35	0.562	1
Ikbip	0.000219362	-0.865513	0.128	0.264	1
Gar1	0.000219735	-1.16621	0.044	0.149	1
Cnot9	0.000220418	-3.03581	0.011	0.091	1
Slc25a37	0.000222473	-0.512007	0.206	0.375	1
Uchl3	0.000223255	-0.969324	0.056	0.165	1
Pik3ca	0.000223902	-0.266922	0.306	0.514	1
Zfp771	0.000224299	-1.69358	0.022	0.111	1
Cuta	0.000226498	-0.82161	0.072	0.191	1
Actl6a	0.000229947	-0.780933	0.128	0.263	1
Cpt2	0.000231517	-5.20071	0	0.071	1
Nfat5	0.000231843	-0.433242	0.322	0.522	1
Akap6	0.000233351	-0.679935	0.183	0.334	1
Cdc34	0.000233718	-0.958484	0.089	0.215	1
B9d1	0.00023388	-2.23561	0.017	0.101	1
Nufip2	0.00023439	0.70814	0.583	0.587	1
Coro2b	0.000236499	-0.519729	0.1	0.237	1
Dap3	0.000237754	-0.6892	0.083	0.209	1
Rbm15b	0.000237769	-0.862875	0.056	0.166	1
Diablo	0.000237981	-1.22041	0.061	0.171	1
Gm48350	0.00023834	4.54027	0.017	0.002	1
Gm35769	0.00023834	4.72914	0.017	0.002	1
Coa3	0.000238761	-1.03641	0.05	0.155	1
Arl3	0.000238851	-0.421492	0.45	0.637	1
Hgh1	0.00023893	-2.89446	0.006	0.081	1
Etfrf1	0.000239535	-1.53298	0.039	0.138	1
Gabrr3	0.000240926	3.97895	0.017	0.002	1
Ndc80	0.000240926	4.25666	0.017	0.002	1
Arpc5l	0.000241135	-0.619731	0.117	0.256	1
BC003965	0.000241458	-1.05399	0.061	0.172	1
Rbm7	0.000242234	-0.571322	0.233	0.41	1
Ip6k2	0.000242557	0.374287	0.828	0.794	1
Pde12	0.000243643	-0.857736	0.044	0.147	1
Asb8	0.000244205	-1.94881	0.028	0.118	1
Mvb12a	0.000246522	-1.3992	0.033	0.129	1
Asxl1	0.000247281	-0.50426	0.133	0.277	1
Pgls	0.000248146	-1.16676	0.061	0.17	1
Tmem50a	0.000248204	-0.596779	0.094	0.226	1
Cops4	0.000249298	-0.443542	0.089	0.219	1
Gabarapl1	0.000249402	-0.429298	0.272	0.463	1
G6pdx	0.000250183	-5.39684	0.011	0.088	1
Anapc11	0.000250326	-1.11914	0.039	0.138	1
Srp68	0.000250577	-0.882497	0.044	0.149	1
Tnfsf13	0.000250883	-0.606456	0.156	0.303	1
Nub1	0.00025121	-0.356746	0.222	0.4	1
Inpp1	0.000251963	-0.619986	0.172	0.325	1
Hnrnpab	0.000252094	-0.291558	0.267	0.454	1
Ubqln4	0.000253772	-1.18927	0.044	0.145	1
Abhd12	0.000254054	-3.32532	0.011	0.09	1
Alyref	0.000257923	-0.597058	0.072	0.189	1
Tmed10	0.00025825	-0.336534	0.261	0.446	1
Rps27	0.000260827	-0.819282	0.094	0.221	1
Cplx4	0.000262126	-0.280369	0.906	0.972	1
Camk2n1	0.000265303	-0.548608	0.167	0.323	1
Ppp1r10	0.00026565	-0.502425	0.339	0.518	1
Slc39a1	0.00026725	-2.81706	0.006	0.08	1
Degs1	0.000267279	-1.20933	0.05	0.153	1
Gm15872	0.00026912	-1.98718	0.017	0.1	1
Gm17034	0.000269261	2.55647	0.05	0.014	1
Dyrk1b	0.000271686	-0.908499	0.078	0.195	1
Coq6	0.000275747	-1.99929	0.017	0.1	1
Dnm2	0.000276656	-1.07421	0.05	0.154	1
Gm17231	0.000277005	-0.819845	0.078	0.197	1
Ube2b	0.00027821	-0.481347	0.261	0.444	1
Akt1s1	0.000279182	-1.81956	0.028	0.118	1
Gsta3	0.000280208	5.92337	0.011	0.001	1
Gm15700	0.000280208	6.62714	0.011	0.001	1
Gm44949	0.000280208	6.42462	0.011	0.001	1
Sh3rf3	0.000280208	6.23403	0.011	0.001	1
Ephx3	0.000280208	5.13233	0.011	0.001	1
Jakmip2	0.000280208	6.63906	0.011	0.001	1
Klhl8	0.00028106	-1.39484	0.028	0.119	1
Thoc5	0.000281786	-0.905202	0.094	0.217	1
Hs3st3a1	0.000282331	4.18411	0.011	0.001	1
Myo5c	0.000284469	4.08954	0.011	0.001	1
Ankrd34b	0.000284469	2.7659	0.011	0.001	1
Gm17116	0.000284469	3.9178	0.011	0.001	1
Immp1l	0.000286077	-1.39296	0.05	0.151	1
Gpatch8	0.000286496	0.554864	0.639	0.618	1
Pdcd2l	0.000287034	-1.5069	0.033	0.127	1
Tmco1	0.000287599	-0.986182	0.072	0.187	1
Pfdn6	0.000288471	-0.805827	0.089	0.212	1
Axin1	0.000288645	-1.75356	0.028	0.118	1
Pard6b	0.000288916	-0.579896	0.078	0.198	1
Gm26724	0.000290453	-1.68117	0.039	0.135	1
Abhd3	0.000291596	-0.934648	0.111	0.235	1
Abhd16a	0.000292195	-1.09153	0.05	0.154	1
Mien1	0.00029263	-1.12919	0.044	0.145	1
Spcs2	0.000292842	-0.341002	0.178	0.338	1
Gsk3a	0.000292946	-1.01683	0.061	0.17	1
Ganab	0.000293268	-0.903712	0.078	0.193	1
Erp29	0.000294163	-0.520325	0.089	0.214	1
Laptm4a	0.000296912	-0.656544	0.156	0.303	1
Ybx1	0.000297613	0.635624	0.644	0.639	1
Maml1	0.000299215	-2.68228	0.017	0.098	1
A930014D07Rik	0.000300061	-1.59023	0.028	0.117	1
Fbxo9	0.000300799	-0.419501	0.228	0.408	1
Abhd11	0.000300881	-2.19378	0.011	0.09	1
Ppp1r35	0.000302739	-1.25257	0.039	0.135	1
Endog	0.000302935	-2.11684	0.022	0.107	1
Cdc26	0.000303401	-1.20658	0.044	0.143	1
Rdh12	0.000305568	-0.20149	0.756	0.899	1
Aff1	0.000307689	0.589687	0.628	0.604	1
Lrrc47	0.00031004	-1.37839	0.033	0.127	1
Tmem222	0.00031136	-1.81409	0.028	0.117	1
Terf2ip	0.000311949	-1.1578	0.067	0.176	1
Srpk2	0.000315145	0.571238	0.706	0.743	1
Nr2c1	0.000316915	-1.15716	0.033	0.127	1
Pgp	0.00031891	-0.667794	0.206	0.363	1
Zfp358	0.000318979	-3.65081	0.011	0.087	1
Atg3	0.000321673	-1.00407	0.067	0.176	1
Rab30	0.000322634	-0.376759	0.244	0.427	1
Clic4	0.000323416	-5.30544	0	0.068	1
Nsfl1c	0.000325006	-0.745748	0.072	0.187	1
Tpd52l2	0.000325532	-0.703598	0.061	0.17	1
Wdr61	0.000327196	-0.180846	0.111	0.248	1
Tecr	0.000327219	-0.527536	0.172	0.325	1
Zfp775	0.000327437	-3.15597	0.006	0.078	1
Ndfip1	0.000328387	-0.416528	0.389	0.584	1
Pias2	0.000328795	-0.595209	0.089	0.209	1
Dnpep	0.000329343	-1.03201	0.05	0.153	1
Rbm42	0.000329824	-0.792691	0.056	0.162	1
Lrrc49	0.000330845	-0.885622	0.111	0.238	1
Polr1has	0.000332248	-2.20699	0.011	0.088	1
Rnf157	0.000333866	-0.547929	0.089	0.214	1
Stxbp1	0.00033541	-0.26319	0.611	0.78	1
Hagh	0.000337894	-0.495701	0.078	0.197	1
Lmbr1l	0.000339183	-0.53365	0.128	0.27	1
Sdhc	0.000339757	-1.19447	0.039	0.136	1
Tigar	0.000340089	-0.50502	0.156	0.304	1
Cox14	0.000340236	-0.640654	0.078	0.195	1
Chpt1	0.000340936	-0.731251	0.111	0.243	1
Siah1a	0.000341582	-0.628186	0.139	0.282	1
Rdh10	0.000344534	-0.830974	0.111	0.239	1
Rab1a	0.000345727	-0.575321	0.178	0.336	1
Smim30	0.000350687	-1.18772	0.044	0.141	1
Mindy2	0.000351779	-0.348986	0.378	0.584	1
Emc10	0.000358216	-1.21039	0.017	0.098	1
Timm23	0.000359328	-0.762247	0.111	0.24	1
Alkbh6	0.000359389	-1.60402	0.033	0.124	1
Hacd2	0.000360981	-1.15262	0.044	0.142	1
Tcta	0.000361461	-5.22992	0	0.066	1
Qtrt1	0.000362056	-2.29735	0.017	0.097	1
Mmd2	0.000362091	-0.635749	0.117	0.248	1
Shisa4	0.000364446	-2.38345	0.011	0.087	1
Rab8a	0.000364524	-1.09555	0.044	0.142	1
St8sia1	0.000366612	-0.368264	0.283	0.478	1
Mrps36	0.000366716	-0.984684	0.072	0.184	1
Tmem101	0.000366855	-1.58414	0.028	0.116	1
Aasdhppt	0.00036781	-0.584011	0.094	0.218	1
Tmem127	0.000367849	-0.686898	0.089	0.211	1
Sephs1	0.000368577	-1.12935	0.022	0.107	1
Rangrf	0.000368866	-1.05875	0.039	0.134	1
Abhd14b	0.000369574	-0.52022	0.389	0.57	1
Slc17a1	0.000370946	-0.940803	0.072	0.185	1
Etv6	0.000371869	-1.50808	0.061	0.163	1
Selenoo	0.000372819	-1.07885	0.039	0.134	1
Ube2g1	0.000373386	-0.867511	0.061	0.17	1
Sp2	0.000375014	-1.41903	0.033	0.124	1
Zbtb21	0.000375652	-0.805106	0.072	0.183	1
Rab1b	0.000379693	-1.67627	0.033	0.123	1
Tor1a	0.000381025	-1.11567	0.022	0.107	1
Kbtbd8	0.000382116	-5.32831	0	0.066	1
M6pr	0.000384271	-0.738436	0.067	0.176	1
Dcaf8	0.000388497	-0.328565	0.278	0.473	1
Lsm1	0.00038855	-0.999887	0.039	0.135	1
B4galt1	0.000389581	-0.54841	0.278	0.454	1
Nat14	0.000389921	-1.1069	0.061	0.167	1
Myh9	0.000390867	-1.21345	0.056	0.158	1
Gpank1	0.000392228	-0.905624	0.106	0.228	1
Mfsd12	0.000393016	-2.95294	0.011	0.086	1
Map3k1	0.000393292	-0.459995	0.267	0.45	1
Yju2	0.000394656	-1.32567	0.033	0.125	1
Oard1	0.000395259	-1.0246	0.061	0.167	1
Gm20300	0.000398517	-0.882722	0.067	0.174	1
Naa20	0.000401256	-0.60509	0.122	0.258	1
Ttc21b	0.00040427	-1.68585	0.039	0.13	1
Hps3	0.000405181	-0.616674	0.172	0.324	1
Eif4ebp3	0.000410631	-2.64102	0.011	0.086	1
Gtf2i	0.000411167	-0.388806	0.161	0.316	1
Lman2	0.000414413	-0.571589	0.094	0.22	1
Psmd5	0.000414512	-0.853925	0.061	0.168	1
Bbs12	0.000415747	-0.857154	0.094	0.215	1
1110065P20Rik	0.000416697	-1.6421	0.028	0.115	1
Snx3	0.000416841	-0.463061	0.133	0.276	1
Ptgr2	0.000418789	-2.30512	0.011	0.086	1
Prorsd1	0.000420103	-0.485482	0.117	0.25	1
Prkag1	0.00042197	-2.57785	0.017	0.094	1
Pigbos1	0.00042224	-1.28088	0.033	0.123	1
Fdps	0.000425567	-1.11949	0.039	0.132	1
Sec61a1	0.000425996	-0.548928	0.139	0.279	1
Snrnp27	0.00042824	-0.557667	0.206	0.354	1
Sec24a	0.000428317	-0.619824	0.144	0.286	1
Gngt1	0.000428533	-0.275839	1	0.997	1
Cnpy2	0.000430799	-2.20425	0.022	0.104	1
Coq10a	0.0004312	-0.893455	0.061	0.166	1
Cep19	0.000431376	-1.44912	0.039	0.132	1
Emc4	0.000431466	-1.2536	0.072	0.177	1
Cbx8	0.000432498	-0.962892	0.061	0.166	1
Lin37	0.000433123	-1.67676	0.022	0.105	1
Pdia3	0.000434914	-0.706643	0.117	0.248	1
Ykt6	0.000435003	-1.25503	0.028	0.114	1
Klhdc8b	0.000437003	-0.648511	0.122	0.255	1
Slc1a7	0.000438496	-0.736631	0.161	0.301	1
Rpl17	0.000439419	-0.35615	0.394	0.584	1
Ccdc28b	0.000439944	-1.01723	0.067	0.173	1
Fbxl16	0.000440231	-1.4265	0.033	0.123	1
Naxe	0.000440608	-1.05025	0.033	0.123	1
A930002C04Rik	0.000441685	-2.28474	0.022	0.103	1
Letm2	0.000444899	-1.04413	0.044	0.14	1
Rpap2	0.000444955	-1.35624	0.033	0.123	1
Emc8	0.000448818	-0.647206	0.128	0.264	1
Hexim2	0.000448894	-3.11186	0.011	0.084	1
St6galnac5	0.000448957	-1.02897	0.078	0.187	1
Pdxk	0.000449002	-1.93803	0.011	0.086	1
Vps72	0.000449581	-0.779597	0.061	0.167	1
Prdx1	0.000449811	-0.505512	0.122	0.256	1
Snhg1	0.000451715	-0.640734	0.194	0.343	1
Hibch	0.000453126	-5.40764	0.006	0.074	1
Ptdss2	0.000454726	-1.60337	0.028	0.114	1
Rp1l1	0.000455757	-0.336456	0.428	0.621	1
Zfpl1	0.000457738	-1.49425	0.028	0.114	1
Mrpl48	0.000463597	-0.85129	0.072	0.182	1
Acbd3	0.000466465	-0.305741	0.211	0.383	1
Gm26981	0.000466873	-1.69022	0.039	0.128	1
Mri1	0.000467602	-3.37046	0.006	0.075	1
Zc3h6	0.000467749	-0.995845	0.05	0.149	1
Smim24	0.000468613	-3.46463	0.006	0.075	1
Dyrk2	0.000469149	-0.418239	0.461	0.652	1
Ilkap	0.000469318	-0.713199	0.106	0.229	1
Gm38405	0.000470293	2.49594	0.061	0.02	1
Esrrb	0.000474102	-0.264173	0.411	0.637	1
Nipal3	0.000477236	-1.52306	0.044	0.138	1
Zfp784	0.000478094	-1.84067	0.028	0.112	1
A430005L14Rik	0.000478171	-0.67454	0.072	0.184	1
Hint2	0.000479645	-0.897557	0.028	0.115	1
Aco2	0.00048009	-0.625207	0.128	0.259	1
Yipf2	0.00048097	-1.26938	0.033	0.123	1
Psma7	0.000486217	-0.50211	0.189	0.344	1
Tex2	0.000487643	-1.72708	0.028	0.112	1
Arf3	0.000488654	-0.941132	0.067	0.172	1
Clu	0.000489388	3.4411	0.083	0.171	1
Tmem60	0.000489959	-0.393184	0.111	0.241	1
Ift20	0.000490815	-0.32683	0.167	0.318	1
Rangap1	0.000493306	-0.652636	0.144	0.286	1
Ugcg	0.000494586	-0.979235	0.044	0.141	1
Mospd3	0.000495859	-1.90838	0.022	0.103	1
Poc1b	0.000496502	-0.24682	0.094	0.216	1
Nfkbib	0.000500327	-2.47738	0.017	0.093	1
Zfp874b	0.000501406	-1.51924	0.028	0.113	1
Nifk	0.000504145	-1.15015	0.044	0.139	1
Rd3l	0.000505583	-2.10529	0.039	0.124	1
Chmp4b	0.000506126	-0.534758	0.122	0.256	1
Fsd1l	0.000506895	0.73582	0.461	0.394	1
Wwox	0.000507785	-0.688445	0.139	0.275	1
Abca4	0.000509157	0.396865	0.767	0.809	1
Tmem248	0.000513572	-1.68604	0.017	0.095	1
Tmem128	0.000514295	-0.864699	0.061	0.166	1
Mrgbp	0.000516931	-0.446347	0.111	0.237	1
Bod1	0.000523038	-0.59608	0.106	0.232	1
Urod	0.00052648	-0.620775	0.083	0.198	1
Mrto4	0.000527236	-1.02933	0.033	0.123	1
Map7d1	0.000529067	-0.655674	0.061	0.166	1
Dnal4	0.000529874	-1.58879	0.028	0.112	1
Ctsz	0.000536327	-4.96999	0.006	0.073	1
Rfk	0.000536327	-5.17344	0.006	0.073	1
Phf1	0.000536577	-0.578709	0.106	0.233	1
Brms1l	0.000539763	-0.673877	0.117	0.244	1
4933413L06Rik	0.000539837	-1.10022	0.072	0.177	1
Ppm1a	0.000541224	-0.250973	0.256	0.44	1
Bbip1	0.000542702	-0.449127	0.128	0.261	1
Gm15587	0.000542754	-4.4677	0.006	0.073	1
Mrpl44	0.000545072	-1.65389	0.033	0.12	1
Gm33989	0.000550259	-1.08516	0.089	0.2	1
Lman2l	0.00055062	-0.68019	0.094	0.213	1
Ppp2r2b	0.000550838	-0.354858	0.522	0.729	1
Mtmr4	0.000552314	-0.887383	0.033	0.121	1
Tirap	0.000557508	-1.06803	0.033	0.121	1
Samm50	0.000558958	-1.10909	0.056	0.154	1
Bet1	0.000560064	-1.2772	0.039	0.13	1
Exosc7	0.000562302	-1.28384	0.05	0.146	1
Zhx1	0.000564254	-0.202022	0.094	0.218	1
Adprh	0.000566084	-1.48247	0.028	0.112	1
Zfp212	0.000566711	-1.79271	0.022	0.102	1
Itpk1	0.000572119	-2.05511	0.022	0.101	1
Coa7	0.000587461	-0.603413	0.089	0.204	1
Nxt1	0.000589785	-1.07691	0.05	0.146	1
Fbxw9	0.000594258	-0.752985	0.089	0.203	1
Gm26648	0.000595499	-5.49494	0	0.062	1
Khdc4	0.000596969	-0.587365	0.111	0.233	1
Nrm	0.000597717	-0.624	0.083	0.197	1
Sec14l1	0.000598175	-0.282994	0.283	0.479	1
Coq4	0.000600035	-5.29063	0.006	0.072	1
Mcf2l	0.000606359	-0.344466	0.15	0.288	1
Thap3	0.000607247	-0.5795	0.044	0.139	1
Alms1	0.000612978	1.1564	0.283	0.204	1
Ube2r2	0.00061722	-0.377465	0.178	0.332	1
Mt1	0.000620632	0.764853	0.483	0.422	1
Ints3	0.000622422	-1.36835	0.039	0.127	1
Uri1	0.000623275	-0.367087	0.172	0.32	1
Dnaja2	0.000624729	-0.341225	0.172	0.322	1
Zfp622	0.000625819	-1.00166	0.067	0.17	1
Galnt1	0.000636837	-0.745783	0.094	0.21	1
E130309D02Rik	0.0006396	-0.981698	0.022	0.102	1
Sufu	0.000643265	-1.2629	0.061	0.159	1
Snhg8	0.000646636	-0.549021	0.211	0.364	1
Rbbp4	0.000652158	-0.492144	0.222	0.381	1
Marveld3	0.000652578	-1.85516	0.028	0.108	1
Ppm1h	0.000652853	-0.721826	0.1	0.22	1
Nfil3	0.000654667	-1.79321	0.028	0.109	1
Zbtb20	0.00065645	-0.299714	0.272	0.423	1
Bax	0.000663978	-0.828321	0.05	0.146	1
Hcfc1r1	0.000669113	-0.965628	0.044	0.138	1
Ctdsp2	0.000670965	-1.02333	0.056	0.153	1
Bpgm	0.00067119	-0.969616	0.05	0.145	1
Ostm1	0.000671236	-5.30995	0.006	0.071	1
Gt(ROSA)26Sor	0.000673864	-0.821088	0.067	0.169	1
Serp1	0.00067541	-0.852759	0.044	0.137	1
Sec13	0.000678602	-1.51689	0.028	0.11	1
Ndufa9	0.000680404	-0.786799	0.056	0.154	1
Ulk4	0.000680974	-0.592578	0.133	0.264	1
Fgf2os	0.000682028	-2.29226	0.022	0.1	1
Faap100	0.000684213	-0.700664	0.05	0.144	1
Arl1	0.00068456	-1.07474	0.078	0.183	1
Ube2a	0.000685635	-0.772631	0.061	0.161	1
Svbp	0.000685773	-2.69184	0.006	0.072	1
Exoc8	0.000689785	-1.58197	0.028	0.109	1
Denr	0.000690869	-0.252412	0.094	0.216	1
Cdipt	0.000693707	-1.05342	0.067	0.169	1
Lamtor4	0.000700606	-0.32917	0.05	0.147	1
Cbx7	0.000701368	-1.01566	0.033	0.12	1
Nudt6	0.000701828	-2.54401	0.022	0.098	1
Nolc1	0.000701955	-0.605169	0.089	0.204	1
Tmem223	0.000702429	-1.96912	0.022	0.099	1
Ubl7	0.000702869	-1.10558	0.028	0.11	1
Mrpl12	0.000704746	-1.30481	0.033	0.119	1
Eif3k	0.000705046	-0.768246	0.083	0.194	1
Prr13	0.00070548	-0.502981	0.072	0.18	1
Akr7a5	0.000705666	-1.49875	0.028	0.109	1
Elof1	0.000705736	-1.03119	0.056	0.153	1
Phf23	0.000710165	-0.837681	0.067	0.17	1
Ranbp3	0.000714607	-0.769475	0.061	0.163	1
Pgrmc2	0.000716678	-0.479723	0.194	0.345	1
G3bp1	0.000716727	-0.718103	0.128	0.256	1
Tmcc2	0.00072147	-1.3541	0.039	0.126	1
Snap47	0.000722789	-1.83076	0.017	0.091	1
Ppard	0.000724244	-1.00613	0.067	0.169	1
Mief1	0.000725405	-3.42264	0.006	0.071	1
Znrd2	0.000727739	0.183999	0.017	0.092	1
AW046200	0.000729166	-2.45605	0.006	0.071	1
Btc	0.000729804	-1.38886	0.05	0.142	1
Ccdc115	0.000735027	-0.637999	0.078	0.185	1
Cacfd1	0.000735379	-1.00311	0.044	0.136	1
Map1b	0.000737323	0.243261	0.983	0.976	1
Smim8	0.000737518	-1.34448	0.033	0.119	1
Spsb3	0.000738001	-0.831309	0.044	0.137	1
Prkaca	0.000738996	-1.26134	0.039	0.127	1
Rps2	0.000739338	-0.305536	0.178	0.328	1
Gramd1b	0.000739429	0.433913	0.706	0.69	1
Dedd2	0.000744129	-0.981461	0.039	0.128	1
Snrpa1	0.000746196	-0.129364	0.122	0.255	1
Sema4b	0.00074732	-0.527678	0.056	0.155	1
Amfr	0.000747841	-0.765146	0.067	0.17	1
Gas8	0.000750955	-0.952532	0.078	0.183	1
B9d2	0.000753741	-1.14938	0.039	0.127	1
Trim26	0.000753867	-0.684709	0.111	0.231	1
Slc35e4	0.000755383	-0.679748	0.089	0.202	1
Lima1	0.000755609	-0.397928	0.217	0.372	1
Iqcb1	0.000757926	-1.10491	0.044	0.135	1
Clptm1l	0.000760529	-1.44737	0.028	0.109	1
Pcbp3	0.000764863	-0.527313	0.3	0.471	1
Dolk	0.000766697	-1.55714	0.033	0.117	1
Ecsit	0.000768027	-1.16381	0.061	0.158	1
Chchd4	0.000774049	-0.875094	0.061	0.161	1
Trim33	0.000774278	1.18865	0.311	0.24	1
Klhl24	0.000774626	-0.30619	0.211	0.375	1
1700123O20Rik	0.000777448	-0.881039	0.044	0.136	1
D730003I15Rik	0.000779925	-1.51259	0.033	0.117	1
Ubap1	0.000786335	-0.297084	0.122	0.255	1
Atp6ap1	0.0007866	-1.13145	0.056	0.149	1
Agap3	0.000787295	-0.783566	0.078	0.184	1
2310011J03Rik	0.000794032	-4.70922	0.006	0.069	1
Ctif	0.000795114	-0.726103	0.094	0.209	1
1700028K03Rik	0.000796644	-0.472409	0.189	0.335	1
Ankhd1	0.000798903	0.734873	0.461	0.408	1
Aloxe3	0.000800039	-2.08437	0.011	0.08	1
Gemin8	0.000800104	-1.61004	0.017	0.09	1
Ankmy2	0.000801248	-0.718515	0.1	0.214	1
Med16	0.000805239	-0.756017	0.072	0.175	1
Csnk1g2	0.00080703	-0.877249	0.061	0.16	1
Srpx	0.000808948	2.95013	0.022	0.004	1
Cnpy3	0.000813607	-0.780817	0.067	0.169	1
Ppp1r12c	0.000814188	-0.521667	0.083	0.196	1
Acrbp	0.000815336	-2.18642	0.017	0.089	1
Ap2a2	0.000816225	0.580346	0.628	0.681	1
BC037032	0.000816235	-1.90926	0.011	0.08	1
Wiz	0.000817041	-1.23851	0.039	0.126	1
B4galt3	0.000817066	-1.32651	0.022	0.099	1
Ranbp2	0.000821876	0.717066	0.561	0.55	1
Fbxo31	0.000823928	-2.14644	0.017	0.089	1
Fkbp1a	0.000827994	-0.65789	0.078	0.184	1
Supt7l	0.000828469	-1.4091	0.044	0.132	1
Socs3	0.000829834	-5.337	0	0.059	1
Capn10	0.000834119	-0.917361	0.033	0.118	1
Hook2	0.000835687	-0.913826	0.05	0.144	1
Ogdh	0.000838127	-0.424465	0.15	0.294	1
Ruvbl2	0.000838958	-1.02328	0.028	0.108	1
Slc35e1	0.000839725	-5.0923	0.006	0.069	1
Ncbp2	0.00084671	-0.557864	0.128	0.254	1
Uqcc2	0.000846786	-0.858323	0.061	0.158	1
Sec22b	0.000849775	-0.221387	0.167	0.316	1
Tmem208	0.000850284	-0.267549	0.122	0.251	1
Ech1	0.00085075	-1.7481	0.028	0.106	1
Arl2bp	0.000852467	-0.968014	0.044	0.134	1
Hes6	0.000858389	-3.04645	0.011	0.078	1
Ssh1	0.000864244	-0.411973	0.1	0.216	1
Trappc3	0.000866225	-0.61205	0.044	0.135	1
Imp4	0.000871825	-0.472125	0.039	0.127	1
Jkamp	0.000872673	-0.552746	0.15	0.286	1
Tmem209	0.000873112	-1.77072	0.017	0.09	1
Lhfpl4	0.000874936	-0.866953	0.056	0.15	1
Atp5h	0.000875175	-0.363729	0.189	0.347	1
Dck	0.000876422	-1.67023	0.017	0.09	1
Ppan	0.000877267	-1.7051	0.017	0.089	1
Sgta	0.000881158	-0.454389	0.094	0.208	1
Ankrd10	0.000886005	-0.87768	0.083	0.189	1
Zfp592	0.000888061	-0.555451	0.072	0.179	1
Zfas1	0.000888117	-0.513171	0.15	0.282	1
Ube2g2	0.000889554	-1.11501	0.033	0.117	1
Pdcd4	0.000890759	-0.154717	0.178	0.335	1
Rps18	0.000891243	-2.50817	0.011	0.079	1
Pfdn4	0.000903653	-1.31657	0.039	0.124	1
Ptges3	0.000903667	-0.35735	0.239	0.41	1
Brcc3	0.000907597	-0.61944	0.128	0.252	1
Pnrc1	0.000909345	-0.241177	0.317	0.516	1
Vrk3	0.000911187	-0.825766	0.078	0.182	1
Ensa	0.000913257	-0.277099	0.256	0.426	1
Atxn2l	0.000920181	-0.36814	0.256	0.418	1
Stom	0.000920924	-0.720662	0.2	0.337	1
Wdr82	0.000922804	-0.555585	0.117	0.237	1
Mpc2	0.000924335	-0.284448	0.122	0.251	1
Tmem266	0.000928356	-1.43415	0.028	0.107	1
Tmem134	0.000934868	-0.989312	0.05	0.141	1
Nfic	0.000938572	-0.337124	0.422	0.6	1
Zfp7	0.00094197	-2.84885	0.006	0.069	1
Plk4	0.000944517	-1.64923	0.017	0.088	1
Tmem9b	0.000949168	-1.53012	0.022	0.098	1
Capns1	0.000954479	-1.01436	0.044	0.134	1
Git1	0.000955208	-1.28086	0.028	0.107	1
Mlycd	0.000957844	-1.51707	0.033	0.114	1
Gtpbp6	0.000959241	-0.911914	0.039	0.124	1
Dync2i1	0.000962789	0.638002	0.556	0.54	1
Micu1	0.000966617	-0.926066	0.056	0.15	1
Smpd2	0.000967067	-1.07009	0.061	0.157	1
Lsm4	0.000968035	-0.501538	0.367	0.541	1
Pwwp2b	0.0009686	-0.624061	0.056	0.15	1
Gmcl1	0.00097049	-0.326091	0.133	0.263	1
Ppp2r5c	0.000971733	-0.435157	0.617	0.736	1
Nop58	0.000972893	-0.196929	0.217	0.382	1
Akirin1	0.000977224	-0.50376	0.194	0.338	1
Ppp1r11	0.000982224	-0.618636	0.106	0.221	1
Tor1aip1	0.000987578	-0.334182	0.122	0.248	1
Mrpl42	0.000988227	-0.857449	0.083	0.189	1
Eif5a	0.000993403	-0.323745	0.183	0.337	1
Slc35a4	0.000995272	-2.66459	0.017	0.086	1
Adam9	0.000995761	-0.409734	0.133	0.261	1
Wdr89	0.000997179	-0.653588	0.089	0.2	1
Inha	0.00100271	4.37272	0.017	0.002	1
4930589L23Rik	0.00101184	3.66204	0.017	0.002	1
Timm10	0.00101217	-2.51745	0.006	0.068	1
A130010J15Rik	0.00101654	-0.904467	0.056	0.148	1
Ing2	0.00101926	-0.374737	0.206	0.359	1
Gm48249	0.00102105	3.22254	0.017	0.002	1
Gm30191	0.00102264	-1.35645	0.028	0.106	1
Lamtor3	0.00102353	-0.491954	0.106	0.224	1
Rab18	0.00102428	-0.27868	0.139	0.271	1
Uhmk1	0.00102559	0.678116	0.589	0.581	1
Kpna6	0.00103034	-0.983396	0.089	0.194	1
Foxj2	0.00103314	-0.57439	0.1	0.212	1
E2f6	0.00103408	-1.16895	0.044	0.131	1
H4c4	0.00103489	-4.88433	0	0.057	1
Atg9a	0.0010393	-0.521251	0.083	0.194	1
Gnl1	0.00104238	-0.553234	0.106	0.221	1
Caml	0.00104547	-0.826662	0.094	0.204	1
Ccdc63	0.00105004	-1.77199	0.028	0.104	1
Cry2	0.00105023	-1.1057	0.028	0.105	1
Atn1	0.00105036	-0.520442	0.094	0.208	1
Eif2b1	0.00105383	-1.4856	0.017	0.088	1
Clba1	0.00105476	-0.720002	0.067	0.165	1
Snap25	0.00105675	0.56408	0.678	0.701	1
Dpm2	0.00105979	-1.25075	0.05	0.139	1
Paf1	0.00106028	-0.544737	0.067	0.167	1
Tub	0.00106257	-0.17636	0.6	0.792	1
Chsy1	0.00106537	-0.415194	0.183	0.332	1
Mboat7	0.00107365	-0.835764	0.039	0.124	1
Nt5c3	0.00107507	-0.835466	0.044	0.133	1
Irgq	0.00107975	-0.879609	0.056	0.147	1
Gm8251	0.00109033	-1.05464	0.044	0.128	1
Tor2a	0.00109082	-1.05356	0.033	0.115	1
Pdrg1	0.00109551	-1.2413	0.033	0.115	1
Snrpd3	0.00110273	-0.712371	0.122	0.241	1
Lad1	0.00111038	-5.25034	0.006	0.066	1
Ttc19	0.0011115	-0.391029	0.317	0.503	1
Crebrf	0.00111479	-0.252728	0.411	0.585	1
Zfp952	0.00112136	-0.416498	0.089	0.196	1
Bcl9l	0.00112352	-0.33967	0.1	0.216	1
Uqcrc2	0.00112515	-0.647895	0.122	0.245	1
Dot1l	0.00112556	-0.122016	0.256	0.438	1
Hnrnpl	0.00112597	-0.273892	0.489	0.673	1
Sigmar1	0.00112598	-1.49447	0.017	0.087	1
Selenow	0.00112729	-0.38566	0.189	0.335	1
Tnrc6a	0.00113508	0.552621	0.622	0.609	1
Zbtb7b	0.00114613	-1.31303	0.044	0.13	1
Eif4e2	0.00114674	-0.654423	0.056	0.149	1
Zfp706	0.00116831	-0.502984	0.106	0.223	1
Vps37b	0.00117487	-0.545994	0.139	0.266	1
Gatd1	0.00117792	-1.52692	0.028	0.104	1
Wrap73	0.00118204	-1.09526	0.039	0.122	1
Ddx28	0.00118236	-2.07821	0.011	0.077	1
Amd2	0.00119031	0.928164	0.422	0.38	1
Furin	0.00119215	-0.742566	0.056	0.148	1
Hmgcl	0.00119311	-1.21237	0.028	0.105	1
Gm49602	0.00120156	-0.474478	0.167	0.301	1
Ilf2	0.00120209	-0.260752	0.267	0.445	1
Znrf1	0.00120401	-0.287501	0.178	0.322	1
Manbal	0.00120647	-2.08308	0.017	0.085	1
Katnbl1	0.00120698	-0.361795	0.117	0.236	1
Pgs1	0.00121035	-0.964858	0.072	0.171	1
A430105J06Rik	0.0012105	-1.40147	0.033	0.112	1
Trappc2l	0.00121217	-1.50175	0.017	0.085	1
Foxk1	0.00121669	-0.574016	0.094	0.204	1
Ahcyl1	0.00121796	-0.277732	0.7	0.855	1
Gm42555	0.00121916	-1.67854	0.028	0.103	1
Hs6st1	0.00121934	-1.57166	0.011	0.077	1
Leng1	0.00122399	-0.410955	0.033	0.114	1
Mrps26	0.00122569	-0.74559	0.1	0.21	1
Npdc1	0.00122596	-1.97704	0.017	0.085	1
U2surp	0.00123039	0.654298	0.561	0.553	1
Ndufb5	0.00123188	-0.525897	0.128	0.252	1
Gm36684	0.00123889	-1.35779	0.033	0.113	1
Rpn1	0.00124247	-0.521124	0.117	0.234	1
Gucy2f	0.00124337	0.728227	0.578	0.608	1
Dynlt1a	0.00124876	0.824139	0.361	0.298	1
Rest	0.00125583	-0.792404	0.056	0.147	1
Psmd6	0.00125827	-0.807125	0.061	0.155	1
Med17	0.00126078	-0.62676	0.033	0.114	1
Tmem199	0.00126621	-1.72732	0.028	0.103	1
Zfp638	0.00126967	0.834818	0.467	0.432	1
Ahi1	0.00127425	0.626894	0.644	0.66	1
Rab11fip2	0.00127609	-0.627677	0.083	0.188	1
Them6	0.00127867	-0.851525	0.017	0.086	1
Mbd3	0.00128055	-0.397327	0.089	0.198	1
Apba3	0.00128061	-0.847236	0.05	0.14	1
Ubac1	0.00128066	-0.936654	0.056	0.146	1
Ywhah	0.00128579	-0.650851	0.083	0.189	1
Coq8b	0.00128594	-1.60571	0.028	0.103	1
Sat1	0.00128655	-0.494776	0.072	0.172	1
Tlnrd1	0.00128689	-0.834005	0.033	0.113	1
Ctps	0.00128691	-2.65451	0.011	0.075	1
Zscan21	0.00129027	-4.91407	0	0.055	1
Dync1h1	0.00129037	0.798374	0.428	0.389	1
Sfr1	0.00129322	-0.381168	0.194	0.338	1
Dhx30	0.00129354	-0.263685	0.144	0.278	1
Smim11	0.00129407	-1.27824	0.033	0.113	1
Arl6ip6	0.00129722	-0.79151	0.061	0.155	1
Pin4	0.00130214	-0.514827	0.067	0.164	1
Rhbdd3	0.00130677	-0.687432	0.117	0.229	1
Oga	0.00130992	-0.416726	0.294	0.462	1
Dnaaf5	0.00131178	-1.6623	0.017	0.085	1
Noc4l	0.00131265	-5.14123	0.006	0.064	1
Tmem192	0.00131265	-5.10293	0.006	0.064	1
Yif1b	0.00131417	-1.58773	0.022	0.095	1
Polr2h	0.00131481	-1.75496	0.022	0.094	1
Pcid2	0.00131583	-2.08274	0.017	0.084	1
Cnih4	0.00131692	-0.761252	0.111	0.223	1
Phb	0.00131917	-1.77422	0.017	0.085	1
Ppdpf	0.00132452	-3.66413	0.022	0.09	1
C1qbp	0.00132513	-0.752987	0.044	0.131	1
Adh5	0.00132615	-0.811404	0.044	0.131	1
Ess2	0.00132939	-1.87424	0.017	0.085	1
Ap3s1	0.00133006	-0.347522	0.106	0.218	1
Thap4	0.00133122	-0.497874	0.072	0.172	1
Pfkfb2	0.00133218	0.778857	0.506	0.481	1
Dmac1	0.00133561	-0.582735	0.106	0.22	1
Tgfbrap1	0.0013357	-0.989204	0.067	0.159	1
[truncated: 8,332 more rows]

## Sheet: mueller (LD vs CTRL)
gene	p_val	avg_log2FC	pct.1	pct.2	p_val_adj
Tsix	1.0479e-08	-8.32959	0	1	0.000338314
Xist	1.0479e-08	-10.2661	0	1	0.000338314
St8sia2	4.39393e-06	-6.09612	0.038	0.778	0.141858
Mt2	1.01312e-05	6.06048	1	0.222	0.327085
Rps6	1.04413e-05	5.38313	1	0.333	0.337099
Gngt1	1.06675e-05	-3.22391	0.808	1	0.344402
Purb	1.08205e-05	5.39978	1	0.556	0.349341
Rpl15	1.09132e-05	5.7914	1	0.667	0.352331
Mt1	1.09597e-05	4.7334	1	0.778	0.353834
Hmgn1	1.09753e-05	4.87394	1	1	0.354337
Spon1	1.52841e-05	-2.19937	0.846	1	0.493448
Gnb1	1.54955e-05	2.43699	1	0.889	0.500273
Msi1	1.78839e-05	-3.42863	0.808	1	0.577382
Slc25a3	2.17294e-05	3.02345	1	0.778	0.701535
Eef1a1	2.17583e-05	4.06589	1	0.889	0.702466
Akap12	2.1946e-05	6.50864	0.962	0.111	0.708528
Glul	2.57303e-05	-2.33768	1	1	0.830704
Rpsa	2.82659e-05	5.49506	0.962	0.333	0.912564
Ttyh1	2.9615e-05	-2.44784	0.808	1	0.956119
Acsl3	2.99985e-05	-2.75456	0.846	1	0.968503
9330188P03Rik	3.33764e-05	5.49831	0.962	0.333	1
Gadd45b	3.76713e-05	6.66422	0.923	0	1
Cdkn1a	3.76713e-05	6.21268	0.923	0	1
Hnrnpu	3.84129e-05	6.02859	0.962	0.667	1
Rps16	3.84129e-05	4.75892	0.962	0.667	1
Epha5	4.16845e-05	-1.97658	0.846	1	1
Ncl	4.19958e-05	3.61599	0.962	0.778	1
Rps24	4.19958e-05	3.60718	0.962	0.778	1
Rps29	4.22043e-05	2.72263	1	0.889	1
Gucy1a1	4.23634e-05	-4.90547	0.115	0.778	1
Jak1	4.38449e-05	3.53217	0.962	0.444	1
Car14	4.44621e-05	-2.69007	0.577	1	1
Gapdh	4.5722e-05	4.64999	0.962	0.889	1
S100a16	4.75595e-05	3.12768	1	0.333	1
Rpl36al	4.76531e-05	5.4287	0.923	0.111	1
Abca8b	5.00337e-05	-3.81706	0.308	0.889	1
Rps8	5.8023e-05	3.48189	0.962	0.778	1
Thrsp	6.34228e-05	-6.34332	0	0.556	1
Trmt9b	6.34228e-05	-5.69744	0	0.556	1
Apc2	6.34228e-05	-5.27893	0	0.556	1
Izumo4	6.34228e-05	-6.00965	0	0.556	1
Adam11	6.34228e-05	-5.49876	0	0.556	1
Galm	6.34228e-05	-5.98732	0	0.556	1
Snx32	6.34228e-05	-5.76707	0	0.556	1
Ppp3ca	6.40019e-05	-2.63951	0.731	1	1
Slc7a11	6.59407e-05	5.15405	0.923	0.111	1
Rps17	6.67931e-05	3.17635	0.962	0.556	1
Junb	7.25504e-05	5.71812	0.885	0	1
Fosl1	7.25504e-05	5.95719	0.885	0	1
Gm47283	7.26288e-05	5.05899	0.923	0.333	1
Rps25	7.31662e-05	2.89525	0.962	0.667	1
Rpl5	8.56628e-05	3.2673	0.962	0.667	1
Slc4a7	8.79025e-05	6.16081	0.923	0.444	1
Rtn4	9.36985e-05	-1.33647	1	1	1
9630001P10Rik	9.42761e-05	-3.63811	0.115	0.778	1
Tax1bp1	9.73724e-05	3.03858	0.962	0.444	1
Tpm3	9.97129e-05	4.25061	0.885	0.111	1
Socs5	9.97129e-05	4.7115	0.885	0.111	1
Srsf3	0.000105262	3.29334	0.923	0.556	1
Cp	0.000109456	2.68123	1	0.889	1
AI480526	0.000118307	-3.35237	0.308	0.889	1
Nav2	0.000124929	2.53185	0.962	0.556	1
Rps20	0.000124929	3.8559	0.923	0.667	1
Eif4g2	0.000124929	5.74094	0.923	0.667	1
Aqp4	0.000124929	-2.48594	0.808	1	1
Elmod1	0.000128193	-2.71823	0.385	0.889	1
Tpcn1	0.000129316	-3.76357	0.154	0.778	1
Ifi202b	0.000135528	5.85996	0.846	0	1
Mndal	0.000135528	6.22606	0.846	0	1
Gbp2	0.000135528	5.53313	0.846	0	1
Rras	0.000135528	4.63169	0.846	0	1
Pvr	0.000135528	4.81785	0.846	0	1
Plat	0.000135528	6.02189	0.846	0	1
Egr1	0.000135528	6.44904	0.846	0	1
Cebpd	0.000135831	3.85595	0.923	0.333	1
Ptp4a2	0.000147176	2.35839	1	0.556	1
Hsp90b1	0.000147176	4.6734	0.923	0.778	1
Neo1	0.000152265	-2.76169	0.654	1	1
Col23a1	0.000152265	-2.26623	0.654	1	1
Polr2l	0.000156544	3.29163	0.885	0.222	1
Mcl1	0.000158301	3.14959	0.923	0.333	1
Aldoa	0.000172349	4.35659	0.923	0.889	1
Rps19	0.000177341	5.17674	0.885	0.333	1
Ifrd1	0.000189733	3.37681	0.923	0.444	1
Rps11	0.000193935	3.63249	0.923	0.556	1
Rpl19	0.000193935	2.99731	0.923	0.556	1
Pabpc1	0.000196978	2.66071	0.923	0.667	1
Gpm6a	0.000199026	-1.47027	0.846	1	1
Ncam1	0.00020109	-1.92607	0.962	1	1
Ipo7	0.000201307	5.46913	0.846	0.111	1
Rack1	0.000230726	5.31435	0.885	0.444	1
Itgb8	0.000230726	5.99649	0.885	0.444	1
Hnrnpf	0.000232383	2.18428	0.962	0.778	1
Sag	0.000232383	2.49748	0.923	0.889	1
Frmd4b	0.000235235	-4.78716	0.231	0.778	1
Stat3	0.000239574	2.86985	0.923	0.222	1
Arpc2	0.000245844	4.84497	0.808	0	1
Rnd3	0.000245844	5.21899	0.808	0	1
Lmna	0.000245844	5.09138	0.808	0	1
Erc1	0.000245844	5.23845	0.808	0	1
Cd24a	0.000245844	4.43928	0.808	0	1
Rps9	0.000265042	2.58144	0.923	0.667	1
Ptprf	0.000265528	-2.34113	0.615	1	1
Rpl11	0.000267692	3.60544	0.923	0.778	1
Col9a1	0.000268698	-3.99329	0.308	0.889	1
Rpl6	0.000269292	2.17829	1	0.667	1
Spc25	0.000270362	-1.59508	1	1	1
Pfn1	0.000272293	4.34445	0.846	0.111	1
Ybx3	0.000296162	4.13576	0.885	0.556	1
Ldha	0.000296162	4.31242	0.885	0.556	1
Rps27a	0.000296162	4.85483	0.885	0.556	1
Rpl3	0.000296162	5.56992	0.885	0.556	1
Trpm3	0.000311642	-1.56585	0.885	1	1
Apoe	0.000312857	-1.6194	0.962	1	1
Stk40	0.000316016	4.10752	0.846	0.111	1
Thap3	0.000328683	-5.79914	0.038	0.556	1
Mmd2	0.000328683	-6.27782	0.038	0.556	1
Adamts18	0.000328683	-4.86889	0.038	0.556	1
Ptch1	0.000331288	-2.70651	0.654	0.889	1
Gas1	0.000331552	-3.52278	0.192	0.778	1
Malat1	0.000361543	-0.957658	1	1	1
Adamts1	0.00037232	3.03166	0.923	0.222	1
Ccdc85b	0.00037232	2.9374	0.923	0.222	1
Septin4	0.000372909	-4.0528	0.269	0.778	1
Hspa5	0.000375787	3.50223	0.885	0.667	1
Hook3	0.000375787	4.5704	0.885	0.667	1
Atp5b	0.000375787	3.77562	0.885	0.667	1
Eif1	0.000388095	1.99346	0.962	0.889	1
Scd2	0.000390757	-2.10403	0.577	1	1
Nop56	0.000392629	3.87567	0.808	0.111	1
Rbp1	0.000392629	4.43712	0.808	0.111	1
Cct2	0.000392629	4.37429	0.808	0.111	1
Mrps6	0.000392629	5.30975	0.808	0.111	1
U2af1	0.000392629	3.91197	0.808	0.111	1
Svil	0.000392629	5.76904	0.808	0.111	1
Kbtbd11	0.000393025	-3.7814	0.192	0.778	1
Rpl7a	0.000412056	4.09633	0.846	0.333	1
Nap1l1	0.000412056	4.90376	0.846	0.333	1
Rpl30	0.000412056	3.5683	0.846	0.333	1
Six3	0.000414164	-2.26006	0.731	0.889	1
Ifi203	0.000433556	7.25774	0.769	0	1
Acvr1	0.000433556	4.45003	0.769	0	1
Nes	0.000433556	5.49323	0.769	0	1
Chl1	0.000433556	5.61362	0.769	0	1
Nupr1	0.000433556	5.52183	0.769	0	1
Fos	0.000433556	6.58111	0.769	0	1
Cltb	0.000433556	4.33404	0.769	0	1
Tnfrsf12a	0.000433556	6.3129	0.769	0	1
Uqcrq	0.000433677	3.6519	0.885	0.667	1
Pomt1	0.000435294	-4.33146	0	0.444	1
Gprc5c	0.000435294	-5.39136	0	0.444	1
Srd5a1	0.000435294	-5.62381	0	0.444	1
Crlf3	0.000449668	-2.7517	0.385	0.889	1
Zfand5	0.00045164	3.68586	0.846	0.222	1
Slc5a3	0.000454474	4.81026	0.808	0.111	1
Eif4a1	0.000456677	3.54515	0.885	0.556	1
Ndufa4	0.000472134	2.27829	0.923	0.667	1
Rps15a	0.000472134	5.96259	0.885	0.778	1
Pbxip1	0.000475746	-1.99521	0.615	1	1
Rpl23	0.000476492	2.65072	0.923	0.778	1
Sdc4	0.000510929	3.23057	0.885	0.222	1
Rpl39	0.000511329	2.6772	0.962	0.667	1
Sod2	0.000521286	4.05488	0.846	0.222	1
Kcnj10	0.000525317	-2.25416	0.5	1	1
Sfpq	0.000526169	2.33229	0.885	0.556	1
Rps12	0.000543612	3.82952	0.885	0.778	1
Mat2a	0.000548528	2.07912	0.923	0.778	1
Gpr37	0.00055038	-3.45887	0.731	0.889	1
Gas5	0.00057154	5.19768	0.846	0.444	1
Set	0.00057154	4.72498	0.846	0.444	1
Mrfap1	0.00057154	4.46347	0.846	0.444	1
Tomm20	0.00057154	4.60389	0.846	0.444	1
Trib2	0.00057154	4.19372	0.846	0.444	1
Zfr	0.00057154	4.5785	0.846	0.444	1
Spred1	0.000575251	2.28222	0.962	0.444	1
Klf6	0.000606345	4.01409	0.808	0.111	1
Ppp1cc	0.000607026	4.77675	0.808	0.222	1
Cfl1	0.000616828	2.3773	0.923	0.556	1
Ctsb	0.00062507	2.06508	0.962	0.556	1
Serbp1	0.00062507	2.16643	0.923	0.667	1
Rpl13	0.000635619	2.33315	1	0.778	1
Slc15a2	0.000647344	-2.82478	0.192	0.778	1
Arid5b	0.000657512	2.85203	0.885	0.333	1
Idh3b	0.000682004	-2.20315	0.308	0.889	1
Pfn2	0.000708497	-2.73293	0.769	1	1
Zfp36l1	0.000727748	1.99998	0.962	0.778	1
Rap1gds1	0.000744235	4.41262	0.731	0	1
Phlda1	0.000744235	5.46985	0.731	0	1
Lif	0.000744235	6.46515	0.731	0	1
Ier3	0.000744235	6.03586	0.731	0	1
Snhg1	0.000744235	4.12282	0.731	0	1
Hbegf	0.00074985	3.53839	0.846	0.111	1
Inpp5f	0.000755386	2.67569	0.923	0.222	1
Tubb5	0.000755386	3.05554	0.846	0.444	1
Hspa8	0.000758938	2.9553	0.885	0.667	1
Ctso	0.000761636	-2.53362	0.192	0.778	1
Msn	0.00077931	2.3023	0.923	0.333	1
Eif2s2	0.000798271	2.72507	0.923	0.444	1
Sub1	0.000804007	3.31937	0.808	0.222	1
Rpl38	0.000812696	2.56277	0.923	0.556	1
Itm2b	0.000834311	-1.69588	0.885	1	1
Cadm1	0.000837129	-1.30381	0.962	1	1
Rlbp1	0.000837129	-1.1287	1	1	1
Rps13	0.000869969	3.12561	0.885	0.667	1
Guf1	0.000871516	-2.46103	0.346	0.889	1
Tspan7	0.000888399	2.23195	0.885	0.889	1
Rgs20	0.000912433	4.35794	0.808	0.333	1
Hspd1	0.000912433	5.36993	0.808	0.333	1
Prnp	0.000912433	4.53969	0.808	0.333	1
Pcbp3	0.000912433	4.08984	0.808	0.333	1
Mrpl52	0.000912433	5.36895	0.808	0.333	1
Six3os1	0.000912433	-2.68824	0.615	0.889	1
Synpr	0.000950477	-0.968035	0.846	1	1
Btf3	0.000956254	2.91499	0.885	0.444	1
S100a6	0.000992947	3.58946	0.846	0.444	1
Cers4	0.00102755	-2.05555	0.462	0.889	1
Uqcrfs1	0.00104588	2.62874	0.808	0.333	1
Rps28	0.0010469	3.55346	0.846	0.667	1
Slc38a3	0.00105105	-2.2698	0.5	0.889	1
Dynlt1a	0.00105105	-2.65283	0.5	0.889	1
Alms1	0.00108339	-5.80746	0.077	0.556	1
Gm4673	0.00108339	-3.78405	0.077	0.556	1
Tgoln1	0.00109489	2.45585	0.846	0.333	1
Gm33989	0.00111323	-2.82028	0.269	0.778	1
Zfp318	0.00111323	-2.60639	0.269	0.778	1
Sms	0.00113611	2.25197	0.885	0.333	1
Midn	0.0011972	2.82366	0.846	0.222	1
Gk	0.0011972	3.18772	0.846	0.222	1
Cebpb	0.00121624	3.3893	0.808	0.111	1
Txnrd1	0.00121624	3.18526	0.808	0.111	1
Nfkbia	0.00121624	3.46383	0.769	0.222	1
Eny2	0.00121624	3.64773	0.769	0.222	1
Atp5g2	0.00121624	4.35431	0.769	0.222	1
Adamtsl1	0.00122917	-2.904	0.346	0.778	1
Srxn1	0.00124507	5.59516	0.692	0	1
Srp72	0.00124507	3.49645	0.692	0	1
Ets1	0.00124507	4.13937	0.692	0	1
Gspt1	0.00124507	4.38021	0.692	0	1
Gm49774	0.00124507	3.77772	0.692	0	1
Slc14a1	0.00124507	5.29541	0.692	0	1
Slc1a3	0.00124705	-0.972035	0.885	1	1
Actb	0.001251	1.85454	1	1	1
Jun	0.00125205	3.44359	0.846	0.333	1
Rab18	0.00125205	2.38103	0.846	0.333	1
Rpl28	0.00129986	2.63593	0.885	0.667	1
Cc2d2a	0.00133245	-4.33138	0.192	0.667	1
Osmr	0.00133822	2.34232	0.885	0.222	1
Pgk1	0.00133822	3.68294	0.808	0.444	1
Ssb	0.00135419	3.9968	0.731	0.111	1
Slc23a2	0.00135419	2.84283	0.731	0.111	1
Fgf2	0.00135419	4.60335	0.731	0.111	1
Cct7	0.00135419	3.98002	0.731	0.111	1
Kcnq1ot1	0.0013882	-2.11099	0.769	1	1
Pcnp	0.0013882	3.8749	0.846	0.778	1
Rab10	0.00139201	3.34964	0.769	0.222	1
Dkk3	0.00142204	-1.23085	0.885	1	1
ENSMUSG00000098178	0.00142644	1.00397	1	1	1
Rps26	0.00142672	2.74089	0.885	0.444	1
Rbm4b	0.00143139	-2.99149	0.423	0.778	1
Myl12a	0.00148128	2.82748	0.923	0.222	1
Chka	0.00148128	3.29463	0.846	0.444	1
Crb1	0.00148128	-2.3078	0.692	0.889	1
H2-K1	0.00148263	2.87272	0.846	0.111	1
Rock2	0.00152718	2.90957	0.885	0.222	1
Rpl23a	0.00155651	2.07722	0.885	0.556	1
Bmp3	0.00156122	-4.34019	0.192	0.667	1
S100a13	0.00156222	2.71467	0.846	0.222	1
Rps3	0.00158172	3.30014	0.846	0.778	1
Nufip2	0.00159096	2.95183	0.769	0.222	1
Meis1	0.00159096	2.93581	0.769	0.222	1
Rps7	0.00161207	2.41329	0.923	0.778	1
Cyp2d22	0.00164312	-3.14124	0.423	0.778	1
Per3	0.00164638	-3.55182	0.154	0.667	1
Tubb2a	0.00168797	2.50756	0.885	0.333	1
Tm9sf3	0.00173477	2.18945	0.846	0.556	1
Znrf1	0.00181579	2.8496	0.769	0.222	1
Gpld1	0.00181579	-2.18249	0.538	0.889	1
Rplp2	0.00182001	3.30178	0.846	0.889	1
Padi2	0.00182568	-3.81365	0.192	0.667	1
Pnisr	0.00184582	-1.44882	0.923	1	1
Rplp1	0.00184719	2.0522	0.962	1	1
Ganc	0.00189714	-3.28996	0.077	0.556	1
Tpr	0.00192089	3.96984	0.808	0.556	1
Ptgds	0.00192089	2.97419	0.808	0.556	1
Pmepa1	0.00192089	-1.65013	0.692	0.889	1
Rps18-ps5	0.00192856	3.84871	0.769	0.333	1
Coq10b	0.00203255	3.6199	0.654	0	1
Vav3	0.00203255	3.69935	0.654	0	1
Dclk1	0.00203255	4.69323	0.654	0	1
Slc7a1	0.00203255	3.98868	0.654	0	1
Pde3b	0.00203255	4.04345	0.654	0	1
Fbl	0.00203255	3.75413	0.654	0	1
Vasp	0.00203255	4.35501	0.654	0	1
Tmem41b	0.00203255	4.33802	0.654	0	1
Ddx21	0.00203255	4.71689	0.654	0	1
Zbtb21	0.00203255	3.39196	0.654	0	1
Ddx3y	0.00203255	3.91471	0.654	0	1
Tuba1b	0.00204522	2.83674	0.846	0.778	1
Atp5md	0.00204522	2.36874	0.846	0.778	1
Slc1a2	0.00205782	-2.03118	0.577	0.889	1
Lhx2	0.00206767	-1.49856	0.808	1	1
Nme2	0.0020695	3.09388	0.769	0.222	1
Eif5	0.00208272	2.10281	1	0.556	1
Rho	0.00209179	2.21667	0.885	1	1
H3f3b	0.00209784	1.07044	1	1	1
Pak3	0.00211207	-1.98549	0.615	1	1
Fxyd6	0.00213076	-3.77524	0.192	0.667	1
Ywhab	0.002183	1.99822	0.885	0.333	1
Dhx36	0.002183	2.23922	0.846	0.444	1
Park7	0.002183	2.85892	0.808	0.556	1
Ppp4r2	0.00219893	2.98498	0.769	0.111	1
Sgcb	0.00226643	-2.3912	0.154	0.667	1
Bzw1	0.00228642	2.08468	0.885	0.556	1
Rax	0.00230479	-2.5897	0.615	0.889	1
Sbno2	0.00231155	3.75243	0.731	0.111	1
Tut4	0.00231155	-1.66946	0.462	0.889	1
Tspan4	0.00234049	2.34873	0.808	0.222	1
Gpx4	0.0023459	3.99444	0.846	0.889	1
Zswim6	0.00234655	4.50794	0.731	0.222	1
Timm23	0.00234655	4.2307	0.731	0.222	1
Eif3h	0.00234655	3.57034	0.731	0.222	1
Dctn4	0.00234655	3.28889	0.731	0.222	1
Hnrnpa3	0.00236259	1.37106	0.923	0.778	1
4933431E20Rik	0.00237734	-4.4295	0.038	0.444	1
Tmem129	0.00237734	-4.46341	0.038	0.444	1
Zfp316	0.00237734	-4.39317	0.038	0.444	1
Iffo1	0.00237734	-4.2603	0.038	0.444	1
Dbp	0.00237734	-4.92855	0.038	0.444	1
Megf8	0.00237734	-3.96651	0.038	0.444	1
Tfdp2	0.00237734	-5.05902	0.038	0.444	1
Vipr2	0.00237734	-4.3236	0.038	0.444	1
Mtr	0.00237734	-4.23993	0.038	0.444	1
Tmem106c	0.00237734	-4.74963	0.038	0.444	1
Nxt2	0.00237734	-4.65084	0.038	0.444	1
Zfp266	0.00240162	3.68115	0.692	0.111	1
Ascc3	0.00240162	3.15762	0.692	0.111	1
Rnps1	0.00240162	3.33681	0.692	0.111	1
Nars	0.00240162	4.52377	0.692	0.111	1
Snhg20	0.00246316	-2.90776	0.423	0.778	1
Eef2	0.00247754	2.35264	0.808	0.556	1
Rpl27	0.00247754	3.14508	0.808	0.556	1
Csde1	0.00254162	2.23072	0.846	0.556	1
Por	0.00261661	3.26247	0.808	0.333	1
Pan3	0.00261661	-2.14646	0.615	0.889	1
Hivep2	0.00263266	3.32557	0.731	0.111	1
Rhoj	0.00263266	3.04628	0.731	0.111	1
Cd44	0.00265803	1.67661	0.923	0.667	1
Ets2	0.00265831	2.83565	0.808	0.222	1
Arih1	0.00266936	2.88132	0.731	0.222	1
Plppr4	0.00268778	-5.07924	0.115	0.556	1
Slc9a3r1	0.00268778	-4.18598	0.115	0.556	1
ENSMUSG00000105361	0.00269507	1.00033	1	1	1
Ybx1	0.00270549	3.84794	0.808	0.667	1
Hif1a	0.00270549	4.63289	0.808	0.667	1
Ptpn18	0.00277102	-4.5399	0	0.333	1
Gm7967	0.00277102	-5.13478	0	0.333	1
Entpd2	0.00277102	-5.08704	0	0.333	1
Olfr1152	0.00277102	-5.03232	0	0.333	1
Harbi1	0.00277102	-5.40198	0	0.333	1
Sass6	0.00277102	-4.08471	0	0.333	1
P2ry14	0.00277102	-5.04187	0	0.333	1
Pabpc4l	0.00277102	-4.27964	0	0.333	1
Coq3	0.00277102	-3.57145	0	0.333	1
Oma1	0.00277102	-5.13967	0	0.333	1
Hes5	0.00277102	-6.86895	0	0.333	1
Gm16023	0.00277102	-4.02325	0	0.333	1
Mettl27	0.00277102	-4.85841	0	0.333	1
5830416I19Rik	0.00277102	-3.97038	0	0.333	1
Dtx1	0.00277102	-4.932	0	0.333	1
Rad9b	0.00277102	-3.80841	0	0.333	1
Fbxo46	0.00277102	-4.59219	0	0.333	1
Pnma8b	0.00277102	-4.55633	0	0.333	1
Nipa1	0.00277102	-4.64326	0	0.333	1
Amt	0.00277102	-4.15844	0	0.333	1
Gm47232	0.00277102	-4.89666	0	0.333	1
Acss3	0.00277102	-4.57909	0	0.333	1
Ppm1e	0.00277102	-4.26153	0	0.333	1
Adi1	0.00277102	-3.53748	0	0.333	1
Rnf144a	0.00277102	-4.08606	0	0.333	1
Trim23	0.00277102	-4.8689	0	0.333	1
Tpmt	0.00277102	-4.69152	0	0.333	1
H2ac24	0.00277102	-6.10344	0	0.333	1
Ghr	0.00277102	-3.70891	0	0.333	1
Psmg1	0.00277102	-4.99917	0	0.333	1
Hlcs	0.00277102	-4.12529	0	0.333	1
Kremen2	0.00277102	-4.56733	0	0.333	1
Tmco6	0.00277102	-5.09955	0	0.333	1
Cox15	0.00277102	-3.48357	0	0.333	1
Ptn	0.00280803	-1.97058	0.692	0.889	1
Rap1b	0.00284555	2.69963	0.769	0.111	1
Arf6	0.00284555	2.53549	0.769	0.111	1
Eif3a	0.00289628	2.47903	0.808	0.444	1
Taf12	0.00291539	-3.64927	0.038	0.444	1
Gpc2	0.00291539	-3.80656	0.038	0.444	1
Poc5	0.00291539	-3.87245	0.038	0.444	1
ENSMUSG00000000325	0.00291539	-3.90807	0.038	0.444	1
Cxcl16	0.00296656	2.32977	0.846	0.222	1
Arf4	0.00296656	2.42781	0.808	0.333	1
Cct3	0.00296656	4.08384	0.769	0.444	1
Hnrnpa1	0.00296656	3.62047	0.769	0.444	1
Ptges3	0.00297722	1.77598	0.923	0.556	1
Btg2	0.00299407	3.71118	0.731	0.111	1
Icam1	0.00299407	3.62137	0.731	0.111	1
Rpl32	0.0030077	2.97713	0.846	0.889	1
Rpl10a	0.0030077	3.2982	0.846	0.889	1
Rtn3	0.00302812	-1.0783	0.846	1	1
Fermt2	0.00303229	3.11171	0.731	0.222	1
Selenot	0.00303823	-1.63478	0.538	0.889	1
Ddx5	0.00304863	0.895635	0.962	1	1
Ppp6r2	0.00305741	-2.92814	0.269	0.778	1
Myl6	0.00306252	2.56453	0.885	0.444	1
Wdr1	0.00317832	1.82548	0.885	0.333	1
Cox6c	0.00317832	2.57589	0.808	0.556	1
Gnai3	0.00324191	3.41398	0.615	0	1
Fosl2	0.00324191	3.67893	0.615	0	1
Zyx	0.00324191	3.51677	0.615	0	1
Smad1	0.00324191	3.29568	0.615	0	1
Tmod3	0.00324191	3.31552	0.615	0	1
Clint1	0.00324191	3.63124	0.615	0	1
Rel	0.00324191	3.98402	0.615	0	1
Socs1	0.00324191	3.97057	0.615	0	1
Tubb6	0.00324191	3.54879	0.615	0	1
Fas	0.00324191	4.16481	0.615	0	1
Rps23	0.00339886	3.01101	0.846	0.889	1
Crym	0.00342139	1.52609	1	0.556	1
Pdlim4	0.00348621	2.23389	0.846	0.333	1
Rpl8	0.00359261	2.69235	0.808	0.556	1
Neat1	0.00363273	3.14257	0.769	0.333	1
Rpl27a	0.00363498	1.62376	0.962	0.667	1
Fzd3	0.00364308	-2.79845	0.423	0.778	1
Chchd2	0.00367908	2.10558	0.846	0.556	1
Bcat1	0.00370025	-2.75389	0.346	0.778	1
Ccnd3	0.00370594	2.30793	0.885	0.222	1
Atp1b3	0.00370594	-1.46398	0.654	0.889	1
Cdr1os	0.00374656	-3.89026	0.115	0.556	1
Btg1	0.00374718	1.96295	0.885	0.556	1
Rpl24	0.0038358	2.33679	0.885	0.778	1
Snap25	0.00385464	-1.47331	0.077	0.556	1
Rgs6	0.00386287	-2.24064	0.577	0.889	1
Camk2d	0.00387557	1.7012	0.923	0.889	1
Rorb	0.00388556	-0.757197	0.962	1	1
Slc38a2	0.00389729	2.54554	0.769	0.222	1
Fkbp1a	0.00389729	3.2477	0.731	0.333	1
Samd8	0.00389729	3.4157	0.731	0.333	1
Cd47	0.00389729	-2.95336	0.577	0.778	1
Sh3glb1	0.00390844	1.84813	0.885	0.444	1
Clcf1	0.00401792	2.98312	0.692	0.111	1
Akap8l	0.00402867	-3.61452	0.231	0.667	1
Aff4	0.00405545	1.99448	0.846	0.444	1
Fhl1	0.00407087	-3.56616	0.269	0.667	1
Fndc4	0.00410619	2.12838	0.769	0.333	1
Phc2	0.00413839	3.89429	0.654	0.111	1
Wipi2	0.00413839	3.96155	0.654	0.111	1
Vmp1	0.00413839	5.36688	0.654	0.111	1
Cdk13	0.00413839	2.62566	0.654	0.111	1
Gnl3	0.00413839	4.06354	0.654	0.111	1
Pdgfrb	0.00420782	-3.20333	0.385	0.778	1
Rpl12	0.00422567	3.85159	0.808	0.778	1
Fgd4	0.00428788	2.22941	0.808	0.333	1
Snx3	0.00436645	2.68997	0.692	0.222	1
Atp5mpl	0.00436645	3.09843	0.692	0.222	1
Abca8a	0.00436694	-1.21728	0.885	1	1
Rps27l	0.00440483	2.45874	0.769	0.222	1
Mprip	0.00440483	2.21966	0.769	0.222	1
Ran	0.00444275	4.88656	0.769	0.556	1
Pcbp2	0.00444275	4.64952	0.769	0.556	1
Slc25a5	0.00444275	3.65499	0.769	0.556	1
S100a10	0.00455294	3.21227	0.692	0.111	1
Larp4	0.00463498	2.47319	0.769	0.333	1
Erg28	0.00463563	-2.37649	0.231	0.667	1
Dennd1b	0.00466802	-2.77785	0.269	0.667	1
Tmsb10	0.00469406	3.82088	0.654	0.111	1
Ier2	0.00469406	3.69724	0.654	0.111	1
Taf1d	0.00469406	3.47033	0.654	0.111	1
Cyria	0.00469406	3.26542	0.654	0.111	1
Ankrd10	0.0047398	-2.0404	0.308	0.778	1
Hmgn3	0.00475894	-1.89282	0.769	0.889	1
Rrh	0.00483493	-2.1749	0.615	0.889	1
Erlec1	0.00485894	-2.27229	0.154	0.667	1
Slc6a11	0.00486608	-1.31491	0.808	1	1
Rpl17	0.00489608	1.81774	0.923	0.778	1
Slc3a2	0.00489608	1.56323	0.923	0.778	1
Slmap	0.00491413	-1.33504	0.885	1	1
Lrrc58	0.00492186	2.28011	0.808	0.222	1
Creb5	0.00493751	2.70673	0.731	0.111	1
Tcp1	0.0049785	2.44047	0.731	0.222	1
Cox5b	0.0050052	2.273	0.769	0.556	1
Atp5l	0.0050052	2.59234	0.769	0.556	1
Tagln2	0.00505849	4.15003	0.577	0	1
Ddx27	0.00505849	3.29278	0.577	0	1
S100a11	0.00505849	4.05715	0.577	0	1
Dph5	0.00505849	4.04565	0.577	0	1
Col16a1	0.00505849	3.57235	0.577	0	1
2410002F23Rik	0.00505849	3.14932	0.577	0	1
Anxa2	0.00505849	3.36131	0.577	0	1
Tpm1	0.00505849	3.65561	0.577	0	1
Plekhj1	0.00505849	2.81125	0.577	0	1
Samd5	0.00505849	3.9834	0.577	0	1
Slc35e4	0.00505849	3.77061	0.577	0	1
Ccdc71l	0.00505849	3.78973	0.577	0	1
Rhob	0.00505849	3.20593	0.577	0	1
Ninj1	0.00505849	3.19811	0.577	0	1
Tapbp	0.00505849	3.34315	0.577	0	1
Timp1	0.00505849	5.26152	0.577	0	1
Brd2	0.00514697	1.78705	0.885	0.333	1
Sumo1	0.00522471	2.24386	0.769	0.333	1
Hlf	0.00524746	-3.64475	0.308	0.667	1
Efhd2	0.00530992	2.77048	0.808	0.444	1
Clic1	0.00535241	2.05417	0.923	0.444	1
Fam169a	0.00535241	-0.790697	0.731	1	1
Dhx15	0.00544439	1.98554	0.846	0.222	1
Pid1	0.00551288	-3.50936	0.154	0.556	1
Gnai2	0.00553583	-0.847731	0.962	1	1
Rpl18	0.00574511	1.77046	0.885	0.667	1
Ypel5	0.00582072	2.61612	0.692	0.111	1
Gnao1	0.00596111	-2.61233	0.538	0.778	1
Cd63	0.00601192	1.66518	0.885	0.556	1
Ccn1	0.0060124	3.78001	0.654	0.111	1
Brd8	0.0060124	-2.22056	0.423	0.778	1
Maf	0.00610394	-2.48843	0.231	0.667	1
Folh1	0.00610582	-2.48064	0.269	0.667	1
Srpr	0.00623689	1.65769	0.808	0.222	1
Senp2	0.00623689	2.17538	0.808	0.222	1
Smc1a	0.00623689	2.34923	0.731	0.444	1
Ndrg2	0.00626475	-1.04282	0.731	0.889	1
Col2a1	0.0062865	-1.95976	0.462	0.889	1
Ndel1	0.00630687	1.98206	0.769	0.222	1
Cntfr	0.00630687	-2.2723	0.577	0.778	1
Sned1	0.00640474	-3.31244	0.154	0.556	1
Enho	0.00640474	-3.51881	0.154	0.556	1
Krba1	0.00640474	-4.026	0.154	0.556	1
Rplp0	0.00644672	1.73036	0.885	0.667	1
Clcn3	0.00644672	-1.3124	0.808	0.889	1
Pik3r1	0.00649744	1.67191	0.885	0.333	1
U2af2	0.00678941	2.83808	0.654	0.111	1
Sorl1	0.00680576	-3.0524	0.308	0.667	1
Syt11	0.00687546	-1.77219	0.615	0.889	1
Creb3l2	0.00687546	-2.45456	0.615	0.889	1
Pfdn2	0.00693905	3.00208	0.615	0.111	1
Bcl10	0.00693905	3.19748	0.615	0.111	1
Rbis	0.00693905	3.23096	0.615	0.111	1
Nrd1	0.00693905	4.234	0.615	0.111	1
Anp32b	0.00693905	3.83789	0.615	0.111	1
Prmt1	0.00693905	3.25177	0.615	0.111	1
Trf	0.00693905	6.43156	0.615	0.111	1
Ggnbp2	0.00693905	3.24728	0.615	0.111	1
Dlst	0.00693905	3.01223	0.615	0.111	1
Zfp131	0.00693905	3.51031	0.615	0.111	1
Smarca5	0.00700644	3.90476	0.731	0.444	1
Ankrd28	0.00702565	1.79037	0.885	0.444	1
Sypl	0.00708883	2.20041	0.769	0.222	1
Fxyd1	0.0073642	-1.25451	0.962	0.889	1
Cpd	0.00742438	-3.32378	0.154	0.556	1
1700066M21Rik	0.00753707	-3.62901	0.077	0.444	1
Sdhaf4	0.00753707	-1.53196	0.077	0.444	1
Mettl21a	0.00753707	-3.57182	0.077	0.444	1
Tdrkh	0.00753707	-3.47698	0.077	0.444	1
Agap3	0.00753707	-2.61603	0.077	0.444	1
Kctd8	0.00753707	-3.40205	0.077	0.444	1
Ptprz1	0.00753707	-4.05007	0.077	0.444	1
2810454H06Rik	0.00753707	-3.83149	0.077	0.444	1
Drd4	0.00753707	-2.0127	0.077	0.444	1
Rhobtb2	0.00753707	-4.24251	0.077	0.444	1
Prpf40b	0.00753707	-4.20618	0.077	0.444	1
Ankrd46	0.00753707	-2.91013	0.077	0.444	1
Oard1	0.00753707	-3.31198	0.077	0.444	1
Mmut	0.00753707	-4.52848	0.077	0.444	1
Bag3	0.00754228	1.6312	0.769	0.111	1
Dnajc5	0.00754228	3.80594	0.692	0.333	1
Ndufb2	0.00754228	3.3713	0.692	0.333	1
Abhd2	0.00754228	3.60163	0.692	0.333	1
Trir	0.00754228	2.50246	0.692	0.333	1
Bzw2	0.00754228	3.59443	0.692	0.333	1
Tmem167	0.00754228	3.95576	0.692	0.333	1
Pgam1	0.00754228	3.59493	0.692	0.333	1
Ube2d3	0.00755474	1.54231	0.846	0.667	1
Tnfaip6	0.00765551	5.21166	0.654	0.111	1
Bdnf	0.00773129	4.56199	0.538	0	1
Ehd4	0.00773129	3.72677	0.538	0	1
Ptgfr	0.00773129	3.83007	0.538	0	1
Arpc1b	0.00773129	3.24982	0.538	0	1
Sdad1	0.00773129	3.47571	0.538	0	1
Nop14	0.00773129	3.39359	0.538	0	1
Aen	0.00773129	3.0807	0.538	0	1
Capns1	0.00773129	3.24764	0.538	0	1
Mvp	0.00773129	3.51723	0.538	0	1
Hmox1	0.00773129	4.87254	0.538	0	1
Scoc	0.00773129	3.23894	0.538	0	1
Ltv1	0.00773129	3.18002	0.538	0	1
Ell2	0.00773129	3.78298	0.538	0	1
Ifngr2	0.00773129	3.38557	0.538	0	1
Sh3gl1	0.00773129	3.13138	0.538	0	1
Zfp397	0.00773129	3.38013	0.538	0	1
Ptpn2	0.00773129	2.52507	0.538	0	1
Hsp90ab1	0.0077771	1.14366	0.962	0.778	1
Vim	0.00779003	1.08891	0.923	1	1
Hsp90aa1	0.00779434	0.959953	1	1	1
Gigyf2	0.00784859	3.59337	0.654	0.222	1
Zfas1	0.00784859	3.64943	0.654	0.222	1
Naa15	0.00784859	3.89396	0.654	0.222	1
Cycs	0.00784859	3.32517	0.654	0.222	1
Aig1	0.00784859	4.05361	0.654	0.222	1
Etf1	0.00784859	2.41969	0.654	0.222	1
Rpl35	0.00786022	3.08161	0.731	0.444	1
Snu13	0.00786022	2.88055	0.731	0.444	1
Akr1a1	0.00791646	-2.11921	0.346	0.778	1
Trib1	0.00795549	2.03956	0.846	0.333	1
Zwint	0.00795864	1.98717	0.731	0.111	1
ENSMUSG00000097971	0.00795864	2.36348	0.692	0.222	1
Slf2	0.00795864	3.02028	0.692	0.222	1
Nfkb1	0.00799222	2.42986	0.731	0.222	1
Slc7a2	0.00839083	-2.85776	0.346	0.667	1
Ubxn4	0.00845208	1.27887	0.885	0.556	1
Vamp2	0.00846604	2.69404	0.692	0.333	1
3830406C13Rik	0.0085873	-2.85307	0.154	0.556	1
Lrrc42	0.00861936	-2.1815	0.423	0.778	1
Mid1	0.00861936	-2.39516	0.423	0.778	1
Map4	0.00861945	1.34019	1	0.444	1
Rrbp1	0.0086359	2.14337	0.846	0.222	1
Pde4b	0.00883018	3.61518	0.615	0.111	1
Abcb9	0.00893142	-3.44709	0.077	0.444	1
Cyp4f17	0.00893142	-4.25955	0.077	0.444	1
Zfyve1	0.00893572	1.8101	0.731	0.111	1
Cdc42ep4	0.00896483	2.24035	0.731	0.222	1
Fam114a2	0.00901538	-2.14852	0.269	0.667	1
Notch2	0.00912409	-1.88251	0.692	0.889	1
Ywhaz	0.00915897	1.35258	0.962	0.667	1
Selenos	0.0094897	-2.2965	0.538	0.778	1
Rpl35a	0.00962566	1.70695	0.885	0.778	1
Nipbl	0.00965901	3.23637	0.731	0.556	1
Ap2m1	0.00965901	3.6528	0.731	0.556	1
Tmem128	0.00969028	-1.81483	0.423	0.778	1
Rpl18a	0.00972757	1.11096	0.962	1	1
Capza2	0.00985226	1.60493	0.731	0.444	1
Glmn	0.00989203	-1.6413	0.192	0.556	1
Phf14	0.00989203	-3.92402	0.192	0.556	1
Aqp5	0.00991043	-3.06066	0.154	0.556	1
Rap1a	0.00993849	2.32077	0.615	0.111	1
Bmp1	0.0100186	2.81703	0.692	0.222	1
Anxa7	0.0100418	1.911	0.731	0.222	1
Npm1	0.0101903	2.34115	0.808	0.556	1
Phip	0.0101903	-1.47121	0.692	0.889	1
Vps37a	0.0101903	2.0275	0.769	0.667	1
Ptprd	0.0101903	-2.0969	0.731	0.778	1
Luc7l3	0.0102201	-0.906469	0.885	0.889	1
4632427E13Rik	0.0103849	-1.45533	0.692	1	1
Ankrd12	0.0105375	2.36543	0.808	0.778	1
Wdr31	0.0105518	-3.12297	0.077	0.444	1
4930488L21Rik	0.0105518	-2.95274	0.077	0.444	1
Dnaja1	0.0107353	1.4489	0.923	0.667	1
Chd7	0.0107353	1.64028	0.923	0.667	1
Rps21	0.0108404	1.54017	0.923	1	1
Syt1	0.0108782	-1.00321	0.385	0.889	1
Il6st	0.0109667	1.36669	0.885	0.444	1
Cdk5r1	0.0110976	-2.69297	0.115	0.556	1
Adam23	0.0111593	-1.8521	0.577	0.778	1
Ccnl1	0.0112325	2.34205	0.731	0.222	1
Sema3e	0.0112325	2.13126	0.731	0.222	1
Pdcd6ip	0.0112325	1.81981	0.731	0.222	1
Tnfaip8	0.0112325	2.2496	0.731	0.222	1
Dhrs3	0.0113333	-3.24914	0.192	0.556	1
Cbx6	0.0113333	-2.79932	0.192	0.556	1
Rc3h1	0.0113383	3.01138	0.577	0.111	1
Cops5	0.0113383	3.25342	0.577	0.111	1
Cstf3	0.0113383	3.19331	0.577	0.111	1
Smap2	0.0113383	2.44809	0.577	0.111	1
Sf3b3	0.0113383	2.89701	0.577	0.111	1
Rnf111	0.0113383	3.31301	0.577	0.111	1
Higd1a	0.0113383	3.74803	0.577	0.111	1
Ccdc59	0.0113383	3.1387	0.577	0.111	1
Arl1	0.0113383	2.77752	0.577	0.111	1
Ncbp3	0.0113383	3.21049	0.577	0.111	1
Smc6	0.0113383	3.66886	0.577	0.111	1
BC005537	0.0113383	2.51429	0.577	0.111	1
Arid4b	0.0113383	3.60504	0.577	0.111	1
Bdp1	0.0113383	3.06605	0.577	0.111	1
Ppp1r10	0.0113383	3.11216	0.577	0.111	1
Hspa9	0.0113383	3.77258	0.577	0.111	1
Rpl37a	0.0113892	1.61124	0.962	0.667	1
Nfix	0.0113892	-1.10934	0.885	0.889	1
Mir100hg	0.0115772	1.82107	0.846	0.556	1
Dusp10	0.0115889	3.35397	0.5	0	1
Fmnl2	0.0115889	4.37579	0.5	0	1
Slc30a4	0.0115889	2.88527	0.5	0	1
Pkia	0.0115889	2.84046	0.5	0	1
Epha2	0.0115889	2.73546	0.5	0	1
Ndufaf4	0.0115889	3.11128	0.5	0	1
Exosc3	0.0115889	3.13819	0.5	0	1
Tmem120a	0.0115889	2.99353	0.5	0	1
Ankib1	0.0115889	3.80305	0.5	0	1
Nrf1	0.0115889	2.52234	0.5	0	1
Fchsd2	0.0115889	2.71313	0.5	0	1
2310057M21Rik	0.0115889	3.18383	0.5	0	1
Ptpn23	0.0115889	2.8734	0.5	0	1
Ubash3b	0.0115889	2.66795	0.5	0	1
Mir22hg	0.0115889	3.45185	0.5	0	1
Csnk1d	0.0115889	2.57655	0.5	0	1
Samd4	0.0115889	3.0652	0.5	0	1
Rrn3	0.0115889	3.32352	0.5	0	1
Crem	0.0115889	2.87637	0.5	0	1
Nolc1	0.0115889	3.19547	0.5	0	1
Frat2	0.0115889	3.13586	0.5	0	1
Cttn	0.0116296	1.83538	0.769	0.333	1
Slc6a1	0.0116296	-2.66308	0.615	0.778	1
E130218I03Rik	0.011762	-1.99238	0.231	0.667	1
Tmsb4x	0.0118677	1.78155	0.923	0.556	1
Spry2	0.0119573	1.58481	0.885	0.778	1
Rpl36	0.0120172	1.49915	0.923	0.778	1
S100a1	0.0120346	1.17959	0.846	0.222	1
Slc35a3	0.0120593	-2.28291	0.346	0.667	1
Tox3	0.0120593	-3.26873	0.346	0.667	1
Mgarp	0.0120772	-0.949343	0.962	1	1
Limch1	0.0121939	-1.28998	0.423	0.778	1
Snw1	0.0122823	1.8214	0.808	0.222	1
Pds5a	0.0124264	1.87547	0.654	0.222	1
Bcar1	0.0124264	2.25958	0.654	0.222	1
Ipo5	0.0124264	2.42634	0.654	0.222	1
Usp16	0.0124264	2.23001	0.654	0.222	1
Csnk1g3	0.0124264	2.45472	0.654	0.222	1
Lrrc4c	0.0124285	-2.359	0.077	0.444	1
Larp4b	0.012457	2.21572	0.731	0.333	1
Dnajb2	0.012457	4.21952	0.692	0.444	1
Tecr	0.012457	3.22997	0.692	0.444	1
Snrpf	0.012457	2.81742	0.692	0.444	1
Thoc2	0.012457	3.79274	0.692	0.444	1
Agfg1	0.0125332	2.24139	0.615	0.111	1
Slc39a10	0.0125332	2.99043	0.615	0.111	1
Rab21	0.0125406	2.30998	0.692	0.222	1
Lrrfip1	0.012547	2.32587	0.731	0.222	1
Gbp7	0.012547	2.38941	0.731	0.222	1
Rbm3	0.012547	1.94004	0.731	0.222	1
Tmem87b	0.0127412	2.49498	0.577	0.111	1
Zfp322a	0.0127412	2.3998	0.577	0.111	1
Nrbp2	0.0129582	-3.12353	0.192	0.556	1
Ocrl	0.0129582	-2.43598	0.192	0.556	1
Ogt	0.0130688	-1.56844	0.731	1	1
Psmd11	0.0132539	2.17635	0.692	0.333	1
Tomm6	0.0132539	2.25965	0.692	0.333	1
Pbx1	0.0132539	-1.53283	0.538	0.778	1
Ogfrl1	0.0134063	-1.98281	0.615	0.889	1
Ddx18	0.0136487	2.83907	0.615	0.222	1
Slc25a25	0.0136487	3.76672	0.615	0.222	1
Kpna4	0.0136487	3.11271	0.615	0.222	1
Fam193a	0.0136487	2.84022	0.615	0.222	1
Rnf7	0.0136487	3.34696	0.615	0.222	1
Rrp1	0.0136487	3.66165	0.615	0.222	1
Azin1	0.0136487	3.27581	0.615	0.222	1
Rsl1d1	0.0136487	2.64432	0.615	0.222	1
Uba1	0.0136487	3.53206	0.615	0.222	1
Fbxw11	0.0138866	2.09902	0.731	0.333	1
Hmgcr	0.0138866	2.62368	0.692	0.444	1
Diaph1	0.0138891	2.07776	0.654	0.222	1
Cab39	0.0140009	0.840362	0.731	0.111	1
Casz1	0.0140009	2.34486	0.654	0.333	1
Vps29	0.0140009	3.43544	0.654	0.333	1
Usp12	0.0140009	3.1709	0.654	0.333	1
Crebzf	0.0140009	3.11172	0.654	0.333	1
Amfr	0.0140009	2.38444	0.654	0.333	1
Ranbp1	0.0140009	3.86875	0.654	0.333	1
Marchf5	0.0140009	3.85865	0.654	0.333	1
Tsc22d2	0.014084	2.07451	0.846	0.444	1
Wac	0.014084	1.61923	0.808	0.556	1
Pdpn	0.014089	1.30488	0.885	0.889	1
Hmga1	0.0142955	2.70232	0.577	0.111	1
Gm17750	0.0145951	-2.385	0.077	0.444	1
Gm50462	0.0145951	-2.34639	0.077	0.444	1
Hsph1	0.0146759	1.78367	0.692	0.111	1
Myh9	0.0146759	1.66214	0.692	0.111	1
Zc3h7a	0.0147742	1.67967	0.692	0.333	1
Nckap5	0.0147742	-2.89447	0.538	0.778	1
Tmem263	0.0147857	-3.15394	0.192	0.556	1
Gon4l	0.0147944	-2.49075	0.269	0.667	1
Adamts5	0.0148886	1.31689	0.962	0.778	1
Luc7l2	0.0148886	-0.878056	0.923	0.889	1
Wdr20	0.0152358	-2.70765	0.346	0.667	1
Zmym4	0.0152547	2.62049	0.615	0.222	1
Rab8b	0.0152547	2.71265	0.615	0.222	1
Ino80dos	0.0153157	-3.33438	0.038	0.333	1
Nelfcd	0.0153157	-3.5314	0.038	0.333	1
Lsm14b	0.0153157	-3.77447	0.038	0.333	1
Kbtbd4	0.0153157	-4.19945	0.038	0.333	1
Ddb2	0.0153157	-4.226	0.038	0.333	1
Ctbs	0.0153157	-3.59396	0.038	0.333	1
Nudt2	0.0153157	-2.75804	0.038	0.333	1
Pik3r3	0.0153157	-4.4213	0.038	0.333	1
Mxra8	0.0153157	-3.33221	0.038	0.333	1
Ap4m1	0.0153157	-4.74039	0.038	0.333	1
Ppargc1a	0.0153157	-1.53051	0.038	0.333	1
Hsd17b11	0.0153157	-4.27653	0.038	0.333	1
Klhl8	0.0153157	-3.77916	0.038	0.333	1
Supt7l	0.0153157	-3.64711	0.038	0.333	1
Podxl2	0.0153157	-3.91925	0.038	0.333	1
Sox5	0.0153157	-3.29897	0.038	0.333	1
Ccp110	0.0153157	-4.57656	0.038	0.333	1
Olfr539	0.0153157	-4.01541	0.038	0.333	1
Rassf10	0.0153157	-4.79491	0.038	0.333	1
Apbb1	0.0153157	-4.18644	0.038	0.333	1
Zfp780b	0.0153157	-4.09751	0.038	0.333	1
Gatd1	0.0153157	-4.06093	0.038	0.333	1
Aste1	0.0153157	-3.38621	0.038	0.333	1
4931406C07Rik	0.0153157	-3.93942	0.038	0.333	1
Vps26b	0.0153157	-3.22008	0.038	0.333	1
Lrig3	0.0153157	-5.37173	0.038	0.333	1
Tet1	0.0153157	-4.05038	0.038	0.333	1
Ust	0.0153157	-4.85635	0.038	0.333	1
Pigs	0.0153157	-3.66192	0.038	0.333	1
Sat2	0.0153157	-4.07619	0.038	0.333	1
Caskin2	0.0153157	-3.32063	0.038	0.333	1
Gpr179	0.0153157	-4.98036	0.038	0.333	1
Wdr35	0.0153157	-3.45075	0.038	0.333	1
Sntg2	0.0153157	-4.83395	0.038	0.333	1
Pygl	0.0153157	-3.47017	0.038	0.333	1
Aldh6a1	0.0153157	-3.67879	0.038	0.333	1
Bloc1s5	0.0153157	-2.90379	0.038	0.333	1
Nipal2	0.0153157	-3.97541	0.038	0.333	1
Alg1	0.0153157	-2.6121	0.038	0.333	1
Caskin1	0.0153157	-3.24491	0.038	0.333	1
Me2	0.0153157	-1.54238	0.038	0.333	1
Cmc4	0.0153157	-4.40486	0.038	0.333	1
Slc9a7	0.0153157	-3.66446	0.038	0.333	1
Fam168a	0.0154591	2.60439	0.692	0.444	1
Rpl31	0.0156468	1.48351	0.808	0.556	1
Unc13c	0.0160454	-1.67446	0.308	0.667	1
Bves	0.0160454	-2.03371	0.308	0.667	1
Utp14b	0.0160567	-2.36843	0.615	0.778	1
Unc5c	0.0160986	-3.33037	0.231	0.556	1
Gm2a	0.0160986	-2.90481	0.231	0.556	1
Cplx4	0.0160986	-1.90736	0.231	0.556	1
Arl6ip1	0.0161235	1.13295	0.846	0.667	1
Trim2	0.0161397	-1.29116	0.654	0.889	1
Smad3	0.0163683	1.57058	0.692	0.111	1
Sltm	0.0164462	2.01864	0.692	0.333	1
Tcf12	0.0165699	1.84397	0.808	0.333	1
H2-D1	0.0167617	1.34829	0.885	0.444	1
Cyb5r1	0.0167617	-1.53061	0	0.222	1
Catspere2	0.0167617	-3.55215	0	0.222	1
Abcb6	0.0167617	-1.57615	0	0.222	1
Creg2	0.0167617	-3.68204	0	0.222	1
2610203C22Rik	0.0167617	-4.95497	0	0.222	1
Kiz	0.0167617	-3.02541	0	0.222	1
A730036I17Rik	0.0167617	-4.66055	0	0.222	1
Ttll11	0.0167617	-2.36733	0	0.222	1
Inpp5e	0.0167617	-3.75812	0	0.222	1
Ptprt	0.0167617	-3.86257	0	0.222	1
Cdan1	0.0167617	-2.99096	0	0.222	1
Hltf	0.0167617	-4.75148	0	0.222	1
Olfm3	0.0167617	-4.5191	0	0.222	1
Lysmd1	0.0167617	-4.27777	0	0.222	1
Pld1	0.0167617	-5.2846	0	0.222	1
Ccdc39	0.0167617	-3.32331	0	0.222	1
Gucy1b1	0.0167617	-3.55256	0	0.222	1
Runx1t1	0.0167617	-3.91372	0	0.222	1
Inpp5b	0.0167617	-4.49757	0	0.222	1
5730409E04Rik	0.0167617	-3.48529	0	0.222	1
Ttpa	0.0167617	-4.01065	0	0.222	1
Elavl2	0.0167617	-4.98009	0	0.222	1
Dffb	0.0167617	-3.70961	0	0.222	1
Tusc1	0.0167617	-4.53139	0	0.222	1
Cad	0.0167617	-4.63325	0	0.222	1
A430033K04Rik	0.0167617	-4.26065	0	0.222	1
Gsx1	0.0167617	-5.65638	0	0.222	1
Hvcn1	0.0167617	-4.09874	0	0.222	1
Gm19409	0.0167617	-4.06214	0	0.222	1
Gm43532	0.0167617	-5.55718	0	0.222	1
Cdk5	0.0167617	-3.30578	0	0.222	1
Tbc1d14	0.0167617	-3.1378	0	0.222	1
4921504A21Rik	0.0167617	-4.7203	0	0.222	1
Gm43112	0.0167617	-4.90394	0	0.222	1
Gstk1	0.0167617	-4.13809	0	0.222	1
Hdac11	0.0167617	-4.11224	0	0.222	1
Gm26638	0.0167617	-4.60719	0	0.222	1
Gm7292	0.0167617	-5.07791	0	0.222	1
Mxd1	0.0167617	-4.24313	0	0.222	1
Tspan9	0.0167617	-3.08543	0	0.222	1
Rpusd3	0.0167617	-3.5201	0	0.222	1
Rimklb	0.0167617	-4.07498	0	0.222	1
Kdm8	0.0167617	-3.42551	0	0.222	1
Mtg1	0.0167617	-2.7566	0	0.222	1
Six5	0.0167617	-4.71331	0	0.222	1
E130304I02Rik	0.0167617	-3.18993	0	0.222	1
Fam174b	0.0167617	-3.41717	0	0.222	1
Nudt19	0.0167617	-4.9823	0	0.222	1
Zfp579	0.0167617	-4.64421	0	0.222	1
Vmn2r57	0.0167617	-3.51685	0	0.222	1
Gm45509	0.0167617	-4.04131	0	0.222	1
Ccdc113	0.0167617	-1.53051	0	0.222	1
Gm10638	0.0167617	-2.52118	0	0.222	1
Enkd1	0.0167617	-1.63875	0	0.222	1
Crnde	0.0167617	-4.76998	0	0.222	1
Bbs2	0.0167617	-1.93337	0	0.222	1
Mns1	0.0167617	-6.02631	0	0.222	1
Cln6	0.0167617	-3.38856	0	0.222	1
Igdcc4	0.0167617	-3.29699	0	0.222	1
Gask1a	0.0167617	-4.36574	0	0.222	1
9530077C05Rik	0.0167617	-4.12102	0	0.222	1
Fam214a	0.0167617	-4.59513	0	0.222	1
Gm47289	0.0167617	-3.25867	0	0.222	1
Ccr9	0.0167617	-4.47481	0	0.222	1
Nradd	0.0167617	-3.99939	0	0.222	1
Gm48677	0.0167617	-4.21761	0	0.222	1
Lrp11	0.0167617	-3.40019	0	0.222	1
Ppfia2	0.0167617	-1.53052	0	0.222	1
Fam13c	0.0167617	-4.44551	0	0.222	1
Cdk19os	0.0167617	-4.62163	0	0.222	1
Gm15270	0.0167617	-5.12134	0	0.222	1
Gm40614	0.0167617	-3.2889	0	0.222	1
Gm47512	0.0167617	-3.98507	0	0.222	1
Slc25a35	0.0167617	-2.46602	0	0.222	1
Rasl10b	0.0167617	-3.82966	0	0.222	1
Cdc34b	0.0167617	-3.83407	0	0.222	1
Per1	0.0167617	-3.54244	0	0.222	1
Tlcd1	0.0167617	-4.69026	0	0.222	1
C030037D09Rik	0.0167617	-4.3128	0	0.222	1
Gm11713	0.0167617	-4.94276	0	0.222	1
Cygb	0.0167617	-3.21293	0	0.222	1
Fads6	0.0167617	-3.91241	0	0.222	1
Pold2	0.0167617	-3.25677	0	0.222	1
Pfn4	0.0167617	-4.26671	0	0.222	1
Fntb	0.0167617	-3.85492	0	0.222	1
Cpsf3	0.0167617	-4.56654	0	0.222	1
Dio3	0.0167617	-4.11714	0	0.222	1
Plekhd1	0.0167617	-3.90423	0	0.222	1
Gm32151	0.0167617	-4.08815	0	0.222	1
Acyp1	0.0167617	-2.93178	0	0.222	1
Prox2	0.0167617	-3.41804	0	0.222	1
Dio3os	0.0167617	-4.76646	0	0.222	1
Gm47484	0.0167617	-2.97046	0	0.222	1
Cdk20	0.0167617	-3.75096	0	0.222	1
H2bc3	0.0167617	-5.13213	0	0.222	1
Gm47732	0.0167617	-3.41717	0	0.222	1
Carmil1	0.0167617	-5.19558	0	0.222	1
Zfp934	0.0167617	-3.97536	0	0.222	1
Il17rd	0.0167617	-3.37854	0	0.222	1
Pck2	0.0167617	-3.8051	0	0.222	1
Sorbs3	0.0167617	-3.21696	0	0.222	1
Neil2	0.0167617	-3.78343	0	0.222	1
Ephx2	0.0167617	-1.55522	0	0.222	1
Setdb2	0.0167617	-3.08132	0	0.222	1
Gm3839	0.0167617	-3.20913	0	0.222	1
Mpst	0.0167617	-4.40547	0	0.222	1
Spag1	0.0167617	-3.32839	0	0.222	1
Pfkm	0.0167617	-3.43106	0	0.222	1
Mfsd5	0.0167617	-4.23729	0	0.222	1
Adamts12	0.0167617	-3.89612	0	0.222	1
Irak4	0.0167617	-3.81811	0	0.222	1
Gm28221	0.0167617	-3.54227	0	0.222	1
Gm49085	0.0167617	-3.26885	0	0.222	1
Phf21b	0.0167617	-2.77338	0	0.222	1
Fbxo32	0.0167617	-4.35036	0	0.222	1
Fam227a	0.0167617	-4.6464	0	0.222	1
Nit2	0.0167617	-3.86994	0	0.222	1
Dus3l	0.0167617	-4.00695	0	0.222	1
Fbxl16	0.0167617	-3.76448	0	0.222	1
Lclat1	0.0167617	-2.81916	0	0.222	1
4732491K20Rik	0.0167617	-4.0252	0	0.222	1
Thumpd2	0.0167617	-3.70718	0	0.222	1
Zfp995	0.0167617	-4.26026	0	0.222	1
Pcdhga5	0.0167617	-3.54687	0	0.222	1
Cfap43	0.0167617	-4.00888	0	0.222	1
Calhm2	0.0167617	-4.00258	0	0.222	1
Asah2	0.0167617	-3.98938	0	0.222	1
Flrt1	0.0167617	-3.88571	0	0.222	1
Pcdh11x	0.0167617	-4.01065	0	0.222	1
Mospd1	0.0167617	-3.24138	0	0.222	1
4933400A11Rik	0.0167617	-3.41717	0	0.222	1
Tspan6	0.0167617	-4.78634	0	0.222	1
Renbp	0.0167617	-4.94209	0	0.222	1
Tnrc6a	0.0167617	-1.17055	0.731	0.889	1
Mcee	0.0168367	-2.56814	0.192	0.556	1
Letm2	0.0168367	-3.02718	0.192	0.556	1
Brd4	0.0169237	0.354378	0.808	0.222	1
Hs6st1	0.0170586	2.65146	0.462	0	1
Slc25a51	0.0170586	2.97983	0.462	0	1
Coro1c	0.0170586	3.03256	0.462	0	1
M6pr	0.0170586	2.72538	0.462	0	1
Gng12	0.0170586	3.19126	0.462	0	1
Vax2os	0.0170586	3.05474	0.462	0	1
Sertad1	0.0170586	3.31125	0.462	0	1
Naf1	0.0170586	2.96476	0.462	0	1
Wdr82	0.0170586	2.67208	0.462	0	1
Uqcrc1	0.0170586	2.27738	0.462	0	1
Nab2	0.0170586	3.13752	0.462	0	1
Spred2	0.0170586	3.30923	0.462	0	1
Cep170b	0.0170586	2.44326	0.462	0	1
Npas3	0.0170586	3.23516	0.462	0	1
Ston2	0.0170586	3.42876	0.462	0	1
Zcchc9	0.0170586	3.04551	0.462	0	1
Ice1	0.0170586	2.77771	0.462	0	1
Stc1	0.0170586	5.5528	0.462	0	1
Ube2e2	0.0170586	3.00916	0.462	0	1
Cox14	0.0170586	3.45275	0.462	0	1
Maff	0.0170586	3.30692	0.462	0	1
Rai14	0.0170586	2.98854	0.462	0	1
Litaf	0.0170586	2.85294	0.462	0	1
Rcan1	0.0170586	3.37613	0.462	0	1
Dusp5	0.0170586	3.37115	0.462	0	1
Pi4k2a	0.0170586	2.28425	0.462	0	1
Stk35	0.0170845	-2.6328	0.346	0.667	1
Adora1	0.0170881	-1.38728	0.077	0.444	1
Itm2a	0.0170881	-1.95753	0.077	0.444	1
Nme1	0.0171863	2.21333	0.731	0.333	1
Nedd4l	0.0173429	1.591	0.731	0.222	1
Frmd4a	0.0173781	2.09593	0.692	0.222	1
Pigg	0.0174695	-2.95602	0.115	0.444	1
Ankrd24	0.0174695	-3.75198	0.115	0.444	1
Xpo4	0.0174695	-3.66446	0.115	0.444	1
Rgs11	0.0174695	-3.23721	0.115	0.444	1
Dync1i2	0.0178314	1.80326	0.769	0.333	1
Ppid	0.0180806	3.06107	0.538	0.111	1
Nfx1	0.0180806	2.83773	0.538	0.111	1
Ddx54	0.0180806	2.80927	0.538	0.111	1
Tomm7	0.0180806	2.72739	0.538	0.111	1
Zfp36	0.0180806	3.67549	0.538	0.111	1
Impdh2	0.0180806	3.94295	0.538	0.111	1
Dusp6	0.0180806	3.44516	0.538	0.111	1
Mon2	0.0180806	2.77162	0.538	0.111	1
Utp18	0.0180806	3.03003	0.538	0.111	1
Rasa1	0.0180806	2.43812	0.538	0.111	1
Nol12	0.0180806	2.20784	0.538	0.111	1
Abcf1	0.0180806	2.9995	0.538	0.111	1
Smad7	0.0180806	2.60793	0.538	0.111	1
Gramd1b	0.018234	-3.54904	0.231	0.556	1
Ank3	0.0182961	0.927278	0.923	0.889	1
Pgm1	0.018447	-2.51154	0.038	0.333	1
Zbtb8os	0.018447	-2.95719	0.038	0.333	1
3110021N24Rik	0.018447	-3.33482	0.038	0.333	1
Cdkn2c	0.018447	-3.07256	0.038	0.333	1
Arhgef33	0.018447	-3.05131	0.038	0.333	1
Kcnn2	0.018447	-2.85651	0.038	0.333	1
Map2k7	0.018539	-2.35169	0.423	0.667	1
Gng5	0.0185763	1.46864	0.885	0.444	1
Sphk1	0.0189727	2.07605	0.654	0.111	1
Ptbp1	0.0190805	1.37505	0.769	0.222	1
Polr1d	0.0190805	1.59453	0.731	0.333	1
Ikbip	0.0191271	-2.06436	0.346	0.667	1
Fam135a	0.0191334	-2.15826	0.192	0.556	1
Bmt2	0.0191334	-2.0425	0.192	0.556	1
Capn2	0.019228	1.88844	0.654	0.222	1
Vapa	0.0192656	1.76334	0.731	0.222	1
Hivep3	0.0195761	2.41281	0.615	0.111	1
Relb	0.0195761	2.10817	0.615	0.111	1
Jtb	0.0195761	-2.16442	0.385	0.778	1
Sox8	0.0195761	-1.86692	0.385	0.778	1
Rpl14	0.0197756	5.13075	0.692	0.556	1
Snrpd1	0.0197756	2.74534	0.692	0.556	1
Eef1g	0.0197756	4.40604	0.692	0.556	1
Eprs	0.0198395	1.52805	0.808	0.444	1
Mbd1	0.0200061	4.39438	0.577	0.111	1
Bcl2	0.0201975	-2.88659	0.115	0.444	1
Rab33b	0.0201975	-2.99276	0.115	0.444	1
Glrb	0.0201975	-3.37951	0.115	0.444	1
Mob3b	0.0201975	-3.67816	0.115	0.444	1
Rmnd5a	0.0201975	-3.93665	0.115	0.444	1
Fuz	0.0201975	-3.40454	0.115	0.444	1
Snrk	0.0201975	-3.41521	0.115	0.444	1
Gli3	0.0201975	-3.5124	0.115	0.444	1
Rfk	0.0201975	-3.74162	0.115	0.444	1
Prelp	0.0201982	-2.06425	0.308	0.667	1
Scg2	0.0202262	5.41793	0.538	0.111	1
E2f5	0.0202262	2.65425	0.538	0.111	1
Nasp	0.0202262	2.29664	0.538	0.111	1
Bsg	0.0202427	-1.01658	0.885	1	1
Espn	0.020269	-1.17423	0.923	1	1
Lsm12	0.020295	2.02912	0.692	0.333	1
Krit1	0.0203713	-1.7742	0.615	0.889	1
Eif5b	0.0210013	1.49104	0.885	0.667	1
Csnk1a1	0.0210013	1.02164	0.885	0.667	1
Rala	0.0211127	1.8828	0.654	0.111	1
Tfe3	0.0211127	1.61768	0.654	0.111	1
Tox2	0.0211127	-1.63599	0.423	0.778	1
Psmb4	0.0211547	1.57425	0.769	0.222	1
Tmem208	0.0211547	1.30138	0.769	0.222	1
Trp53	0.0211547	1.4286	0.769	0.222	1
Psmd2	0.0211547	1.58331	0.731	0.333	1
Rps15	0.0212277	1.28326	0.885	0.889	1
Pkm	0.0212868	3.44627	0.731	0.778	1
Uqcrb	0.0212868	3.57492	0.731	0.778	1
Rps2	0.0212868	2.8867	0.731	0.778	1
Rchy1	0.021369	2.00686	0.654	0.222	1
Epha4	0.021369	-2.56487	0.5	0.667	1
Dot1l	0.0213721	1.74609	0.731	0.222	1
Cacna1d	0.0213721	1.85105	0.731	0.222	1
Cirbp	0.0213801	-2.17742	0.346	0.667	1
Surf4	0.0214495	1.60288	0.692	0.222	1
Fyttd1	0.0214495	1.84493	0.654	0.333	1
Dpm1	0.0219023	2.32962	0.692	0.556	1
Rcc2	0.0221249	-2.171	0.038	0.333	1
Svip	0.0221249	-3.68942	0.038	0.333	1
Cep83os	0.0221249	-3.01863	0.038	0.333	1
Thap7	0.0221249	-3.19798	0.038	0.333	1
Bcl2l1	0.0223092	1.97893	0.577	0.111	1
Slbp	0.0223092	2.08827	0.577	0.111	1
Palld	0.0223092	3.07569	0.577	0.111	1
Pmm1	0.0223092	-1.70981	0.346	0.778	1
Rps4x	0.0223677	1.50582	0.923	0.889	1
Hmgb1	0.0223959	1.09027	0.923	1	1
Mgll	0.022606	-2.6083	0.308	0.667	1
Hey2	0.022606	-1.76013	0.308	0.667	1
Eif6	0.0229974	2.24687	0.577	0.222	1
Serp1	0.0229974	3.64069	0.577	0.222	1
Aars	0.0229974	2.98025	0.577	0.222	1
Rbmxl1	0.0229974	1.75908	0.577	0.222	1
Atp5o	0.0229974	3.12169	0.577	0.222	1
Gtf2h5	0.0229974	2.96763	0.577	0.222	1
Ndufv2	0.0229974	3.0512	0.577	0.222	1
Psmb1	0.0230385	1.71532	0.731	0.444	1
Smim40	0.0232151	-1.53051	0.077	0.444	1
Smo	0.0232592	-3.10125	0.231	0.556	1
Reck	0.02329	-2.50703	0.115	0.444	1
AU022252	0.02329	-3.84974	0.115	0.444	1
Gtf2ird1	0.02329	-3.36878	0.115	0.444	1
Ccn2	0.02329	-3.15126	0.115	0.444	1
Sfi1	0.02329	-2.84038	0.115	0.444	1
Atp6v1c1	0.02329	-2.45505	0.115	0.444	1
Cul7	0.02329	-2.75652	0.115	0.444	1
Lrp8	0.0234227	1.5712	0.769	0.222	1
Rlim	0.0234227	2.0378	0.731	0.333	1
Rps27	0.0236764	2.43775	0.654	0.444	1
Sgip1	0.0236764	3.37156	0.654	0.444	1
Pdap1	0.0236764	3.56741	0.654	0.444	1
Ube2s	0.0236764	3.25247	0.654	0.444	1
Rpl4	0.0236764	4.61414	0.654	0.444	1
Hnrnph3	0.0236764	3.24503	0.654	0.444	1
Dlg4	0.0236764	4.19828	0.654	0.444	1
Ccdc47	0.0236764	2.46188	0.654	0.444	1
Eif5a	0.0236764	4.00135	0.654	0.444	1
Nol7	0.0236764	3.43368	0.654	0.444	1
Srsf7	0.0236764	3.17853	0.654	0.444	1
Celf4	0.0237803	1.88502	0.692	0.222	1
Lsamp	0.0241621	-1.5479	0.808	0.778	1
Oip5os1	0.0242254	2.12812	0.692	0.556	1
Ednrb	0.0242478	1.59916	0.615	0.111	1
Macroh2a1	0.0242594	1.35575	0.808	0.444	1
Minar2	0.0243425	-3.04755	0.269	0.556	1
Phlda3	0.0246894	4.4349	0.423	0	1
Stat1	0.0246894	3.69453	0.423	0	1
Ccnyl1	0.0246894	2.72488	0.423	0	1
Fam126b	0.0246894	2.97771	0.423	0	1
Ptprj	0.0246894	2.89012	0.423	0	1
Dclk2	0.0246894	2.83533	0.423	0	1
Srm	0.0246894	3.02956	0.423	0	1
Ube2j2	0.0246894	2.7471	0.423	0	1
Iffo2	0.0246894	2.99018	0.423	0	1
Asap3	0.0246894	2.44299	0.423	0	1
Eif2b3	0.0246894	2.50518	0.423	0	1
Phactr4	0.0246894	1.99258	0.423	0	1
Cxcl1	0.0246894	5.01213	0.423	0	1
Dancr	0.0246894	2.94056	0.423	0	1
Sec13	0.0246894	2.5934	0.423	0	1
Xylt1	0.0246894	2.96982	0.423	0	1
Herc2	0.0246894	2.85513	0.423	0	1
Bax	0.0246894	3.01914	0.423	0	1
Ppp1r15a	0.0246894	3.25434	0.423	0	1
Ocel1	0.0246894	3.14212	0.423	0	1
Myd88	0.0246894	3.29742	0.423	0	1
Ddit3	0.0246894	2.88571	0.423	0	1
Ccl2	0.0246894	5.64177	0.423	0	1
Rpain	0.0246894	2.388	0.423	0	1
Zmynd15	0.0246894	2.60478	0.423	0	1
Gfap	0.0246894	5.45301	0.423	0	1
Zfp410	0.0246894	2.42524	0.423	0	1
Cpsf2	0.0246894	2.7631	0.423	0	1
Tmem251	0.0246894	2.716	0.423	0	1
Mideas	0.0246894	3.16064	0.423	0	1
Ahr	0.0246894	2.69854	0.423	0	1
Nup153	0.0246894	2.50743	0.423	0	1
Polr3d	0.0246894	2.76961	0.423	0	1
Ifitm7	0.0246894	2.98814	0.423	0	1
1110038B12Rik	0.0246894	3.25428	0.423	0	1
Fibp	0.0246894	2.39274	0.423	0	1
Kdm5d	0.0246894	2.58642	0.423	0	1
Fth1	0.0247243	-1.6483	1	1	1
Nab1	0.0248395	2.33795	0.577	0.111	1
Cyfip1	0.0248395	2.15071	0.577	0.111	1
Tmbim4	0.0248395	1.92511	0.577	0.111	1
Nfic	0.0248395	-2.35152	0.385	0.667	1
G3bp1	0.0249121	1.38532	0.731	0.556	1
Atp13a3	0.0249121	1.69344	0.731	0.556	1
Mia3	0.024969	2.74413	0.615	0.333	1
Srrt	0.024969	3.34491	0.615	0.333	1
Pole4	0.024969	3.37635	0.615	0.333	1
Papola	0.024969	2.16275	0.615	0.333	1
Ndufb10	0.024969	3.60382	0.615	0.333	1
Ago2	0.0251921	2.61061	0.538	0.111	1
Gm20342	0.0252595	-2.5997	0.308	0.667	1
Arf5	0.025465	1.83846	0.731	0.444	1
Rest	0.0254895	-1.84596	0.692	0.778	1
Pcnx	0.0255568	-1.72921	0.423	0.667	1
Rtbdn	0.0256296	-1.53051	0.115	0.556	1
Ebpl	0.0256296	-0.268427	0.115	0.556	1
Cabp4	0.0256296	-1.53046	0.115	0.556	1
Anxa5	0.0258988	1.86893	0.769	0.222	1
Prr5l	0.0258988	2.19771	0.731	0.333	1
Sqstm1	0.0259652	1.54696	0.846	0.444	1
Pde6g	0.0259652	-1.07723	0.654	1	1
Atp5j	0.0259652	2.76541	0.731	0.778	1
Fcho2	0.0260305	-2.04358	0.462	0.667	1
Zfta	0.026195	-2.72696	0.231	0.556	1
Trim8	0.0262804	2.17488	0.654	0.222	1
Uspl1	0.0263276	1.9271	0.692	0.222	1
Mtpn	0.0263276	2.00844	0.654	0.333	1
Trim9	0.0263276	-1.89651	0.5	0.778	1
Pnrc2	0.026348	1.63788	0.846	0.556	1
Leng8	0.026348	-1.48703	0.769	0.778	1
Rncr4	0.0264248	-1.53051	0.038	0.333	1
Klhdc8b	0.0264248	-1.6812	0.038	0.333	1
Gm28875	0.0264248	-0.566002	0.038	0.333	1
Ankrd33	0.0264248	-1.53051	0.038	0.333	1
Gm36684	0.0264248	-1.89761	0.038	0.333	1
Gstp1	0.0264248	-1.51181	0.038	0.333	1
Cdc42	0.026647	1.19904	0.923	0.444	1
Selenok	0.026647	1.22454	0.923	0.444	1
Cdv3	0.0267591	1.46169	0.769	0.333	1
Pum1	0.0267731	1.38924	0.808	0.444	1
Col27a1	0.0267856	-2.0572	0.115	0.444	1
Myadm	0.0267856	-2.43034	0.115	0.444	1
Appl2	0.0267856	-2.27166	0.115	0.444	1
Ngly1	0.0267856	-2.84517	0.115	0.444	1
B4galt5	0.0269265	1.70576	0.615	0.111	1
Septin11	0.0269265	2.43868	0.615	0.111	1
Atf4	0.0270331	1.06092	0.923	0.667	1
Tuba1a	0.0270331	1.21583	0.846	0.889	1
Gpm6b	0.0272053	-0.806816	0.923	0.889	1
Ddx3x	0.0274945	1.58708	0.731	0.556	1
Fxr1	0.0275362	1.89732	0.692	0.333	1
Eif4e	0.0276147	2.08581	0.577	0.111	1
Jund	0.027661	1.19131	0.885	0.444	1
Igbp1	0.0277412	-1.84894	0.192	0.556	1
AI837181	0.0280487	2.05112	0.538	0.111	1
Greb1	0.0281097	-0.789463	0.577	0.889	1
Ash1l	0.0281122	0.434151	0.846	0.333	1
Abi2	0.0281784	2.4864	0.5	0.111	1
Uap1	0.0281784	3.30565	0.5	0.111	1
Usp50	0.0281784	2.7383	0.5	0.111	1
Irf2bp1	0.0281784	2.42288	0.5	0.111	1
Sgpl1	0.0281784	2.91588	0.5	0.111	1
Eif3d	0.0281784	2.82432	0.5	0.111	1
Banf1	0.0281784	2.40111	0.5	0.111	1
Psd	0.0281784	2.4662	0.5	0.111	1
Spag9	0.0282028	1.16684	0.885	0.667	1
Trappc6b	0.0283591	1.82081	0.577	0.222	1
Ctsl	0.0285807	1.3727	0.962	0.889	1
Nav3	0.0285981	0.793862	0.769	0.222	1
Raph1	0.0285981	1.85796	0.731	0.333	1
Rps5	0.028621	1.68641	0.808	0.556	1
Hps3	0.028841	-1.23727	0.654	0.111	1
Cox5a	0.0289381	3.12378	0.654	0.444	1
Far1	0.0290301	1.09888	0.846	0.556	1
Cstb	0.0290828	2.41281	0.654	0.222	1
Irf2	0.0295185	1.51642	0.769	0.333	1
Tcea1	0.0295185	2.1363	0.692	0.556	1
Cox7b	0.0295185	2.59754	0.692	0.556	1
Kansl1l	0.0295789	-1.7589	0.346	0.667	1
Cst3	0.0295899	1.61002	0.846	0.778	1
Mfge8	0.029762	-1.58187	0.808	1	1
Hdac1	0.0298569	1.52884	0.615	0.111	1
Tcf4	0.0299919	-0.800851	0.962	1	1
Gna13	0.0303045	1.18317	0.808	0.333	1
Insr	0.0304571	1.21735	0.885	0.444	1
Atp5h	0.0305779	1.83266	0.615	0.333	1
Nipal3	0.0305793	-2.59437	0.269	0.556	1
Capzb	0.0306533	2.33555	0.577	0.111	1
Ntn4	0.0306533	-2.21869	0.385	0.667	1
Rin2	0.0307253	-2.35386	0.115	0.444	1
Manea	0.0307253	-2.97529	0.115	0.444	1
Thyn1	0.0307253	-2.27603	0.115	0.444	1
Krt10	0.0307253	-2.92651	0.115	0.444	1
Copb1	0.0311803	2.20102	0.538	0.111	1
Crkl	0.0311803	1.57129	0.538	0.111	1
Tef	0.031272	-0.865608	0.192	0.556	1
Nr2c2ap	0.0313834	2.29139	0.5	0.111	1
Meg3	0.0313834	-1.67765	0.308	0.667	1
Fbxo11	0.0314222	-1.61025	0.423	0.667	1
Hectd1	0.0315363	1.74947	0.692	0.444	1
Psmb7	0.031909	1.9114	0.615	0.222	1
Atp6v1b2	0.031909	2.06372	0.615	0.222	1
Dcaf8	0.031909	-1.29118	0.423	0.778	1
Mapk10	0.0319271	1.09927	0.731	0.222	1
Tead1	0.031944	0.467298	0.846	0.556	1
Ankrd17	0.0321385	2.0624	0.654	0.222	1
Trim35	0.0321385	1.72569	0.654	0.222	1
Cdh11	0.0322848	-1.16732	0.769	0.889	1
Tank	0.0325192	1.26509	0.769	0.333	1
Fau	0.0327244	1.68385	0.885	0.778	1
Prdx6	0.0329204	-1.09887	0.923	0.889	1
Txndc15	0.0329493	-1.53561	0.269	0.667	1
Ndfip1	0.0329695	0.803246	0.962	1	1
Rgs2	0.0330377	-2.42777	0.231	0.556	1
Nudt7	0.0330377	-2.29129	0.231	0.556	1
Odr4	0.0332403	-2.9068	0.154	0.444	1
Sox12	0.0332403	-3.78395	0.154	0.444	1
Phgdh	0.0332403	-2.43966	0.154	0.444	1
Terf2	0.0332403	-3.48895	0.154	0.444	1
Tmod2	0.0332403	-3.44863	0.154	0.444	1
Epdr1	0.0332403	-3.01638	0.154	0.444	1
Tulp4	0.0333579	0.66536	0.769	0.444	1
Hnrnpa0	0.0341151	1.47382	0.731	0.444	1
Rasa4	0.0341821	-3.24988	0.269	0.556	1
Snrpe	0.0346073	2.42636	0.538	0.111	1
Otub1	0.0346073	2.04498	0.538	0.111	1
Caprin1	0.0346401	1.25509	0.808	0.556	1
Tnrc6b	0.0346401	1.66219	0.769	0.667	1
Psmb5	0.0347297	2.18172	0.692	0.444	1
Spty2d1	0.0347648	2.30097	0.577	0.222	1
Ncald	0.0347648	-1.17109	0.423	0.667	1
Yes1	0.0348963	1.75336	0.5	0.111	1
Rhou	0.0348963	1.98439	0.5	0.111	1
Pdxk	0.0348963	2.0012	0.5	0.111	1
Socs3	0.0348963	3.34316	0.5	0.111	1
Ap3m1	0.0348963	2.21253	0.5	0.111	1
Pygb	0.0351525	-2.60665	0.115	0.444	1
Rab11fip3	0.0351525	-3.07767	0.115	0.444	1
Ivns1abp	0.0351769	1.84313	0.731	0.222	1
Slc19a2	0.0351815	2.46221	0.385	0	1
Rabif	0.0351815	2.79861	0.385	0	1
Zcchc2	0.0351815	2.49707	0.385	0	1
Uck2	0.0351815	3.02628	0.385	0	1
Phf20	0.0351815	2.52278	0.385	0	1
Ube2v1	0.0351815	2.89731	0.385	0	1
Lnpk	0.0351815	2.08333	0.385	0	1
Sec16a	0.0351815	2.32883	0.385	0	1
Gm12534	0.0351815	2.3165	0.385	0	1
Siah2	0.0351815	2.6668	0.385	0	1
9530097N15Rik	0.0351815	2.82868	0.385	0	1
Exosc10	0.0351815	2.11717	0.385	0	1
Gnl2	0.0351815	2.706	0.385	0	1
Mfsd2a	0.0351815	1.87051	0.385	0	1
Fam214b	0.0351815	2.19522	0.385	0	1
Agrn	0.0351815	2.0609	0.385	0	1
Rbpj	0.0351815	3.35601	0.385	0	1
Mtf2	0.0351815	2.21365	0.385	0	1
Gbp6	0.0351815	3.58411	0.385	0	1
1810058I24Rik	0.0351815	2.68725	0.385	0	1
Zc3hav1	0.0351815	2.99613	0.385	0	1
Tada3	0.0351815	2.25123	0.385	0	1
Ltbr	0.0351815	2.98784	0.385	0	1
Exoc6b	0.0351815	2.81528	0.385	0	1
Axl	0.0351815	3.00768	0.385	0	1
Ifitm3	0.0351815	4.93105	0.385	0	1
Nfkbib	0.0351815	1.72207	0.385	0	1
Rras2	0.0351815	3.00739	0.385	0	1
Itpripl2	0.0351815	2.3243	0.385	0	1
E2f4	0.0351815	2.158	0.385	0	1
Cbfb	0.0351815	2.59253	0.385	0	1
Ctu2	0.0351815	2.94108	0.385	0	1
Dlc1	0.0351815	2.67543	0.385	0	1
Tirap	0.0351815	2.74855	0.385	0	1
Mettl1	0.0351815	2.20151	0.385	0	1
Ipmk	0.0351815	1.89132	0.385	0	1
Mrpl54	0.0351815	2.68769	0.385	0	1
Upp1	0.0351815	3.78424	0.385	0	1
Lrrc59	0.0351815	2.50395	0.385	0	1
Flot2	0.0351815	2.35013	0.385	0	1
Xaf1	0.0351815	3.15939	0.385	0	1
Gjc1	0.0351815	2.54553	0.385	0	1
Serpina3n	0.0351815	4.61531	0.385	0	1
Fcf1	0.0351815	2.70282	0.385	0	1
Actn1	0.0351815	2.40576	0.385	0	1
Erap1	0.0351815	2.42418	0.385	0	1
Utp15	0.0351815	2.23941	0.385	0	1
Irf9	0.0351815	2.91095	0.385	0	1
Dcaf13	0.0351815	2.21168	0.385	0	1
Brix1	0.0351815	2.85366	0.385	0	1
Acat3	0.0351815	3.20512	0.385	0	1
Tgif1	0.0351815	3.34784	0.385	0	1
Rbbp8	0.0351815	2.37737	0.385	0	1
Wdr36	0.0351815	2.15716	0.385	0	1
Exoc6	0.0351815	2.595	0.385	0	1
Syap1	0.0351815	2.15826	0.385	0	1
Prkx	0.0351815	2.56824	0.385	0	1
Ppig	0.0352526	2.16529	0.615	0.222	1
Wsb2	0.0354654	1.55082	0.654	0.222	1
mt-Co3	0.0354679	1.99176	0.846	0.667	1
mt-Nd2	0.0357068	2.78807	0.731	0.667	1
Morf4l2	0.0357775	1.16669	0.769	0.333	1
Prdx1	0.0359359	1.41487	0.923	0.667	1
Rps10	0.0360661	1.23823	0.923	0.778	1
Ckb	0.0361966	-0.812497	0.962	1	1
Diras2	0.0364382	-1.6904	0.346	0.667	1
AW047730	0.0365471	1.49104	0.615	0.111	1
Fndc3b	0.0365471	1.27766	0.615	0.111	1
Resf1	0.0365471	0.98212	0.615	0.111	1
Tmem161b	0.0365471	1.12266	0.615	0.111	1
Cox4i1	0.0366707	2.22452	0.692	0.667	1
Rps3a1	0.0367833	1.5458	0.885	0.444	1
Prcd	0.0368238	-1.00421	0.154	0.556	1
Eif4g1	0.0374195	0.956296	0.846	0.333	1
Mob1a	0.037599	1.61834	0.577	0.111	1
Timm17a	0.037599	3.11367	0.538	0.222	1
Sp3	0.037599	2.76769	0.538	0.222	1
Snhg12	0.037599	3.28659	0.538	0.222	1
Thap12	0.037599	3.00962	0.538	0.222	1
Mphosph6	0.037599	2.54835	0.538	0.222	1
Wwc2	0.037599	2.72817	0.538	0.222	1
Cwf19l2	0.037599	3.27626	0.538	0.222	1
Pcdh15	0.037599	3.40695	0.538	0.222	1
Nfyb	0.037599	2.73473	0.538	0.222	1
Nemf	0.037599	2.4024	0.538	0.222	1
Bag5	0.037599	2.37597	0.538	0.222	1
Exoc3	0.037599	3.38487	0.538	0.222	1
Dph3	0.037599	3.07244	0.538	0.222	1
Srp19	0.037599	3.11152	0.538	0.222	1
Dpysl3	0.037599	3.25651	0.538	0.222	1
Mid1ip1	0.037599	-2.15544	0.385	0.667	1
Mttp	0.0377219	-3.27072	0.154	0.444	1
Anks1	0.0377219	-3.25687	0.154	0.444	1
Rhoa	0.0380351	1.20697	0.846	0.444	1
Plxnb1	0.0381417	-2.01753	0.269	0.556	1
Rida	0.0381417	-2.53404	0.269	0.556	1
Ddah2	0.0381417	-2.61174	0.269	0.556	1
Arl8a	0.0381952	1.50044	0.731	0.333	1
Slirp	0.0381952	1.15184	0.731	0.333	1
Gtpbp4	0.0381952	1.29721	0.731	0.333	1
Trio	0.0381952	1.46235	0.731	0.333	1
Ythdc1	0.0381952	-1.70718	0.577	0.778	1
Snrpb	0.0381952	3.46915	0.654	0.556	1
Cpe	0.0381952	2.8856	0.654	0.556	1
Mef2a	0.038351	1.87369	0.538	0.111	1
Atxn2	0.0384066	2.14005	0.577	0.222	1
Celsr2	0.0384066	-1.78275	0.423	0.667	1
Tex2	0.0387396	1.99496	0.5	0.111	1
Ppp2r1a	0.0387396	1.6404	0.5	0.111	1
Amotl1	0.0388907	2.32521	0.615	0.222	1
mt-Cytb	0.038915	2.35362	0.846	0.667	1
Rpl26	0.038915	2.28255	0.769	0.889	1
Zbtb7a	0.03901	1.66887	0.654	0.333	1
Bnip3l	0.0393102	-1.14827	0.615	0.778	1
Fam76a	0.0395008	-2.38922	0.192	0.556	1
Dusp16	0.0402598	1.25934	0.808	0.333	1
Ist1	0.0403459	0.705125	0.615	0.111	1
Tmem65	0.0403459	0.825143	0.615	0.111	1
Trip11	0.0410044	1.96269	0.615	0.333	1
Srpk1	0.0410044	1.40903	0.615	0.333	1
Saraf	0.0410553	0.734157	0.769	0.556	1
Dstyk	0.0413561	-1.96895	0.231	0.556	1
Prpsap1	0.0413561	-2.19421	0.231	0.556	1
ENSMUSG00000115801	0.0415258	0.693927	0.962	0.889	1
Pdlim7	0.0415471	1.49508	0.577	0.111	1
Selenow	0.0417089	1.26737	0.808	0.556	1
Atp6v0b	0.0417089	-1.39261	0.731	0.778	1
Ralgds	0.0424335	2.10094	0.538	0.111	1
Sbds	0.0424335	2.09729	0.538	0.111	1
Ahnak	0.0424335	1.76508	0.538	0.111	1
Grk3	0.0424846	-2.86016	0.269	0.556	1
Itgav	0.0426427	1.38135	0.846	0.667	1
Atp2a2	0.0426427	1.33357	0.846	0.667	1
Cnbp	0.0426427	1.05498	0.846	0.667	1
Srp9	0.042843	2.81734	0.577	0.333	1
Raly	0.042843	2.34664	0.577	0.333	1
Pcna	0.042843	3.21232	0.577	0.333	1
Arhgef26	0.042843	2.88471	0.577	0.333	1
Camta1	0.042843	2.52539	0.577	0.333	1
Ndufb6	0.042843	3.2913	0.577	0.333	1
Ube2k	0.042843	3.52359	0.577	0.333	1
Hadha	0.042843	2.30685	0.577	0.333	1
Gpi1	0.042843	3.35318	0.577	0.333	1
Timm13	0.042843	2.84347	0.577	0.333	1
Alyref	0.042843	2.74281	0.577	0.333	1
Cct8	0.042843	3.3958	0.577	0.333	1
Zfp516	0.042843	2.93263	0.577	0.333	1
Cflar	0.0428914	1.47496	0.692	0.222	1
ENSMUSG00000021745	0.0428914	1.32823	0.692	0.222	1
H2-Q4	0.0428914	1.80644	0.692	0.222	1
Atp5d	0.0428914	3.71482	0.615	0.444	1
Atp5g1	0.0428914	3.24077	0.615	0.444	1
Fam104a	0.0428914	3.87568	0.615	0.444	1
Tars	0.0429368	2.04426	0.5	0.111	1
Rbm17	0.0429815	2.88708	0.462	0.111	1
Ube2q1	0.0429815	2.94671	0.462	0.111	1
Snhg8	0.0429815	2.96119	0.462	0.111	1
Usp1	0.0429815	2.49485	0.462	0.111	1
Yrdc	0.0429815	2.11585	0.462	0.111	1
Ddi2	0.0429815	2.14085	0.462	0.111	1
Tomm5	0.0429815	3.08751	0.462	0.111	1
Nip7	0.0429815	3.21454	0.462	0.111	1
Eif3g	0.0429815	3.24069	0.462	0.111	1
Cul5	0.0429815	2.83319	0.462	0.111	1
Mrpl12	0.0429815	2.86276	0.462	0.111	1
2410006H16Rik	0.0429815	2.69351	0.462	0.111	1
Acadvl	0.0429815	2.30027	0.462	0.111	1
C1qbp	0.0429815	3.00014	0.462	0.111	1
Ccdc25	0.0429815	3.26631	0.462	0.111	1
Asap1	0.0429815	3.32457	0.462	0.111	1
Ube2l3	0.0429815	2.34491	0.462	0.111	1
Lsg1	0.0429815	2.52899	0.462	0.111	1
Btbd9	0.0429815	3.57633	0.462	0.111	1
Noc3l	0.0429815	2.37487	0.462	0.111	1
Elob	0.04317	1.3717	0.923	0.667	1
Actg1	0.0434048	0.948683	0.962	0.778	1
Tpt1	0.0434636	1.11469	1	1	1
Rnf152	0.0438677	-3.97028	0.077	0.333	1
Gpsm1	0.0438677	-5.17513	0.077	0.333	1
Cacfd1	0.0438677	-2.77205	0.077	0.333	1
Rsu1	0.0438677	-3.74553	0.077	0.333	1
Ralgps1	0.0438677	-2.62723	0.077	0.333	1
Sclt1	0.0438677	-4.11051	0.077	0.333	1
Rwdd3	0.0438677	-3.75243	0.077	0.333	1
Stmn1	0.0438677	-3.22541	0.077	0.333	1
Atp13a2	0.0438677	-3.32048	0.077	0.333	1
Nfyc	0.0438677	-3.07161	0.077	0.333	1
Crebl2	0.0438677	-2.27069	0.077	0.333	1
Fkbp14	0.0438677	-3.75717	0.077	0.333	1
Tafa4	0.0438677	-3.17851	0.077	0.333	1
Fbxo27	0.0438677	-3.44596	0.077	0.333	1
Tgfbr3l	0.0438677	-3.31939	0.077	0.333	1
Nphp3	0.0438677	-4.41566	0.077	0.333	1
Ctdspl	0.0438677	-3.17184	0.077	0.333	1
Ppcdc	0.0438677	-2.88852	0.077	0.333	1
Smpd2	0.0438677	-3.28046	0.077	0.333	1
4930430F08Rik	0.0438677	-3.89923	0.077	0.333	1
Ssh2	0.0438677	-3.55793	0.077	0.333	1
Cdkl3	0.0438677	-3.27451	0.077	0.333	1
Exoc7	0.0438677	-2.98616	0.077	0.333	1
Fasn	0.0438677	-3.66877	0.077	0.333	1
2900052L18Rik	0.0438677	-3.7524	0.077	0.333	1
2700049A03Rik	0.0438677	-2.62016	0.077	0.333	1
Dtd2	0.0438677	-2.49501	0.077	0.333	1
A830082K12Rik	0.0438677	-3.06446	0.077	0.333	1
Acot13	0.0438677	-3.68842	0.077	0.333	1
Septin3	0.0438677	-3.68312	0.077	0.333	1
Mettl7a1	0.0438677	-2.60189	0.077	0.333	1
Ufd1	0.0438677	-4.73015	0.077	0.333	1
Dipk1c	0.0438677	-3.61422	0.077	0.333	1
Cpeb3	0.0438677	-5.31173	0.077	0.333	1
Fam199x	0.0438677	-4.68799	0.077	0.333	1
Polb	0.0445582	1.36317	0.692	0.333	1
Pax6	0.0449334	-1.77048	0.808	0.889	1
Flna	0.0449861	0.727608	0.846	0.333	1
Clstn1	0.0449861	3.8218	0.692	0.778	1
Birc2	0.0450908	2.40615	0.615	0.333	1
Rcn2	0.045162	-2.4936	0.654	0.667	1
Nmd3	0.0458409	1.71478	0.538	0.222	1
Ssbp1	0.0458409	2.21307	0.538	0.222	1
Garre1	0.0458409	1.98395	0.538	0.222	1
Iftap	0.0458409	-2.24562	0.385	0.667	1
Cisd2	0.0460137	1.16996	0.731	0.333	1
Upf2	0.046141	-2.10904	0.231	0.556	1
Gnptg	0.046141	-1.77954	0.231	0.556	1
Mapk6	0.0466688	2.08808	0.577	0.222	1
ENSMUSG00000095041	0.0466688	-1.5431	0.423	0.667	1
Sri	0.0468777	2.04819	0.538	0.111	1
Egfr	0.0468777	1.49927	0.538	0.111	1
Nfkb2	0.0468777	1.70575	0.538	0.111	1
Ilf2	0.0470944	1.59886	0.654	0.333	1
Romo1	0.0471296	2.41272	0.577	0.333	1
Hmgb2	0.0471296	2.4358	0.577	0.333	1
Nmt1	0.0471296	1.83392	0.577	0.333	1
Maged1	0.0471296	-1.87117	0.462	0.667	1
Ddit4	0.0472387	-2.62496	0.269	0.556	1
Cdk6	0.0472596	0.743557	0.654	0.222	1
Cul3	0.0472691	1.7048	0.692	0.556	1
Taf15	0.047512	2.12699	0.5	0.111	1
Socs6	0.047512	2.47506	0.5	0.111	1
Stard3nl	0.047512	-2.63422	0.346	0.556	1
Rpl41	0.0475369	1.21649	1	0.889	1
Cpeb2	0.0476625	2.15942	0.462	0.111	1
Myo1e	0.0476625	2.12171	0.462	0.111	1
Dusp22	0.0476625	1.9031	0.462	0.111	1
Acaca	0.0482394	-2.25225	0.154	0.444	1
Csad	0.0482394	-2.59404	0.154	0.444	1
Metrn	0.0482394	-2.61574	0.154	0.444	1
Hdhd2	0.0482394	-2.90436	0.154	0.444	1
mt-Nd1	0.0483365	2.7642	0.731	0.556	1
Timp2	0.0483521	-0.890894	0.731	0.889	1
Wwtr1	0.0488618	1.6463	0.692	0.333	1
Atf3	0.0494251	3.24542	0.346	0	1
Npl	0.0494251	2.32006	0.346	0	1
Uggt1	0.0494251	2.16309	0.346	0	1
Traf6	0.0494251	2.01469	0.346	0	1
Timm10	0.0494251	2.47714	0.346	0	1
Tgm2	0.0494251	2.59254	0.346	0	1
Ptx3	0.0494251	3.50526	0.346	0	1
Tiparp	0.0494251	2.58435	0.346	0	1
Gbp5	0.0494251	4.57385	0.346	0	1
Etv3	0.0494251	2.17794	0.346	0	1
Aimp1	0.0494251	2.31787	0.346	0	1
Tex10	0.0494251	2.12632	0.346	0	1
Mrto4	0.0494251	2.07869	0.346	0	1
Gmeb1	0.0494251	2.05765	0.346	0	1
Spsb1	0.0494251	3.27891	0.346	0	1
Zkscan1	0.0494251	2.72279	0.346	0	1
Rbm33	0.0494251	2.20392	0.346	0	1
Lmtk2	0.0494251	1.84133	0.346	0	1
Mepce	0.0494251	1.59147	0.346	0	1
Cxcl12	0.0494251	3.86089	0.346	0	1
Arpc4	0.0494251	2.78901	0.346	0	1
Gadd45a	0.0494251	3.08475	0.346	0	1
Paip2b	0.0494251	2.04646	0.346	0	1
Ercc1	0.0494251	1.87023	0.346	0	1
Mphosph10	0.0494251	2.34273	0.346	0	1
Thumpd1	0.0494251	1.90497	0.346	0	1
Plekhf1	0.0494251	2.77419	0.346	0	1
Ehd2	0.0494251	2.23107	0.346	0	1
Abhd17c	0.0494251	2.31672	0.346	0	1
Trappc5	0.0494251	2.1328	0.346	0	1
Dlat	0.0494251	1.77942	0.346	0	1
Csrnp1	0.0494251	2.60489	0.346	0	1
Washc4	0.0494251	2.33723	0.346	0	1
Sf3b5	0.0494251	2.51701	0.346	0	1
Cnksr3	0.0494251	2.16746	0.346	0	1
Zdhhc17	0.0494251	2.23155	0.346	0	1
Acbd4	0.0494251	2.54298	0.346	0	1
Tax1bp3	0.0494251	2.2528	0.346	0	1
Drg1	0.0494251	2.88312	0.346	0	1
Trim47	0.0494251	2.45289	0.346	0	1
Prorsd1	0.0494251	2.47321	0.346	0	1
Polr1f	0.0494251	2.45128	0.346	0	1
Eif2s1	0.0494251	2.74809	0.346	0	1
Ppp1r13b	0.0494251	2.27277	0.346	0	1
Cdca4	0.0494251	1.73529	0.346	0	1
Nsun2	0.0494251	2.23939	0.346	0	1
Nop16	0.0494251	2.25307	0.346	0	1
Zscan26	0.0494251	1.86222	0.346	0	1
Nop9	0.0494251	2.64624	0.346	0	1
Sap18	0.0494251	2.25887	0.346	0	1
B930095G15Rik	0.0494251	2.16268	0.346	0	1
Prkcd	0.0494251	2.54731	0.346	0	1
Mettl6	0.0494251	1.97493	0.346	0	1
Kctd17	0.0494251	3.12816	0.346	0	1
Josd1	0.0494251	2.43253	0.346	0	1
Rps19bp1	0.0494251	2.33146	0.346	0	1
Otulin	0.0494251	2.62471	0.346	0	1
Zbtb11	0.0494251	2.06389	0.346	0	1
Fam43a	0.0494251	3.39659	0.346	0	1
Runx1	0.0494251	3.31893	0.346	0	1
Dynlt2a2	0.0494251	2.28844	0.346	0	1
Pggt1b	0.0494251	2.53236	0.346	0	1
Slc39a6	0.0494251	2.47169	0.346	0	1
Pprc1	0.0494251	2.00261	0.346	0	1
Ostf1	0.0494251	1.86839	0.346	0	1
Xpnpep1	0.0494251	2.2115	0.346	0	1
Bcor	0.0494251	2.33213	0.346	0	1
Timm8a1	0.0494251	2.78398	0.346	0	1
Ddx6	0.0494582	1.24513	0.731	0.444	1
Atxn1	0.049499	-1.61285	0.192	0.556	1
mt-Nd4l	0.0495154	2.33232	0.615	0.333	1
Ywhae	0.0496751	0.824206	0.962	0.889	1
Pcbp1	0.0499625	0.988466	0.846	0.444	1
Rdx	0.0499625	1.19889	0.808	0.556	1
Pebp1	0.0499625	1.29497	0.769	0.667	1
Eif4h	0.0504034	1.75566	0.692	0.444	1
Rnf4	0.0505025	0.957834	0.577	0.111	1
Dapl1	0.0505025	-0.513942	0.385	0.667	1
Tada1	0.0507791	-2.31712	0.077	0.333	1
B4galt3	0.0507791	-3.84689	0.077	0.333	1
Alg6	0.0507791	-2.8498	0.077	0.333	1
Cyp2j13	0.0507791	-2.45865	0.077	0.333	1
Cibar1	0.0507791	-2.75889	0.077	0.333	1
Gm16552	0.0507791	-2.62338	0.077	0.333	1
Ccdc77	0.0507791	-3.03574	0.077	0.333	1
Tom1	0.0507791	-2.43773	0.077	0.333	1
Zfp287	0.0507791	-2.9452	0.077	0.333	1
Clmn	0.0507791	-2.83715	0.077	0.333	1
Npff	0.0507791	-2.8213	0.077	0.333	1
Zfp523	0.0507791	-2.72571	0.077	0.333	1
Chmp1b	0.0507791	-2.53826	0.077	0.333	1
Gcnt2	0.0511412	1.48247	0.731	0.222	1
Grid2	0.0511412	-2.16775	0.577	0.667	1
Stx12	0.0513318	1.89594	0.577	0.222	1
Dusp3	0.0513318	1.85185	0.577	0.222	1
Cfl2	0.0514742	1.28661	0.808	0.444	1
Glipr2	0.0517072	1.68015	0.538	0.111	1
Celf1	0.0517317	1.33681	0.769	0.333	1
Nfia	0.0517317	-1.16342	0.615	0.778	1
Kif1b	0.0517624	0.482377	0.923	0.778	1
Eif1ax	0.0517713	1.27585	0.615	0.222	1
Btbd1	0.0517713	1.91442	0.577	0.333	1
Rcor3	0.051829	-1.48531	0.115	0.444	1
Tlcd3b	0.051829	-1.53051	0.115	0.444	1
Paqr9	0.0524325	-1.98642	0.269	0.556	1
Tsc22d1	0.0524325	-1.87137	0.269	0.556	1
Ogfr	0.0524904	1.99269	0.5	0.111	1
Spred3	0.0524904	2.46559	0.5	0.111	1
D8Ertd738e	0.0524904	1.72862	0.5	0.111	1
Atat1	0.0524904	2.05588	0.5	0.111	1
Grip2	0.0524904	-2.56648	0.346	0.556	1
Igsf9b	0.0524904	-2.33805	0.346	0.556	1
Clic4	0.0527648	3.14256	0.462	0.111	1
Eif3c	0.0528603	1.32072	0.769	0.444	1
Dpysl2	0.0528603	-1.59269	0.654	0.778	1
Cacng4	0.053509	-1.15783	0.538	0.778	1
Ywhag	0.0538039	2.03516	0.769	0.556	1
Prrc2c	0.0540769	1.45447	0.885	0.889	1
Syne2	0.0540921	1.54478	0.731	0.444	1
Peds1	0.0543611	-3.27778	0.154	0.444	1
6430590A07Rik	0.0543611	-2.86191	0.154	0.444	1
Nat8f1	0.0543611	-2.11853	0.154	0.444	1
Pdgfrl	0.0543611	-2.79123	0.154	0.444	1
Sirt7	0.0543611	-2.5869	0.154	0.444	1
Calcoco1	0.0543611	-2.69531	0.154	0.444	1
Ndufb9	0.0551388	1.814	0.692	0.444	1
Tspan15	0.0551388	-1.46997	0.577	0.778	1
Chfr	0.0553927	-2.81197	0.192	0.444	1
Clip3	0.0553927	-3.24447	0.192	0.444	1
Tmem184c	0.0553927	-2.55438	0.192	0.444	1
Tmem19	0.0553927	-3.42975	0.192	0.444	1
Mat2b	0.0553927	-3.70786	0.192	0.444	1
Fgf9	0.0553927	-2.71795	0.192	0.444	1
Abhd4	0.0553927	-2.8884	0.192	0.444	1
Nlgn3	0.0553927	-3.08929	0.192	0.444	1
Snhg3	0.0555549	0.994618	0.577	0.111	1
Ikzf5	0.0555549	1.83322	0.538	0.222	1
Ppp1cb	0.0565441	1.40798	0.654	0.333	1
Gabarapl2	0.0565441	-1.51621	0.5	0.778	1
Cd9	0.056581	-0.545039	0.885	1	1
Rnf11	0.0567896	1.5648	0.615	0.222	1
B4galt6	0.0567896	1.66854	0.615	0.222	1
Cmip	0.0568311	1.15056	0.654	0.222	1
Nop58	0.0577327	1.61589	0.731	0.556	1
Tia1	0.0577327	-1.47652	0.654	0.778	1
Ptprs	0.0577327	-1.13296	0.654	0.778	1
Nrg1	0.0578976	1.94701	0.5	0.111	1
Zfp467	0.0580953	-2.43337	0.269	0.556	1
Kctd6	0.0580953	-1.85119	0.269	0.556	1
Gldc	0.0580953	-2.0543	0.269	0.556	1
Lrrc8c	0.0583159	2.4918	0.462	0.111	1
Zfp703	0.0583159	1.71104	0.462	0.111	1
Sar1a	0.0583159	2.15108	0.462	0.111	1
Eea1	0.0583159	2.70032	0.462	0.111	1
Herpud1	0.0583159	-2.29514	0.308	0.556	1
Ctsc	0.0585197	2.04864	0.692	0.333	1
Pomp	0.0585215	0.689305	0.885	0.667	1
Dolpp1	0.0585802	-2.18826	0.077	0.333	1
Lrrc40	0.0585802	-2.4913	0.077	0.333	1
Plod1	0.0585802	-2.32049	0.077	0.333	1
Shroom3	0.0585802	-2.39439	0.077	0.333	1
Cped1	0.0585802	-2.12694	0.077	0.333	1
Mmaa	0.0585802	-2.55629	0.077	0.333	1
AU041133	0.0585802	-2.47629	0.077	0.333	1
Ppwd1	0.0585802	-2.80143	0.077	0.333	1
Grina	0.0590828	3.0731	0.654	0.667	1
Pros1	0.0595437	0.818427	0.885	0.333	1
Ugcg	0.0595437	1.54118	0.808	0.556	1
Smg7	0.059727	2.93082	0.5	0.222	1
Ankrd13c	0.059727	2.12257	0.5	0.222	1
Mast2	0.059727	2.53813	0.5	0.222	1
Hdgfl3	0.059727	3.33287	0.5	0.222	1
Otud4	0.059727	2.77422	0.5	0.222	1
Cnot1	0.059727	3.48447	0.5	0.222	1
Mybbp1a	0.059727	3.06181	0.5	0.222	1
Nol11	0.059727	3.29724	0.5	0.222	1
Emc6	0.059727	3.02093	0.5	0.222	1
Zmym5	0.059727	3.14902	0.5	0.222	1
Ndufa6	0.059727	2.92827	0.5	0.222	1
8030462N17Rik	0.059727	2.64079	0.5	0.222	1
Pten	0.059727	1.97614	0.5	0.222	1
Vbp1	0.059727	2.70779	0.5	0.222	1
Gm8797	0.0601974	0.859773	0.846	0.556	1
Rpl22	0.0602393	1.30438	0.731	0.333	1
Sox2	0.0607065	-0.72172	0.731	1	1
mt-Co2	0.0607065	1.65889	0.846	0.667	1
Mdm2	0.0610216	2.13794	0.538	0.222	1
Inhba	0.0610216	3.93953	0.538	0.222	1
Tmem80	0.0611178	-1.71944	0.154	0.444	1
Slc25a17	0.0611178	-2.07494	0.154	0.444	1
Emc4	0.0611677	-0.984986	0.5	0.889	1
Tspan3	0.0613618	-1.43989	0.846	0.889	1
Ddx42	0.0615388	-1.04919	0.192	0.556	1
Sat1	0.061544	1.60121	1	0.556	1
Tjp1	0.0618314	0.973719	0.692	0.222	1
Met	0.0618314	1.04778	0.654	0.333	1
Rassf1	0.0618314	1.72168	0.654	0.333	1
Msantd4	0.0618314	-1.15208	0.5	0.778	1
Drap1	0.0618314	1.99433	0.615	0.444	1
Ppp2r5a	0.0618318	2.00209	0.577	0.222	1
Rheb	0.0618318	1.7882	0.577	0.222	1
Tafa5	0.0618318	2.32142	0.577	0.222	1
Plch1	0.061949	-2.77284	0.192	0.444	1
Hbp1	0.061949	-3.92875	0.192	0.444	1
Cebpg	0.0621914	0.857307	0.654	0.222	1
Rhoq	0.0621914	1.36558	0.654	0.222	1
Rab11b	0.0621914	1.22865	0.654	0.222	1
Cbl	0.0622062	1.25832	0.615	0.222	1
Git1	0.0622062	1.66677	0.615	0.222	1
Ncoa7	0.0622062	2.00974	0.577	0.333	1
Sertad2	0.0626195	1.24965	0.538	0.111	1
Sptlc2	0.0626195	1.12213	0.538	0.111	1
Eif2s3y	0.0626195	1.21197	0.538	0.111	1
F3	0.0628344	1.50093	0.808	0.667	1
Ube2f	0.0637599	1.96244	0.5	0.111	1
Ilkap	0.0637599	1.67863	0.5	0.111	1
Gm17491	0.0637599	1.20766	0.5	0.111	1
Chadl	0.0637599	-2.55985	0.346	0.556	1
Mrpl30	0.0642573	2.14697	0.423	0.111	1
Kansl3	0.0642573	1.97622	0.423	0.111	1
Surf2	0.0642573	1.8831	0.423	0.111	1
Immp1l	0.0642573	2.78045	0.423	0.111	1
Nmt2	0.0642573	2.75491	0.423	0.111	1
Rapgef2	0.0642573	1.54062	0.423	0.111	1
2210016L21Rik	0.0642573	2.64807	0.423	0.111	1
Ccz1	0.0642573	1.93612	0.423	0.111	1
Bloc1s4	0.0642573	1.90823	0.423	0.111	1
Trim24	0.0642573	2.25216	0.423	0.111	1
Ngrn	0.0642573	2.2178	0.423	0.111	1
Tomm40	0.0642573	2.89236	0.423	0.111	1
Uba2	0.0642573	2.50288	0.423	0.111	1
Pgls	0.0642573	2.40506	0.423	0.111	1
Tsnax	0.0642573	2.3787	0.423	0.111	1
Polr2c	0.0642573	1.85572	0.423	0.111	1
Usp4	0.0642573	1.62859	0.423	0.111	1
Parp3	0.0642573	2.09908	0.423	0.111	1
Ostm1	0.0642573	2.27945	0.423	0.111	1
Usp15	0.0642573	2.56748	0.423	0.111	1
Tlk2	0.0642573	2.58007	0.423	0.111	1
Snapc1	0.0642573	2.93442	0.423	0.111	1
Smad5	0.0642573	2.77333	0.423	0.111	1
Lyst	0.0642573	3.68095	0.423	0.111	1
Mrpl32	0.0642573	2.3115	0.423	0.111	1
Sqle	0.0642573	2.21879	0.423	0.111	1
Gfus	0.0642573	2.62678	0.423	0.111	1
Wdr70	0.0642573	2.3057	0.423	0.111	1
Yaf2	0.0642573	2.50289	0.423	0.111	1
Prkag1	0.0642573	2.3511	0.423	0.111	1
Yipf3	0.0642573	2.07367	0.423	0.111	1
Mrps18b	0.0642573	2.15681	0.423	0.111	1
Polr1c	0.0642573	1.92683	0.423	0.111	1
Impact	0.0642573	2.15465	0.423	0.111	1
Kdm3b	0.0642573	2.53658	0.423	0.111	1
Exosc1	0.0642573	2.3564	0.423	0.111	1
2900026A02Rik	0.0642573	-2.34059	0.269	0.556	1
Crip2	0.0642573	-1.71253	0.269	0.556	1
Gnat1	0.0648786	2.72978	0.692	0.889	1
Usp10	0.0656269	2.19879	0.5	0.222	1
Rab6a	0.0657249	1.19126	0.731	0.333	1
Efemp2	0.0657249	1.28743	0.731	0.333	1
Mlc1	0.0657249	-1.69756	0.615	0.667	1
mt-Atp6	0.0661014	1.97203	0.808	0.778	1
Guk1	0.0667051	0.316192	0.192	0.667	1
St3gal4	0.0667616	0.978242	0.731	0.222	1
Rcvrn	0.0669266	-1.53051	0.308	0.889	1
Pom121	0.0669266	1.59889	0.538	0.222	1
Txndc17	0.0669266	1.74178	0.538	0.222	1
Cdk16	0.0669266	2.41195	0.538	0.222	1
Lrif1	0.0669266	-1.33135	0.385	0.667	1
Zfp536	0.0669266	-2.05988	0.385	0.667	1
Kdr	0.0670964	-0.781958	0.885	1	1
Clu	0.067173	0.701751	0.962	1	1
ENSMUSG00000079834	0.0673517	-2.00896	0.077	0.333	1
Pfkfb2	0.0673517	-1.85415	0.077	0.333	1
Kdm7a	0.0673517	-1.88757	0.077	0.333	1
Slc39a3	0.0673517	-2.25226	0.077	0.333	1
Axin2	0.0673517	-2.13689	0.077	0.333	1
Ppp1r12a	0.0675215	1.10832	0.692	0.222	1
Ctps	0.0677145	1.64326	0.577	0.222	1
Spidr	0.0677145	1.99073	0.577	0.222	1
Pmp22	0.0677145	-1.6865	0.423	0.667	1
Plekho2	0.0679635	0.364269	0.654	0.222	1
Rbx1	0.0683951	1.62939	0.731	0.889	1
Acbd6	0.0685556	2.55179	0.308	0	1
Prss56	0.0685556	4.33535	0.308	0	1
Tmem185b	0.0685556	2.28843	0.308	0	1
Ralb	0.0685556	1.98791	0.308	0	1
Zfp142	0.0685556	1.90224	0.308	0	1
Chml	0.0685556	2.96012	0.308	0	1
Arhgap1	0.0685556	1.75552	0.308	0	1
Erich2	0.0685556	2.21206	0.308	0	1
Ttpal	0.0685556	2.14748	0.308	0	1
Plekha3	0.0685556	1.91245	0.308	0	1
Ubac1	0.0685556	1.92368	0.308	0	1
Arfrp1	0.0685556	2.32464	0.308	0	1
Zbtb6	0.0685556	2.32575	0.308	0	1
Rnf24	0.0685556	2.39391	0.308	0	1
Cwc22	0.0685556	1.84067	0.308	0	1
Spata5	0.0685556	1.73178	0.308	0	1
Shc1	0.0685556	2.5208	0.308	0	1
Proser1	0.0685556	1.64696	0.308	0	1
Gar1	0.0685556	1.86146	0.308	0	1
Fam241a	0.0685556	2.0713	0.308	0	1
Txndc12	0.0685556	1.70136	0.308	0	1
Sf3a3	0.0685556	2.10772	0.308	0	1
Dnajc11	0.0685556	1.96898	0.308	0	1
Dnajc25	0.0685556	1.4761	0.308	0	1
Noc2l	0.0685556	2.83708	0.308	0	1
Stoml2	0.0685556	1.77207	0.308	0	1
Ddx58	0.0685556	2.72924	0.308	0	1
Abcb1b	0.0685556	2.46158	0.308	0	1
Anapc7	0.0685556	1.87756	0.308	0	1
Fscn1	0.0685556	2.20391	0.308	0	1
Coq5	0.0685556	2.37818	0.308	0	1
Rhbdd2	0.0685556	1.97227	0.308	0	1
Tmem248	0.0685556	1.9193	0.308	0	1
Kctd10	0.0685556	1.66779	0.308	0	1
Nelfa	0.0685556	1.87578	0.308	0	1
Pus1	0.0685556	1.59357	0.308	0	1
Pop7	0.0685556	1.72274	0.308	0	1
Fbxl14	0.0685556	2.05663	0.308	0	1
Strn4	0.0685556	1.54284	0.308	0	1
P2ry2	0.0685556	2.0549	0.308	0	1
Usp31	0.0685556	2.3293	0.308	0	1
Taf10	0.0685556	2.11422	0.308	0	1
Ap3b2	0.0685556	1.87269	0.308	0	1
Scaf1	0.0685556	2.33216	0.308	0	1
Spint2	0.0685556	1.85028	0.308	0	1
Bcl3	0.0685556	2.52205	0.308	0	1
Ppp2cb	0.0685556	2.40872	0.308	0	1
Rbpms	0.0685556	1.35709	0.308	0	1
Bst2	0.0685556	2.00073	0.308	0	1
Gm48855	0.0685556	2.31959	0.308	0	1
Map2k1	0.0685556	1.6365	0.308	0	1
Zdhhc3	0.0685556	2.48773	0.308	0	1
Oxsr1	0.0685556	2.06344	0.308	0	1
Micu1	0.0685556	1.93584	0.308	0	1
Pofut2	0.0685556	1.64987	0.308	0	1
Sowahc	0.0685556	3.19089	0.308	0	1
Socs2	0.0685556	2.78503	0.308	0	1
Syde1	0.0685556	1.63824	0.308	0	1
Hmga2	0.0685556	2.96732	0.308	0	1
Ykt6	0.0685556	2.46329	0.308	0	1
Gfpt2	0.0685556	2.22004	0.308	0	1
Mis12	0.0685556	1.89235	0.308	0	1
Snhg16	0.0685556	2.22193	0.308	0	1
Ngfr	0.0685556	2.21216	0.308	0	1
Hdac5	0.0685556	1.86939	0.308	0	1
Arhgap44	0.0685556	1.7407	0.308	0	1
Ppp2r5e	0.0685556	2.41963	0.308	0	1
Cdc42bpb	0.0685556	2.54943	0.308	0	1
Egr3	0.0685556	3.84091	0.308	0	1
Pxk	0.0685556	1.42042	0.308	0	1
Mapk8	0.0685556	1.68664	0.308	0	1
Cpne8	0.0685556	2.71329	0.308	0	1
Sharpin	0.0685556	2.25271	0.308	0	1
Chkb	0.0685556	1.96856	0.308	0	1
Rbfox2	0.0685556	1.86835	0.308	0	1
Rangap1	0.0685556	1.97198	0.308	0	1
Dgcr8	0.0685556	1.47398	0.308	0	1
Ltn1	0.0685556	1.88107	0.308	0	1
Dtx3l	0.0685556	2.1809	0.308	0	1
Tsr3	0.0685556	1.90318	0.308	0	1
Tiam2	0.0685556	2.0092	0.308	0	1
Dusp1	0.0685556	3.29416	0.308	0	1
Snhg9	0.0685556	2.66529	0.308	0	1
Ankhd1	0.0685556	2.43877	0.308	0	1
Ttc39c	0.0685556	1.84201	0.308	0	1
Taf4b	0.0685556	1.67603	0.308	0	1
Smim3	0.0685556	2.33341	0.308	0	1
Synpo	0.0685556	2.09423	0.308	0	1
1810055G02Rik	0.0685556	1.25992	0.308	0	1
Rhod	0.0685556	1.86422	0.308	0	1
Cacul1	0.0685556	2.17041	0.308	0	1
Phf8	0.0685556	1.95839	0.308	0	1
Tprkb	0.0685556	-2.02407	0.154	0.444	1
Alg10b	0.0685556	-2.90421	0.154	0.444	1
Ehmt2	0.0685556	-2.11977	0.154	0.444	1
Uqcr11	0.0685997	1.06672	0.731	0.556	1
Mrs2	0.0687524	-2.48628	0.385	0.556	1
Exoc1	0.0691348	-2.41598	0.192	0.444	1
Ahsa2	0.0691348	-2.50707	0.192	0.444	1
Marf1	0.0691348	-2.62275	0.192	0.444	1
Mcc	0.0691348	-2.40215	0.192	0.444	1
Naa40	0.0691348	-2.42232	0.192	0.444	1
Mir99ahg	0.069355	-1.00215	0.808	0.889	1
Dvl3	0.0701041	1.19655	0.5	0.111	1
Mcfd2	0.0701041	1.55677	0.5	0.111	1
Phlpp1	0.0701041	-1.93187	0.346	0.556	1
Olfm4	0.0701818	-1.68819	0.231	0.556	1
Fam13b	0.0702132	1.6629	0.731	0.444	1
Septin8	0.0706019	0.799263	0.846	0.444	1
Cltc	0.0706019	1.24179	0.769	0.667	1
Zfp106	0.0708242	3.22296	0.538	0.333	1
Hspa4l	0.0708242	3.40694	0.538	0.333	1
Ctcf	0.0708242	3.08632	0.538	0.333	1
Elovl4	0.0708242	2.7836	0.538	0.333	1
Dnmt3a	0.0708242	2.99121	0.538	0.333	1
Ndufa7	0.0708242	3.3199	0.538	0.333	1
Ddx39b	0.0708242	2.49679	0.538	0.333	1
Ppm1b	0.0708242	1.52493	0.538	0.333	1
1200007C13Rik	0.0708766	2.42073	0.462	0.111	1
Zfp593	0.0708766	2.01993	0.462	0.111	1
Mcmbp	0.0708766	1.56755	0.462	0.111	1
Golga7	0.0708766	2.32551	0.462	0.111	1
Arhgap18	0.0708766	2.0269	0.462	0.111	1
Cadps	0.0708766	2.32764	0.462	0.111	1
Epb41	0.0708766	-2.2003	0.308	0.556	1
Nin	0.0708766	-3.02372	0.308	0.556	1
Ier5l	0.0709492	2.87864	0.423	0.111	1
Sgta	0.0709492	1.88191	0.423	0.111	1
Odf2	0.0709492	-1.47497	0.269	0.556	1
Cyp51	0.0719992	2.03765	0.5	0.222	1
Fryl	0.0727702	-1.34146	0.577	0.667	1
Hnrnpdl	0.0729291	0.977978	1	0.667	1
Ppia	0.0729893	1.01121	0.923	1	1
Dach1	0.0732497	-1.69606	0.615	0.778	1
Mpc1	0.0732942	1.59758	0.538	0.222	1
Foxn2	0.0736356	1.17884	0.692	0.222	1
Ap2a2	0.0736356	1.69321	0.615	0.444	1
Paip2	0.0736356	1.753	0.615	0.444	1
Ctbp2	0.07405	1.42135	0.577	0.222	1
Tcf20	0.07405	1.44511	0.577	0.222	1
Rab5if	0.074169	2.76441	0.577	0.444	1
Atp5c1	0.074169	3.36971	0.577	0.444	1
Ahcyl1	0.074169	2.85848	0.577	0.444	1
Micos10	0.074169	3.23382	0.577	0.444	1
Uba52	0.074169	2.12403	0.577	0.444	1
Pcbp4	0.074169	2.76888	0.577	0.444	1
Dek	0.074169	2.92622	0.577	0.444	1
Eif3e	0.074169	3.1035	0.577	0.444	1
Trmt112	0.074169	3.26014	0.577	0.444	1
Plaat3	0.0743237	-1.32789	0.462	0.667	1
Crtc3	0.0746337	-0.912236	0.654	0.778	1
[truncated: 10,346 more rows]

## Sheet: microglia (LD vs CTRL)
gene	p_val	avg_log2FC	pct.1	pct.2	p_val_adj
Poc1a	2.09083e-08	-8.2896	0	0.8	0.000675023
Prcd	1.84832e-07	-8.94697	0.081	1	0.00596729
Cabp4	1.84832e-07	-7.70078	0.081	1	0.00596729
Wdtc1	4.64756e-07	-7.10507	0.027	0.8	0.0150046
Osbp2	4.64756e-07	-7.50172	0.027	0.8	0.0150046
Cnga1	6.40451e-07	-7.07414	0.108	1	0.020677
Mgarp	1.71931e-06	-7.82297	0.135	1	0.055508
Smim40	1.71931e-06	-9.1724	0.135	1	0.055508
Mpdz	1.72205e-06	-6.29355	0	0.6	0.0555962
Mest	1.72205e-06	-6.9054	0	0.6	0.0555962
Parp3	1.72205e-06	-6.93896	0	0.6	0.0555962
Lrit1	1.72205e-06	-6.67456	0	0.6	0.0555962
Ankrd33	1.72205e-06	-6.9142	0	0.6	0.0555962
Drd4	1.89663e-06	-3.65914	0.027	0.8	0.0612328
Fabp12	3.71409e-06	-7.64302	0.054	0.8	0.119909
Fmc1	3.71409e-06	-7.41571	0.054	0.8	0.119909
H2bc4	3.71409e-06	-6.40728	0.054	0.8	0.119909
DPCD	3.71409e-06	-7.45537	0.054	0.8	0.119909
Rtbdn	4.87399e-06	-6.06825	0.162	1	0.157357
Cpe	6.18634e-06	-5.56218	0.162	1	0.199726
Ppa2	7.41705e-06	-4.81793	0.189	1	0.239459
Herc3	7.41705e-06	-7.64916	0.189	1	0.239459
Aipl1	7.41705e-06	-6.10924	0.189	1	0.239459
Cplx4	7.41705e-06	-8.28721	0.189	1	0.239459
Slc17a7	1.24671e-05	-3.57158	0.162	1	0.402501
Samd11	1.45612e-05	-5.14789	0.189	1	0.470107
Snap25	1.6504e-05	-7.93531	0.081	0.8	0.532831
Vtn	2.05425e-05	-9.0404	0.243	1	0.663214
Rs1	3.70741e-05	-3.12884	0.216	1	1
Tlcd3b	3.78816e-05	-5.31761	0.243	1	1
Sp3os	3.8308e-05	-7.50984	0.027	0.6	1
Mdm1	3.8308e-05	-6.09359	0.027	0.6	1
Gm48283	3.8308e-05	-5.58494	0.027	0.6	1
Snn	3.8308e-05	-5.42809	0.027	0.6	1
Pcsk1n	3.8308e-05	-6.72227	0.027	0.6	1
Pde6a	4.53202e-05	-5.39169	0.27	1	1
Cfap36	5.0745e-05	-4.60522	0.108	0.8	1
Guca1b	5.20422e-05	-6.23131	0.297	1	1
Impdh1	5.63853e-05	-4.2832	0.243	1	1
Ctsf	6.28634e-05	-3.59499	0.297	1	1
Oip5os1	7.4522e-05	-4.41609	0.351	1	1
Pde6g	7.4522e-05	-8.5232	0.351	1	1
Nrl	7.57916e-05	-5.05449	0.297	1	1
Atp1a3	8.06081e-05	-3.7727	0.27	1	1
Guk1	8.33798e-05	-4.16112	0.324	1	1
Unc119	9.30555e-05	-5.83773	0.378	1	1
Pde6b	0.00010955	-3.85966	0.297	1	1
Rbp3	0.00010955	-4.51865	0.297	1	1
Rcvrn	0.000110843	-5.68584	0.378	1	1
Guca1a	0.000112939	-8.39456	0.405	1	1
Ccdc107	0.000121945	-4.73812	0.135	0.8	1
Hcn1	0.000121945	-6.85627	0.135	0.8	1
ENSMUSG00000079834	0.000122488	-5.44879	0	0.4	1
2810408I11Rik	0.000122488	-5.93555	0	0.4	1
C1qtnf4	0.000122488	-7.03495	0	0.4	1
Arhgap11a	0.000122488	-6.1255	0	0.4	1
Bbs12	0.000122488	-6.14377	0	0.4	1
H2ac18	0.000122488	-6.62858	0	0.4	1
Arhgef26	0.000122488	-7.01639	0	0.4	1
Plppr4	0.000122488	-5.67684	0	0.4	1
E130218I03Rik	0.000122488	-7.05351	0	0.4	1
Pla2g5	0.000122488	-6.03168	0	0.4	1
Mapre3	0.000122488	-6.9837	0	0.4	1
Gm42555	0.000122488	-5.82527	0	0.4	1
Peg10	0.000122488	-5.96494	0	0.4	1
Bcat1	0.000122488	-6.32756	0	0.4	1
Gm17231	0.000122488	-7.05104	0	0.4	1
Glb1l2	0.000122488	-5.29339	0	0.4	1
Cplx3	0.000122488	-5.23577	0	0.4	1
Neo1	0.000122488	-4.98787	0	0.4	1
Tube1	0.000122488	-6.11093	0	0.4	1
Pam16l	0.000122488	-5.72534	0	0.4	1
Gm40477	0.000122488	-6.36589	0	0.4	1
Kdm4b	0.000122488	-5.45561	0	0.4	1
Pacrg	0.000122488	-7.02144	0	0.4	1
Hsbp1l1	0.000122488	-5.77367	0	0.4	1
Avpi1	0.000122488	-6.6715	0	0.4	1
Armcx1	0.000122488	-5.94897	0	0.4	1
Cacna1f	0.000122488	-6.74326	0	0.4	1
3010001F23Rik	0.000122488	-5.91062	0	0.4	1
Ribc1	0.000122488	-5.683	0	0.4	1
Map1b	0.000127007	-6.23871	0.351	1	1
Crx	0.000130521	-3.35287	0.108	0.8	1
Rom1	0.000133994	-5.6623	0.405	1	1
Prph2	0.000186655	-5.21018	0.432	1	1
Slc24a1	0.000219344	-4.06367	0.378	1	1
Mien1	0.000219344	-3.26816	0.378	1	1
Ptp4a3	0.000233384	-3.9756	0.135	0.8	1
Agpat3	0.000243404	-4.32477	0.486	1	1
Rab28	0.000246452	-5.21044	0.162	0.8	1
Chchd10	0.000246452	-6.19939	0.162	0.8	1
Rnf167	0.000246452	-3.95694	0.162	0.8	1
Pitpnm1	0.000246452	-5.09586	0.162	0.8	1
Scg5	0.000252797	-7.57725	0.054	0.6	1
Stard10	0.000252797	-4.69518	0.054	0.6	1
Cdr2	0.000252797	-4.81133	0.054	0.6	1
Nr2e3	0.000252797	-7.98647	0.054	0.6	1
Fscn2	0.000252797	-6.6431	0.054	0.6	1
Msi2	0.000258798	-3.52679	0.432	1	1
Pdc	0.000285256	-4.9208	0.486	1	1
Ckb	0.000285256	-3.13782	0.486	1	1
Gpx4	0.000286622	-3.79603	0.649	1	1
Ssu72	0.000297853	-3.09162	0.541	1	1
Cirbp	0.000301602	-5.65452	0.162	0.8	1
Sag	0.00032978	-5.94509	0.757	1	1
Bicdl1	0.000330216	-4.99691	0.054	0.6	1
Rdh12	0.000330216	-5.16229	0.054	0.6	1
Gngt1	0.000336521	-8.11335	0.784	1	1
Cox6c	0.000336521	-2.82161	0.784	1	1
Tma7	0.000348748	-5.93516	0.865	1	1
Ubb	0.000352439	-2.75805	0.946	1	1
Atp5j2	0.000382781	-2.83557	0.757	1	1
Rp1	0.000431496	-4.27139	0.514	1	1
Tspan7	0.00043894	-4.47211	0.189	0.8	1
Pigk	0.000448238	-3.06664	0.162	0.8	1
Timm13	0.000471249	-2.82308	0.541	1	1
H3f3b	0.00047287	-1.36961	0.946	1	1
Hmgn1	0.000501352	-2.75625	0.73	1	1
Ndufa4	0.000513487	-3.16749	0.757	1	1
Aldoa	0.000513487	-3.04191	0.757	1	1
Pkm	0.000513487	-2.79167	0.757	1	1
Gnb1	0.000541189	-4.23016	0.865	1	1
Crb1	0.000555884	-2.65448	0.054	0.6	1
Tlcd5	0.000555884	-3.25128	0.054	0.6	1
Rpgrip1	0.000583628	-2.89922	0.514	1	1
Gnat1	0.000669362	-3.99742	0.73	1	1
Cngb1	0.000710819	-6.43887	0.216	0.8	1
Rho	0.000723851	-4.85436	0.892	1	1
Gapdh	0.000726019	-2.2006	0.919	1	1
ENSMUSG00000105361	0.000727467	1.84272	1	1	1
Ybx3	0.00080484	-2.50615	0.649	1	1
Gm15706	0.000904983	-7.16838	0.081	0.6	1
Pigp	0.000904983	-4.39282	0.081	0.6	1
Reep6	0.000917721	-3.95647	0.189	0.8	1
Atp1b2	0.000917721	-3.85522	0.189	0.8	1
Lair1	0.000921949	-2.69157	0.378	1	1
Pabpc1	0.000946295	4.02063	0.946	0.2	1
Adipor1	0.000968976	-2.48678	0.595	1	1
Slc25a33	0.0010696	-5.281	0.243	0.8	1
Polr2j	0.0010696	-3.01797	0.243	0.8	1
Actr3	0.00108643	3.39374	0.946	0.2	1
Hsp90ab1	0.00109409	4.12744	0.946	0.4	1
B2m	0.00109922	6.34566	0.946	0.6	1
Ftl1	0.00110436	2.6631	1	0.8	1
Chmp2a	0.00121046	-1.90493	0.568	1	1
Cox8a	0.00125415	-1.90197	0.865	1	1
Ccndbp1	0.00126354	-4.63163	0.243	0.8	1
Gnai2	0.0013723	5.1301	0.892	0	1
Cstb	0.0013723	5.54038	0.892	0	1
Ppp1cc	0.00139178	-1.92509	0.514	1	1
Clec4a2	0.00141842	-3.55343	0.081	0.6	1
Cyba	0.00144781	5.61619	0.946	1	1
Oaz1	0.00144781	-1.59708	0.946	1	1
Abca4	0.00151896	-5.70178	0.27	0.8	1
mt-Atp6	0.00165533	-1.86397	0.973	1	1
Tmem59	0.00171929	-2.09731	0.541	1	1
Arpc1b	0.00182227	5.51246	0.892	0.2	1
Cdc42	0.00187996	5.24111	0.865	0	1
Myl12a	0.00187996	4.21362	0.865	0	1
Slc6a6	0.00190612	-2.60362	0.676	1	1
H2-D1	0.0020784	4.39174	0.892	0.2	1
Pgam1	0.00217535	-1.54	0.676	1	1
Cox7a2	0.00223692	-2.35165	0.703	1	1
Fam53b	0.00227919	-6.74409	0.108	0.6	1
2300009A05Rik	0.00227919	-5.52076	0.108	0.6	1
Gucy2e	0.00227919	-7.5043	0.108	0.6	1
Hpcal1	0.00227919	-4.71207	0.108	0.6	1
Arl4a	0.00227919	-5.48835	0.108	0.6	1
Npdc1	0.00233383	-6.48488	0.027	0.4	1
1110018N20Rik	0.00233383	-5.13088	0.027	0.4	1
Zfp385b	0.00233383	-5.45517	0.027	0.4	1
Etfrf1	0.00233383	-5.51343	0.027	0.4	1
Hddc3	0.00233383	-5.99537	0.027	0.4	1
AV356131	0.00233383	-4.99551	0.027	0.4	1
Sv2b	0.00233383	-6.53544	0.027	0.4	1
Ddit4	0.00233383	-6.65481	0.027	0.4	1
Btbd6	0.00233383	-5.22836	0.027	0.4	1
Sntg2	0.00233383	-5.66837	0.027	0.4	1
Lyrm4	0.00233383	-5.12085	0.027	0.4	1
Gpr137c	0.00233383	-5.38817	0.027	0.4	1
Nr1d2	0.00233383	-5.07216	0.027	0.4	1
Nrep	0.00233383	-5.39503	0.027	0.4	1
A330094K24Rik	0.00233383	-5.75412	0.027	0.4	1
Slc25a45	0.00233383	-5.22609	0.027	0.4	1
Bex2	0.00233383	-5.64234	0.027	0.4	1
Cd53	0.00239456	5.29826	0.892	0.4	1
Gm20594	0.00239456	-1.91931	0.811	1	1
H3f3a	0.00244594	-2.10692	0.919	1	1
Anp32b	0.00254753	4.28904	0.838	0	1
Cd63	0.00254753	6.35522	0.838	0	1
Ddx21	0.00254753	5.06502	0.838	0	1
Plek	0.00254753	5.5354	0.838	0	1
Pebp1	0.00263191	-1.83875	0.622	1	1
Coro1a	0.00265348	4.7612	0.865	0.2	1
Wdr61	0.00268788	-4.40446	0.324	0.8	1
Tulp1	0.00268788	-5.60713	0.324	0.8	1
Cotl1	0.00272268	3.07346	0.919	0.2	1
Malat1	0.00278301	9.58142	0.946	1	1
Elovl4	0.00282775	-3.64041	0.27	0.8	1
Rbm3	0.00305769	2.82317	0.892	0.2	1
Aldoc	0.00310528	-3.76828	0.027	0.4	1
Fam3c	0.00310766	-4.32394	0.324	0.8	1
Kcnb1	0.00322319	-4.28127	0.297	0.8	1
Tmem119	0.0032858	-2.84808	0.243	0.8	1
Tnfsf12	0.00328663	-3.24461	0.27	0.8	1
P2ry12	0.00330665	-2.05772	0.405	1	1
Nadk2	0.00337267	-4.42714	0.108	0.6	1
Nfe2l2	0.0034154	5.18798	0.811	0	1
Ube2d3	0.0034154	4.30595	0.811	0	1
Denr	0.0034154	4.42552	0.811	0	1
Msn	0.0034154	5.5973	0.811	0	1
Ywhae	0.00346781	-1.23549	0.784	1	1
Btg1	0.0035669	3.62151	0.946	0.6	1
Actb	0.00358041	1.24719	1	1	1
Efhd2	0.00369111	5.18456	0.865	0.4	1
Rpl9	0.00370946	-2.02501	0.595	1	1
Slc16a6	0.00372815	-2.60298	0.297	0.8	1
Picalm	0.00380961	3.8244	0.838	0.2	1
Fyb	0.00380961	4.80548	0.838	0.2	1
Pfdn1	0.00381238	-2.29046	0.27	0.8	1
Srgn	0.00392741	4.04795	0.892	0.2	1
Rrbp1	0.00396861	3.12037	0.892	0.4	1
Abhd14a	0.00410284	-3.0645	0.027	0.4	1
Tle5	0.00419149	-3.35115	0.378	0.8	1
Eef1b2	0.00444167	2.75427	0.892	0.2	1
Eif5a	0.00444167	3.08112	0.892	0.2	1
Tmed2	0.00453119	3.69977	0.784	0	1
Mfge8	0.00460147	-5.08095	0.135	0.6	1
Pcbp4	0.00460147	-7.7971	0.135	0.6	1
Ip6k2	0.00460147	-6.08037	0.135	0.6	1
9930021J03Rik	0.00460147	-4.68206	0.135	0.6	1
Gng5	0.00487305	3.8654	0.838	0.2	1
Cd52	0.00495231	3.14226	0.865	0.2	1
Rhoa	0.00513099	2.15597	0.946	0.4	1
Fcer1g	0.00515991	2.70821	0.946	0.8	1
Actg1	0.00515991	2.07547	0.946	0.8	1
Trem2	0.0055677	-1.64033	0.486	1	1
Ctsb	0.00558689	4.51106	0.838	0.4	1
Srsf5	0.00565717	2.51313	0.892	0.2	1
Uqcrq	0.00571216	-1.48309	0.811	1	1
Cul1	0.00576068	-2.78334	0.405	0.8	1
ENSMUSG00000098178	0.00582301	1.43476	1	1	1
Tmx1	0.00588483	-1.99922	0.351	0.8	1
Arpc3	0.00595032	4.07115	0.757	0	1
Cdv3	0.00595032	3.90209	0.757	0	1
C1qbp	0.00595032	3.72968	0.757	0	1
Psme1	0.00595032	4.18591	0.757	0	1
Slc25a4	0.00598065	-3.79644	0.432	0.8	1
Rbx1	0.00619825	-1.36334	0.73	1	1
Lsm4	0.00624635	-2.53134	0.324	0.8	1
Anp32a	0.00624635	-2.67862	0.324	0.8	1
Ndufa6	0.00624635	-3.02365	0.324	0.8	1
Arl3	0.00652154	-4.53297	0.135	0.6	1
Ddrgk1	0.00654748	-2.24946	0.297	0.8	1
Uqcrfs1	0.00671993	-2.3621	0.351	0.8	1
Derl1	0.00696467	-2.61857	0.459	0.8	1
Xpa	0.00709725	-2.70653	0.108	0.6	1
Eif4a1	0.00723115	2.87747	0.892	0.4	1
Hsp90aa1	0.00734041	-1.01138	0.892	1	1
Ndufa5	0.0075018	-2.34361	0.297	0.8	1
Sdcbp	0.00753529	3.8857	0.784	0.2	1
Ucp2	0.00753529	4.76859	0.784	0.2	1
H2-K1	0.00753529	4.10156	0.784	0.2	1
Mpp4	0.00772948	-3.51688	0.135	0.6	1
Vopp1	0.00772948	-3.17904	0.135	0.6	1
Rgs9bp	0.00772948	-3.8767	0.135	0.6	1
Tpr	0.00773652	4.15552	0.73	0	1
Canx	0.00773652	4.33527	0.73	0	1
P4hb	0.00773652	3.85615	0.73	0	1
Ranbp1	0.00773652	4.42963	0.73	0	1
Zfand5	0.00773652	4.8706	0.73	0	1
Eif3a	0.00773652	4.24737	0.73	0	1
Stk35	0.00801003	-7.16451	0.162	0.6	1
Rora	0.00801003	-6.82319	0.162	0.6	1
Laptm4b	0.00801003	-4.13782	0.162	0.6	1
Rpp21	0.00801003	-4.69577	0.162	0.6	1
8030462N17Rik	0.00801003	-3.62182	0.162	0.6	1
Uqcc3	0.00801003	-6.97923	0.162	0.6	1
Ncl	0.00811902	2.4508	0.892	0.4	1
ENSMUSG00000061654	0.0081264	-4.74516	0	0.2	1
Cyp27a1	0.0081264	-2.88753	0	0.2	1
Unc80	0.0081264	-5.06952	0	0.2	1
Rgs20	0.0081264	-4.65763	0	0.2	1
BC034090	0.0081264	-5.92103	0	0.2	1
Shisa4	0.0081264	-5.25292	0	0.2	1
Kif1a	0.0081264	-5.13173	0	0.2	1
Tcf24	0.0081264	-5.17074	0	0.2	1
Gm28286	0.0081264	-4.90991	0	0.2	1
Pter	0.0081264	-4.69243	0	0.2	1
Knstrn	0.0081264	-4.30111	0	0.2	1
Cd59a	0.0081264	-5.20248	0	0.2	1
Upp2	0.0081264	-3.40854	0	0.2	1
Insm1	0.0081264	-5.01645	0	0.2	1
Klhl41	0.0081264	-4.03113	0	0.2	1
Vstm2l	0.0081264	-5.29211	0	0.2	1
Tgm3	0.0081264	-4.88665	0	0.2	1
Dtwd1	0.0081264	-5.89986	0	0.2	1
D230022J07Rik	0.0081264	-4.71069	0	0.2	1
Nfatc2	0.0081264	-2.88753	0	0.2	1
Tasp1	0.0081264	-4.80109	0	0.2	1
C1ql3	0.0081264	-4.66475	0	0.2	1
Skida1	0.0081264	-4.70326	0	0.2	1
Zfp661	0.0081264	-4.38466	0	0.2	1
Cerkl	0.0081264	-4.97487	0	0.2	1
Gm14091	0.0081264	-5.28142	0	0.2	1
2700033N17Rik	0.0081264	-5.28454	0	0.2	1
Serpini1	0.0081264	-6.38642	0	0.2	1
Dclk1	0.0081264	-4.62434	0	0.2	1
Samd7	0.0081264	-5.73926	0	0.2	1
Cxxc4	0.0081264	-5.22108	0	0.2	1
H3c14	0.0081264	-4.95532	0	0.2	1
Dclk2	0.0081264	-5.39195	0	0.2	1
Bank1	0.0081264	-5.39195	0	0.2	1
Synpo2	0.0081264	-5.49543	0	0.2	1
Fpgt	0.0081264	-5.17662	0	0.2	1
Col15a1	0.0081264	-4.90991	0	0.2	1
Tcea3	0.0081264	-4.86479	0	0.2	1
Ak4	0.0081264	-4.46452	0	0.2	1
Gm12996	0.0081264	-5.64836	0	0.2	1
Mast2	0.0081264	-4.72944	0	0.2	1
Cfap206	0.0081264	-4.77439	0	0.2	1
Angptl7	0.0081264	-3.92441	0	0.2	1
Cdkn2c	0.0081264	-4.85199	0	0.2	1
Btf3l4	0.0081264	-4.36269	0	0.2	1
Wasf3	0.0081264	-4.97766	0	0.2	1
Actr3b	0.0081264	-4.70225	0	0.2	1
6330418K02Rik	0.0081264	-5.32203	0	0.2	1
Nupr1l	0.0081264	-5.18098	0	0.2	1
9230114K14Rik	0.0081264	-5.60317	0	0.2	1
Gm7467	0.0081264	-4.43477	0	0.2	1
Cdk5	0.0081264	-5.30802	0	0.2	1
Ppargc1a	0.0081264	-4.85662	0	0.2	1
Mmd2	0.0081264	-4.77461	0	0.2	1
Acrbp	0.0081264	-2.88753	0	0.2	1
Rncr4	0.0081264	-4.86245	0	0.2	1
D830050J10Rik	0.0081264	-4.11649	0	0.2	1
Wdr54	0.0081264	-4.86148	0	0.2	1
Zfp786	0.0081264	-4.905	0	0.2	1
Bbc3	0.0081264	-5.69828	0	0.2	1
Gm10602	0.0081264	-4.2458	0	0.2	1
2900076A07Rik	0.0081264	-5.79884	0	0.2	1
1110035H17Rik	0.0081264	-5.75621	0	0.2	1
2200002D01Rik	0.0081264	-3.31375	0	0.2	1
Nipa1	0.0081264	-4.14387	0	0.2	1
Apbb1	0.0081264	-5.0808	0	0.2	1
Rasl2-9	0.0081264	-4.55285	0	0.2	1
A030001D20Rik	0.0081264	-6.17975	0	0.2	1
Def8	0.0081264	-4.78855	0	0.2	1
Slc27a1	0.0081264	-5.40018	0	0.2	1
Marveld3	0.0081264	-5.21865	0	0.2	1
Enkd1	0.0081264	-4.84898	0	0.2	1
Fcho1	0.0081264	-4.97801	0	0.2	1
Gm45464	0.0081264	-2.88753	0	0.2	1
Aste1	0.0081264	-4.68576	0	0.2	1
Ncapd3	0.0081264	-4.12473	0	0.2	1
C030014I23Rik	0.0081264	-5.03576	0	0.2	1
Gm16124	0.0081264	-4.69898	0	0.2	1
P4htm	0.0081264	-5.01512	0	0.2	1
Glb1l3	0.0081264	-4.72797	0	0.2	1
Scamp5	0.0081264	-4.69197	0	0.2	1
Cfap300	0.0081264	-6.30918	0	0.2	1
Wdr6	0.0081264	-4.728	0	0.2	1
Ntm	0.0081264	-4.96257	0	0.2	1
Gm10655	0.0081264	-5.16382	0	0.2	1
Gm16262	0.0081264	-5.19688	0	0.2	1
Ank3	0.0081264	-4.69298	0	0.2	1
Pcdh15	0.0081264	-3.91304	0	0.2	1
Aifm2	0.0081264	-4.54865	0	0.2	1
Olfr804	0.0081264	-2.88753	0	0.2	1
Gm48552	0.0081264	-6.71285	0	0.2	1
Gm20492	0.0081264	-5.06862	0	0.2	1
Gm47956	0.0081264	-2.88753	0	0.2	1
Arfgef3	0.0081264	-4.94695	0	0.2	1
Acsl6	0.0081264	-4.61263	0	0.2	1
Rundc3a	0.0081264	-6.16838	0	0.2	1
Odad4	0.0081264	-5.11243	0	0.2	1
Ska2	0.0081264	-5.16822	0	0.2	1
Tspoap1	0.0081264	-5.23699	0	0.2	1
Chad	0.0081264	-5.06862	0	0.2	1
Rundc1	0.0081264	-4.18114	0	0.2	1
Dbil5	0.0081264	-4.51948	0	0.2	1
Gm12258	0.0081264	-4.67977	0	0.2	1
Cnp	0.0081264	-3.38717	0	0.2	1
Dgkeos	0.0081264	-5.29889	0	0.2	1
AA465934	0.0081264	-4.94801	0	0.2	1
Kpna2	0.0081264	-5.00598	0	0.2	1
Scn4a	0.0081264	-5.01852	0	0.2	1
Gm9796	0.0081264	-5.31472	0	0.2	1
Gm11772	0.0081264	-4.64362	0	0.2	1
Pomc	0.0081264	-5.0222	0	0.2	1
Gm29542	0.0081264	-5.06862	0	0.2	1
Gm30198	0.0081264	-5.2797	0	0.2	1
Ccdc177	0.0081264	-4.578	0	0.2	1
5033430I15Rik	0.0081264	-5.19053	0	0.2	1
Bphl	0.0081264	-4.90324	0	0.2	1
Zscan12	0.0081264	-4.702	0	0.2	1
Phactr1	0.0081264	-4.68019	0	0.2	1
Gm33195	0.0081264	-4.41029	0	0.2	1
Tpmt	0.0081264	-5.17544	0	0.2	1
Klhl3	0.0081264	-4.85296	0	0.2	1
Sv2c	0.0081264	-3.76184	0	0.2	1
H2ac6	0.0081264	-6.42942	0	0.2	1
Gm49086	0.0081264	-4.66715	0	0.2	1
Rgr	0.0081264	-2.88753	0	0.2	1
Olfr733	0.0081264	-5.39195	0	0.2	1
Gm3558	0.0081264	-5.16382	0	0.2	1
Ccdc65	0.0081264	-4.39298	0	0.2	1
Sdc2	0.0081264	-4.38084	0	0.2	1
Tbc1d31	0.0081264	-6.2023	0	0.2	1
Krt18	0.0081264	-4.17303	0	0.2	1
Gm16029	0.0081264	-4.96842	0	0.2	1
Gm20717	0.0081264	-5.16382	0	0.2	1
Gm9918	0.0081264	-5.28197	0	0.2	1
Rabl2	0.0081264	-4.65534	0	0.2	1
Card10	0.0081264	-5.39195	0	0.2	1
Lratd2	0.0081264	-4.1102	0	0.2	1
Bdh1	0.0081264	-4.84868	0	0.2	1
Notch4	0.0081264	-4.83429	0	0.2	1
Ift140	0.0081264	-4.74611	0	0.2	1
Syngap1	0.0081264	-4.20199	0	0.2	1
Gm15556	0.0081264	-6.92115	0	0.2	1
Gm4356	0.0081264	-2.88753	0	0.2	1
Klc4	0.0081264	-5.87313	0	0.2	1
Slc25a23	0.0081264	-4.91888	0	0.2	1
Zfp811	0.0081264	-3.65957	0	0.2	1
Hspa1a	0.0081264	-5.25421	0	0.2	1
Fam234a	0.0081264	-3.33387	0	0.2	1
Gm19696	0.0081264	-5.39195	0	0.2	1
1700086O06Rik	0.0081264	-6.014	0	0.2	1
Efemp2	0.0081264	-2.88753	0	0.2	1
Gm50340	0.0081264	-4.64372	0	0.2	1
B230217O12Rik	0.0081264	-2.88766	0	0.2	1
Kcnd1	0.0081264	-4.69487	0	0.2	1
Bhlhb9	0.0081264	-5.97833	0	0.2	1
Cldn34c1	0.0081264	-4.55854	0	0.2	1
Maged1	0.0081264	-6.49972	0	0.2	1
Reps2	0.0081264	-5.16382	0	0.2	1
Pfn1	0.00823845	1.82121	0.946	0.6	1
Cfl1	0.0082541	1.83373	0.946	0.8	1
Gpr34	0.00871641	-2.18752	0.351	0.8	1
Kcnj14	0.00938965	-5.09381	0.162	0.6	1
Uri1	0.00938965	-3.54056	0.162	0.6	1
Ndufs5	0.00956454	-2.46647	0.405	0.8	1
Nme2	0.00969429	2.67461	0.811	0.2	1
Rbpj	0.00996224	4.154	0.703	0	1
Lat2	0.00996224	3.49317	0.703	0	1
Sem1	0.00996224	3.96603	0.703	0	1
Tpm4	0.00996224	3.94884	0.703	0	1
Lars2	0.00996224	3.47012	0.703	0	1
Lilrb4a	0.00996224	5.72193	0.703	0	1
Ccl12	0.00996224	7.84515	0.703	0	1
Ccl4	0.00996224	9.18142	0.703	0	1
Wapl	0.00996224	3.46617	0.703	0	1
Cd86	0.00996224	5.27499	0.703	0	1
Ndufa2	0.00996224	3.22011	0.703	0	1
Nars	0.00996224	4.16627	0.703	0	1
Cndp2	0.00996224	3.69592	0.703	0	1
Nolc1	0.00996224	3.79689	0.703	0	1
Itgam	0.0103884	4.31943	0.757	0.2	1
Prdx2	0.010408	-2.57311	0.378	0.8	1
Cdk5r2	0.0106387	-6.32102	0.054	0.4	1
Car2	0.0106387	-6.32805	0.054	0.4	1
Smim8	0.0106387	-3.41827	0.054	0.4	1
Nmnat1	0.0106387	-4.66821	0.054	0.4	1
Smurf1	0.0106387	-3.80312	0.054	0.4	1
Zfyve28	0.0106387	-5.27368	0.054	0.4	1
Borcs5	0.0106387	-4.71727	0.054	0.4	1
Ggct	0.0106387	-4.30049	0.054	0.4	1
Klhl36	0.0106387	-5.82449	0.054	0.4	1
Grtp1	0.0106387	-6.07926	0.054	0.4	1
Nt5e	0.0106387	-5.83582	0.054	0.4	1
Bbs4	0.0106387	-5.41915	0.054	0.4	1
Dixdc1	0.0106387	-5.33638	0.054	0.4	1
Esrrb	0.0106387	-6.22357	0.054	0.4	1
Dusp22	0.0106387	-5.06098	0.054	0.4	1
Rp1l1	0.0106387	-6.31044	0.054	0.4	1
Gtpbp1	0.0106387	-4.51107	0.054	0.4	1
Ankrd33b	0.0106387	-7.16144	0.054	0.4	1
Pycrl	0.0106387	-4.31124	0.054	0.4	1
Rxrb	0.0106387	-4.70476	0.054	0.4	1
BC023719	0.0106387	-4.55097	0.054	0.4	1
Dpysl3	0.0106387	-6.00086	0.054	0.4	1
Peli3	0.0106387	-5.55933	0.054	0.4	1
Tpd52	0.0106395	2.78764	0.784	0.2	1
Ppa1	0.0111168	-2.83117	0.432	0.8	1
Cd9	0.0113966	7.09198	0.838	0.8	1
Bzw2	0.0114844	-2.68669	0.514	0.8	1
Rps23	0.0115847	-1.24562	0.973	1	1
Mpeg1	0.0116292	4.5023	0.757	0.2	1
Gatm	0.0121359	6.11299	0.784	0.4	1
Clic1	0.0124937	4.64166	0.811	0.6	1
Cds1	0.0125622	-4.97364	0.189	0.6	1
Man2a2	0.0125622	-3.17042	0.189	0.6	1
Top2b	0.0125622	-4.15642	0.189	0.6	1
Actr1a	0.0125622	-3.53646	0.189	0.6	1
Tgoln1	0.012709	3.38692	0.676	0	1
Atp1b3	0.012709	3.72382	0.676	0	1
Llph	0.012709	4.18023	0.676	0	1
Cct2	0.012709	3.85872	0.676	0	1
Spag9	0.012709	3.52089	0.676	0	1
Tkt	0.012709	3.49027	0.676	0	1
Rsl1d1	0.012709	3.77056	0.676	0	1
Hspa9	0.012709	3.52233	0.676	0	1
Vamp2	0.0127995	-2.94845	0.162	0.6	1
mt-Nd4	0.0129257	-0.926579	0.946	1	1
Rdm1	0.0132085	-3.22632	0.054	0.4	1
Lcp1	0.0141399	5.11236	0.73	0.2	1
Snx3	0.014221	-2.19799	0.568	0.8	1
Dynll1	0.0143716	-2.18966	0.541	0.8	1
Ndufb11	0.0144424	-2.90787	0.514	0.8	1
Chchd3	0.0145276	-4.20219	0.189	0.6	1
Gpatch11	0.0145276	-4.06432	0.189	0.6	1
Rpl22l1	0.0153382	2.16588	0.838	0.2	1
Hnrnpc	0.0153382	2.12427	0.838	0.2	1
Mtln	0.0153798	-2.06752	0.324	0.8	1
Atp5o	0.0156355	-2.87014	0.595	0.8	1
Siglech	0.0157735	-1.91134	0.622	1	1
Ran	0.0157995	2.01811	0.892	0.4	1
Prrc2c	0.0160675	4.47623	0.649	0	1
Mapre1	0.0160675	3.57007	0.649	0	1
Ptpn1	0.0160675	4.15901	0.649	0	1
Sppl2a	0.0160675	3.56319	0.649	0	1
Krtcap2	0.0160675	3.41376	0.649	0	1
Ppp3ca	0.0160675	3.30111	0.649	0	1
Wasf2	0.0160675	3.79904	0.649	0	1
Sh3bgrl3	0.0160675	3.8229	0.649	0	1
Brk1	0.0160675	4.07694	0.649	0	1
Capg	0.0160675	3.78577	0.649	0	1
Syncrip	0.0160675	3.95969	0.649	0	1
Zfp207	0.0160675	3.08224	0.649	0	1
Nsd1	0.0160675	3.26126	0.649	0	1
Gnl3	0.0160675	4.11045	0.649	0	1
Wdr33	0.0160675	2.89038	0.649	0	1
Eif3g	0.0160675	-1.91448	0.541	0.8	1
Gm47283	0.0161758	-0.976989	0.649	1	1
Mcl1	0.0161839	2.46	0.811	0.4	1
Msi1	0.0163125	-2.45206	0.054	0.4	1
Sh2d1a	0.0163125	-3.44405	0.054	0.4	1
Syp	0.0163125	-2.74675	0.054	0.4	1
Npc2	0.0174312	3.2942	0.757	0.4	1
Mat2a	0.0175709	3.34893	0.73	0.2	1
Myh9	0.0175709	2.9801	0.73	0.2	1
Cox6b1	0.0176653	-0.954699	0.838	1	1
Cox7a2l	0.0177281	-1.50074	0.541	1	1
Rpl10a	0.0178085	-1.08763	0.919	1	1
Park7	0.0179619	-2.6656	0.459	0.8	1
Ppp1r14b	0.0180057	2.90428	0.757	0.2	1
Clstn1	0.0182551	-4.94638	0.216	0.6	1
Mrpl49	0.0182551	-3.96456	0.216	0.6	1
Basp1	0.018383	6.82439	0.811	0.8	1
Arhgdib	0.0190095	4.303	0.703	0.2	1
Slc15a3	0.0190095	3.77668	0.703	0.2	1
Serinc3	0.0191927	-1.43142	0.757	1	1
Ly86	0.0191927	-1.21505	0.757	1	1
Pcmtd2	0.0192864	-2.93504	0.189	0.6	1
Rps26	0.0196879	1.70465	0.919	0.6	1
Rplp0	0.0197675	1.4202	0.946	0.8	1
Naa20	0.0201381	3.29378	0.622	0	1
Pcna	0.0201381	3.8033	0.622	0	1
Eif6	0.0201381	3.24598	0.622	0	1
Rab2a	0.0201381	3.59943	0.622	0	1
Atp2a2	0.0201381	3.38054	0.622	0	1
G3bp2	0.0201381	3.15958	0.622	0	1
Ube3a	0.0201381	3.25633	0.622	0	1
Lipe	0.0201381	3.20985	0.622	0	1
Vasp	0.0201381	3.4633	0.622	0	1
Ctnnb1	0.0201381	3.1998	0.622	0	1
Ube2n	0.0201381	3.08064	0.622	0	1
Nhp2	0.0201381	3.18326	0.622	0	1
Mrpl12	0.0201381	2.93344	0.622	0	1
Larp1	0.0201381	3.26997	0.622	0	1
Peli1	0.0201381	3.7171	0.622	0	1
Ccl3	0.0201381	8.39593	0.622	0	1
Kpnb1	0.0201381	3.07933	0.622	0	1
Ccl6	0.0201381	5.28969	0.622	0	1
Id2	0.0201381	5.37321	0.622	0	1
Gtpbp4	0.0201381	3.24488	0.622	0	1
Zmiz1	0.0201381	3.76647	0.622	0	1
Arf4	0.0201381	3.10794	0.622	0	1
Ago2	0.0201381	3.07985	0.622	0	1
Naa50	0.0201381	3.37488	0.622	0	1
Ube2v2	0.0201381	3.03297	0.622	0	1
Eif1a	0.0201381	3.39171	0.622	0	1
Uqcrb	0.0201701	-2.30738	0.486	0.8	1
Fubp1	0.0207658	1.95075	0.811	0.2	1
Gna15	0.0208782	-2.94632	0.216	0.6	1
Eno1	0.0215932	-2.16736	0.595	0.8	1
Hspd1	0.021711	2.46651	0.73	0.2	1
Ktn1	0.0224305	-2.02852	0.514	0.8	1
C1qc	0.0226156	6.45409	0.811	0.8	1
Cox5b	0.02287	-1.9201	0.649	0.8	1
Hnrnpu	0.0230246	1.92335	0.784	0.4	1
Slc3a2	0.0234611	3.01071	0.703	0.2	1
Ndufaf8	0.0238238	-2.58972	0.216	0.6	1
Zbtb1	0.0238238	-3.2091	0.216	0.6	1
Ptbp3	0.0240825	2.34695	0.73	0.2	1
Tyrobp	0.0242739	1.4356	0.946	1	1
Nop56	0.0246257	2.78151	0.757	0.2	1
Cd68	0.0246257	4.9807	0.73	0.4	1
Ndufb8	0.0247337	-2.18317	0.541	0.8	1
Gls	0.0250304	3.11103	0.595	0	1
Caprin1	0.0250304	3.4842	0.595	0	1
Prpf40a	0.0250304	3.45982	0.595	0	1
Zranb2	0.0250304	3.26086	0.595	0	1
Sf3b4	0.0250304	3.24035	0.595	0	1
Ash1l	0.0250304	3.63759	0.595	0	1
Gnai3	0.0250304	2.64143	0.595	0	1
Txn1	0.0250304	3.92642	0.595	0	1
Rer1	0.0250304	2.94435	0.595	0	1
Ecpas	0.0250304	2.88945	0.595	0	1
Furin	0.0250304	4.23703	0.595	0	1
Vps35	0.0250304	3.66884	0.595	0	1
Nktr	0.0250304	3.71838	0.595	0	1
Sbno2	0.0250304	3.38209	0.595	0	1
Ppp2ca	0.0250304	3.42206	0.595	0	1
Sqstm1	0.0250304	3.28266	0.595	0	1
Cxcl16	0.0250304	4.75681	0.595	0	1
Mafg	0.0250304	3.05284	0.595	0	1
Kdm6b	0.0250304	3.79771	0.595	0	1
Rtraf	0.0250304	3.19568	0.595	0	1
Supt16	0.0250304	3.09765	0.595	0	1
Zdhhc20	0.0250304	3.31784	0.595	0	1
Tuba1c	0.0250304	2.70625	0.595	0	1
Slc38a2	0.0250304	3.57735	0.595	0	1
Psmd2	0.0250304	3.44192	0.595	0	1
Gspt1	0.0250304	3.36667	0.595	0	1
Reep5	0.0250304	3.12496	0.595	0	1
Rock1	0.0250304	3.61537	0.595	0	1
Neat1	0.0250304	4.37166	0.595	0	1
Rufy3	0.025047	-3.61163	0.243	0.6	1
Coa8	0.025047	-3.80619	0.243	0.6	1
Fam169a	0.025047	-7.27799	0.243	0.6	1
Gm8797	0.0253503	-2.00019	0.649	0.8	1
Srsf9	0.0254938	2.25911	0.811	0.2	1
Rac1	0.0254938	1.92076	0.784	0.4	1
Sec61b	0.0258282	2.0443	0.838	0.2	1
Polr1d	0.0258282	1.98465	0.838	0.2	1
Hnrnpk	0.0264952	1.41399	0.892	0.4	1
Apbb1ip	0.0264952	4.16309	0.811	1	1
Zfp106	0.0265864	-1.51014	0.595	0.8	1
Stxbp1	0.0271234	-2.9187	0.216	0.6	1
Pfkfb2	0.027143	-4.41645	0.081	0.4	1
Dbndd2	0.027143	-4.69761	0.081	0.4	1
Cacfd1	0.027143	-4.12309	0.081	0.4	1
Bola1	0.027143	-3.73245	0.081	0.4	1
Pink1	0.027143	-4.44962	0.081	0.4	1
Prom1	0.027143	-6.0409	0.081	0.4	1
Ptpro	0.027143	-3.89804	0.081	0.4	1
Gadd45a	0.027143	-5.30041	0.081	0.4	1
Zfp777	0.027143	-4.78909	0.081	0.4	1
Ppm1n	0.027143	-5.58241	0.081	0.4	1
Grk1	0.027143	-5.79098	0.081	0.4	1
Abhd8	0.027143	-6.28455	0.081	0.4	1
Haus8	0.027143	-4.23656	0.081	0.4	1
Nup85	0.027143	-4.64739	0.081	0.4	1
Mxra7	0.027143	-5.46628	0.081	0.4	1
1110002L01Rik	0.027143	-4.03307	0.081	0.4	1
Ccdc85c	0.027143	-3.9548	0.081	0.4	1
Nxnl2	0.027143	-7.66106	0.081	0.4	1
Arl6	0.027143	-6.64655	0.081	0.4	1
Pacsin1	0.027143	-4.22028	0.081	0.4	1
Ttc39c	0.027143	-6.60671	0.081	0.4	1
Lbhd1	0.027143	-7.03781	0.081	0.4	1
Snx15	0.027143	-4.71792	0.081	0.4	1
1110059E24Rik	0.027143	-3.86411	0.081	0.4	1
Gstp1	0.027143	-3.80837	0.081	0.4	1
Nsa2	0.0272582	2.58574	0.757	0.2	1
Eif3f	0.0272582	-1.94589	0.676	0.8	1
C1qb	0.0276708	6.94329	0.811	0.8	1
Gabarapl2	0.02782	-1.62234	0.486	0.8	1
Cd84	0.0287909	3.18325	0.703	0.2	1
Bsg	0.0290773	-1.03618	0.784	1	1
Atp5b	0.0294984	-1.30391	0.865	1	1
Ctsd	0.0295644	2.54107	0.892	1	1
Rpl24	0.0296238	-0.991948	0.946	1	1
Srsf2	0.0301302	1.90448	0.757	0.2	1
Selenok	0.0301302	-2.39241	0.676	0.8	1
Dnajc2	0.030417	-2.27941	0.541	0.8	1
Uqcr10	0.030719	-2.26956	0.514	0.8	1
Fmnl3	0.0308101	-2.29744	0.216	0.6	1
Mapkapk2	0.0308639	2.91941	0.568	0	1
Dstn	0.0308639	3.0931	0.568	0	1
Ssr2	0.0308639	2.79478	0.568	0	1
Hipk1	0.0308639	2.72858	0.568	0	1
Fam20c	0.0308639	4.66878	0.568	0	1
Kdelr2	0.0308639	2.97685	0.568	0	1
Aebp2	0.0308639	2.9264	0.568	0	1
Rbbp6	0.0308639	3.01391	0.568	0	1
Arap1	0.0308639	2.91152	0.568	0	1
Sec11a	0.0308639	3.19614	0.568	0	1
Vdac3	0.0308639	2.73403	0.568	0	1
Gatad2a	0.0308639	2.7303	0.568	0	1
Rdx	0.0308639	3.20361	0.568	0	1
Arcn1	0.0308639	3.06147	0.568	0	1
Plekho2	0.0308639	3.83602	0.568	0	1
Itgb2	0.0308639	3.45078	0.568	0	1
Cdk4	0.0308639	2.84924	0.568	0	1
Txnrd1	0.0308639	4.21176	0.568	0	1
Cdc34	0.0308639	2.4435	0.568	0	1
Glipr1	0.0308639	3.59129	0.568	0	1
Psmd12	0.0308639	3.08886	0.568	0	1
Txndc17	0.0308639	3.26345	0.568	0	1
Xbp1	0.0308639	3.15041	0.568	0	1
Rars	0.0308639	2.78399	0.568	0	1
Luc7l3	0.0308639	2.8831	0.568	0	1
Rock2	0.0308639	3.44714	0.568	0	1
Rab10	0.0308639	3.30645	0.568	0	1
Irf2bpl	0.0308639	3.04494	0.568	0	1
Adam17	0.0308639	2.81747	0.568	0	1
Ddx1	0.0308639	2.69511	0.568	0	1
Ap3b1	0.0308639	3.193	0.568	0	1
Acin1	0.0308639	3.36764	0.568	0	1
Atp6v1c1	0.0308639	2.81234	0.568	0	1
Larp4	0.0308639	3.61401	0.568	0	1
Pdgfb	0.0308639	4.65556	0.568	0	1
App	0.0308639	2.92068	0.568	0	1
Vav1	0.0308639	3.50863	0.568	0	1
Galnt1	0.0308639	2.39197	0.568	0	1
Tcof1	0.0308639	3.24773	0.568	0	1
Atp6ap1	0.0308639	2.82211	0.568	0	1
Eif1ax	0.0308639	2.81232	0.568	0	1
Nop53	0.0308737	-1.56234	0.486	0.8	1
Ndufv3	0.0308737	-1.77029	0.486	0.8	1
Gid8	0.0320925	-2.78815	0.243	0.6	1
Ric1	0.0320925	-3.45135	0.243	0.6	1
Selplg	0.0321853	-0.319244	0.324	1	1
Tpm3	0.0322724	1.65395	0.892	0.4	1
mt-Nd5	0.0322724	-0.635088	0.811	1	1
Ncam1	0.0323217	-3.5738	0.081	0.4	1
Bloc1s1	0.0323217	-3.27214	0.081	0.4	1
Hagh	0.0323217	-3.23142	0.081	0.4	1
Stx5a	0.0323217	-3.40209	0.081	0.4	1
Wnk1	0.0325912	2.02299	0.73	0.2	1
mt-Co1	0.0326595	-0.960143	0.946	1	1
Ube2e3	0.0330107	-1.89368	0.189	0.6	1
Anxa3	0.0331629	3.90869	0.649	0.2	1
Fcgr3	0.0332584	2.34691	0.757	0.2	1
Gng10	0.0342347	3.82351	0.703	0.4	1
Runx1	0.0342347	3.9418	0.703	0.4	1
Hint1	0.0343222	-1.05919	0.703	1	1
Nop58	0.0351319	2.23744	0.703	0.2	1
Ctss	0.0359354	2.12264	0.919	1	1
mt-Co3	0.0359654	-1.32082	0.973	1	1
Lsm1	0.0362113	-2.11489	0.243	0.6	1
Fundc2	0.0362113	-2.53952	0.243	0.6	1
Ywhaz	0.0366605	2.04468	0.757	0.2	1
Cisd1	0.0369601	-3.16471	0.27	0.6	1
Mettl23	0.0369601	-2.79095	0.27	0.6	1
Tmed9	0.0372737	1.72663	0.784	0.2	1
Eif4a2	0.0376028	-1.36116	0.514	0.8	1
Atic	0.0377676	3.00534	0.541	0	1
R3hdm1	0.0377676	3.08775	0.541	0	1
Creg1	0.0377676	3.46467	0.541	0	1
Eprs	0.0377676	3.38959	0.541	0	1
Rrs1	0.0377676	2.74784	0.541	0	1
Lmo2	0.0377676	2.74967	0.541	0	1
Glmp	0.0377676	2.46202	0.541	0	1
Naa15	0.0377676	3.40438	0.541	0	1
Ppid	0.0377676	2.58552	0.541	0	1
Eif4e	0.0377676	2.95515	0.541	0	1
Aimp1	0.0377676	2.61916	0.541	0	1
Impa1	0.0377676	2.5979	0.541	0	1
Nadk	0.0377676	2.62639	0.541	0	1
Psmc2	0.0377676	2.63344	0.541	0	1
Slc7a1	0.0377676	3.02573	0.541	0	1
Rpn1	0.0377676	3.28439	0.541	0	1
Aup1	0.0377676	2.75617	0.541	0	1
Rbm28	0.0377676	2.55971	0.541	0	1
Tbcb	0.0377676	2.58666	0.541	0	1
Fxyd5	0.0377676	4.98769	0.541	0	1
Nipa2	0.0377676	2.55256	0.541	0	1
Copb1	0.0377676	3.14062	0.541	0	1
Colgalt1	0.0377676	2.77136	0.541	0	1
Timm44	0.0377676	1.61478	0.541	0	1
Elavl1	0.0377676	2.60395	0.541	0	1
Rnf111	0.0377676	3.0876	0.541	0	1
Ranbp2	0.0377676	3.5635	0.541	0	1
Jmjd1c	0.0377676	3.26869	0.541	0	1
Elk3	0.0377676	3.11565	0.541	0	1
Abracl	0.0377676	2.7799	0.541	0	1
Usp15	0.0377676	2.99631	0.541	0	1
Cpsf6	0.0377676	2.72884	0.541	0	1
Tab2	0.0377676	3.07225	0.541	0	1
Gm2a	0.0377676	3.72211	0.541	0	1
Slfn2	0.0377676	4.06819	0.541	0	1
Usp34	0.0377676	2.72981	0.541	0	1
Tns3	0.0377676	3.13793	0.541	0	1
Ftsj3	0.0377676	3.04539	0.541	0	1
Cpd	0.0377676	3.53821	0.541	0	1
Ewsr1	0.0377676	2.46882	0.541	0	1
Stat3	0.0377676	3.01736	0.541	0	1
Fam104a	0.0377676	2.87732	0.541	0	1
Ninj1	0.0377676	2.9706	0.541	0	1
B230219D22Rik	0.0377676	3.05513	0.541	0	1
Tut7	0.0377676	3.07565	0.541	0	1
Pbrm1	0.0377676	2.83071	0.541	0	1
Nisch	0.0377676	2.94745	0.541	0	1
Wdr43	0.0377676	3.54784	0.541	0	1
Smad7	0.0377676	3.69451	0.541	0	1
Diaph1	0.0377676	2.90059	0.541	0	1
Tcirg1	0.0377676	2.98804	0.541	0	1
Morf4l1	0.0377946	1.86625	0.811	0.2	1
Ptpn6	0.0379132	-1.30384	0.459	0.8	1
Hprt	0.0379132	-1.71173	0.459	0.8	1
Zfp536	0.0383248	-3.06574	0.081	0.4	1
Sntb2	0.0383248	-2.06563	0.081	0.4	1
Acvr2b	0.0383248	-1.66992	0.081	0.4	1
Taf4b	0.0383248	-2.94443	0.081	0.4	1
Vldlr	0.0383248	-3.34213	0.081	0.4	1
B4gat1	0.0383248	-2.82146	0.081	0.4	1
mt-Nd3	0.0393843	-1.50069	0.892	0.8	1
Npm1	0.0395122	1.39771	0.919	1	1
Rpl11	0.0395362	-0.751412	0.946	1	1
Lamp2	0.0403914	2.99465	0.649	0.2	1
Atp5g2	0.040753	-2.02355	0.811	0.8	1
Tmem256	0.0408282	-1.48532	0.378	0.8	1
Isyna1	0.0414709	-3.21507	0.27	0.6	1
Snrnp70	0.0415354	2.3009	0.703	0.4	1
Uqcrh	0.0415614	-2.05711	0.73	0.8	1
Mrpl9	0.041663	-2.71667	0.297	0.6	1
Plekhf2	0.041663	-3.05594	0.297	0.6	1
Tbrg1	0.041663	-3.49692	0.297	0.6	1
Rbm7	0.041663	-3.66849	0.297	0.6	1
Atox1	0.0424042	1.30915	0.865	0.2	1
Tgfb1	0.0430725	3.66252	0.622	0.2	1
Zfp36	0.0430725	4.17741	0.622	0.2	1
Dusp3	0.0430725	3.54805	0.622	0.2	1
Eif3c	0.0435541	1.79781	0.73	0.2	1
Gpx1	0.0435541	2.11177	0.73	0.2	1
Dnajc8	0.0436164	-1.26208	0.595	0.8	1
Akap13	0.0443598	2.21217	0.73	0.4	1
Degs1	0.0444806	2.43304	0.649	0.2	1
Arhgdia	0.0456413	1.64562	0.811	0.2	1
Pcbp2	0.045655	-2.2293	0.649	0.8	1
Arhgap5	0.0457576	-1.55089	0.514	0.8	1
Keap1	0.0458115	-2.01946	0.243	0.6	1
Nifk	0.0458808	3.31164	0.514	0	1
Tpp2	0.0458808	2.68292	0.514	0	1
Upf2	0.0458808	2.45137	0.514	0	1
Tank	0.0458808	2.52395	0.514	0	1
Rin2	0.0458808	3.03263	0.514	0	1
Pdcd10	0.0458808	2.3913	0.514	0	1
Prpf38b	0.0458808	2.92833	0.514	0	1
Tlr2	0.0458808	3.67743	0.514	0	1
Tgs1	0.0458808	3.39555	0.514	0	1
Mdn1	0.0458808	2.731	0.514	0	1
Micos10	0.0458808	3.45193	0.514	0	1
Sri	0.0458808	2.59301	0.514	0	1
Septin11	0.0458808	2.51665	0.514	0	1
ENSMUSG00000079065	0.0458808	2.54759	0.514	0	1
Hcar2	0.0458808	4.2283	0.514	0	1
N4bp2l2	0.0458808	2.63021	0.514	0	1
Zfp638	0.0458808	3.06772	0.514	0	1
Clec2d	0.0458808	3.18751	0.514	0	1
Fgfr1op2	0.0458808	2.98909	0.514	0	1
Ppp4r2	0.0458808	2.46387	0.514	0	1
Zyx	0.0458808	2.94785	0.514	0	1
Ergic2	0.0458808	2.62781	0.514	0	1
Ipo7	0.0458808	2.47862	0.514	0	1
Knop1	0.0458808	3.25442	0.514	0	1
Emp3	0.0458808	3.47221	0.514	0	1
C5ar1	0.0458808	3.70144	0.514	0	1
Aprt	0.0458808	3.4196	0.514	0	1
Sf3b3	0.0458808	2.54275	0.514	0	1
Myo1e	0.0458808	3.73153	0.514	0	1
Dnm2	0.0458808	3.39356	0.514	0	1
Sar1a	0.0458808	2.9267	0.514	0	1
Serinc1	0.0458808	2.51943	0.514	0	1
Sgpl1	0.0458808	3.32284	0.514	0	1
Ap2b1	0.0458808	2.57007	0.514	0	1
Ctdnep1	0.0458808	2.72503	0.514	0	1
Alyref	0.0458808	2.88718	0.514	0	1
Dnmt3a	0.0458808	3.62453	0.514	0	1
Susd6	0.0458808	3.08402	0.514	0	1
Nfkbia	0.0458808	4.26133	0.514	0	1
Hectd1	0.0458808	2.1217	0.514	0	1
Pak1ip1	0.0458808	2.4825	0.514	0	1
Cxcl14	0.0458808	3.75037	0.514	0	1
Snx18	0.0458808	3.41016	0.514	0	1
Ipo5	0.0458808	2.21071	0.514	0	1
Mapk1ip1l	0.0458808	2.33116	0.514	0	1
Psme2	0.0458808	2.85224	0.514	0	1
Retreg1	0.0458808	3.1733	0.514	0	1
Eif3l	0.0458808	2.70666	0.514	0	1
Eif4b	0.0458808	2.54807	0.514	0	1
Ddx17	0.0458808	2.24738	0.514	0	1
Lrrc58	0.0458808	2.61815	0.514	0	1
ENSMUSG00000097971	0.0458808	3.20601	0.514	0	1
Thoc1	0.0458808	2.80323	0.514	0	1
Rtn3	0.0458808	2.96736	0.514	0	1
Zfp91	0.0458808	2.68327	0.514	0	1
Tiprl	0.0464394	-2.36535	0.27	0.6	1
Fbxo9	0.0465273	-2.89042	0.297	0.6	1
Sat1	0.0468582	2.26316	0.703	0.2	1
Qk	0.0468582	2.69018	0.676	0.4	1
Pfdn5	0.0471989	-2.21149	0.703	0.8	1
Rbm25	0.0478406	2.12914	0.73	0.2	1
Hnrnpd	0.0486953	1.67391	0.757	0.2	1
Laptm4a	0.0486953	1.78374	0.73	0.4	1
U2af1	0.0489137	-1.51793	0.568	0.8	1
Cyrib	0.0500536	1.78641	0.784	0.4	1
ENSMUSG00000115801	0.0502505	2.33157	0.676	0.2	1
Etf1	0.0502505	1.85777	0.676	0.2	1
Atp5a1	0.0505742	-1.03336	0.73	1	1
Psap	0.0510009	2.81229	0.784	0.8	1
Ebpl	0.0513392	-3.19945	0.324	0.6	1
Ndufb10	0.0513392	-3.14439	0.324	0.6	1
Fam171b	0.0516025	-5.64446	0.108	0.4	1
Epc2	0.0516025	-3.96941	0.108	0.4	1
Selenoh	0.0516025	-3.56866	0.108	0.4	1
Atp6v0e2	0.0516025	-4.18192	0.108	0.4	1
Plekhb1	0.0516025	-5.71895	0.108	0.4	1
Fbxo31	0.0516025	-4.94432	0.108	0.4	1
Ikbip	0.0516025	-4.40618	0.108	0.4	1
Med23	0.0516025	-3.63042	0.108	0.4	1
Pcbp3	0.0516025	-5.64933	0.108	0.4	1
Syt1	0.0516025	-5.47093	0.108	0.4	1
Zbtb4	0.0516025	-3.62305	0.108	0.4	1
Polr3a	0.0516025	-2.89104	0.108	0.4	1
Timmdc1	0.0516025	-3.18319	0.108	0.4	1
St13	0.0517493	1.97945	0.757	0.4	1
Oat	0.051861	-2.25978	0.297	0.6	1
mt-Nd2	0.0520466	-0.862607	0.892	1	1
Rpl19	0.0521037	-0.57157	0.919	1	1
mt-Co2	0.0521323	-1.27547	0.946	1	1
Spi1	0.0524763	2.03359	0.73	0.2	1
Ppt1	0.0524763	2.20133	0.73	0.2	1
Pdia3	0.0533811	1.79006	0.73	0.4	1
Atp5k	0.0549314	-1.56634	0.649	0.8	1
M6pr	0.0551276	1.92793	0.676	0.2	1
Nrp2	0.0553529	3.11233	0.486	0	1
Dgkd	0.0553529	2.92942	0.486	0	1
Ccnt2	0.0553529	2.49469	0.486	0	1
Tmbim1	0.0553529	2.50325	0.486	0	1
Slc39a10	0.0553529	3.12333	0.486	0	1
Nvl	0.0553529	2.23796	0.486	0	1
Ptpra	0.0553529	3.19106	0.486	0	1
Dnajc5	0.0553529	2.85489	0.486	0	1
Dgkz	0.0553529	2.65534	0.486	0	1
Il1b	0.0553529	5.6923	0.486	0	1
Rbm17	0.0553529	3.00051	0.486	0	1
Rc3h2	0.0553529	2.63171	0.486	0	1
Nes	0.0553529	4.44405	0.486	0	1
Ccnl1	0.0553529	2.77551	0.486	0	1
Rbis	0.0553529	2.59434	0.486	0	1
Hivep3	0.0553529	4.1905	0.486	0	1
Utp11	0.0553529	3.04311	0.486	0	1
Clic4	0.0553529	3.22614	0.486	0	1
Akirin1	0.0553529	2.66936	0.486	0	1
Med28	0.0553529	2.89159	0.486	0	1
Akap9	0.0553529	2.33086	0.486	0	1
Cdk14	0.0553529	3.28254	0.486	0	1
Irf5	0.0553529	2.77325	0.486	0	1
Ruvbl1	0.0553529	1.83516	0.486	0	1
Etnk1	0.0553529	2.61	0.486	0	1
Dusp11	0.0553529	2.12459	0.486	0	1
Eps8	0.0553529	2.45568	0.486	0	1
Capns1	0.0553529	2.80928	0.486	0	1
Btbd1	0.0553529	1.9303	0.486	0	1
Atxn2l	0.0553529	2.60978	0.486	0	1
Mcmbp	0.0553529	2.61052	0.486	0	1
Nup98	0.0553529	1.8438	0.486	0	1
Ube2s	0.0553529	1.98549	0.486	0	1
Itpripl2	0.0553529	2.90485	0.486	0	1
Hmgb2	0.0553529	3.00024	0.486	0	1
Smarca4	0.0553529	2.83721	0.486	0	1
Copb2	0.0553529	1.77657	0.486	0	1
Ilf3	0.0553529	2.52754	0.486	0	1
Rcn2	0.0553529	2.31372	0.486	0	1
Rbm5	0.0553529	2.6098	0.486	0	1
Gadd45b	0.0553529	4.06293	0.486	0	1
Chst11	0.0553529	4.13124	0.486	0	1
Mfsd12	0.0553529	2.82994	0.486	0	1
Map2k2	0.0553529	2.85894	0.486	0	1
Mbd3	0.0553529	2.28024	0.486	0	1
Ccl2	0.0553529	4.8106	0.486	0	1
Lasp1	0.0553529	2.96982	0.486	0	1
Tanc2	0.0553529	2.87607	0.486	0	1
Derl2	0.0553529	2.74816	0.486	0	1
Limd2	0.0553529	3.64658	0.486	0	1
Socs3	0.0553529	3.59568	0.486	0	1
Dock2	0.0553529	3.15108	0.486	0	1
Sf3b6	0.0553529	2.89783	0.486	0	1
Trip11	0.0553529	3.10046	0.486	0	1
Riok1	0.0553529	2.56627	0.486	0	1
Sfxn1	0.0553529	2.32632	0.486	0	1
Lyst	0.0553529	3.0782	0.486	0	1
Dnajc3	0.0553529	2.48949	0.486	0	1
Slc4a7	0.0553529	2.38051	0.486	0	1
Kpna3	0.0553529	2.69537	0.486	0	1
Pspc1	0.0553529	2.37424	0.486	0	1
Gmfb	0.0553529	2.14385	0.486	0	1
Rac2	0.0553529	3.91834	0.486	0	1
Sla	0.0553529	2.71548	0.486	0	1
Zfp148	0.0553529	2.41859	0.486	0	1
Chd1	0.0553529	2.56249	0.486	0	1
Eml4	0.0553529	3.40368	0.486	0	1
Wtap	0.0553529	2.62441	0.486	0	1
Smchd1	0.0553529	2.12621	0.486	0	1
Riok3	0.0553529	2.86528	0.486	0	1
Tcerg1	0.0553529	2.94416	0.486	0	1
Slc39a6	0.0553529	2.78094	0.486	0	1
Usp14	0.0553529	3.4046	0.486	0	1
Lars	0.0553529	2.86445	0.486	0	1
Sfr1	0.0553529	2.86563	0.486	0	1
Sf1	0.0553529	2.25148	0.486	0	1
Csf2ra	0.0553529	2.98511	0.486	0	1
mt-Nd6	0.0553529	2.10543	0.486	0	1
Huwe1	0.0553529	2.61872	0.486	0	1
Usp9x	0.0553529	2.31643	0.486	0	1
Bcap31	0.0553529	2.06205	0.486	0	1
Arhgap30	0.0553541	3.43155	0.595	0.2	1
AU020206	0.0553541	3.46115	0.595	0.2	1
Ly6e	0.0553541	4.09471	0.595	0.2	1
Chchd2	0.0568235	-1.08508	0.865	1	1
Serbp1	0.0569844	1.2969	0.973	0.6	1
Itm2b	0.0569844	-0.580856	0.919	1	1
Arglu1	0.0574817	2.01733	0.73	0.2	1
Ddx6	0.0574817	1.63725	0.73	0.2	1
Ndufb7	0.0577104	-1.54957	0.595	0.8	1
Ndufb1	0.0584377	-1.83691	0.676	0.8	1
Ncf4	0.0584377	3.42127	0.703	0.6	1
Atp1a1	0.058897	2.43515	0.649	0.2	1
Tcf25	0.058897	1.80339	0.649	0.2	1
Ccdc12	0.058897	-1.61044	0.568	0.8	1
Slc2a5	0.0597522	-3.28259	0.108	0.4	1
Klc3	0.0597522	-3.33981	0.108	0.4	1
Impg1	0.0597522	-4.07403	0.108	0.4	1
Plpp2	0.0597522	-3.93234	0.108	0.4	1
Ssbp2	0.0597522	-3.6969	0.108	0.4	1
Psmb1	0.0601296	-1.5312	0.649	0.8	1
Mybbp1a	0.0603929	1.6824	0.676	0.2	1
Tubb5	0.0613922	-1.09843	0.784	1	1
Faim	0.0618311	-4.47184	0.351	0.6	1
Mrpl54	0.0618311	-3.55401	0.351	0.6	1
Fkbp3	0.0618311	-3.67535	0.351	0.6	1
Gusb	0.0627207	2.43574	0.622	0.2	1
Man2b1	0.0627207	2.57687	0.622	0.2	1
Phb2	0.0628778	1.70573	0.73	0.2	1
Ube2l3	0.0628778	1.70989	0.73	0.2	1
Arpc5	0.0632655	1.82556	0.811	0.4	1
Calr	0.0632655	1.37454	0.811	0.4	1
Fbrs	0.0641703	-1.87059	0.243	0.6	1
Sod1	0.0644381	-1.82065	0.27	0.6	1
Tardbp	0.0644909	1.82631	0.649	0.2	1
Cltc	0.0644909	1.7966	0.649	0.2	1
Gabarap	0.0660962	1.46423	0.784	0.6	1
Psmd1	0.0663448	2.84793	0.459	0	1
Rc3h1	0.0663448	2.27214	0.459	0	1
Ppp1r15b	0.0663448	2.0804	0.459	0	1
Tmco1	0.0663448	2.78246	0.459	0	1
Atf3	0.0663448	4.34775	0.459	0	1
Arl4c	0.0663448	2.72151	0.459	0	1
Rgs1	0.0663448	4.70873	0.459	0	1
Slc12a6	0.0663448	2.52139	0.459	0	1
Rpn2	0.0663448	2.18424	0.459	0	1
Mga	0.0663448	2.3442	0.459	0	1
Mtch2	0.0663448	1.78648	0.459	0	1
Il1rn	0.0663448	5.5793	0.459	0	1
Bcl2l1	0.0663448	2.72555	0.459	0	1
Fbxw2	0.0663448	2.38018	0.459	0	1
Oser1	0.0663448	2.6679	0.459	0	1
Trim44	0.0663448	2.28364	0.459	0	1
Fxr1	0.0663448	2.61504	0.459	0	1
Scamp3	0.0663448	1.96608	0.459	0	1
Frrs1	0.0663448	2.84333	0.459	0	1
Selenot	0.0663448	2.21932	0.459	0	1
Adam15	0.0663448	2.21287	0.459	0	1
Fgr	0.0663448	2.77673	0.459	0	1
Pabpc4	0.0663448	2.46815	0.459	0	1
Rraga	0.0663448	2.12716	0.459	0	1
Arid1a	0.0663448	2.58687	0.459	0	1
Pnrc2	0.0663448	2.26356	0.459	0	1
Atad3a	0.0663448	2.93521	0.459	0	1
Rlf	0.0663448	2.18468	0.459	0	1
Rhoh	0.0663448	3.66055	0.459	0	1
Cdk6	0.0663448	3.70335	0.459	0	1
Kmt5a	0.0663448	3.20583	0.459	0	1
Tmem243	0.0663448	2.28015	0.459	0	1
Coro1c	0.0663448	2.56303	0.459	0	1
Pdgfa	0.0663448	4.54467	0.459	0	1
Pisd	0.0663448	2.33854	0.459	0	1
Apbb2	0.0663448	3.12677	0.459	0	1
Ssbp1	0.0663448	1.76948	0.459	0	1
Sec13	0.0663448	2.1759	0.459	0	1
Itpr2	0.0663448	3.34659	0.459	0	1
Plaur	0.0663448	3.19481	0.459	0	1
Tspan4	0.0663448	2.47369	0.459	0	1
Herc2	0.0663448	2.76117	0.459	0	1
Bub3	0.0663448	2.24585	0.459	0	1
Smg1	0.0663448	2.6255	0.459	0	1
Ino80e	0.0663448	2.27496	0.459	0	1
Nap1l4	0.0663448	1.90509	0.459	0	1
Tmem208	0.0663448	2.19914	0.459	0	1
Lpl	0.0663448	5.23106	0.459	0	1
Vps37a	0.0663448	2.43953	0.459	0	1
N4bp1	0.0663448	2.49439	0.459	0	1
Prkcsh	0.0663448	2.61859	0.459	0	1
Spg21	0.0663448	2.36623	0.459	0	1
Sltm	0.0663448	2.5004	0.459	0	1
Smarcc1	0.0663448	2.34684	0.459	0	1
Fdx2	0.0663448	2.366	0.459	0	1
Gas2l3	0.0663448	2.83149	0.459	0	1
Pank3	0.0663448	2.03825	0.459	0	1
Lrrc59	0.0663448	2.48501	0.459	0	1
Kcnj2	0.0663448	3.14039	0.459	0	1
Zfp652	0.0663448	2.32994	0.459	0	1
Npepps	0.0663448	1.89417	0.459	0	1
Kansl1	0.0663448	2.63031	0.459	0	1
Med13	0.0663448	1.96308	0.459	0	1
Cd300lf	0.0663448	3.81161	0.459	0	1
Abr	0.0663448	2.81166	0.459	0	1
Pum2	0.0663448	2.13055	0.459	0	1
Ahsa1	0.0663448	2.41375	0.459	0	1
Mia2	0.0663448	2.94217	0.459	0	1
Asxl2	0.0663448	2.50815	0.459	0	1
Ifrd1	0.0663448	3.00559	0.459	0	1
Nemf	0.0663448	2.58764	0.459	0	1
Map3k1	0.0663448	2.15775	0.459	0	1
Elf1	0.0663448	2.4283	0.459	0	1
Wdr70	0.0663448	2.10949	0.459	0	1
Fyttd1	0.0663448	2.18484	0.459	0	1
Mapk1	0.0663448	2.75884	0.459	0	1
Senp5	0.0663448	2.45255	0.459	0	1
Slc39a7	0.0663448	2.45877	0.459	0	1
1110038B12Rik	0.0663448	2.81035	0.459	0	1
Ankhd1	0.0663448	2.23973	0.459	0	1
Phax	0.0663448	1.93685	0.459	0	1
Naa12	0.0663448	2.50023	0.459	0	1
Srp19	0.0663448	3.17217	0.459	0	1
Rela	0.0663448	2.5072	0.459	0	1
Pdcd11	0.0663448	2.4546	0.459	0	1
Gcnt1	0.0663448	3.06068	0.459	0	1
Acsl4	0.0663448	2.44208	0.459	0	1
Irak1	0.0663448	2.64844	0.459	0	1
Ddx3y	0.0663448	2.63564	0.459	0	1
C3ar1	0.0665722	3.07734	0.595	0.2	1
Pnn	0.0665722	2.19637	0.595	0.2	1
Cebpb	0.0665971	4.58046	0.757	1	1
Mdh2	0.0674635	-1.43893	0.622	0.8	1
Rap1b	0.0675439	1.25376	0.892	0.6	1
mt-Cytb	0.067923	-1.39927	0.946	1	1
Vamp8	0.0686516	2.17525	0.622	0.2	1
Nmt1	0.0686861	1.53404	0.73	0.2	1
Ttll3	0.0689419	-2.62917	0.108	0.4	1
4931406C07Rik	0.0689419	-2.10832	0.108	0.4	1
Zfp942	0.0689419	-2.46716	0.108	0.4	1
Brpf1	0.0698808	-1.93623	0.324	0.6	1
Srek1ip1	0.0698808	-2.15149	0.324	0.6	1
Zcchc7	0.070421	2.00115	0.568	0.2	1
Cebpa	0.070421	3.11768	0.568	0.2	1
Pycard	0.070421	3.29796	0.568	0.2	1
Cux1	0.0705163	1.72882	0.649	0.2	1
Rpl18	0.0708003	0.977283	0.919	0.8	1
Mrpl18	0.0710108	-2.19836	0.297	0.6	1
Atp5h	0.0714283	-1.1909	0.73	0.8	1
Atp6v0e	0.0717516	1.74367	0.703	0.4	1
Eif5b	0.0721766	1.86389	0.676	0.2	1
Ccnd1	0.0728478	2.77781	0.595	0.2	1
Pou2f2	0.0728478	2.61079	0.595	0.2	1
Txndc15	0.0730736	-1.98355	0.378	0.6	1
Rpl15	0.0739898	-0.65056	0.946	1	1
Rps4x	0.0739898	-0.592564	0.946	1	1
Gna13	0.0750358	1.95508	0.622	0.2	1
Cyth4	0.0760425	4.23451	0.703	0.6	1
Gnas	0.0767778	0.921192	0.919	0.4	1
Reep3	0.0769958	1.7287	0.649	0.2	1
Ccr5	0.0770483	3.55536	0.568	0.2	1
Yif1b	0.077167	-1.93687	0.324	0.6	1
Srrm2	0.0778069	1.38225	0.757	0.6	1
Gas5	0.0782188	-1.32314	0.649	0.8	1
Olfml3	0.0785579	-1.9718	0.297	0.6	1
Grb2	0.0787395	1.64136	0.676	0.2	1
Dhrs3	0.0787395	-0.710041	0.568	1	1
Arl8a	0.0790297	2.5867	0.432	0	1
Vamp4	0.0790297	2.38342	0.432	0	1
Lrrfip1	0.0790297	2.00392	0.432	0	1
Rrp15	0.0790297	2.26293	0.432	0	1
Wdr12	0.0790297	2.90182	0.432	0	1
Klf7	0.0790297	3.22482	0.432	0	1
Cep170	0.0790297	2.78752	0.432	0	1
Tor3a	0.0790297	2.34974	0.432	0	1
Vps4b	0.0790297	2.03395	0.432	0	1
Pogk	0.0790297	2.05519	0.432	0	1
Spred1	0.0790297	2.76704	0.432	0	1
Ogfr	0.0790297	2.2338	0.432	0	1
Peds1	0.0790297	2.33271	0.432	0	1
Rbms1	0.0790297	2.62861	0.432	0	1
Hsd17b12	0.0790297	2.60681	0.432	0	1
Sp3	0.0790297	2.04324	0.432	0	1
Commd7	0.0790297	2.02145	0.432	0	1
Ptprj	0.0790297	2.63129	0.432	0	1
Cers2	0.0790297	2.39751	0.432	0	1
Gpatch4	0.0790297	2.76617	0.432	0	1
Cdc42se1	0.0790297	2.00165	0.432	0	1
Znhit6	0.0790297	1.87091	0.432	0	1
Man1a2	0.0790297	2.52164	0.432	0	1
Ssr3	0.0790297	2.43358	0.432	0	1
Tent5c	0.0790297	3.00177	0.432	0	1
Rad23b	0.0790297	2.08172	0.432	0	1
Mier1	0.0790297	2.22581	0.432	0	1
Magoh	0.0790297	2.34645	0.432	0	1
Nrd1	0.0790297	2.28765	0.432	0	1
Slc31a1	0.0790297	2.2474	0.432	0	1
Smu1	0.0790297	1.65545	0.432	0	1
Spen	0.0790297	2.46379	0.432	0	1
Hdac1	0.0790297	2.23531	0.432	0	1
Atraid	0.0790297	1.66829	0.432	0	1
Ociad1	0.0790297	2.65557	0.432	0	1
Ythdc1	0.0790297	2.59922	0.432	0	1
Gpn1	0.0790297	2.76985	0.432	0	1
Tmem128	0.0790297	2.16335	0.432	0	1
Sdad1	0.0790297	2.82718	0.432	0	1
Sh2b3	0.0790297	1.78062	0.432	0	1
Ncor2	0.0790297	1.57784	0.432	0	1
Rbm47	0.0790297	2.54738	0.432	0	1
Resf1	0.0790297	3.85117	0.432	0	1
Sec61a1	0.0790297	2.20134	0.432	0	1
Tnrc6a	0.0790297	2.82204	0.432	0	1
Supt5	0.0790297	2.51463	0.432	0	1
Nucb1	0.0790297	2.2564	0.432	0	1
Actn4	0.0790297	1.78281	0.432	0	1
Pcf11	0.0790297	2.0792	0.432	0	1
Kcnq1ot1	0.0790297	3.96991	0.432	0	1
Hmox1	0.0790297	1.68805	0.432	0	1
Zc3h18	0.0790297	1.60212	0.432	0	1
Cacna1a	0.0790297	3.01005	0.432	0	1
Atp6v0d1	0.0790297	2.11246	0.432	0	1
Eri1	0.0790297	1.66551	0.432	0	1
Nudt21	0.0790297	1.87471	0.432	0	1
Kars	0.0790297	2.43696	0.432	0	1
Abce1	0.0790297	2.68412	0.432	0	1
Tgfbr2	0.0790297	2.83863	0.432	0	1
Stt3a	0.0790297	2.6142	0.432	0	1
Mob3a	0.0790297	2.74049	0.432	0	1
Man1a	0.0790297	2.67666	0.432	0	1
Tspan31	0.0790297	1.94606	0.432	0	1
Nrbf2	0.0790297	2.16492	0.432	0	1
Psmd3	0.0790297	1.96451	0.432	0	1
Crk	0.0790297	1.79404	0.432	0	1
Havcr2	0.0790297	2.56143	0.432	0	1
Pes1	0.0790297	1.75323	0.432	0	1
Taf15	0.0790297	2.28586	0.432	0	1
Tsr1	0.0790297	1.92019	0.432	0	1
Milr1	0.0790297	2.55066	0.432	0	1
Cluh	0.0790297	1.71804	0.432	0	1
Dnajc7	0.0790297	2.52585	0.432	0	1
Becn1	0.0790297	2.12425	0.432	0	1
Ugp2	0.0790297	2.38018	0.432	0	1
Utp18	0.0790297	2.16637	0.432	0	1
Gpatch8	0.0790297	2.00835	0.432	0	1
Itsn2	0.0790297	2.03544	0.432	0	1
Alkbh1	0.0790297	2.87542	0.432	0	1
Ell2	0.0790297	2.76861	0.432	0	1
Nsun2	0.0790297	3.11685	0.432	0	1
Smn1	0.0790297	2.22554	0.432	0	1
Snrnp48	0.0790297	2.41148	0.432	0	1
Ddx46	0.0790297	2.7758	0.432	0	1
Tent2	0.0790297	2.14228	0.432	0	1
Dtnbp1	0.0790297	2.45582	0.432	0	1
Tnpo1	0.0790297	1.97877	0.432	0	1
Plau	0.0790297	5.00391	0.432	0	1
Psmc6	0.0790297	2.52481	0.432	0	1
Rbm26	0.0790297	2.51717	0.432	0	1
Slc7a8	0.0790297	2.45456	0.432	0	1
Ppp2r2a	0.0790297	2.35707	0.432	0	1
Dazap2	0.0790297	2.46422	0.432	0	1
Ddx23	0.0790297	1.36457	0.432	0	1
Rai14	0.0790297	2.89326	0.432	0	1
Csf2rb2	0.0790297	2.1177	0.432	0	1
Tomm70a	0.0790297	2.3023	0.432	0	1
Crebbp	0.0790297	1.88936	0.432	0	1
Glyr1	0.0790297	2.09999	0.432	0	1
Atf6b	0.0790297	2.14551	0.432	0	1
Gtf2f1	0.0790297	2.48808	0.432	0	1
Brd4	0.0790297	2.06564	0.432	0	1
Malt1	0.0790297	2.59615	0.432	0	1
Mex3c	0.0790297	1.62871	0.432	0	1
Shoc2	0.0790297	1.97286	0.432	0	1
Cdc37l1	0.0790297	1.9251	0.432	0	1
Fam204a	0.0790297	1.68002	0.432	0	1
Mrpl43	0.0790297	2.18235	0.432	0	1
Smc1a	0.0790297	2.13131	0.432	0	1
Plpp1	0.0792623	-2.49949	0.108	0.4	1
Hif1a	0.0795993	1.92485	0.595	0.2	1
Laptm5	0.0798178	1.08524	0.838	0.8	1
Ap2a2	0.0803508	-2.96777	0.378	0.6	1
Rpl3	0.0804557	-0.575389	0.919	1	1
Rps15	0.0805047	-0.593478	0.973	1	1
Rpl7a	0.0805047	0.716337	1	1	1
Lyn	0.0816261	3.71858	0.676	0.6	1
Cnnm4	0.0827402	-3.96213	0.135	0.4	1
Mtfr1	0.0827402	-4.19082	0.135	0.4	1
Gm43221	0.0827402	-3.20274	0.135	0.4	1
Casz1	0.0827402	-5.47987	0.135	0.4	1
Pop7	0.0827402	-4.29184	0.135	0.4	1
Scarb1	0.0827402	-3.05376	0.135	0.4	1
Vax2os	0.0827402	-6.58611	0.135	0.4	1
Pnkp	0.0827402	-3.74931	0.135	0.4	1
Tmem135	0.0827402	-4.07764	0.135	0.4	1
Polb	0.0827402	-4.37368	0.135	0.4	1
Tmem184c	0.0827402	-3.17702	0.135	0.4	1
Gnb5	0.0827402	-6.47181	0.135	0.4	1
Zkscan6	0.0827402	-3.26207	0.135	0.4	1
Jup	0.0827402	-2.92876	0.135	0.4	1
Cfl2	0.0827402	-3.84705	0.135	0.4	1
2310061I04Rik	0.0827402	-3.28101	0.135	0.4	1
Dmd	0.0827402	-5.44154	0.135	0.4	1
Trpm7	0.0828983	-2.26117	0.351	0.6	1
Hmgn2	0.0828983	-2.42404	0.351	0.6	1
Ier5	0.0839526	3.36657	0.622	0.4	1
Ctsc	0.0839526	4.30001	0.622	0.4	1
Marchf5	0.0850607	-1.98517	0.324	0.6	1
Rab14	0.0851529	1.37287	0.703	0.4	1
Cox6a1	0.0859252	-1.05368	0.784	0.8	1
P2ry13	0.0867451	-2.10063	0.297	0.6	1
Usp12	0.0867451	-2.15476	0.297	0.6	1
Taf1d	0.086851	2.19389	0.595	0.2	1
Timm23	0.0873919	1.49522	0.703	0.2	1
Ighm	0.0882199	-1.35116	0.243	0.6	1
Tmsb10	0.0887274	3.65664	0.541	0.2	1
Cd37	0.0887274	3.2757	0.541	0.2	1
Grn	0.0887274	3.4228	0.541	0.2	1
Zfp36l1	0.0887274	4.51945	0.541	0.2	1
Csf2rb	0.0887274	3.385	0.541	0.2	1
Tomm7	0.0900233	1.33317	0.757	0.2	1
Dhrs7	0.0908053	-0.852723	0.108	0.4	1
Mff	0.0910954	-1.98947	0.351	0.6	1
Ndufs3	0.0910954	-3.13685	0.351	0.6	1
Trmt112	0.0910954	-2.06217	0.351	0.6	1
Atp2b1	0.0914097	1.81249	0.649	0.2	1
Eif2s1	0.0914097	1.83763	0.649	0.2	1
Abcb6	0.0922268	-4.29057	0.027	0.2	1
Epb41l5	0.0922268	-4.45533	0.027	0.2	1
Idh1	0.0922268	-4.67198	0.027	0.2	1
Uckl1os	0.0922268	-4.82643	0.027	0.2	1
Meig1	0.0922268	-4.50711	0.027	0.2	1
Lix1l	0.0922268	-4.02337	0.027	0.2	1
St6galnac5	0.0922268	-6.34208	0.027	0.2	1
Frmpd1	0.0922268	-4.97534	0.027	0.2	1
Cntln	0.0922268	-5.25313	0.027	0.2	1
Mms22l	0.0922268	-4.42957	0.027	0.2	1
Rpa2	0.0922268	-4.53312	0.027	0.2	1
Alpl	0.0922268	-4.95349	0.027	0.2	1
Rcan3	0.0922268	-4.39173	0.027	0.2	1
Kcnab2	0.0922268	-4.18635	0.027	0.2	1
Ctnnal1	0.0922268	-4.70882	0.027	0.2	1
Iqcc	0.0922268	-5.82385	0.027	0.2	1
Tmem67	0.0922268	-4.40739	0.027	0.2	1
Tlr12	0.0922268	-4.29796	0.027	0.2	1
Nipal3	0.0922268	-4.71504	0.027	0.2	1
Zfp69	0.0922268	-4.57145	0.027	0.2	1
Srrm3	0.0922268	-4.38327	0.027	0.2	1
Pclo	0.0922268	-4.87889	0.027	0.2	1
Ccng2	0.0922268	-4.49402	0.027	0.2	1
Bst1	0.0922268	-4.89452	0.027	0.2	1
1700096K18Rik	0.0922268	-4.23104	0.027	0.2	1
Fam126a	0.0922268	-4.40273	0.027	0.2	1
Rchy1	0.0922268	-4.25712	0.027	0.2	1
Fndc4	0.0922268	-4.58592	0.027	0.2	1
Iqce	0.0922268	-2.98031	0.027	0.2	1
Rad9b	0.0922268	-3.69867	0.027	0.2	1
Lmbr1	0.0922268	-4.50898	0.027	0.2	1
Ankrd61	0.0922268	-3.20931	0.027	0.2	1
Adck2	0.0922268	-4.14606	0.027	0.2	1
Zfp235	0.0922268	-4.18076	0.027	0.2	1
Sertad3	0.0922268	-5.26616	0.027	0.2	1
Phldb3	0.0922268	-4.31542	0.027	0.2	1
Lig1	0.0922268	-3.56318	0.027	0.2	1
Vsig10l	0.0922268	-4.12075	0.027	0.2	1
Deaf1	0.0922268	-4.36176	0.027	0.2	1
Ap3b2	0.0922268	-5.74505	0.027	0.2	1
Cers4	0.0922268	-4.48648	0.027	0.2	1
Zfp358	0.0922268	-3.90879	0.027	0.2	1
Ctxn1	0.0922268	-4.50602	0.027	0.2	1
1190005I06Rik	0.0922268	-5.02928	0.027	0.2	1
Wdr17	0.0922268	-6.31536	0.027	0.2	1
A330074K22Rik	0.0922268	-4.14393	0.027	0.2	1
Tmem218	0.0922268	-4.91573	0.027	0.2	1
Stoml1	0.0922268	-4.40656	0.027	0.2	1
Tfdp2	0.0922268	-3.69695	0.027	0.2	1
Amotl2	0.0922268	-4.4456	0.027	0.2	1
Nckipsd	0.0922268	-3.71473	0.027	0.2	1
Plxnb1	0.0922268	-4.12862	0.027	0.2	1
Dcps	0.0922268	-4.4564	0.027	0.2	1
Me1	0.0922268	-5.55989	0.027	0.2	1
Tmod2	0.0922268	-3.24335	0.027	0.2	1
C2cd2l	0.0922268	-4.01714	0.027	0.2	1
Sema3f	0.0922268	-5.2918	0.027	0.2	1
Apeh	0.0922268	-4.9956	0.027	0.2	1
Zfp873	0.0922268	-3.31101	0.027	0.2	1
Gm49322	0.0922268	-4.23571	0.027	0.2	1
Fam229b	0.0922268	-5.08403	0.027	0.2	1
Chst3	0.0922268	-4.72104	0.027	0.2	1
Hexdc	0.0922268	-4.30234	0.027	0.2	1
Abca13	0.0922268	-5.06437	0.027	0.2	1
Jmjd4	0.0922268	-3.29393	0.027	0.2	1
A530017D24Rik	0.0922268	-5.03496	0.027	0.2	1
Cdk5rap3	0.0922268	-4.62083	0.027	0.2	1
Akap5	0.0922268	-3.65958	0.027	0.2	1
9330151L19Rik	0.0922268	-4.21012	0.027	0.2	1
Gm30025	0.0922268	-5.95277	0.027	0.2	1
Gen1	0.0922268	-4.1933	0.027	0.2	1
Gm28875	0.0922268	-4.005	0.027	0.2	1
Fars2	0.0922268	-3.12349	0.027	0.2	1
Elovl2	0.0922268	-4.85702	0.027	0.2	1
Actr8	0.0922268	-4.81442	0.027	0.2	1
Vmn2r88	0.0922268	-4.91317	0.027	0.2	1
Khnyn	0.0922268	-3.42165	0.027	0.2	1
Emc9	0.0922268	-3.89646	0.027	0.2	1
Gm26552	0.0922268	-4.50156	0.027	0.2	1
Bik	0.0922268	-4.05535	0.027	0.2	1
Gm17057	0.0922268	-5.04891	0.027	0.2	1
Dppa2	0.0922268	-4.13042	0.027	0.2	1
Ess2	0.0922268	-3.6921	0.027	0.2	1
Slx4	0.0922268	-3.41326	0.027	0.2	1
Masp1	0.0922268	-4.23081	0.027	0.2	1
Plcxd2	0.0922268	-4.69993	0.027	0.2	1
9030025P20Rik	0.0922268	-3.96477	0.027	0.2	1
Fbxl17	0.0922268	-4.35025	0.027	0.2	1
Bicral	0.0922268	-3.90223	0.027	0.2	1
Flywch1	0.0922268	-4.71174	0.027	0.2	1
Ppp2r2b	0.0922268	-5.27267	0.027	0.2	1
As3mt	0.0922268	-5.5893	0.027	0.2	1
Mxi1	0.0922268	-5.03085	0.027	0.2	1
Apba1	0.0922268	-4.07779	0.027	0.2	1
Taf5	0.0922268	-5.00452	0.027	0.2	1
Sfxn3	0.0922268	-4.76858	0.027	0.2	1
Frat1	0.0922268	-4.14356	0.027	0.2	1
Nanos1	0.0922268	-4.31014	0.027	0.2	1
Ppp2r5b	0.0922268	-4.77731	0.027	0.2	1
Nutf2-ps1	0.0922268	-4.07378	0.027	0.2	1
Gucy2f	0.0922268	-5.03056	0.027	0.2	1
Slc9a7	0.0922268	-4.06996	0.027	0.2	1
Atp5g3	0.0925758	-1.42051	0.649	0.8	1
Cul3	0.0930985	-2.46978	0.405	0.6	1
Ergic3	0.0930985	-2.38955	0.405	0.6	1
Cbx1	0.0931334	-1.73863	0.541	0.8	1
Top1	0.0933206	1.36705	0.676	0.2	1
Pdap1	0.0933206	1.27306	0.676	0.2	1
Pafah1b1	0.0933206	1.58198	0.676	0.2	1
Igsf8	0.093595	2.51884	0.405	0	1
Tmem185b	0.093595	1.27927	0.405	0	1
Cdc73	0.093595	1.79745	0.405	0	1
Pla2g4a	0.093595	2.22528	0.405	0	1
Nsfl1c	0.093595	1.9472	0.405	0	1
Nek6	0.093595	2.531	0.405	0	1
Dynlrb1	0.093595	2.31407	0.405	0	1
Marchf7	0.093595	2.18543	0.405	0	1
Ppp6c	0.093595	1.89397	0.405	0	1
Gapvd1	0.093595	1.97129	0.405	0	1
Slc23a2	0.093595	2.12939	0.405	0	1
Tlk1	0.093595	2.07038	0.405	0	1
Trpc4ap	0.093595	1.84224	0.405	0	1
Fnbp1	0.093595	2.53674	0.405	0	1
B4galt5	0.093595	2.61848	0.405	0	1
Norad	0.093595	2.70732	0.405	0	1
Noct	0.093595	2.29177	0.405	0	1
Ube2q1	0.093595	1.8201	0.405	0	1
Gfm1	0.093595	1.58994	0.405	0	1
Lamtor3	0.093595	2.03838	0.405	0	1
Csf1	0.093595	5.05479	0.405	0	1
Fndc3b	0.093595	2.04642	0.405	0	1
Rbm15	0.093595	1.5079	0.405	0	1
Ugcg	0.093595	2.07883	0.405	0	1
Ptafr	0.093595	4.01872	0.405	0	1
Kdm1a	0.093595	2.26154	0.405	0	1
Sfswap	0.093595	1.49768	0.405	0	1
Setd1b	0.093595	1.59888	0.405	0	1
Krit1	0.093595	1.73694	0.405	0	1
Slain2	0.093595	1.71743	0.405	0	1
Gltp	0.093595	2.62706	0.405	0	1
Atp8a1	0.093595	2.77932	0.405	0	1
Gtf2i	0.093595	1.767	0.405	0	1
Rnf6	0.093595	1.86549	0.405	0	1
Bud23	0.093595	1.71786	0.405	0	1
Stk38l	0.093595	2.40416	0.405	0	1
Gars	0.093595	2.3403	0.405	0	1
Pals2	0.093595	2.17355	0.405	0	1
Smim10l1	0.093595	1.88776	0.405	0	1
Zfp800	0.093595	1.82489	0.405	0	1
Ndufa9	0.093595	2.34148	0.405	0	1
Smim30	0.093595	2.69021	0.405	0	1
Napa	0.093595	1.96045	0.405	0	1
Clns1a	0.093595	2.15676	0.405	0	1
Psmd13	0.093595	1.96814	0.405	0	1
Stx4a	0.093595	2.51	0.405	0	1
Plekha1	0.093595	1.80757	0.405	0	1
Apoe	0.093595	5.32719	0.405	0	1
Cd3eap	0.093595	2.86372	0.405	0	1
Spty2d1	0.093595	2.02445	0.405	0	1
Vps36	0.093595	2.60944	0.405	0	1
Cklf	0.093595	2.23356	0.405	0	1
Cbfb	0.093595	2.21483	0.405	0	1
Cmip	0.093595	1.78727	0.405	0	1
Nob1	0.093595	1.87559	0.405	0	1
Msr1	0.093595	3.7022	0.405	0	1
Tma16	0.093595	1.8208	0.405	0	1
Rab20	0.093595	2.08477	0.405	0	1
Slc7a5	0.093595	2.03761	0.405	0	1
[truncated: 9,607 more rows]

## Sheet: RPE (LD vs CTRL)
gene	p_val	avg_log2FC	pct.1	pct.2	p_val_adj
[truncated: 11,389 more rows]
