# Supplementary material for: Illuminating photoreceptors: TGFβ signaling modulates the severeness of retinal degeneration
Source: Cell Death Discov. 2025 Aug 15;11:384. doi: 10.1038/s41420-025-02685-5 (PMC12356984; doi:10.1038/s41420-025-02685-5)
Supplement: Supplementary file 7 — Supplementary Table2 [file 41420_2025_2685_MOESM7_ESM.xlsx]

## Sheet: rods_c1
gene	p_val	avg_log2FC	pct.1	pct.2	p_val_adj	experimental group
Rpl9	0	257117689892645	0.858	0.303	0	CTRL
Gstp1	0	295779560269826	0.59	0.124	0	CTRL
Ndufa4	0	139434736551571	0.999	0.81	0	CTRL
Gapdh	0	129534872998088	0.998	0.865	0	CTRL
Rcvrn	0	143909208910916	0.999	0.891	0	CTRL
Pde6g	0	156903864098815	1	0.932	0	CTRL
Rom1	0	110721343539313	0.999	0.958	0	CTRL
Gngt1	0	141344048984554	1	0.97	0	CTRL
Gnb1	0	105612485433456	1	0.977	0	CTRL
Tma7	0	118468598476386	1	0.977	0	CTRL
Tpt1	1.4713678141188e-306	121424424786149	0.999	0.891	4.75031098788256e-302	CTRL
Rplp1	1.08577842835148e-305	12645157009399	0.999	0.867	3.50543565593274e-301	CTRL
Guca1a	4.96325782386883e-304	108988569240566	0.999	0.908	1.60238778843605e-299	CTRL
Rps23	1.62225608502487e-303	132402739691018	0.991	0.852	5.23745377050279e-299	CTRL
Rps15	9.73141899556543e-285	128197199047944	0.992	0.813	3.1417886227183e-280	CTRL
Rps8	6.50705808406135e-282	125427424565783	0.994	0.873	2.10080370243921e-277	CTRL
Smim40	9.96111522620298e-279	147925696474563	0.958	0.609	3.21594605077963e-274	CTRL
Uba52	1.04953383104793e-272	201655702592659	0.784	0.339	3.38841997353824e-268	CTRL
Prph2	4.98551876634424e-271	86829315787068	0.999	0.943	1.60957473371424e-266	CTRL
Nrl	4.95157944153131e-262	101593329384582	0.996	0.893	1.59861742269838e-257	CTRL
Unc119	7.38525388004255e-261	902015922658116	0.999	0.951	2.38432921517174e-256	CTRL
Ubb	1.09503141621166e-256	971703171273429	0.998	0.931	3.53530892723935e-252	CTRL
Cox6c	2.62626408770438e-256	127832366039236	0.971	0.73	8.47889360715359e-252	CTRL
Fau	1.24268944086032e-252	122954001538527	0.979	0.789	4.01202285981754e-248	CTRL
Rps25	6.6424988732158e-251	124975654892264	0.977	0.749	2.14453076121772e-246	CTRL
Rpsa	5.8125402414574e-245	128240625994933	0.955	0.733	1.87657861695452e-240	CTRL
Rps29	2.24637842464621e-239	999302971062921	0.999	0.859	7.25243274397028e-235	CTRL
Rho	4.18715577958762e-239	910584191854896	1	0.98	1.35182324343986e-234	CTRL
Neurod1	1.0104375888044e-237	-197591333440396	0.662	0.87	3.26219775545502e-233	CTRL
Ybx1	6.27530245459439e-235	116818265282978	0.978	0.776	2.0259813974658e-230	CTRL
Cox4i1	4.08615782708284e-234	135637222528767	0.941	0.656	1.31921605447369e-229	CTRL
Pdc	5.77894965160144e-231	828227825970415	0.999	0.944	1.86573389501953e-226	CTRL
Cox6a1	1.09270535544331e-227	129722783492147	0.943	0.648	3.52779924004873e-223	CTRL
Rpl10a	3.72949416208461e-224	124637003027424	0.955	0.798	1.20406719022902e-219	CTRL
Rpl13a	2.91183911566877e-223	120788836706966	0.965	0.77	9.40087258493663e-219	CTRL
Rps7	5.4010341069604e-223	121513054700517	0.959	0.768	1.74372386143217e-218	CTRL
Gnat1	2.1159722096869e-222	851215382309528	1	0.956	6.83141627897417e-218	CTRL
Mir124a-1hg	5.55442779521624e-222	-146929355638854	0.114	0.592	1.79324701368556e-217	CTRL
Fth1	1.03520341452428e-217	107135412349232	0.99	0.818	3.34215422379164e-213	CTRL
Rplp2	9.52557641650878e-215	121222199848117	0.935	0.671	3.07533234606986e-210	CTRL
Cox8a	7.83098836580633e-213	109343712841236	0.973	0.741	2.52823459390057e-208	CTRL
Rps24	1.25437823508106e-211	102774448130238	0.99	0.855	4.04976013195921e-207	CTRL
Pkm	1.51846474873469e-211	104026829796517	0.986	0.869	4.90236344128994e-207	CTRL
Rpl37a	5.00038753759913e-211	108102231062352	0.975	0.75	1.61437511651388e-206	CTRL
Rpl7	4.44577313719027e-207	120753871298845	0.949	0.722	1.43531785734188e-202	CTRL
Rpl23a	5.80080811166718e-206	133498952291221	0.92	0.66	1.87279089885175e-201	CTRL
Rpl13	7.18475150714368e-205	115360574011816	0.958	0.786	2.31959702408134e-200	CTRL
Chchd2	5.09783193192927e-204	122922491422439	0.935	0.672	1.64583503922337e-199	CTRL
Rps17	1.28384349139125e-202	110398378877204	0.966	0.766	4.14488871195666e-198	CTRL
Rps3	2.94473395778033e-201	124536036570716	0.926	0.698	9.50707358269379e-197	CTRL
Rpl28	1.84140427379e-199	119526866304318	0.942	0.722	5.944973697931e-195	CTRL
Prcd	5.7226734730827e-199	106527390007393	0.97	0.797	1.84756513078475e-194	CTRL
mt-Cytb	1.25748537849575e-198	116645095535141	0.979	0.825	4.05979154447353e-194	CTRL
Rps20	6.54962616562008e-197	116580614412339	0.944	0.724	2.11454680757044e-192	CTRL
Rpl3	5.38772312073357e-196	121371095601715	0.929	0.695	1.73942640952883e-191	CTRL
Snrnp70	9.7875903986606e-195	-357476955089595	0.133	0.579	3.15992356020757e-190	CTRL
Arl3	1.92597475556201e-194	119746774315246	0.933	0.713	6.21800949833196e-190	CTRL
Rps16	5.30032413636916e-193	116179724280078	0.943	0.714	1.71120964742678e-188	CTRL
Rpl8	9.22442344489233e-193	111784105813252	0.96	0.782	2.97810510918349e-188	CTRL
Pgam1	1.73337959982403e-187	132018191258878	0.882	0.614	5.59621603803188e-183	CTRL
Rps4x	5.88110505598867e-187	130140771642184	0.883	0.612	1.89871476732594e-182	CTRL
Nr2e3	1.81019463161498e-186	108088769338147	0.961	0.749	5.84421336816896e-182	CTRL
Junb	7.94399860291404e-186	-530035942589606	0.034	0.479	2.5647199489508e-181	CTRL
Rps11	3.55232051137177e-183	118513746918654	0.924	0.701	1.14686667709638e-178	CTRL
Rps27a	4.79138973658466e-183	101987894036103	0.967	0.781	1.54690017645636e-178	CTRL
Atp5e	7.92699681484413e-183	123952693913952	0.894	0.581	2.55923092167243e-178	CTRL
Rps21	4.15162412015394e-180	968643738952826	0.97	0.769	1.3403518471917e-175	CTRL
mt-Atp6	9.29390443666026e-180	105300101097658	0.984	0.859	3.00053704737577e-175	CTRL
Chchd10	3.26304380158999e-179	109783491647389	0.943	0.712	1.05347369134333e-174	CTRL
Rpl19	3.37096283418384e-179	109037078053958	0.949	0.75	1.08831535101625e-174	CTRL
Rpl23	7.26654928003918e-179	100305464737235	0.965	0.795	2.34600543506065e-174	CTRL
mt-Co2	9.5984087585539e-178	106148411453686	0.974	0.821	3.09884626769913e-173	CTRL
Rps6	4.12158177610466e-177	114517881970564	0.925	0.704	1.33065267641539e-172	CTRL
Rpl32	9.6935819063966e-177	113916238724619	0.922	0.698	3.12957291848014e-172	CTRL
Nktr	3.71818291851258e-174	-35005065267625	0.094	0.525	1.20041535524179e-169	CTRL
Rpl11	1.63192856559541e-172	119815974956684	0.906	0.674	5.26868137402478e-168	CTRL
Rps12	3.95519970135003e-172	10892908621851	0.926	0.736	1.27693622358086e-167	CTRL
Atp5h	9.29839465350626e-171	1271071074846	0.862	0.564	3.0019867138845e-166	CTRL
Aldoa	3.05265167734313e-170	101331628081894	0.97	0.854	9.85548594030228e-166	CTRL
Vtn	2.16464351436075e-169	104076064280964	0.946	0.768	6.9885515861137e-165	CTRL
Rps13	1.46292337066977e-166	119050746273371	0.891	0.65	4.72304810220736e-162	CTRL
Rpl27a	2.86661737816164e-166	103368397867336	0.944	0.776	9.25487420539485e-162	CTRL
Eno1	4.2158229007764e-166	121082934927817	0.878	0.628	1.36107842351566e-161	CTRL
Stat3	3.25164213068439e-165	-491347881693063	0.028	0.438	1.04979266189145e-160	CTRL
mt-Co3	4.72694703830162e-165	965998711158242	0.984	0.854	1.52609485131568e-160	CTRL
Rpl35	5.95673896030761e-165	134398042085393	0.796	0.479	1.92313317333531e-160	CTRL
Cnga1	2.37705151156946e-164	839522019921445	0.987	0.883	7.674310805102e-160	CTRL
Gpx4	2.97110909439329e-162	716026434415404	0.995	0.9	9.59222571124873e-158	CTRL
Malat1	5.18548955402213e-162	-828199578874427	0.536	0.876	1.67413530251604e-157	CTRL
Rpl26	1.00180585438062e-161	102235710936875	0.924	0.712	3.23433020086785e-157	CTRL
Rps10	1.51233249467742e-160	11344141464071	0.906	0.696	4.88256545906605e-156	CTRL
Eef1a1	2.16995897077818e-158	859150108660172	0.975	0.836	7.00571253715736e-154	CTRL
Ddx5	3.93179757310737e-158	-98220240405658	0.955	0.979	1.26938084647772e-153	CTRL
Rps5	6.87315779026285e-158	12553575308721	0.851	0.584	2.21899899258636e-153	CTRL
mt-Nd1	3.32996254823501e-157	10491907787968	0.943	0.724	1.07507840869767e-152	CTRL
Atp5j2	3.66627755471923e-157	116783460764464	0.864	0.566	1.1836577085411e-152	CTRL
Rpgrip1	4.72798022614187e-156	-230634905726332	0.482	0.754	1.5264284160099e-151	CTRL
Cox6b1	4.9765961792865e-154	120104769163285	0.83	0.527	1.60669407648265e-149	CTRL
Ahr	6.20189963696158e-154	-298364475896061	0.103	0.509	2.00228329779305e-149	CTRL
Rpl38	9.56846680071901e-154	920673801087192	0.958	0.743	3.08917950661213e-149	CTRL
Ebpl	7.60304945483042e-152	136865039091409	0.79	0.483	2.454644516492e-147	CTRL
Ndufb8	1.2679336541466e-151	124245243828673	0.828	0.55	4.09352380241229e-147	CTRL
Clk1	1.85138548585017e-151	-362535570917417	0.07	0.463	5.97719804106728e-147	CTRL
Ccnl1	9.23207809341483e-151	-30919620171258	0.113	0.509	2.98057641245898e-146	CTRL
Rps18-ps6	1.44290948923518e-150	220369051115273	0.47	0.156	4.65843328599579e-146	CTRL
Rp1	3.6136351587794e-150	-896711814502846	0.98	0.931	1.16666211101193e-145	CTRL
Rpl17	6.21046852406064e-150	106580061840124	0.903	0.71	2.00504976299298e-145	CTRL
Rps15a	3.85631910169325e-148	991307392622066	0.92	0.739	1.24501262198166e-143	CTRL
Tle4	5.60266003087375e-147	-27544961946957	0.132	0.527	1.80881879096759e-142	CTRL
Atp5l	1.6128372475017e-146	109800484773751	0.895	0.675	5.20704505355924e-142	CTRL
Rpl14	2.17881236610976e-146	112968693869056	0.882	0.658	7.03429572398537e-142	CTRL
Rpl18a	5.36606789869631e-145	961830213829084	0.94	0.774	1.7324350210941e-140	CTRL
H3f3b	2.2006200583397e-142	773611470825746	0.991	0.932	7.10470185834974e-138	CTRL
mt-Co1	1.34259359797256e-141	876620199992566	0.98	0.819	4.3345634310544e-137	CTRL
Agtpbp1	1.01211925640902e-140	-205193427512902	0.332	0.672	3.26762701931651e-136	CTRL
Cox7a2	1.49079727396656e-140	113875816692387	0.836	0.563	4.81303899900104e-136	CTRL
Rpl27	6.80950658499029e-140	100762900827376	0.898	0.679	2.19844920096412e-135	CTRL
Rack1	1.59088058601699e-139	108087958650643	0.869	0.665	5.13615797195587e-135	CTRL
Ndufb9	2.30805357507579e-139	121927762527625	0.822	0.537	7.45155096713217e-135	CTRL
Cox5b	8.88172870680445e-139	122275278203424	0.811	0.547	2.86746611299182e-134	CTRL
ENSMUSG00000115801	1.26191754938457e-138	-333763050715548	0.117	0.486	4.0741008081881e-134	CTRL
Mgarp	3.84322319058319e-138	956132912615696	0.914	0.695	1.24078460707978e-133	CTRL
Mt1	1.08145282718227e-136	-843148814436115	0.019	0.37	3.49147045255797e-132	CTRL
Pfdn5	3.5508075075651e-135	118905327559618	0.832	0.596	1.14637820381739e-130	CTRL
Fam3c	1.91654320351219e-134	10685034589165	0.893	0.681	6.18755973253911e-130	CTRL
Rps14	2.03297433411829e-134	864389165367859	0.946	0.8	6.56345763770091e-130	CTRL
Rps19	4.85255303049463e-131	114671782583195	0.84	0.607	1.56664674589519e-126	CTRL
Gm15706	5.46067169552598e-131	138719836013744	0.733	0.427	1.76297785690056e-126	CTRL
Tomm6	7.12595465390717e-131	133297475650978	0.741	0.448	2.30061446001393e-126	CTRL
Uqcrh	9.84340697140274e-131	105324475238784	0.876	0.661	3.17794394071737e-126	CTRL
Rbm25	1.06495309520093e-130	-216239760892426	0.184	0.556	3.43820106785619e-126	CTRL
mt-Nd4	1.98543193230713e-130	88207308995635	0.951	0.752	6.40996699345356e-126	CTRL
Atp1a1	5.10176221733839e-130	-216775725680302	0.206	0.571	1.6471039318677e-125	CTRL
Srsf2	6.01983921707509e-130	-225595819548463	0.201	0.561	1.94350509123269e-125	CTRL
Ubl5	6.4370029530324e-130	108774400632985	0.848	0.641	2.07818640338651e-125	CTRL
Cspp1	1.26900767062151e-129	-312232511813382	0.1	0.457	4.09699126460156e-125	CTRL
Pnisr	1.31653183867858e-129	-226773863041866	0.185	0.55	4.25042304117379e-125	CTRL
Reep6	8.14251382380641e-129	875282536404125	0.94	0.735	2.6288105880159e-124	CTRL
Guk1	1.00049738797884e-128	110512130747915	0.857	0.64	3.23010581708967e-124	CTRL
Rpl39	8.71516887727406e-128	887714947385518	0.905	0.719	2.81369227202793e-123	CTRL
Atp5b	8.78608036714643e-128	789251417502204	0.959	0.837	2.83658604653323e-123	CTRL
Cst3	1.56926060999589e-127	-302928823789255	0.979	0.914	5.06635787937175e-123	CTRL
Rpl34	5.04660831644702e-127	970826642890799	0.885	0.659	1.62929749496492e-122	CTRL
Atp5mpl	5.50535087457883e-127	966871449213949	0.862	0.589	1.77740252985777e-122	CTRL
Cox7c	6.81727276676077e-127	108528185817261	0.838	0.571	2.20095651274872e-122	CTRL
Slc25a5	7.98492129509858e-127	946185466269799	0.905	0.72	2.57793184012258e-122	CTRL
Atp5c1	1.19546272524487e-122	124496679080496	0.759	0.49	3.85955140845305e-118	CTRL
Rps3a1	2.86305962271346e-122	980124871917036	0.878	0.684	9.2433879919304e-118	CTRL
Frmd4b	8.02815847950208e-122	-248660184905704	0.165	0.509	2.59189096510725e-117	CTRL
Mat2a	1.0265299069173e-121	-196933832554182	0.252	0.595	3.31415180448252e-117	CTRL
Casz1	1.51513583276468e-120	-151670066365275	0.56	0.772	4.89161603608077e-116	CTRL
Zcchc7	4.6195976351988e-120	-322576124440255	0.066	0.407	1.49143709652393e-115	CTRL
Kmt2a	1.45401654213182e-119	-185362354395762	0.301	0.634	4.69429240627258e-115	CTRL
Hmgn2	1.49039611418823e-119	134820497632828	0.716	0.449	4.81174385465669e-115	CTRL
H2bc4	1.58515146266798e-119	125187663436892	0.773	0.506	5.11766149722359e-115	CTRL
Rpl15	9.61295697402705e-119	95268368599885	0.877	0.697	3.10354315906463e-114	CTRL
Hmgn1	3.72867795699054e-118	570746392321438	0.998	0.962	1.2038036784144e-113	CTRL
Rps26	4.75529278835726e-118	113149345075606	0.817	0.601	1.53524627672114e-113	CTRL
Rps2	8.80931257994932e-118	137178253454138	0.697	0.44	2.84408656643664e-113	CTRL
Ndufb11	3.70536979840774e-117	112697080758342	0.809	0.567	1.19627863941594e-112	CTRL
Poc1a	5.04084306971114e-117	232971712324324	0.384	0.123	1.62743618505624e-112	CTRL
Zfp207	7.23939621218143e-117	-280750561132448	0.094	0.436	2.33723906710277e-112	CTRL
Zfp385a	9.65274634621116e-117	894248931879486	0.895	0.692	3.11638915787427e-112	CTRL
Pebp1	8.26151506191035e-116	115003467214924	0.782	0.529	2.66723013773776e-111	CTRL
Rpl41	1.4542934064029e-114	6123500655353	0.987	0.877	4.69518626257177e-110	CTRL
Tmem108	1.39216383231922e-113	-268578988265494	0.132	0.462	4.4946009326426e-109	CTRL
Jun	3.30230945019484e-113	-40386531063336	0.068	0.391	1.0661506059954e-108	CTRL
Park7	4.42351609274962e-113	124792776401702	0.751	0.49	1.42813217054421e-108	CTRL
Cox5a	8.84215393801534e-113	118126354437435	0.772	0.546	2.85468939888825e-108	CTRL
Pcdh15	7.17901913511609e-112	-309217686783255	0.094	0.417	2.31774632777223e-107	CTRL
Serf2	9.35888841503437e-111	100188533414263	0.854	0.673	3.02151712479385e-106	CTRL
Slc4a7	1.05218654508797e-110	-157137476222513	0.395	0.677	3.39698426081651e-106	CTRL
Grcc10	1.98003228605973e-110	125842550954059	0.713	0.449	6.39253423554385e-106	CTRL
Atp5o	2.7952146450451e-110	123514953677565	0.729	0.477	9.02435048152809e-106	CTRL
Uqcrb	5.03569853317457e-110	103437317042395	0.81	0.584	1.62577527143541e-105	CTRL
Dusp11	1.3699745525266e-109	-297841901084262	0.059	0.383	4.42296284283212e-105	CTRL
Abhd14b	1.97389303755097e-109	-476758821268914	0.027	0.329	6.37271367173332e-105	CTRL
Ndufa7	2.4436583557806e-109	111889781602699	0.759	0.5	7.88935100163766e-105	CTRL
Peg3	6.69414047140839e-109	-383297979697113	0.044	0.353	2.1612032511942e-104	CTRL
Mak	3.91515483747184e-108	-179167191423609	0.225	0.553	1.26400773927778e-103	CTRL
H3f3a	8.93350805685464e-108	568366928628834	0.99	0.924	2.88418307615552e-103	CTRL
Rps18-ps5	9.03532326954989e-108	968875624759289	0.841	0.62	2.91705411757418e-103	CTRL
Heg1	1.24872763548028e-107	-243224701424656	0.131	0.458	4.03151717114807e-103	CTRL
Rpl36	3.19430059961062e-107	830825968102425	0.909	0.704	1.03127994858429e-102	CTRL
Rnf207	6.4609212187583e-107	-32429913506429	0.091	0.402	2.08590841547612e-102	CTRL
4632427E13Rik	8.09085825836242e-107	-463988865781996	0.026	0.324	2.61213358871231e-102	CTRL
Rpl24	1.38081606010931e-106	847293999855108	0.93	0.757	4.4579646500629e-102	CTRL
Atp5j	5.68229659885634e-106	106819771972216	0.773	0.523	1.83452945694077e-101	CTRL
Qk	9.02096812056551e-106	-348725156531912	0.047	0.354	2.91241955772457e-101	CTRL
Ndufa1	2.55320182882923e-105	113697804030599	0.694	0.398	8.24301210437517e-101	CTRL
Rpl37	2.99801695428145e-104	81377826098747	0.91	0.713	9.67909773689767e-100	CTRL
Rpl12	1.2811291394564e-103	109242001745937	0.794	0.595	4.13612542673498e-99	CTRL
Uqcrq	2.460457642801e-103	902780885826631	0.871	0.644	7.94358749978302e-99	CTRL
Eif1	3.06095681151537e-103	636688553866366	0.981	0.887	9.88229906597738e-99	CTRL
Rpl4	3.66426016648185e-103	998934360478121	0.809	0.587	1.18300639474866e-98	CTRL
Camk2d	4.39689403480151e-102	-152591116350079	0.401	0.667	1.41953723913567e-97	CTRL
Unc13b	7.00297104594834e-102	-203773366233798	0.18	0.503	2.26090920218442e-97	CTRL
Rps28	4.55359485843222e-101	716699614932148	0.926	0.735	1.47012810004484e-96	CTRL
Ttc14	4.75279364432263e-101	-271030892657246	0.084	0.395	1.53443942806956e-96	CTRL
Rps9	6.24921096756238e-99	910060913479263	0.871	0.712	2.01755776087752e-94	CTRL
Rs1	2.53052251694692e-98	651804588799627	0.975	0.858	8.16979194596313e-94	CTRL
Slc38a2	3.08776845121177e-98	-324160080760772	0.077	0.374	9.96886044473718e-94	CTRL
Tub	7.31464764058841e-98	-180939925025178	0.232	0.535	2.36153399076397e-93	CTRL
Cpe	1.01894153497603e-97	736748625339719	0.918	0.753	3.28965274567012e-93	CTRL
mt-Nd2	1.12300310336442e-97	896439848277242	0.871	0.679	3.62561551921203e-93	CTRL
Tnpo1	1.18200884859201e-97	-11202094087695	0.514	0.753	3.81611556767931e-93	CTRL
Gm15513	1.45270888685291e-97	-386317744387094	0.033	0.317	4.69007064120461e-93	CTRL
Atp5md	5.3486348463954e-97	856441480760744	0.831	0.579	1.72680676015876e-92	CTRL
Ank2	7.57314962390246e-97	-128710115943246	0.468	0.724	2.44499135607691e-92	CTRL
Stk35	3.16910300190967e-96	-142298462255057	0.468	0.696	1.02314490416654e-91	CTRL
Rps27	3.47686396725518e-96	129585313169776	0.598	0.332	1.12250553182833e-91	CTRL
Naa35	1.01654491142995e-95	-245058282365846	0.096	0.401	3.2819152465516e-91	CTRL
Selenow	8.10288295449913e-95	10941567694553	0.736	0.49	2.61601576186004e-90	CTRL
Leng8	8.8125761902165e-95	-381105112210579	0.038	0.316	2.8451402230114e-90	CTRL
Ddx17	1.83074174042768e-94	-163970458759906	0.271	0.575	5.91054970897077e-90	CTRL
Ssu72	5.29792271979499e-94	10768001194071	0.775	0.572	1.71043435008581e-89	CTRL
Pcsk1n	8.14340946850546e-94	11839098914936	0.697	0.455	2.62909974690699e-89	CTRL
Rbm5	1.39701898541989e-93	-221789940355361	0.135	0.434	4.51027579442811e-89	CTRL
Hadha	6.2384284631365e-93	-230709652650706	0.097	0.401	2.01407662932362e-88	CTRL
Ndufa2	2.04075890033806e-91	10387280529965	0.753	0.524	6.58859010974142e-87	CTRL
Cops9	2.68350122488962e-91	109396068399401	0.699	0.438	8.66368370455614e-87	CTRL
Atf7	5.65769988594985e-90	-32576032508659	0.039	0.31	1.82658840817891e-85	CTRL
Rpl30	8.00519592529424e-90	830112391258112	0.825	0.62	2.58447750448124e-85	CTRL
Ndufb3	8.81137491055232e-90	112781896206941	0.717	0.486	2.84475238987182e-85	CTRL
Camsap1	8.96761284023619e-90	-150193526970021	0.283	0.575	2.89519380547025e-85	CTRL
Vps37a	9.19340831455766e-90	-13490900462675	0.35	0.642	2.96809187435494e-85	CTRL
Atp5k	2.32176009321183e-89	869719553847895	0.808	0.57	7.4958024609344e-85	CTRL
Srsf1	3.88850969029008e-89	-179190613140307	0.187	0.49	1.25540535351015e-84	CTRL
Zfp516	7.99599553035039e-89	-16850995318483	0.213	0.513	2.58150715697362e-84	CTRL
Sag	9.10311074201604e-89	433658557213834	1	0.972	2.93893930305988e-84	CTRL
Pde6a	2.61038431768767e-88	62717976520364	0.981	0.883	8.42762576965463e-84	CTRL
Jund	4.85963157336886e-88	-193054495969757	0.195	0.486	1.56893205346214e-83	CTRL
Fscn2	5.24137286259078e-88	129058975986585	0.658	0.422	1.69217722868743e-83	CTRL
Gpatch8	5.73936256709017e-88	-219701787729551	0.116	0.406	1.85295320478506e-83	CTRL
Ndufb1	2.0571939251391e-87	863461826643514	0.784	0.556	6.64165058731158e-83	CTRL
Zfyve28	5.39195034825674e-87	-265722504721356	0.083	0.36	1.74079116993469e-82	CTRL
Kcnq1ot1	6.83205587890294e-87	-119071669645686	0.013	0.259	2.20572924050381e-82	CTRL
Son	8.11690482422164e-87	-908539734412464	0.624	0.829	2.62054272249996e-82	CTRL
Pnn	2.09258258631345e-86	-195744620311161	0.14	0.439	6.75590287991298e-82	CTRL
Pclo	2.7302714425181e-86	-25885253458081	0.083	0.36	8.81468135216968e-82	CTRL
Srek1	2.19869523844689e-85	-276789348454793	0.058	0.329	7.09848757732579e-81	CTRL
Ash1l	2.55262681805295e-85	-125325337600867	0.359	0.644	8.24115568208395e-81	CTRL
Stk38	3.50074958378096e-85	-45111655443956	0.021	0.269	1.13021700312368e-80	CTRL
Naca	3.63693286183728e-85	999850485453157	0.799	0.615	1.17418377444417e-80	CTRL
Prpf4b	3.8320988156701e-85	-159154334298857	0.26	0.547	1.23719310263909e-80	CTRL
R3hdm1	1.04169121041974e-84	-263893629281548	0.086	0.36	3.36310007284012e-80	CTRL
Rtbdn	2.21632798350847e-84	617649191504083	0.968	0.84	7.15541489475711e-80	CTRL
Prpf39	2.55006137590536e-84	-264946104878296	0.078	0.349	8.23287315211046e-80	CTRL
Myo10	5.76941448421106e-84	-340183429103012	0.041	0.3	1.86265546622754e-79	CTRL
Luc7l3	1.17874037405405e-83	-138603320916514	0.265	0.562	3.80556329763351e-79	CTRL
Cnot3	1.5231938861352e-83	-217617605521665	0.104	0.384	4.9176314613875e-79	CTRL
Brd2	1.59416235270891e-83	-160878473302054	0.245	0.533	5.14675315572072e-79	CTRL
Rnf121	4.40177234477063e-83	-298330273766193	0.086	0.353	1.4211122015092e-78	CTRL
Ahi1	4.58827113479308e-83	-145712026191016	0.21	0.514	1.48132333586795e-78	CTRL
Oaz1	6.57492468698212e-83	540690581024057	0.978	0.902	2.12271443519218e-78	CTRL
Stard7	6.60275959698432e-83	-155959956571086	0.271	0.547	2.13170093588639e-78	CTRL
Madd	1.02382816113865e-82	-154337182107288	0.276	0.555	3.30542921823614e-78	CTRL
Nfat5	1.53618792306929e-82	-261875299844516	0.069	0.337	4.9595827096292e-78	CTRL
N4bp2l2	2.20843472561079e-82	-168003025034127	0.158	0.453	7.12993151163442e-78	CTRL
Fos	7.84577566681797e-82	-611929012729841	0.007	0.241	2.53300867403218e-77	CTRL
3010001F23Rik	3.33060734225763e-81	161773781034236	0.421	0.183	1.07528658044787e-76	CTRL
Lpcat1	3.61343484129127e-81	-129338362808182	0.284	0.577	1.16659743851089e-76	CTRL
Dmd	4.01028438846759e-81	-134190610364597	0.428	0.666	1.29472031481676e-76	CTRL
Hey2	1.10201326446564e-80	-550068491941872	0.007	0.238	3.55784982432733e-76	CTRL
Scg5	1.55409868898669e-80	100479348698174	0.727	0.507	5.01740761739353e-76	CTRL
Nufip2	1.59078074400782e-80	-188902201856448	0.136	0.422	5.13583563202925e-76	CTRL
Romo1	2.65460842700205e-80	11092635457994	0.613	0.354	8.57040330657612e-76	CTRL
Egr1	5.14566342161719e-80	-5613347829453	0.017	0.251	1.66127743566911e-75	CTRL
Rsrp1	8.01376768491518e-80	-135982833957334	0.56	0.732	2.58724489707487e-75	CTRL
Tnrc6b	1.18965550151762e-79	-114646629307939	0.508	0.724	3.84080278664963e-75	CTRL
Spop	1.8157109613461e-79	110002353530802	0.674	0.447	5.86202283870589e-75	CTRL
Ino80d	1.87736381078948e-79	-206215704764044	0.109	0.383	6.06106906313383e-75	CTRL
Atp5pb	2.03141767348324e-79	100065061718401	0.739	0.539	6.55843195884064e-75	CTRL
Tra2b	2.73364097095634e-79	-158179016125076	0.245	0.529	8.82555987473253e-75	CTRL
Rpl35a	5.21440602000881e-79	733359955861796	0.867	0.686	1.68347098355984e-74	CTRL
Rpl5	9.10433977666595e-79	791677615332825	0.843	0.689	2.9393360968966e-74	CTRL
Selenok	1.89246860978301e-78	989372814070133	0.719	0.513	6.10983490668446e-74	CTRL
Pla2r1	2.39450170689641e-78	-14951544942561	0.317	0.578	7.73064876071505e-74	CTRL
Samd7	5.23404529826352e-78	-1778478246443	0.245	0.514	1.68981152454438e-73	CTRL
Atp5g1	5.93271080473143e-78	907131398153664	0.795	0.607	1.91537568330754e-73	CTRL
Gabarapl2	8.62102176507795e-78	100338830602982	0.694	0.482	2.78329687685542e-73	CTRL
Tomm7	1.21576790995552e-77	104585118851404	0.669	0.429	3.92510669729141e-73	CTRL
Luc7l2	2.13917519469962e-77	-160838163936006	0.206	0.484	6.90632711608773e-73	CTRL
Mef2d	4.4043464145679e-77	-127764272389435	0.338	0.596	1.42194323994325e-72	CTRL
ENSMUSG00000097971	6.89050671573209e-77	-103601384987485	0.002	0.219	2.22460009317411e-72	CTRL
Eif3f	9.78398463532522e-77	118782995210489	0.634	0.419	3.15875943951475e-72	CTRL
Gpsm2	9.82460386850167e-77	-115091006819505	0.449	0.677	3.17187335894576e-72	CTRL
Mkln1	1.44458419103408e-76	-176368260133785	0.167	0.444	4.66384006075354e-72	CTRL
Pcare	2.12647046295246e-76	-15766536779256	0.256	0.518	6.86530988964202e-72	CTRL
Srrm2	3.06169981587043e-76	-967494006688918	0.559	0.78	9.88469785553769e-72	CTRL
Tnrc6a	6.96164337161544e-76	-168217494410266	0.16	0.439	2.24756656252604e-71	CTRL
Mt2	8.78592172457871e-76	-112447045010304	0.007	0.224	2.83653482878024e-71	CTRL
Dlg4	1.07320785941177e-75	-130014315999091	0.375	0.623	3.46485157411089e-71	CTRL
Cngb1	7.00631416829403e-75	577579880565111	0.966	0.866	2.26198852923373e-70	CTRL
Gm20594	7.07667092945195e-75	652211971636223	0.823	0.587	2.28470320957356e-70	CTRL
Eef1g	8.80644724421436e-75	117611865479468	0.66	0.455	2.84316149279461e-70	CTRL
A330023F24Rik	1.39143218962301e-74	-101673191998982	0.006	0.219	4.49223882419787e-70	CTRL
Ogt	2.33591198689236e-74	-378246376642334	0.031	0.26	7.541491849682e-70	CTRL
Eml5	2.87438463418602e-74	-18975519291375	0.133	0.399	9.27995079146956e-70	CTRL
Galnt7	4.78775699971763e-74	-145294250978559	0.262	0.531	1.54572734735884e-69	CTRL
Zbtb20	5.41410446354587e-74	-254931877921093	0.062	0.309	1.74794362605578e-69	CTRL
Ywhae	5.77904423710562e-74	646597121939265	0.91	0.785	1.86576443194955e-69	CTRL
Cacnb2	3.1356672528718e-73	-166572155630831	0.202	0.466	1.01235017258966e-68	CTRL
Cox7a2l	4.39296663261456e-73	119247937332924	0.629	0.417	1.41826927733961e-68	CTRL
Actg1	4.56973260062881e-73	967685579067439	0.741	0.546	1.47533817011301e-68	CTRL
Mycbp2	4.82968473117201e-73	-179719796647187	0.138	0.403	1.55926371545888e-68	CTRL
Zrsr1	5.47410743836062e-73	-235063083268727	0.086	0.338	1.76731558647473e-68	CTRL
Purb	5.75593331655079e-73	600171864511362	0.948	0.826	1.85830307124842e-68	CTRL
Ankrd12	6.07854701130353e-73	-988525984060835	0.588	0.786	1.96245890259935e-68	CTRL
Sec22c	1.09682832128198e-72	-179826673065262	0.137	0.402	3.54111023525887e-68	CTRL
Ndufc1	1.23056801059192e-72	104292333650053	0.665	0.446	3.972888822196e-68	CTRL
Ndufb5	1.56682214886301e-72	120420634483986	0.599	0.389	5.05848530760423e-68	CTRL
Pdzph1	1.88231592783277e-72	-113852710425338	0.471	0.68	6.07705697300808e-68	CTRL
Ccnl2	1.99822370847514e-72	-213569735671741	0.088	0.341	6.451265242812e-68	CTRL
Ptpn1	2.04361207754959e-72	-287877405984035	0.048	0.282	6.59780159236885e-68	CTRL
Commd1	6.15507825374207e-72	124138710736226	0.587	0.37	1.98716701422063e-67	CTRL
Rpl22	1.68322861549006e-71	818830542058022	0.798	0.624	5.43430358510967e-67	CTRL
Sox30	1.82260508994037e-71	-23776801748963	0.079	0.323	5.8842805328725e-67	CTRL
Pcbp2	2.10445891567018e-71	483960208427944	0.98	0.93	6.79424560924117e-67	CTRL
Slc25a4	2.3727765033103e-71	638872083564135	0.92	0.787	7.6605089409373e-67	CTRL
Ddhd1	3.59872150580828e-71	-190291435930525	0.138	0.396	1.1618472381502e-66	CTRL
Plxna2	5.24645409958681e-71	-180511918230173	0.164	0.428	1.6938177060516e-66	CTRL
Rock2	6.87183213443124e-71	-180839157830699	0.111	0.371	2.21857100460113e-66	CTRL
Mier1	7.52835610513399e-71	-18961455477552	0.099	0.355	2.43052976854251e-66	CTRL
Gm48552	7.60601295568941e-71	147776336940218	0.407	0.189	2.45560128274433e-66	CTRL
Ndufb7	8.24045720096493e-71	111240805570944	0.652	0.44	2.66043160733153e-66	CTRL
Eif3h	1.08456680406343e-70	118605705553325	0.587	0.367	3.50152392691877e-66	CTRL
Prdx2	2.19887825231997e-70	993128011121674	0.688	0.478	7.09907843761501e-66	CTRL
Sgip1	2.42476041045117e-70	-119720541713038	0.37	0.613	7.82833898514159e-66	CTRL
Il6st	3.17246591633132e-70	-210215865289172	0.08	0.329	1.02423062108757e-65	CTRL
Arhgef12	4.66173536247941e-70	-184660437200017	0.148	0.407	1.50504126177648e-65	CTRL
Ranbp2	5.1759204449641e-70	-152547794850805	0.17	0.438	1.67104591565666e-65	CTRL
Ndufs6	7.72012443961067e-70	125101527343824	0.557	0.337	2.49244217532831e-65	CTRL
Pabpc4	1.30864626016577e-69	-34741590511942	0.038	0.259	4.22496445094519e-65	CTRL
Btf3	1.38724208982323e-69	969205133856089	0.675	0.481	4.47871108699431e-65	CTRL
Smdt1	1.43792118461623e-69	104822988575035	0.668	0.46	4.6423285445335e-65	CTRL
Ndufa13	1.5959444561621e-69	102893130287788	0.654	0.435	5.15250667671934e-65	CTRL
Clk4	2.13398169340451e-69	-268307786350377	0.054	0.286	6.88955989715646e-65	CTRL
Sumo2	2.85400493951072e-69	789230434170199	0.787	0.621	9.21415494721035e-65	CTRL
4930581F22Rik	1.15634592357513e-68	-424550313618342	0.021	0.23	3.73326281426232e-64	CTRL
Gls	1.2606328658758e-68	-123023297688285	0.291	0.56	4.06995320748001e-64	CTRL
Fnbp4	1.44833792551304e-68	-256145960695968	0.054	0.286	4.67595899251885e-64	CTRL
Cers4	7.71792449806911e-68	-148519460075352	0.251	0.508	2.49173192420161e-63	CTRL
Eif5	1.03958308032617e-67	-112562094385817	0.288	0.56	3.35629397483303e-63	CTRL
B4galt1	1.12169948960134e-67	-236108696659519	0.081	0.317	3.62140680217791e-63	CTRL
Azi2	2.13082673061264e-67	-216749929988823	0.093	0.334	6.87937409978292e-63	CTRL
Tnip2	3.12302864492975e-67	-312470758231544	0.03	0.245	1.00826979801557e-62	CTRL
Sem1	3.20253137703961e-67	116326559364767	0.561	0.343	1.03393725507724e-62	CTRL
Atg16l1	3.2168899949983e-67	-247448963481501	0.068	0.299	1.0385729348852e-62	CTRL
Ktn1	3.45398030624692e-67	-849325796340882	0.63	0.806	1.11511754187182e-62	CTRL
Rpl7a	3.80312065249895e-67	899816224096075	0.764	0.623	1.22783750265929e-62	CTRL
Dusp8	4.40012387559075e-67	-13537911703166	0.298	0.545	1.42057999323447e-62	CTRL
Riok3	5.45668007215828e-67	-154213779992106	0.156	0.416	1.7616891612963e-62	CTRL
Kif1b	6.05414114609986e-67	-714273424153212	0.787	0.892	1.95457946901834e-62	CTRL
Cdc37l1	1.6336943498006e-66	-15764590458314	0.148	0.407	5.27438220833125e-62	CTRL
H2bu2	4.72374907741803e-66	256610190754552	0.204	0.056	1.52506238964441e-61	CTRL
Srpk2	5.6049435103411e-66	-130938975712917	0.257	0.521	1.80955601231362e-61	CTRL
Actb	9.05182043272904e-66	488655788848303	0.809	0.65	2.92238022670657e-61	CTRL
Mtln	9.69358510130363e-66	133239543260636	0.498	0.281	3.12957394995588e-61	CTRL
Fyco1	1.01095973115281e-65	-164634573252443	0.14	0.393	3.26388349202685e-61	CTRL
Fabp12	1.03966154000212e-65	101645761656722	0.683	0.483	3.35654728189685e-61	CTRL
Crlf3	1.35309360408145e-65	-21807251202212	0.112	0.347	4.36846270077697e-61	CTRL
Slc24a1	1.54709837638557e-65	477888032892001	0.964	0.958	4.9948071081608e-61	CTRL
Tle5	1.87199859585355e-65	874841364396705	0.752	0.579	6.04374746671318e-61	CTRL
Arhgef2	1.8847066020615e-65	-264499498559076	0.061	0.285	6.08477526475555e-61	CTRL
Tasor	3.04586644375513e-65	-206760161349025	0.088	0.324	9.83357981366343e-61	CTRL
Ddx3y	3.55479712545019e-65	-407338811562621	0.009	0.204	1.14766625195159e-60	CTRL
Podxl	4.866479938583e-65	-171669437643017	0.147	0.393	1.57114304817152e-60	CTRL
Kdm2a	5.70369899623089e-65	-185949501870764	0.1	0.341	1.84143922093314e-60	CTRL
Ndufa5	1.08225244882984e-64	912830839219913	0.669	0.461	3.49405203104713e-60	CTRL
Ttc19	1.17255617513556e-64	-210450635091144	0.088	0.323	3.78559761142515e-60	CTRL
Tra2a	1.23972033229435e-64	-174699848242078	0.171	0.417	4.00243709281232e-60	CTRL
Sltm	1.57697262576195e-64	-128787127288501	0.186	0.45	5.09125612227245e-60	CTRL
Clcn3	1.86190352657206e-64	-929106894609805	0.401	0.663	6.01115553553791e-60	CTRL
Mtdh	2.2841084117459e-64	-122158570457249	0.248	0.518	7.37424400732163e-60	CTRL
Tmsb4x	2.67034931582003e-64	-108518418958051	0.763	0.843	8.62122276612497e-60	CTRL
Gdpd5	4.1634653156777e-64	-182786530744194	0.12	0.364	1.34417477716655e-59	CTRL
Mpc2	5.30551901416318e-64	124155100528395	0.558	0.351	1.71288681372258e-59	CTRL
Slc25a37	5.75674627120641e-64	-358765984627675	0.022	0.222	1.85856553365899e-59	CTRL
Memo1	6.21783477906407e-64	-154286053802131	0.187	0.438	2.00742795842084e-59	CTRL
Ralgps2	1.5081275677617e-63	-146817815576209	0.189	0.438	4.86898985251864e-59	CTRL
Rplp0	1.67191391403853e-63	904391908421749	0.691	0.51	5.39777407147338e-59	CTRL
Nbeal1	2.69803868638527e-63	-18502552315008	0.109	0.348	8.71061789899484e-59	CTRL
Kmt2c	2.88182479007137e-63	-118400101412303	0.32	0.571	9.30397133474542e-59	CTRL
Gpr137c	4.2444038664777e-63	-224820019151906	0.092	0.32	1.37030578829232e-58	CTRL
Fis1	7.19695561434871e-63	127592633322847	0.552	0.355	2.32353712009248e-58	CTRL
Ybx3	8.03282002825509e-63	544929827404416	0.946	0.873	2.59339594612216e-58	CTRL
Cnot6l	1.05264715776981e-62	-166331900815585	0.159	0.402	3.39847134885983e-58	CTRL
Mdh1	1.57672262862097e-62	922681398462807	0.709	0.529	5.09044900650279e-58	CTRL
Acsl1	2.62348792288534e-62	-19922322023586	0.091	0.322	8.46993075903532e-58	CTRL
Hnrnpu	1.29875872637732e-61	-666459844596761	0.767	0.894	4.19304254810918e-57	CTRL
Utp3	1.87428369671508e-61	-169150794952833	0.13	0.371	6.05112491484462e-57	CTRL
Chd7	2.36022911972257e-61	-116294139297573	0.317	0.559	7.61999971302431e-57	CTRL
Pde7a	2.78470193261593e-61	-383930882586247	0.019	0.21	8.99041018945051e-57	CTRL
mt-Nd3	3.49056344746085e-61	719727876208099	0.718	0.492	1.12692840901273e-56	CTRL
Phip	4.74327114856736e-61	-192347138004434	0.095	0.324	1.53136509031497e-56	CTRL
Slf2	5.30635903531326e-61	-256483888696976	0.048	0.258	1.71315801455089e-56	CTRL
Marchf7	7.03253705424217e-61	-174461349502787	0.117	0.352	2.27045458796208e-56	CTRL
Faim	7.84369086335356e-61	631365910095356	0.888	0.759	2.5323355952337e-56	CTRL
Tia1	1.14390489740539e-60	-22522931947701	0.078	0.298	3.69309696127329e-56	CTRL
Irf9	1.3196087312594e-60	-48335562143194	0.01	0.193	4.26035678887099e-56	CTRL
Tmem245	1.90886895283826e-60	-212421276837768	0.071	0.29	6.16278341423833e-56	CTRL
Npepps	2.28946455382527e-60	-121691024777813	0.249	0.501	7.39153631202488e-56	CTRL
Rpl6	4.29196791816375e-60	633031460181968	0.887	0.773	1.38566184237917e-55	CTRL
Eef2	7.73033426771683e-60	797177967238899	0.756	0.612	2.49573841833238e-55	CTRL
Chaserr	9.30950924020547e-60	-189573576414093	0.149	0.376	3.00557505820034e-55	CTRL
Cdk12	1.11396839615938e-59	-153888285098593	0.123	0.362	3.59644696700057e-55	CTRL
Rab12	1.97646319772466e-59	-308896589487295	0.025	0.218	6.38101143385406e-55	CTRL
Rsrc2	2.79257679877424e-59	-908238461287219	0.46	0.688	9.01583419484264e-55	CTRL
Antxr2	3.64354927951015e-59	-332178813699957	0.025	0.215	1.17631988488985e-54	CTRL
Ppp3ca	4.95491096964175e-59	-138046409819298	0.188	0.433	1.59969300654884e-54	CTRL
Guca1b	5.76432211591989e-59	494167769158742	0.983	0.881	1.86101139512474e-54	CTRL
Crebzf	6.08494884346169e-59	-191911588025169	0.106	0.331	1.9645257341116e-54	CTRL
Phlpp2	6.28434859714873e-59	-151549363705094	0.152	0.387	2.02890194458947e-54	CTRL
Itsn2	6.74081807451682e-59	-145908547041653	0.181	0.423	2.17627311535776e-54	CTRL
Kdsr	7.96624518728178e-59	-134974683835825	0.176	0.422	2.57190225871392e-54	CTRL
Grk1	9.01281563244969e-59	-846666391659609	0.624	0.761	2.90978752693638e-54	CTRL
Rpl36a	1.1370614346013e-58	106644660272741	0.567	0.365	3.67100284161031e-54	CTRL
Wnk1	1.18216421084948e-58	-127855694165487	0.262	0.5	3.81661715472753e-54	CTRL
Tet3	1.44668539995301e-58	-120478943197332	0.307	0.541	4.67062381374828e-54	CTRL
Tmcc1	1.45043374781804e-58	-227144607508321	0.084	0.298	4.68272535483053e-54	CTRL
Rpl18	2.14408206072879e-58	849509825554452	0.739	0.588	6.9221689330629e-54	CTRL
Marchf1	3.20802482921662e-58	-118970088863359	0.361	0.581	1.03571081611259e-53	CTRL
Dot1l	3.35699635324699e-58	-200276125007312	0.085	0.303	1.08380627264579e-53	CTRL
Hnrnph1	3.85946963085001e-58	-105319360628059	0.358	0.589	1.24602977031993e-53	CTRL
H2az2	4.82758443005819e-58	962925446053226	0.675	0.508	1.55858563324429e-53	CTRL
Crebrf	4.9157108588292e-58	-136649599809444	0.21	0.448	1.58703725077301e-53	CTRL
Rabgef1	6.29326980442282e-58	-114172343509403	0.454	0.652	2.03178215635791e-53	CTRL
Ttr	1.12566120164892e-57	-15574928439372	0.051	0.249	3.63419718952353e-53	CTRL
Pdzd2	1.22694789516095e-57	-196060386755508	0.107	0.327	3.96120127952712e-53	CTRL
Eif1a	1.30961276265615e-57	-112174202508625	0.288	0.534	4.2280848042354e-53	CTRL
Rnf145	1.83860719256771e-57	-197112607990779	0.072	0.285	5.93594332120485e-53	CTRL
Tomm20	2.10927984302209e-57	728214693569398	0.807	0.695	6.80980997319681e-53	CTRL
Cpeb4	2.37811968371854e-57	-132580694907955	0.218	0.462	7.6777593988853e-53	CTRL
Pomp	2.5269506066319e-57	121194294228343	0.535	0.348	8.1582600335111e-53	CTRL
Acin1	3.00790884117637e-57	-100904923505446	0.302	0.55	9.7110336937379e-53	CTRL
Mindy2	3.5802120587366e-57	-115834376473649	0.236	0.482	1.15587146316311e-52	CTRL
Atrx	7.10475930211935e-57	-119217915319667	0.268	0.515	2.29377154068923e-52	CTRL
E530011L22Rik	1.27190154303951e-56	-314503300059625	0.034	0.223	4.10633413170307e-52	CTRL
Ndufs5	1.29935687865537e-56	869120006230791	0.674	0.481	4.19497368273885e-52	CTRL
Arhgef26	1.76474211141575e-56	-125445260811643	0.251	0.485	5.69746990670574e-52	CTRL
Upf3b	1.79139319874207e-56	-112379846902789	0.241	0.496	5.78351294213876e-52	CTRL
Timm8b	2.12456325924433e-56	122740630869114	0.52	0.329	6.85915248247032e-52	CTRL
Ubr5	3.48562483420632e-56	-154507911065159	0.143	0.372	1.12533397772351e-51	CTRL
Zkscan3	3.61355216663014e-56	-264201070374409	0.048	0.245	1.16663531699654e-51	CTRL
Ppp1r10	5.36957241142513e-56	-171581550007658	0.121	0.342	1.7335664530286e-51	CTRL
6720427I07Rik	6.77084258190778e-56	-62809516067456	0.007	0.174	2.18596652756893e-51	CTRL
Ahcyl1	8.42473310322222e-56	-786906798575705	0.503	0.716	2.71992508237529e-51	CTRL
Atad2b	2.37410302800637e-55	-144879560909304	0.169	0.401	7.66479162591857e-51	CTRL
Paxbp1	2.55974091330493e-55	-202609371273342	0.059	0.262	8.26412353860496e-51	CTRL
Epc1	2.72612170825801e-55	-158426508707896	0.152	0.378	8.80128393511097e-51	CTRL
Cnnm4	2.97924032351573e-55	-146929926677643	0.136	0.364	9.61847738447053e-51	CTRL
Rbm39	4.03217679332535e-55	-706532566160414	0.564	0.767	1.30178827772509e-50	CTRL
Aff1	4.11366204520443e-55	-138760819391689	0.213	0.447	1.32809579129425e-50	CTRL
Ip6k2	4.36163549558535e-55	-128230928205877	0.389	0.587	1.40815401974973e-50	CTRL
Ints13	4.83569044652557e-55	-168950821190095	0.104	0.325	1.56120266066078e-50	CTRL
Btg1	4.88250090477301e-55	-134092069597966	0.267	0.496	1.57631541710597e-50	CTRL
Akap8	5.3952735980739e-55	-213598545535438	0.074	0.279	1.74186408113816e-50	CTRL
Cox7b	9.06343336248099e-55	848792278981076	0.708	0.53	2.92612946107699e-50	CTRL
Ago3	9.28468031259646e-55	-233318664975338	0.045	0.236	2.99755903892177e-50	CTRL
C2cd5	1.446772756353e-54	-263064730670116	0.04	0.227	4.67090584388565e-50	CTRL
Fam53b	1.55004869889293e-54	-150155512561531	0.184	0.411	5.00433222437581e-50	CTRL
Gpsm1	1.57711951776177e-54	-203759395114738	0.091	0.299	5.09173036309386e-50	CTRL
Adipor1	2.15496286227771e-54	511453655687911	0.925	0.861	6.95729760086358e-50	CTRL
A930003A15Rik	2.23455817731106e-54	706528868000057	0.778	0.584	7.21427107544874e-50	CTRL
Syne1	2.27091840492706e-54	-119542608592421	0.21	0.449	7.33166007030701e-50	CTRL
Cep164	2.70084527475385e-54	-121246102832424	0.27	0.497	8.71967896954279e-50	CTRL
Emsy	2.97125420602266e-54	-143301427649058	0.187	0.414	9.59269420414414e-50	CTRL
Hexim1	3.05208608984395e-54	-356231447407741	0.022	0.198	9.8536599410612e-50	CTRL
Mafg	3.08172665667016e-54	-292937189348648	0.034	0.218	9.94935451105962e-50	CTRL
Srsf7	3.43858461150723e-54	-122373183542909	0.213	0.45	1.11014704182511e-49	CTRL
Zdhhc17	3.94642979363265e-54	-176545644853396	0.1	0.314	1.2741048588743e-49	CTRL
Fam161a	5.06680820040235e-54	-102927904206524	0.407	0.613	1.6358190274999e-49	CTRL
Macir	5.52860894803553e-54	-127557208568747	0.289	0.507	1.78491139887327e-49	CTRL
Ier3	6.15138096033898e-54	-132126206364289	0.329	0.548	1.98597334304544e-49	CTRL
Tmem181a	8.81412348836198e-54	-192600199613213	0.116	0.326	2.84563976821766e-49	CTRL
Aak1	1.16012525972728e-53	-138237723935619	0.188	0.414	3.74546440102952e-49	CTRL
Sfpq	1.17635683323009e-53	-109043341749158	0.309	0.543	3.79786803608333e-49	CTRL
Pcmtd2	1.23578395091821e-53	-697843238443371	0.855	0.885	3.98972848553945e-49	CTRL
Ccdc85c	1.4257702139817e-53	-149240930926985	0.185	0.407	4.60309913583992e-49	CTRL
Eif2s3y	1.43053206827062e-53	-366216562446063	0.01	0.177	4.6184727824117e-49	CTRL
Asxl2	1.58516598721593e-53	-179067607698882	0.092	0.302	5.11770838972662e-49	CTRL
Camta1	1.65230463168859e-53	-99978390568579	0.402	0.6	5.3344655034066e-49	CTRL
Ndufb4	1.67256292000557e-53	950686479867828	0.632	0.446	5.39986938723797e-49	CTRL
Atf7ip	1.69130719028829e-53	-159241336610933	0.105	0.321	5.46038526384573e-49	CTRL
1700028K03Rik	2.51867991322707e-53	-427517576738183	0.011	0.176	8.13155809985361e-49	CTRL
Rncr4	3.88300215914262e-53	14216056618947	0.403	0.214	1.25362724707919e-48	CTRL
Kansl1	5.30544113392675e-53	-157541036424627	0.142	0.362	1.71286167008825e-48	CTRL
Mdm4	5.49042340665e-53	-235240905510295	0.042	0.229	1.77258319683695e-48	CTRL
Rrp1b	5.49965072197738e-53	-136062538323294	0.226	0.455	1.7755622355904e-48	CTRL
Macf1	6.90417455384403e-53	-928702046779047	0.384	0.616	2.22901275470855e-48	CTRL
Kdm4c	7.26522031021206e-53	-112313252121604	0.289	0.513	2.34557637715196e-48	CTRL
Stk19	8.95811927796049e-53	-352958585228578	0.016	0.184	2.89212880888954e-48	CTRL
Far1	1.10619899471304e-52	-249937554365726	0.045	0.232	3.57136345443105e-48	CTRL
Tnrc6c	1.11348453756933e-52	-100141799216231	0.213	0.455	3.59488482954258e-48	CTRL
Zfand5	1.34307760382957e-52	-112253807265874	0.238	0.477	4.33612604396375e-48	CTRL
Clasp1	1.35483250601437e-52	-155271855503758	0.153	0.374	4.3740767456674e-48	CTRL
Actn4	1.45505686780271e-52	-178689388171957	0.092	0.3	4.69765109770105e-48	CTRL
Nisch	1.70830505499763e-52	-128884216155637	0.175	0.406	5.51526287005985e-48	CTRL
Gnb3	2.07747534975494e-52	-116189332945426	0.437	0.633	6.70712916668384e-48	CTRL
Sntb2	2.60081071414101e-52	-10702393134629	0.291	0.523	8.39671739060426e-48	CTRL
Osbpl8	3.87993915682036e-52	-134941585671408	0.209	0.432	1.25263835677945e-47	CTRL
Ist1	4.22117046909331e-52	-227990455205788	0.053	0.243	1.36280488594677e-47	CTRL
Mtcl1	5.58418148023275e-52	-164366524592358	0.114	0.325	1.80285299089314e-47	CTRL
Taf1d	7.49538212730391e-52	-21592613599537	0.061	0.252	2.41988411980007e-47	CTRL
Jmjd1c	9.67049243269623e-52	-160969108507697	0.129	0.342	3.12211848189598e-47	CTRL
Selenof	9.70840605924627e-52	861572041403178	0.668	0.491	3.13435889622766e-47	CTRL
Ptgds	9.7304628155174e-52	-150331219753291	0.063	0.244	3.14147991998979e-47	CTRL
Slc31a2	1.02776139543039e-51	-124844557968816	0.288	0.497	3.31812766514701e-47	CTRL
Rere	1.1780052867267e-51	-161050717975351	0.094	0.299	3.80319006819716e-47	CTRL
Nsun4	1.18918196918339e-51	-277058017389337	0.04	0.22	3.83927398750858e-47	CTRL
Zfp36l2	1.51126997706364e-51	-135248170582309	0.259	0.478	4.87913512094997e-47	CTRL
Picalm	1.56579313810166e-51	-180923859070618	0.086	0.288	5.05516314636121e-47	CTRL
Bsg	1.76111187647207e-51	-197289183644513	0.804	0.662	5.68574969319008e-47	CTRL
Polr3k	1.83080923132042e-51	-153144479876706	0.136	0.352	5.91076760331796e-47	CTRL
Plekhf2	1.94451919608022e-51	-114631287107099	0.422	0.599	6.27788022454498e-47	CTRL
Rnf144b	2.23334185266512e-51	-217511519337281	0.059	0.251	7.21034417132933e-47	CTRL
Spry2	2.54875040932424e-51	-148415093477711	0.181	0.4	8.2286406965033e-47	CTRL
Erh	2.61940339374144e-51	139550384237191	0.353	0.177	8.45674385669425e-47	CTRL
Ankrd17	3.11812160002736e-51	-147678668647762	0.158	0.377	1.00668555856883e-46	CTRL
Dync2i1	3.62273176691272e-51	-135447317457931	0.161	0.384	1.16959895094777e-46	CTRL
Snrpd2	4.13205021363223e-51	118686157040853	0.517	0.341	1.33403241147116e-46	CTRL
Stat1	5.10536041257688e-51	-20640302720422	0.071	0.266	1.64826560920045e-46	CTRL
Nr2c2	5.19724941838965e-51	-231756144756238	0.055	0.241	1.6779319747271e-46	CTRL
Prpf38b	5.41883077682142e-51	-184651566690718	0.094	0.297	1.7494695162968e-46	CTRL
Negr1	5.91109777400159e-51	-193462350855088	0.082	0.277	1.90839791633641e-46	CTRL
mt-Nd5	6.19748595208816e-51	620165940462792	0.758	0.572	2.00085833963166e-46	CTRL
Mib1	9.8794894928838e-51	-185888392052866	0.088	0.288	3.18959318277753e-46	CTRL
Meis2	1.38584957022791e-50	-125496872975561	0.21	0.439	4.47421533748079e-46	CTRL
Cpsf6	1.39923564421824e-50	-159286349176195	0.153	0.366	4.51743227735857e-46	CTRL
Cfl2	1.43364347444731e-50	-156568079232186	0.1	0.308	4.62851795725312e-46	CTRL
Ccar1	1.83590012518745e-50	-116493375755651	0.197	0.424	5.92720355416767e-46	CTRL
Unc80	1.88561058660115e-50	-146714849650111	0.164	0.38	6.08769377884183e-46	CTRL
Tcf4	2.37521226906244e-50	-207547542024719	0.093	0.29	7.66837281066809e-46	CTRL
Acaca	2.68007031234859e-50	-174795675739241	0.088	0.288	8.65260700341744e-46	CTRL
Pan3	3.74253486183112e-50	-251903487913213	0.052	0.233	1.20827738014218e-45	CTRL
Rufy2	3.78423600497996e-50	-227488126591655	0.048	0.23	1.22174059420778e-45	CTRL
Tmem258	4.04569449469901e-50	118419998815075	0.433	0.246	1.30615246761357e-45	CTRL
Atp6v0c	4.80003680217189e-50	615008102580612	0.813	0.658	1.5496918815812e-45	CTRL
Slc7a8	5.16906344367472e-50	-268393328289276	0.036	0.21	1.66883213279038e-45	CTRL
Dync1i2	5.20900146356726e-50	-852827307885959	0.404	0.627	1.68172612251269e-45	CTRL
Ndufa6	5.78106316647699e-50	944063202704944	0.584	0.405	1.8664162432971e-45	CTRL
Tnks2	5.80554691157504e-50	-114860778954724	0.205	0.434	1.874320820402e-45	CTRL
Rdh10	5.88036613184734e-50	-940201652061083	0.045	0.211	1.89847620566691e-45	CTRL
Socs7	6.59089921611675e-50	-129854809366079	0.184	0.403	2.12787181192329e-45	CTRL
Bcl6	7.93468927013828e-50	-319136331436689	0.016	0.176	2.56171443086414e-45	CTRL
Rbm4b	8.0588770038091e-50	-222725606661994	0.072	0.261	2.60180844067977e-45	CTRL
Gramd1b	8.55915328228541e-50	-113559470045744	0.322	0.528	2.76332263718584e-45	CTRL
Tob2	8.7054434014352e-50	-846758125037253	0.495	0.673	2.81055240215335e-45	CTRL
Ank3	8.98007815005883e-50	-249870426073942	0.05	0.23	2.89921823074649e-45	CTRL
Itch	9.06920107660588e-50	-179886938750136	0.088	0.285	2.92799156758221e-45	CTRL
Uqcr11	1.05999433132499e-49	791939065050549	0.602	0.411	3.42219169868274e-45	CTRL
Rpl31	1.06400142131886e-49	816879774820698	0.682	0.53	3.43512858872793e-45	CTRL
Katnip	2.04910448982832e-49	-133935110967476	0.164	0.381	6.61553384541072e-45	CTRL
Crtc3	2.85709673540845e-49	-198565369455121	0.073	0.263	9.22413681026618e-45	CTRL
Stag1	3.02358800681648e-49	-132100813280761	0.15	0.369	9.761653880007e-45	CTRL
Chka	3.11787191054939e-49	-395917762242814	0.016	0.175	1.00660494632087e-44	CTRL
Rps6kb1	3.2837057386726e-49	-164374806232207	0.105	0.307	1.06014439773045e-44	CTRL
Zc3h7a	3.45307883721953e-49	-271572582758646	0.038	0.211	1.11482650259632e-44	CTRL
Spata1	3.83358292631206e-49	-195920019802371	0.081	0.273	1.23767224775985e-44	CTRL
Cisd1	4.16994775524753e-49	117663868353307	0.508	0.332	1.34626763278167e-44	CTRL
Ascc3	4.33361526564874e-49	-228153118937833	0.044	0.222	1.3991076885147e-44	CTRL
Gadd45b	4.63606681783973e-49	-389400176859226	0.013	0.17	1.49675417213956e-44	CTRL
Acadvl	4.91830949199866e-49	-180973550015956	0.088	0.286	1.58787621949177e-44	CTRL
Btbd7	6.81701581148875e-49	-140570140453435	0.135	0.345	2.20087355473914e-44	CTRL
Fam133b	7.04371378360748e-49	-170251268804481	0.084	0.28	2.27406299503768e-44	CTRL
Eif3a	7.06065666129556e-49	-132520008059203	0.117	0.331	2.27953300309927e-44	CTRL
Akap1	7.28197385569058e-49	-203646108733421	0.081	0.271	2.3509852593097e-44	CTRL
Dmxl2	8.14877252670169e-49	-111197736988701	0.239	0.464	2.63083121024564e-44	CTRL
Wdfy3	9.34455311217065e-49	-164817487996	0.095	0.295	3.01688897226429e-44	CTRL
Icmt	1.03696263173275e-48	-96639280705868	0.361	0.574	3.34783385654917e-44	CTRL
Raph1	1.33322523944839e-48	-22714789945327	0.073	0.258	4.30431768555912e-44	CTRL
Atp5g2	1.60825122025098e-48	735014696466475	0.741	0.599	5.19223906458029e-44	CTRL
Ptma	2.11948065250732e-48	562717222080002	0.874	0.752	6.84274328661987e-44	CTRL
Atp1a3	2.48992699230476e-48	47074157813039	0.913	0.816	8.03872929465592e-44	CTRL
Sgk1	2.50770084823361e-48	-906625755972368	0.609	0.754	8.0961121885222e-44	CTRL
Pkn2	2.91558147582035e-48	-118024578761368	0.144	0.362	9.41295479468599e-44	CTRL
Wdr47	3.05150814979549e-48	-108998917665024	0.292	0.502	9.85179406161473e-44	CTRL
Akap8l	3.29215525420387e-48	-196759766019427	0.077	0.267	1.06287232381972e-43	CTRL
Rnpc3	3.55890225305126e-48	-279547811842416	0.029	0.195	1.1489915923976e-43	CTRL
Dnajc1	4.06612334522454e-48	-261147406511876	0.033	0.2	1.31274792200574e-43	CTRL
Cpt1a	4.12077063024501e-48	-11143858247917	0.223	0.443	1.3303907979746e-43	CTRL
Igf1r	4.22343959938082e-48	-100262954201077	0.248	0.474	1.3635374746601e-43	CTRL
Tsc22d2	4.66454106672122e-48	-243696323226314	0.048	0.224	1.50594708339095e-43	CTRL
Nfasc	5.61492494192216e-48	-175489734414331	0.099	0.294	1.81277851749957e-43	CTRL
Calcoco1	6.43171956726541e-48	-207282163330066	0.069	0.253	2.07648066229164e-43	CTRL
Pkd1	7.17823701437894e-48	-220707140596304	0.059	0.241	2.31749382009224e-43	CTRL
Nop56	7.47360305289003e-48	-161225687667888	0.111	0.312	2.41285274562555e-43	CTRL
Msl2	8.04751771946605e-48	-164584373698236	0.09	0.286	2.59814109572961e-43	CTRL
Ost4	1.02826688536833e-47	100609569299245	0.553	0.379	3.31975963941166e-43	CTRL
Gtf2ird1	1.116636996346e-47	-175975454582756	0.103	0.297	3.60506254270307e-43	CTRL
Adnp	1.50382867330308e-47	-104876186057907	0.252	0.477	4.85511087175901e-43	CTRL
Apoe	1.6128292960749e-47	-133927554868412	0.023	0.176	5.20701938237782e-43	CTRL
Brd4	2.20616242756434e-47	-173818099259204	0.07	0.257	7.12259539739148e-43	CTRL
Usp33	2.44370026455935e-47	-101862834916896	0.32	0.533	7.88948630412987e-43	CTRL
Krit1	2.5965860205817e-47	-229141391496867	0.062	0.242	8.38307796744802e-43	CTRL
Ankrd11	4.13558716382535e-47	-107355130575564	0.259	0.481	1.33517431584102e-42	CTRL
Car2	5.41695249610127e-47	885612186084949	0.659	0.497	1.74886311336629e-42	CTRL
Ubn2	6.00194545644439e-47	-987186823095499	0.323	0.541	1.93772809061307e-42	CTRL
Dynll1	8.34230856413106e-47	642353453439492	0.809	0.693	2.69331431992971e-42	CTRL
Lman1	9.13095254098311e-47	-838344502551575	0.383	0.604	2.9479280278564e-42	CTRL
Clock	9.55959446519491e-47	-146500051502175	0.12	0.322	3.08631507308818e-42	CTRL
Srrm3	1.00533037287075e-46	-142799492088164	0.103	0.297	3.24570910881321e-42	CTRL
Rictor	1.36398577883585e-46	-199567775256612	0.082	0.266	4.40362808697155e-42	CTRL
Hk2	2.05128318300617e-46	-843316821211459	0.665	0.765	6.62256775633543e-42	CTRL
Fbxo27	2.22167324018408e-46	-288805767052639	0.029	0.189	7.17267205593432e-42	CTRL
Mab21l1	2.3362538733094e-46	-144195260499329	0.168	0.37	7.54259562997938e-42	CTRL
Man2a2	2.40800971211936e-46	-83882122472992	0.41	0.624	7.77425935557737e-42	CTRL
Lamp2	3.0289374996923e-46	-180757714069779	0.115	0.308	9.77892471775659e-42	CTRL
Slc38a9	3.75802026810701e-46	-22077360205661	0.068	0.246	1.21327684355835e-41	CTRL
Gspt1	3.80167129042365e-46	-884252346534127	0.236	0.472	1.22736957611327e-41	CTRL
Map4k4	4.45395790208549e-46	-211223921803724	0.048	0.219	1.4379603086883e-41	CTRL
Klf9	5.02305386924688e-46	-103960550688995	0.348	0.549	1.62169294168636e-41	CTRL
Map7	6.21759827565029e-46	-112238962558515	0.236	0.448	2.0073516032937e-41	CTRL
Ddx3x	7.63576629578456e-46	-102596548846657	0.254	0.474	2.46520714859405e-41	CTRL
Nfic	7.69671650524351e-46	-956060260478228	0.238	0.461	2.48488492371787e-41	CTRL
Atp6v0e2	7.97665485267257e-46	935007457126692	0.601	0.446	2.57526301918534e-41	CTRL
Fbxl12	8.58332994356224e-46	-27609481241556	0.034	0.194	2.77112807227907e-41	CTRL
Hnrnpa2b1	1.0663220883359e-45	-516225569810303	0.738	0.861	3.44262086219246e-41	CTRL
Mga	1.431691713321e-45	-141303088226829	0.135	0.338	4.62221669645685e-41	CTRL
Kmt2e	1.53539215203637e-45	-889920794597737	0.39	0.601	4.95701356284941e-41	CTRL
Otud4	1.74645601616571e-45	-179043838244615	0.068	0.247	5.63843324819099e-41	CTRL
Zc3h13	1.83377279772965e-45	-18290979653421	0.082	0.266	5.92033547747016e-41	CTRL
Trib2	2.02390333763965e-45	-131844777769772	0.181	0.385	6.5341719255696e-41	CTRL
Klhl24	2.47403586134007e-45	-187076172533087	0.069	0.25	7.98742477833643e-41	CTRL
Cd2ap	3.07248540616159e-45	-261721086816371	0.028	0.185	9.91951913379271e-41	CTRL
Mcl1	3.27172441970025e-45	-146678647674798	0.103	0.297	1.05627622890023e-40	CTRL
Gpi1	3.80824362063024e-45	863104531582605	0.634	0.483	1.22949145292047e-40	CTRL
Ncam1	4.29730975647343e-45	-105585205081724	0.316	0.521	1.38738645487745e-40	CTRL
Nup98	5.01200237200052e-45	-174678576591921	0.08	0.263	1.61812496580037e-40	CTRL
Ctbp2	5.10160724866916e-45	-896529002166243	0.372	0.587	1.64705390023284e-40	CTRL
Casc3	5.25952663441304e-45	-19105029245146	0.061	0.236	1.69803817392025e-40	CTRL
Cdv3	5.31046798889332e-45	-135967368466837	0.109	0.303	1.71448459021421e-40	CTRL
Wdr20	6.38754067956258e-45	-127509479131076	0.161	0.364	2.06221750839678e-40	CTRL
Gm45159	6.83942937169345e-45	-987575002264367	0.002	0.136	2.20810977265123e-40	CTRL
R3hcc1l	7.44069152369452e-45	-214353859803097	0.052	0.221	2.40222725842478e-40	CTRL
Ing2	1.18746225957361e-44	-190440935637235	0.058	0.232	3.8337219050334e-40	CTRL
Calm1	1.2321440572571e-44	573839032458555	0.767	0.632	3.97797708885456e-40	CTRL
Safb	1.35273091334085e-44	-139970297044419	0.116	0.312	4.36729175372094e-40	CTRL
Clta	1.49665381455783e-44	77325707552398	0.69	0.561	4.83194684029996e-40	CTRL
Phf12	1.80221670855186e-44	-163138232382177	0.1	0.287	5.81845664355968e-40	CTRL
Brd8	1.83654576607022e-44	-121132665090526	0.19	0.397	5.9292880057577e-40	CTRL
Ipo5	1.91232573389156e-44	-157567608824873	0.091	0.277	6.17394363186889e-40	CTRL
Cebpd	2.05205789635838e-44	-496912060935395	0.006	0.143	6.62506891839303e-40	CTRL
Las1l	2.32273787910578e-44	-13006157905833	0.135	0.334	7.49895924269302e-40	CTRL
Tcf12	2.52001723064596e-44	-147688839372867	0.103	0.293	8.13587562914049e-40	CTRL
Braf	3.6537140312356e-44	-151858550020009	0.116	0.309	1.17960157498441e-39	CTRL
Ptpn2	4.43851679913004e-44	-13085192227728	0.119	0.316	1.43297514859913e-39	CTRL
Cep350	5.00896958177649e-44	-148637589289337	0.111	0.302	1.61714582947654e-39	CTRL
Nmt1	5.49201977706273e-44	-105253057256882	0.233	0.448	1.7730985850247e-39	CTRL
Zfp131	7.51736467132147e-44	-156219110278963	0.102	0.289	2.42698118413614e-39	CTRL
Srsf6	7.91306895644485e-44	-142659698625995	0.124	0.318	2.55473431258822e-39	CTRL
Lrrc2	8.90324930542436e-44	-179662311743326	0.097	0.28	2.87441403825625e-39	CTRL
Mien1	1.18242621639123e-43	133595298093646	0.392	0.229	3.8174630396191e-39	CTRL
Cox17	1.2374870184744e-43	857817937724071	0.544	0.368	3.9952268391446e-39	CTRL
Atxn2l	1.27069859529957e-43	-151270152114162	0.094	0.278	4.10245041492465e-39	CTRL
Zranb1	1.58431861872498e-43	-962176920171112	0.278	0.492	5.11497266055359e-39	CTRL
Cpsf7	1.83917292468153e-43	-189232546826892	0.072	0.247	5.93776978733432e-39	CTRL
Phf20l1	3.04319692469022e-43	-124418782558324	0.143	0.343	9.82496127136236e-39	CTRL
Sertad2	3.46659982454134e-43	-339048852269466	0.018	0.161	1.11919175335317e-38	CTRL
Uqcr10	3.96133884884575e-43	820068575305459	0.613	0.449	1.27891824734985e-38	CTRL
Tbc1d24	4.72801544297078e-43	-151872398377873	0.137	0.325	1.52643978576312e-38	CTRL
Nrip1	5.45663093541174e-43	-114863835884865	0.209	0.416	1.76167329749768e-38	CTRL
Cuedc2	6.00448671115009e-43	134772387673307	0.383	0.223	1.93854853469481e-38	CTRL
Ppp6r3	6.02152818664085e-43	-165442552870826	0.089	0.27	1.944050375057e-38	CTRL
Mark3	6.81577601903916e-43	-151033078589089	0.1	0.285	2.20047328774679e-38	CTRL
Map4k3	7.43415459859533e-43	-133761671813835	0.159	0.352	2.4001168121565e-38	CTRL
Phf3	8.48852865358531e-43	-108008917695214	0.177	0.383	2.74052147581002e-38	CTRL
Map3k1	8.56722070696385e-43	-130382191978667	0.149	0.345	2.76592720524328e-38	CTRL
Cdh11	8.78695874146212e-43	-172022984169156	0.103	0.284	2.83686962968105e-38	CTRL
Rab5if	8.95402658561851e-43	112386411732587	0.47	0.305	2.89080748316694e-38	CTRL
Nr1d2	9.72458322094558e-43	-143095081065011	0.121	0.311	3.13958169288228e-38	CTRL
Chd6	1.07303416516868e-42	-133393736759271	0.109	0.299	3.46429080224709e-38	CTRL
Sik2	1.40698243003945e-42	-318789090867984	0.033	0.183	4.54244277538235e-38	CTRL
Ago2	1.47888244864969e-42	-134035560018207	0.113	0.302	4.77457198546552e-38	CTRL
Hps3	1.53343764473957e-42	-213900658424653	0.048	0.209	4.9507034360417e-38	CTRL
Gatad2b	1.54402859636949e-42	-136120560974024	0.123	0.314	4.98489632337889e-38	CTRL
Fnip1	2.49172059956471e-42	-14010074901899	0.132	0.322	8.04451995569466e-38	CTRL
Ncapd3	2.51975646724237e-42	-320091415592481	0.019	0.162	8.13503375449199e-38	CTRL
Rbm26	2.95775630915621e-42	-108752338119726	0.166	0.371	9.54911624411082e-38	CTRL
Akirin1	3.24812428801693e-42	-191188187252023	0.063	0.232	1.04865692638627e-37	CTRL
Fgf2	3.44752275660171e-42	-24567924364177	0.036	0.189	1.11303272196886e-37	CTRL
Lsm14a	3.61634277188187e-42	-823147214983359	0.393	0.59	1.16753626390206e-37	CTRL
Fam193b	3.79321535216568e-42	-315359405049136	0.019	0.161	1.22463957644669e-37	CTRL
Kif21b	4.12917768048235e-42	-131830049222287	0.144	0.336	1.33310501414373e-37	CTRL
Slc25a25	4.15150466705181e-42	-109512783331652	0.228	0.428	1.34031328175768e-37	CTRL
6430590A07Rik	4.23471277613811e-42	-949004164159217	0.003	0.13	1.36717701977619e-37	CTRL
Atp5a1	4.49903727064173e-42	689154169243493	0.751	0.634	1.45251418282668e-37	CTRL
Slc12a5	6.40116353848814e-42	-122064963408176	0.172	0.366	2.0666156484009e-37	CTRL
Dlg2	7.09296440638553e-42	-253286542834956	0.039	0.193	2.28996355860157e-37	CTRL
Slc12a6	7.96553831193121e-42	-150945885603415	0.119	0.304	2.57167404400699e-37	CTRL
Rsbn1	8.02683217565301e-42	-11390695552838	0.159	0.356	2.59146276790958e-37	CTRL
Epc2	8.64204476643528e-42	-14843533468535	0.11	0.296	2.79008415284363e-37	CTRL
Pds5a	8.68413780842556e-42	-222002852685871	0.045	0.202	2.80367389145019e-37	CTRL
Kif3b	9.30693823180635e-42	-137333285352966	0.132	0.323	3.00474500813868e-37	CTRL
Adcy1	1.23441931867328e-41	-912382752221887	0.321	0.518	3.98532277033669e-37	CTRL
Frmpd2	1.30784493502584e-41	-174931657670393	0.099	0.275	4.22237737273094e-37	CTRL
Gm9856	1.43085101044156e-41	-364373258214991	0.016	0.154	4.61950248721058e-37	CTRL
Use1	1.49475030557429e-41	126519337094888	0.436	0.28	4.82580136154659e-37	CTRL
Rpgr	1.55375659383757e-41	-311790396233654	0.028	0.172	5.01630316320458e-37	CTRL
Itprid2	1.73166071479761e-41	-238113778191359	0.033	0.184	5.59066661772407e-37	CTRL
Amd2	1.74248682938552e-41	-145910470792619	0.129	0.317	5.62561872867116e-37	CTRL
Jag1	2.1443661372693e-41	-118534565524517	0.218	0.411	6.92308607417392e-37	CTRL
Nt5e	2.22029044466728e-41	-111222385991864	0.333	0.513	7.16820770060833e-37	CTRL
Plekha1	2.54914397614942e-41	-256786347488523	0.041	0.193	8.22991132699842e-37	CTRL
Mau2	2.99078505665225e-41	-210256142219685	0.062	0.224	9.6557495554018e-37	CTRL
Slc26a2	3.294402188059e-41	-160210151122387	0.136	0.319	1.06359774641485e-36	CTRL
Abhd17b	3.3128801393629e-41	-139724669111273	0.113	0.297	1.06956335299331e-36	CTRL
Nedd8	3.48944867179238e-41	99644799045131	0.551	0.402	1.12656850368817e-36	CTRL
Naa15	3.53428056759567e-41	-140463623163216	0.102	0.284	1.14104248124826e-36	CTRL
Srsf10	4.23847510903941e-41	-978013462745006	0.193	0.399	1.36839168895337e-36	CTRL
Ddit4	4.28252859045331e-41	-157352176947832	0.203	0.391	1.38261435542785e-36	CTRL
Lamtor4	4.38174073761601e-41	1376163055793	0.374	0.217	1.41464499713933e-36	CTRL
Agpat3	4.43545829202846e-41	35291640475911	0.983	0.948	1.43198770958139e-36	CTRL
Laptm4a	5.250089459432e-41	-215889964336445	0.108	0.281	1.69499138197762e-36	CTRL
Mdh2	6.45704954234287e-41	831625422494833	0.615	0.473	2.0846584447454e-36	CTRL
Tlcd3b	9.9472185574733e-41	472569554086236	0.922	0.832	3.21145951128026e-36	CTRL
Amer2	1.03005189332466e-40	-104720690383892	0.305	0.497	3.32552253759868e-36	CTRL
Trak2	1.23359164834639e-40	-137958486399	0.131	0.318	3.98265063668632e-36	CTRL
Dgke	1.33994623721699e-40	-861427272519485	0.442	0.609	4.32601642685504e-36	CTRL
Dgkd	1.49449870105387e-40	-145257711561175	0.1	0.279	4.82498905635241e-36	CTRL
Trf	1.55284498510302e-40	-140051887104127	0.012	0.142	5.01336003440509e-36	CTRL
Mrps21	1.66362611453558e-40	118535219457735	0.428	0.267	5.37101691077812e-36	CTRL
Pitpnm3	1.67821992863067e-40	-131669604024792	0.219	0.406	5.41813303958412e-36	CTRL
Scarb1	1.68774573307211e-40	-1454963396979	0.115	0.297	5.44888709922331e-36	CTRL
Herc1	1.76364115185102e-40	-141988415274269	0.123	0.306	5.69391545875102e-36	CTRL
Ccnt2	1.76890083500849e-40	-253866511601083	0.036	0.183	5.7108963458249e-36	CTRL
Zfp329	1.87660133594774e-40	-184709575927541	0.077	0.245	6.05860741310729e-36	CTRL
Arid3b	1.89512089137104e-40	-186276159337334	0.05	0.207	6.1183977977914e-36	CTRL
Gzmm	2.68922150955609e-40	188938148274563	0.236	0.104	8.68215164360185e-36	CTRL
Rasal2	2.94853055972249e-40	-12741584508715	0.132	0.321	9.51933091206407e-36	CTRL
Dynlrb1	3.47207272756062e-40	108655486744903	0.476	0.317	1.12095868009294e-35	CTRL
Lipe	3.51866748749704e-40	-111240044530963	0.206	0.405	1.13600179833842e-35	CTRL
Fbxl5	3.80942293772351e-40	-704673551668198	0.451	0.644	1.22987219544404e-35	CTRL
Igsf9	5.17328148343435e-40	-151765949288158	0.13	0.307	1.67019392692678e-35	CTRL
Ndufv3	5.48935471388374e-40	747178002301677	0.631	0.471	1.77223816937737e-35	CTRL
Plcd3	6.05719608012863e-40	-170179744308774	0.093	0.263	1.95556575446953e-35	CTRL
Chd9	6.9853336033409e-40	-123495368797158	0.189	0.38	2.25521495383861e-35	CTRL
Pfkfb2	7.24096854478476e-40	-129662571943917	0.154	0.337	2.33774669468376e-35	CTRL
Dyrk2	7.63304569013544e-40	-874334914625642	0.329	0.526	2.46432880106023e-35	CTRL
Glul	8.92150965044328e-40	-366937248526414	0.057	0.208	2.88030939064561e-35	CTRL
Rlbp1	8.99572690232469e-40	-114391982665254	0.013	0.14	2.90427043041553e-35	CTRL
Mylip	9.12797798173256e-40	-163978898880283	0.081	0.251	2.94696769140236e-35	CTRL
Snrpb	9.40960922944362e-40	787021151105643	0.654	0.526	3.03789233972587e-35	CTRL
Celf1	1.04128580639489e-39	-110638920614241	0.132	0.325	3.36179122594589e-35	CTRL
Dalrd3	1.0667730660564e-39	-143516678888749	0.126	0.308	3.44407684376308e-35	CTRL
Safb2	1.13866439064134e-39	-150374498024933	0.098	0.273	3.67617798518556e-35	CTRL
Stom	1.23174308678377e-39	-239677658703825	0.05	0.202	3.9766825556814e-35	CTRL
AI480526	1.36201338439774e-39	-911500697787918	0.01	0.134	4.3972602115281e-35	CTRL
Gm4258	1.58384168007179e-39	-493783958042993	0.008	0.133	5.11343286411176e-35	CTRL
ENSMUSG00000079065	1.94533630134573e-39	-245424391619364	0.04	0.187	6.2805182488947e-35	CTRL
Flcn	2.05576253485186e-39	-169206144332831	0.092	0.262	6.63702934376924e-35	CTRL
Adgrv1	2.2395821581525e-39	-124769465259469	0.172	0.362	7.23049099759535e-35	CTRL
Itga4	2.27166021267639e-39	-221907083494738	0.08	0.239	7.33405499662571e-35	CTRL
Nr1d1	2.47207696369061e-39	-196832512059341	0.061	0.22	7.98110047727515e-35	CTRL
Kcnb1	3.12517599545909e-39	-397345245170966	0.978	0.929	1.00896307013397e-34	CTRL
Fam184b	3.45388704739131e-39	-208564867646762	0.038	0.185	1.11508743325029e-34	CTRL
Ier2	3.76203267638538e-39	-193265541374488	0.076	0.237	1.21457224957102e-34	CTRL
Bptf	3.97223440452967e-39	-791058823080044	0.361	0.566	1.2824358775024e-34	CTRL
Leng9	4.00486302305381e-39	-29545508675158	0.028	0.166	1.29297002699292e-34	CTRL
Rabac1	4.88003425132409e-39	85979282732484	0.618	0.486	1.57551905803998e-34	CTRL
Synpo2	5.19610926294033e-39	-174331129694417	0.086	0.251	1.67756387554028e-34	CTRL
Mest	5.83679854530471e-39	-95703003519695	0.242	0.442	1.88441041035163e-34	CTRL
Ckb	6.60908675495031e-39	61318531591378	0.784	0.667	2.13374365883571e-34	CTRL
Ep300	7.20206738240578e-39	-107292215293683	0.205	0.401	2.32518745440971e-34	CTRL
Impdh1	7.54438550371568e-39	562253221367996	0.827	0.713	2.43570485987461e-34	CTRL
Dop1a	8.39161855171403e-39	-155209678654943	0.097	0.268	2.70923404942088e-34	CTRL
Sfswap	8.55789120345876e-39	-170666156045406	0.083	0.25	2.76291517503666e-34	CTRL
Zranb2	9.16232091176521e-39	-110824723420932	0.175	0.369	2.9580553063634e-34	CTRL
Lims1	9.49896617155884e-39	-181223449607164	0.048	0.201	3.06674122848777e-34	CTRL
Zmynd11	1.00151797001807e-38	-113453856642063	0.143	0.333	3.23340076620334e-34	CTRL
Scamp2	1.00225019720173e-38	-212854055305977	0.039	0.186	3.23576476166579e-34	CTRL
Zmym2	1.296385381813e-38	-140417763254532	0.094	0.267	4.18538020518328e-34	CTRL
Atp6v1g1	1.52778151135026e-38	851673861016105	0.601	0.469	4.93244260939433e-34	CTRL
Ahrr	1.63447034268034e-38	-181958848838433	0.078	0.238	5.27688750134348e-34	CTRL
Trp53inp2	1.93277405617065e-38	-130807939694286	0.116	0.293	6.23996104034694e-34	CTRL
Zfc3h1	2.17367278906379e-38	-16071866666236	0.09	0.256	7.01770259949246e-34	CTRL
Cert1	2.19667553743194e-38	-118045967566037	0.138	0.323	7.09196697259902e-34	CTRL
Pbx3	2.22958938399159e-38	-129231790946465	0.159	0.34	7.19822932621686e-34	CTRL
Mnt	2.35418836282784e-38	-270428521612013	0.028	0.164	7.60049712938968e-34	CTRL
Tmem214	2.41131523346376e-38	-228960019765576	0.039	0.184	7.78493123123774e-34	CTRL
Sncb	2.41605024100481e-38	103333664610804	0.48	0.318	7.80021820308403e-34	CTRL
Bbln	2.43234019019164e-38	131833038172479	0.387	0.236	7.85281030403372e-34	CTRL
Snrnp48	2.51546524655481e-38	-177945769377024	0.062	0.219	8.1211795485022e-34	CTRL
Cited2	2.64855647877473e-38	-10951614927908	0.495	0.624	8.55086459172423e-34	CTRL
Arl4d	3.62964191448808e-38	-130400665521699	0.209	0.386	1.17182989209248e-33	CTRL
Asxl1	3.77876929905323e-38	-221271051344371	0.028	0.167	1.21997566819934e-33	CTRL
Scai	4.10715714609507e-38	-312863374743428	0.021	0.152	1.32599568461679e-33	CTRL
Brwd1	4.33307529950637e-38	-124829738573603	0.129	0.311	1.39893336044563e-33	CTRL
Csnk1g1	5.58360176211162e-38	-122032685664568	0.162	0.349	1.80266582889774e-33	CTRL
Mif4gd	5.93191494720397e-38	-163220776009926	0.073	0.235	1.9151187407048e-33	CTRL
Hsp90aa1	6.80461556289345e-38	231902455422028	0.999	0.989	2.19687013448015e-33	CTRL
Glmn	7.15866154493257e-38	-716692785068045	0.487	0.644	2.31117387978148e-33	CTRL
Eif4g1	7.49317888835933e-38	-131984857413635	0.103	0.277	2.41917280410681e-33	CTRL
Apc	8.10601965984901e-38	-107326603861542	0.222	0.417	2.61702844718225e-33	CTRL
Usp15	8.28785626231136e-38	-139907455933384	0.114	0.287	2.67573439428722e-33	CTRL
Zcchc3	9.54502629461199e-38	-161303313126462	0.08	0.242	3.08161173921548e-33	CTRL
Dctn3	1.02929120233693e-37	110007115629331	0.418	0.263	3.32306664674478e-33	CTRL
Mxd4	1.04891926184814e-37	-273945186395918	0.028	0.163	3.38643583687671e-33	CTRL
Ap2b1	1.25554626733179e-37	-179035720698884	0.064	0.221	4.05353112408067e-33	CTRL
Zmynd8	1.43471480212274e-37	-799717042790822	0.298	0.495	4.63197673865326e-33	CTRL
0610030E20Rik	1.51435183368923e-37	-279213735484823	0.027	0.161	4.88908489506568e-33	CTRL
Cc2d2a	1.64781494419309e-37	-158766354712747	0.091	0.257	5.31997054732738e-33	CTRL
Ctnnal1	1.833664172562e-37	-364458490457812	0.01	0.132	5.91998478111643e-33	CTRL
Swi5	1.86221622957565e-37	831993452900109	0.549	0.4	6.01216509718498e-33	CTRL
Cish	1.90457427457905e-37	-321309651789778	0.015	0.14	6.14891804547847e-33	CTRL
Cbl	2.28456708388088e-37	-188264589139783	0.042	0.186	7.37572483030943e-33	CTRL
Psmb6	2.66039430400512e-37	916318822687121	0.587	0.453	8.58908301048052e-33	CTRL
Arih1	3.76445696324789e-37	-962301375640896	0.233	0.427	1.21535493058458e-32	CTRL
Cd47	4.14561096790203e-37	-159604730536177	0.12	0.289	1.33841050098717e-32	CTRL
Trpc1	4.58062215685183e-37	-939586439157434	0.255	0.449	1.47885386333961e-32	CTRL
Fzd4	4.82413326348883e-37	-333388545406561	0.021	0.148	1.55747142411737e-32	CTRL
Fhod3	5.59543359445078e-37	-105581908219477	0.186	0.374	1.80648573596844e-32	CTRL
Pfdn2	5.62474816933065e-37	101853212165322	0.473	0.321	1.8159499464684e-32	CTRL
Rfx2	5.7068690003872e-37	-355683197570279	0.011	0.132	1.84246265677501e-32	CTRL
5031425E22Rik	6.31848600055698e-37	-133731904023891	0.126	0.298	2.03992320527982e-32	CTRL
Rrnad1	6.57897034531207e-37	-296784455431158	0.017	0.143	2.124020575984e-32	CTRL
Cotl1	7.34691694148993e-37	-153689324282348	0.083	0.247	2.37195213456003e-32	CTRL
Baz2b	8.04723337006648e-37	-705791962080693	0.357	0.56	2.59804929352596e-32	CTRL
Slc25a22	8.63673852109352e-37	-182306592370705	0.069	0.223	2.78837103153504e-32	CTRL
Syne3	8.67505019097584e-37	-20070981712182	0.063	0.213	2.80073995415655e-32	CTRL
Rock1	8.9634342511512e-37	-100026251881275	0.135	0.317	2.89384474798417e-32	CTRL
Ube3a	9.30172274117968e-37	-80890024476836	0.268	0.478	3.00306118698986e-32	CTRL
C1qtnf4	9.51865206995246e-37	166365583671475	0.267	0.132	3.07309682078415e-32	CTRL
Ints6	9.59755810635833e-37	-220679007871395	0.041	0.182	3.09857163463779e-32	CTRL
Terf1	1.1166548158478e-36	-17204413979483	0.063	0.216	3.60512007296464e-32	CTRL
Phactr4	1.16950377891422e-36	-253097190520017	0.027	0.159	3.77574295022457e-32	CTRL
Caprin2	1.21062687648668e-36	-604238884054363	0.004	0.118	3.90850887073726e-32	CTRL
Slc41a1	1.2986903021996e-36	-235762011380237	0.028	0.161	4.19282164065142e-32	CTRL
Setd2	1.33967295157187e-36	-125604245905186	0.147	0.325	4.32513412414979e-32	CTRL
Pdcd4	1.34755186158309e-36	-145699944631692	0.101	0.27	4.35057118512102e-32	CTRL
Map2k7	1.41997798963774e-36	-161628993368469	0.088	0.25	4.58439893954544e-32	CTRL
Uvssa	1.62941948881794e-36	-289139399901571	0.022	0.15	5.26058081964871e-32	CTRL
Rbm18	1.99053346468399e-36	-127589108821158	0.094	0.263	6.42643729073226e-32	CTRL
Tbc1d20	2.11227279517481e-36	-148590052652023	0.088	0.251	6.81947271922187e-32	CTRL
Syt1	2.81341424383602e-36	-492391457888665	0.758	0.842	9.08310788622458e-32	CTRL
Creb1	2.8453552407145e-36	-120508821266733	0.155	0.333	9.18622939464676e-32	CTRL
Zfp318	3.0005050016617e-36	-192772431297755	0.059	0.208	9.68713039786481e-32	CTRL
Psmd8	3.24564027350158e-36	104320255828858	0.494	0.352	1.04785496229999e-31	CTRL
Crb2	3.82085943977673e-36	-170296660743116	0.083	0.24	1.23356447013192e-31	CTRL
Ndufaf5	4.47497217840755e-36	911982572831075	0.436	0.272	1.44474476779888e-31	CTRL
Ddt	7.1251217377262e-36	125371033770729	0.383	0.237	2.3003455530249e-31	CTRL
Gnb2	7.66895611663697e-36	-27846023499828	0.016	0.138	2.47592248225625e-31	CTRL
Pla2g7	7.75062370543761e-36	751080258419515	0.634	0.508	2.50228886330053e-31	CTRL
Cul5	8.78440684513884e-36	-764674818558842	0.333	0.536	2.83604574995308e-31	CTRL
Acox1	1.08451832473017e-35	-130627393175434	0.092	0.255	3.50136741139134e-31	CTRL
Atf3	1.0873688681699e-35	-245382140969917	0.03	0.161	3.51057039088653e-31	CTRL
Zeb1	1.12956680625752e-35	-198064794659032	0.045	0.186	3.64680643400239e-31	CTRL
Rasa2	1.13394880259831e-35	-209472358153788	0.054	0.196	3.66095370918865e-31	CTRL
Rif1	1.22722480489626e-35	-118996907541968	0.113	0.283	3.96209528260757e-31	CTRL
Ggnbp2	1.40083303592904e-35	-129608557711732	0.106	0.274	4.5225894564969e-31	CTRL
Mdm1	1.45105762040956e-35	-99330764240118	0.228	0.416	4.68473952749225e-31	CTRL
Sdhaf1	1.50902746561221e-35	103196603448531	0.445	0.295	4.87189517272902e-31	CTRL
Rnasek	1.52479674452525e-35	93036475717904	0.531	0.389	4.92280628969978e-31	CTRL
Plagl2	1.53301062770313e-35	-164902565171064	0.083	0.237	4.94932481153956e-31	CTRL
Plpp2	1.54995099720693e-35	106483279708421	0.415	0.264	5.00401679448257e-31	CTRL
Hsbp1	1.60360225214547e-35	915022249967284	0.514	0.37	5.17722987105164e-31	CTRL
Tug1	1.60539163388354e-35	-154477132386772	0.088	0.247	5.18300688999301e-31	CTRL
Arntl	1.62550884222006e-35	-138720351448947	0.129	0.297	5.24795529710745e-31	CTRL
Tardbp	1.6743427444273e-35	-834639947930678	0.278	0.474	5.40561555038354e-31	CTRL
Uty	1.72821186772887e-35	-404064007571497	0.008	0.122	5.57953201496264e-31	CTRL
Slc12a2	1.72972768596777e-35	-282317260952674	0.058	0.203	5.58442583414694e-31	CTRL
Akap11	1.87891677093533e-35	-136492050507643	0.126	0.294	6.06608279496473e-31	CTRL
Atrip	1.88098168213743e-35	-174549468046365	0.056	0.202	6.07274936078068e-31	CTRL
Zfp281	1.99838955453634e-35	-107609485852471	0.164	0.342	6.45180067682057e-31	CTRL
Setd5	2.27025696476387e-35	-138678544050975	0.106	0.269	7.32952461074014e-31	CTRL
Rbp1	2.36236722567197e-35	-126649042993048	0.007	0.119	7.62690258808196e-31	CTRL
Gm17231	2.42773896151953e-35	130181068777905	0.346	0.202	7.83795523726579e-31	CTRL
Atxn2	2.72401084148687e-35	-107748426835992	0.136	0.31	8.79446900174036e-31	CTRL
Cltb	3.47133639644357e-35	-837609918722262	0.003	0.111	1.12072095559181e-30	CTRL
Hadhb	4.05331128494279e-35	-137017229948683	0.116	0.283	1.30861154834378e-30	CTRL
Oga	4.3733783514233e-35	-102038897673163	0.164	0.346	1.41194520075701e-30	CTRL
Uspl1	4.85785704036318e-35	-162576722783479	0.065	0.214	1.56835914548125e-30	CTRL
Tut4	4.9375634246387e-35	-122787663027508	0.129	0.3	1.59409235164461e-30	CTRL
Dennd4a	5.06708442242241e-35	-176047488434187	0.066	0.214	1.63590820577907e-30	CTRL
Luc7l	5.2517708119829e-35	-121283358759161	0.112	0.28	1.69553420664868e-30	CTRL
Zcchc8	5.33258381359524e-35	-131320774183402	0.103	0.266	1.72162468421922e-30	CTRL
Irf2bp1	6.67789318225825e-35	-108784022931488	0.186	0.368	2.15595781389208e-30	CTRL
Hif1a	6.7706614797473e-35	-502543948574227	0.713	0.83	2.18590805873642e-30	CTRL
Rlf	6.85755433230888e-35	-160727403304232	0.076	0.229	2.21396141618592e-30	CTRL
Polr2j	6.97166232186941e-35	127301143542761	0.393	0.253	2.25080118061554e-30	CTRL
Ndufc2	7.35608983872189e-35	822004650098733	0.533	0.379	2.37491360443136e-30	CTRL
Taf15	8.93795919539839e-35	-14637969729059	0.082	0.238	2.88562012623437e-30	CTRL
Zfp280d	9.4287880934486e-35	-169824452797652	0.082	0.235	3.04408423596988e-30	CTRL
Ccr9	9.44438008675493e-35	-929697126870369	0.002	0.108	3.04911811100883e-30	CTRL
Gm10097	1.01440413272803e-34	-387016507207612	0.014	0.13	3.27500374251246e-30	CTRL
Apex2	1.20715855658273e-34	-329914409817126	0.014	0.131	3.89731139992736e-30	CTRL
Gns	1.24190760979866e-34	-16255778070068	0.091	0.246	4.00949871823496e-30	CTRL
Gigyf1	1.3522028830036e-34	-186800738056509	0.049	0.189	4.36558700777712e-30	CTRL
Fam222a	1.39888799503318e-34	-16537238093794	0.094	0.248	4.51630989196463e-30	CTRL
Rchy1	1.65160414161451e-34	-178105366263653	0.054	0.197	5.33220397120243e-30	CTRL
Tapt1	1.65318550191879e-34	-145388018701063	0.111	0.272	5.3373093929448e-30	CTRL
Atp5g3	1.73499240351787e-34	660920689299328	0.691	0.567	5.60142297475743e-30	CTRL
Fus	1.94300820301859e-34	-820272745258274	0.391	0.568	6.27300198344551e-30	CTRL
Gm42716	1.97119974062234e-34	-919556112819134	0.003	0.108	6.36401836259922e-30	CTRL
Med13	2.08454663561143e-34	-771697122990818	0.384	0.57	6.72995881307151e-30	CTRL
Hp1bp3	2.12383387432655e-34	-919653867773151	0.192	0.379	6.85679766326327e-30	CTRL
Git2	2.34638064418763e-34	-279788461838267	0.023	0.145	7.57528990975978e-30	CTRL
Arhgap10	2.38545470606412e-34	-102084932005333	0.172	0.352	7.701440518528e-30	CTRL
Nras	2.98226077608176e-34	-187544250690748	0.041	0.175	9.62822891557996e-30	CTRL
Msh3	3.06753143277924e-34	-167214317465799	0.08	0.233	9.90352523072777e-30	CTRL
Mrpl16	3.08057224440571e-34	-21257754404321	0.036	0.168	9.94562749106384e-30	CTRL
Dip2b	3.08938947459181e-34	-192449906220756	0.06	0.203	9.97409391871965e-30	CTRL
Cd63	3.31301618030473e-34	-459070054063337	0.028	0.15	1.06960727381138e-29	CTRL
Ubap2l	3.56134861851008e-34	-10323976772886	0.169	0.351	1.14978140148598e-29	CTRL
Brd9	3.88543080447947e-34	-139273279419359	0.088	0.242	1.2544113352262e-29	CTRL
Zfp445	4.06087605413276e-34	-10130711529266	0.213	0.397	1.31105383407676e-29	CTRL
Bclaf1	4.41679908304702e-34	-849728162729726	0.258	0.451	1.42596358396173e-29	CTRL
Pptc7	4.61987161695549e-34	-172420672710557	0.085	0.235	1.49152555153408e-29	CTRL
Usp9x	4.65925450727335e-34	-877950465501756	0.198	0.383	1.5042403176732e-29	CTRL
Wdr26	5.14809414462591e-34	-107491000694575	0.129	0.301	1.66206219459248e-29	CTRL
Trim2	5.14945955005731e-34	-106523088080334	0.218	0.396	1.662503015736e-29	CTRL
Raf1	5.7409496567395e-34	-148654272602462	0.083	0.235	1.85346559667835e-29	CTRL
Arid4b	5.77814568521327e-34	-100216977564551	0.202	0.389	1.8654743344711e-29	CTRL
N4bp2	6.17738545472104e-34	-227562352067926	0.032	0.159	1.99436889405669e-29	CTRL
Rraga	8.20762748780896e-34	-967211002050304	0.193	0.375	2.64983253443912e-29	CTRL
Zer1	8.63042863726952e-34	-248044208431721	0.039	0.169	2.78633388554246e-29	CTRL
Irf3	9.63945346859617e-34	-196257316971916	0.046	0.181	3.11209755233627e-29	CTRL
Dleu2	1.07756315722532e-33	-273342231184317	0.033	0.158	3.47891265310196e-29	CTRL
Swt1	1.09047502090254e-33	-119121295531365	0.108	0.271	3.52059860498385e-29	CTRL
Hinfp	1.12184135408858e-33	-302461846091123	0.016	0.132	3.62186481167498e-29	CTRL
Itm2b	1.16182574721761e-33	645907305293192	0.674	0.554	3.75095442489204e-29	CTRL
Selenoi	1.23551745086177e-33	-323365837448366	0.013	0.125	3.98886809010721e-29	CTRL
Mfap3	1.2416985875432e-33	-208319621408174	0.045	0.179	4.00882388988322e-29	CTRL
Kdm5a	1.48081285376043e-33	-111434517174081	0.12	0.287	4.78080429836555e-29	CTRL
Elob	1.5454705414828e-33	489795742162053	0.766	0.627	4.98955164317721e-29	CTRL
Gtf3c2	1.64054534453294e-33	-167503066816296	0.059	0.2	5.2965006448246e-29	CTRL
Peli3	1.69910842841571e-33	-988763887446352	0.225	0.402	5.48557156114012e-29	CTRL
Ccdc186	1.79991949060081e-33	-952960089730469	0.151	0.329	5.8110400754047e-29	CTRL
Trip12	2.02477744664213e-33	-772457929138506	0.221	0.412	6.53699398648411e-29	CTRL
Basp1	2.0435985659488e-33	-106750905185729	0.004	0.108	6.5977579701657e-29	CTRL
Cbx5	2.04827521841148e-33	-196276351117311	0.05	0.186	6.61285654264148e-29	CTRL
Pex5l	2.13999344885574e-33	-567020921591927	0.759	0.806	6.90896884963074e-29	CTRL
Nudcd3	2.44699478556701e-33	-129668954532592	0.103	0.263	7.90012266520311e-29	CTRL
Hipk2	2.50817720927585e-33	-927436377167799	0.17	0.35	8.09765012014707e-29	CTRL
Strn3	2.64414493196451e-33	-107587331005578	0.135	0.307	8.53662191284743e-29	CTRL
Gse1	2.77617807104701e-33	-121685729436648	0.129	0.293	8.96289090237529e-29	CTRL
Bin1	2.9238972004341e-33	-995956446623269	0.195	0.374	9.43980211160148e-29	CTRL
Tecr	3.92261380993076e-33	889521719809189	0.552	0.431	1.26641586853615e-28	CTRL
Epb41l2	4.11415917701174e-33	-542746994657839	0.799	0.845	1.32825629029824e-28	CTRL
Rbm33	4.19909608140332e-33	-139631408903208	0.083	0.234	1.35567816988106e-28	CTRL
Hbp1	4.65089781960694e-33	-198915928865807	0.049	0.183	1.5015423610601e-28	CTRL
Pwwp2a	4.8049101954202e-33	-123740790207224	0.108	0.269	1.55126525659141e-28	CTRL
Cplane1	5.28444430970716e-33	-232009389451122	0.036	0.162	1.70608284538896e-28	CTRL
Nedd4l	5.36462586184479e-33	-146445416414853	0.083	0.232	1.73196945949659e-28	CTRL
Smug1	5.5938705597306e-33	-120863372347626	0.163	0.33	1.80598111020902e-28	CTRL
Rab30	5.99414562517052e-33	-125324099725286	0.118	0.279	1.9352099150863e-28	CTRL
Garre1	6.74582391799293e-33	-881476634582581	0.212	0.392	2.17788925192402e-28	CTRL
Dnaaf9	8.0758574456621e-33	-369173500095834	0.013	0.123	2.60729057633201e-28	CTRL
Khdc4	8.52584968188887e-33	-265148848493341	0.025	0.145	2.75257056979782e-28	CTRL
Jmjd6	9.02952564842687e-33	-140759778049368	0.076	0.224	2.91518235559462e-28	CTRL
Larp1	9.47249260231484e-33	-14538793131293	0.076	0.223	3.05819423665735e-28	CTRL
Thrb	9.75448588304683e-33	-112631316983819	0.142	0.308	3.14923576734167e-28	CTRL
Magi2	1.03702730742958e-32	-196245351466867	0.044	0.174	3.34804266203641e-28	CTRL
Mapre1	1.07838137330471e-32	-164646327174838	0.091	0.241	3.48155426371425e-28	CTRL
Stam2	1.08992951736937e-32	-185112279808682	0.057	0.192	3.518837446827e-28	CTRL
Dad1	1.18203681064734e-32	942342796198361	0.516	0.391	3.81620584317494e-28	CTRL
Zfp398	1.25001346298251e-32	-18417686507044	0.067	0.207	4.03566846523902e-28	CTRL
Xylt1	1.32333469067515e-32	-138982989026017	0.089	0.239	4.27238604884472e-28	CTRL
Gm8797	1.35963386410396e-32	415529082709886	0.789	0.651	4.38957793025963e-28	CTRL
Gm20139	1.41249917739568e-32	-185823937028008	0.08	0.222	4.56025359422194e-28	CTRL
Gpr146	1.55418177002239e-32	-426039306160806	0.005	0.108	5.01767584451729e-28	CTRL
Eea1	1.59268056313303e-32	-197057835501716	0.039	0.166	5.141969198075e-28	CTRL
Scn8a	1.59788048180213e-32	-199202270656576	0.044	0.173	5.15875713549816e-28	CTRL
Srcap	1.63583073785985e-32	-135117675042184	0.119	0.275	5.28127953718053e-28	CTRL
Rnf111	1.75984925958973e-32	-14729541483196	0.07	0.214	5.68167333458543e-28	CTRL
mt-Nd4l	1.90183894047334e-32	657916304693756	0.575	0.422	6.14008701931817e-28	CTRL
Dctn4	1.98017742168201e-32	-131480597902804	0.089	0.241	6.39300280590037e-28	CTRL
Fam13b	2.2347422073915e-32	-151797216074793	0.063	0.205	7.21486521656347e-28	CTRL
Plekhm3	2.45218857046909e-32	-156567182496336	0.078	0.222	7.91689079975947e-28	CTRL
Iqgap1	2.49070157070341e-32	-160285107647352	0.068	0.209	8.04123002101595e-28	CTRL
Arih2	2.59853107858785e-32	-125344153216637	0.112	0.269	8.38935758722088e-28	CTRL
Srsf11	3.01594846707331e-32	-80560652916694	0.196	0.378	9.73698962594619e-28	CTRL
Mapk8	3.0490014417145e-32	-159047457013996	0.077	0.22	9.84370115457525e-28	CTRL
Anp32a	3.99467675693032e-32	498237370392213	0.862	0.768	1.28968139097495e-27	CTRL
Gm10544	4.00845120752601e-32	-195066673635115	0.051	0.184	1.29412847234977e-27	CTRL
Med13l	4.01942686088875e-32	-711158717892406	0.49	0.634	1.29767196203793e-27	CTRL
Sec22a	4.12807182131098e-32	-124592756776813	0.122	0.281	1.33274798751025e-27	CTRL
Dcaf8	4.55619715222771e-32	-924638815654842	0.181	0.357	1.47096825059672e-27	CTRL
Spen	4.68781420509e-32	-138646753183847	0.091	0.241	1.51346081611331e-27	CTRL
Aldoc	4.76258380581708e-32	109469512619881	0.399	0.26	1.53760018170804e-27	CTRL
Sirt1	5.09352938098149e-32	-194217718824982	0.045	0.174	1.64444596064987e-27	CTRL
Chuk	5.17164650435744e-32	-257299493686138	0.022	0.137	1.6696660739318e-27	CTRL
Fryl	5.24109636621699e-32	-672060968986219	0.408	0.594	1.69208796183316e-27	CTRL
Plekha6	5.57592612511045e-32	-219057630726421	0.037	0.162	1.80018774949191e-27	CTRL
Slc44a1	5.58574077194299e-32	-115393137682761	0.148	0.311	1.80335640822179e-27	CTRL
Snhg20	6.03520067987082e-32	-211846961652444	0.042	0.169	1.9484645394963e-27	CTRL
Btg2	6.15698345707727e-32	-108257523889877	0.132	0.297	1.9877821091174e-27	CTRL
Zfp292	6.29048666859382e-32	-985459995949334	0.187	0.36	2.03088362095551e-27	CTRL
Iqsec1	6.58968469595113e-32	-101567532559647	0.167	0.337	2.12747970408782e-27	CTRL
Enah	6.61977237262702e-32	-147821160689238	0.094	0.243	2.13719351050263e-27	CTRL
Pibf1	6.63307083207617e-32	-223338335431096	0.036	0.16	2.14148691813579e-27	CTRL
Emc4	6.99601387660655e-32	110957245834926	0.393	0.251	2.25866308006242e-27	CTRL
Tbc1d32	7.23594233802005e-32	-16756712926731	0.071	0.21	2.33612398382977e-27	CTRL
Eno2	7.27061324610755e-32	-869010052010301	0.207	0.383	2.34731748650582e-27	CTRL
Pura	7.57132861620588e-32	-678319397442805	0.402	0.585	2.44440344374207e-27	CTRL
Mapk1ip1	7.61698456077997e-32	-229873969307215	0.031	0.152	2.45914346544781e-27	CTRL
Otx2	7.82776580460184e-32	-785229970383392	0.335	0.514	2.5271941900157e-27	CTRL
Parp1	8.1871000929073e-32	-144539397902182	0.094	0.242	2.64320526499512e-27	CTRL
Wwox	8.37514983092457e-32	-176485948867543	0.042	0.169	2.703917122914e-27	CTRL
Kif5b	8.4551697777587e-32	-842960968119178	0.207	0.386	2.7297515627494e-27	CTRL
Rexo1	9.15407729155526e-32	-148158506333174	0.077	0.221	2.95539385357861e-27	CTRL
Ncbp3	9.86288182559148e-32	-120091778349004	0.129	0.291	3.18423139739221e-27	CTRL
Ttll5	9.89390401239054e-32	-16728404139076	0.055	0.189	3.19424691040028e-27	CTRL
Ppm1d	9.94682606606362e-32	-143679029932072	0.104	0.256	3.21133279542864e-27	CTRL
Cdc42bpa	1.00601940868101e-31	-111392419890987	0.123	0.284	3.24793366092665e-27	CTRL
Aars	1.01080068232508e-31	-105898283551885	0.152	0.319	3.26337000288653e-27	CTRL
Impg2	1.19590535771919e-31	-558313371385679	0.67	0.771	3.8609804473964e-27	CTRL
Atp11b	1.20433639248144e-31	-686365928053872	0.328	0.516	3.88820004312634e-27	CTRL
3110056K07Rik	1.26170268235237e-31	-28597294887016	0.021	0.134	4.07340710997462e-27	CTRL
App	1.26349868832446e-31	-825243357752588	0.004	0.102	4.07920551525552e-27	CTRL
Srsf5	1.33291491174039e-31	-609461520446167	0.503	0.663	4.30331579255387e-27	CTRL
Ranbp6	1.33453487865668e-31	-23995169874817	0.032	0.152	4.30854585574308e-27	CTRL
Ppp1r12a	1.36198208625796e-31	-112810306981751	0.103	0.257	4.39715916548383e-27	CTRL
Arhgap17	1.4233919306581e-31	-344269904711266	0.013	0.119	4.59542084812968e-27	CTRL
Rapgef6	1.56947617074478e-31	-22860540001305	0.019	0.132	5.06705381724952e-27	CTRL
E4f1	1.91766534421535e-31	-210210601919727	0.039	0.164	6.19118256379924e-27	CTRL
Ctnnb1	2.03015320250227e-31	-89030532151725	0.205	0.381	6.55434961427859e-27	CTRL
Tmem201	2.16233305126199e-31	-128443853381748	0.114	0.268	6.98109225599934e-27	CTRL
Celf2	2.35625900077408e-31	-720731232050045	0.393	0.565	7.60718218399912e-27	CTRL
Etnk1	2.76689531906823e-31	-971450961712892	0.221	0.395	8.93292153761179e-27	CTRL
Zfp654	2.93528517422248e-31	-933312490424344	0.198	0.366	9.47656818497727e-27	CTRL
Meis1	3.0307781232307e-31	-173253155823146	0.078	0.218	9.78486717085032e-27	CTRL
Dnai4	3.80157226213388e-31	-989655729900844	0.19	0.357	1.22733760482992e-26	CTRL
Supt20	3.95405028146936e-31	-161661303728247	0.064	0.2	1.27656513337238e-26	CTRL
Ddx55	4.49740535736466e-31	-208496285956624	0.039	0.161	1.45198731962518e-26	CTRL
Cnot1	4.55619268311579e-31	-112119362105107	0.137	0.298	1.47096680774393e-26	CTRL
Sfxn2	4.60128501819417e-31	-314546583092925	0.011	0.115	1.48552486812399e-26	CTRL
Scand1	4.6058549782182e-31	921554495385795	0.532	0.394	1.48700027971775e-26	CTRL
Ccdc117	4.88756962160719e-31	-151454449790052	0.072	0.211	1.57795185233588e-26	CTRL
Tcf25	5.18711746487359e-31	-710755134070204	0.278	0.467	1.67466087353444e-26	CTRL
Fcho2	5.24123089758692e-31	-186588786008054	0.062	0.195	1.69213139528594e-26	CTRL
Josd1	5.30629618355479e-31	-161018403103555	0.054	0.187	1.71313772286067e-26	CTRL
Dennd1a	5.7910465264906e-31	-233774817194791	0.028	0.143	1.86963937107749e-26	CTRL
Dhx9	6.49239519853491e-31	-82190400870844	0.227	0.405	2.096069789847e-26	CTRL
Ppp1r12b	8.1958336210193e-31	-232026639967825	0.03	0.146	2.64602488454608e-26	CTRL
Pafah1b1	8.92058933867548e-31	-692224088172995	0.361	0.545	2.88001226799138e-26	CTRL
Rdh11	8.99490327918585e-31	-158344663490946	0.07	0.208	2.90400452368515e-26	CTRL
Smad5	9.37720927178226e-31	-198199490405316	0.048	0.176	3.0274320133949e-26	CTRL
Psmb4	9.45950951613485e-31	103729307635503	0.486	0.362	3.05400264728414e-26	CTRL
Rabgap1	1.18766463595938e-30	-115561020813169	0.114	0.269	3.83437527719486e-26	CTRL
Gtf2a1	1.37240485086742e-30	-918339665032427	0.233	0.409	4.43080906102548e-26	CTRL
Ppwd1	1.47959454154239e-30	-358508318113588	0.013	0.116	4.77687097736959e-26	CTRL
Itgb8	1.51503485033463e-30	-119866212263705	0.005	0.101	4.89129001430534e-26	CTRL
Gm15983	1.53132779548543e-30	-293219147742947	0.022	0.131	4.94389178772472e-26	CTRL
Yod1	1.54280361253219e-30	-145359504233288	0.068	0.205	4.98094146306018e-26	CTRL
Enpp2	1.57772719494049e-30	-130519752450157	0.007	0.104	5.09369224886538e-26	CTRL
Angel2	1.60245326540261e-30	-13267984852028	0.106	0.254	5.17352036735234e-26	CTRL
Mob3c	1.6526385785032e-30	-27310076300114	0.019	0.126	5.33554365069759e-26	CTRL
Lrrc49	1.6654155726479e-30	-20653453157419	0.035	0.155	5.37679417629375e-26	CTRL
Slc25a20	1.78321347322315e-30	-28231416274512	0.016	0.123	5.75710469830094e-26	CTRL
Ppm1n	1.88357401799716e-30	-906730500909062	0.27	0.438	6.08111871710383e-26	CTRL
Rdh5	2.13009843932999e-30	-124365942805703	0.01	0.109	6.87702281137689e-26	CTRL
Uqcc2	2.24653668008219e-30	110080981994133	0.396	0.261	7.25294367164536e-26	CTRL
Fam184a	2.32666042679774e-30	-160558760240001	0.055	0.185	7.5116231879165e-26	CTRL
Smg1	2.38536935850762e-30	-121456646043138	0.103	0.251	7.70116497394184e-26	CTRL
Nemf	2.7343122688764e-30	-109382846148728	0.121	0.277	8.82772716006745e-26	CTRL
Tmx4	2.73668470566958e-30	-158328111390771	0.062	0.194	8.83538657225422e-26	CTRL
Sys1	2.73961562018106e-30	873150447993115	0.57	0.466	8.84484902975455e-26	CTRL
Nfx1	2.9283865695267e-30	-153947642058518	0.065	0.2	9.45429603971696e-26	CTRL
Timp3	3.04256211304463e-30	-118532992418124	0.005	0.1	9.82291178196458e-26	CTRL
Trpm7	3.26354918643975e-30	-878528058785265	0.185	0.355	1.05363685484207e-25	CTRL
Bdp1	3.44407102209255e-30	-11630942498959	0.1	0.249	1.11191832948258e-25	CTRL
Usp19	3.70989322470888e-30	-120005737317663	0.138	0.295	1.19773902759726e-25	CTRL
Nup50	3.71333102584215e-30	-160479387095378	0.057	0.188	1.19884892169314e-25	CTRL
Dmtf1	3.77015453655213e-30	-15559173432953	0.058	0.19	1.21719439212585e-25	CTRL
Gabpb2	3.89838211951004e-30	-231144191938427	0.029	0.143	1.25859266728382e-25	CTRL
Cpne1	3.98264003275134e-30	-247326426719467	0.025	0.136	1.28579533457377e-25	CTRL
Mysm1	4.29638698032914e-30	-139883104222416	0.08	0.22	1.38708853659926e-25	CTRL
Slain2	4.46229697384047e-30	-177345679120098	0.03	0.147	1.44065257800439e-25	CTRL
Amn1	4.49425392492733e-30	-210788377932102	0.045	0.166	1.45096987966279e-25	CTRL
Pik3c2a	4.65717324912523e-30	-167543987212829	0.045	0.169	1.50356838348008e-25	CTRL
Pgk1	5.2170496919692e-30	89005795754339	0.541	0.422	1.68432449305226e-25	CTRL
Rsf1	5.34423917599085e-30	-931872043888169	0.146	0.308	1.72538761796865e-25	CTRL
Wdr33	5.46209930441466e-30	-111770190987623	0.117	0.271	1.76343876043027e-25	CTRL
Slc6a6	5.55949298789345e-30	-408061718905058	0.966	0.97	1.7948823111414e-25	CTRL
Ttbk2	5.72543719988207e-30	-129593056141031	0.107	0.254	1.84845739998193e-25	CTRL
Srp14	6.04339329046047e-30	838967918325555	0.532	0.406	1.95110952382516e-25	CTRL
Chsy1	6.42911042303931e-30	-144792944597872	0.086	0.225	2.07563830007824e-25	CTRL
3222401L13Rik	6.52809410772781e-30	-166439078687556	0.065	0.197	2.10759518267992e-25	CTRL
Wwc2	6.78005461440606e-30	-757129558731543	0.242	0.421	2.188940632261e-25	CTRL
Tcerg1	6.93860003165746e-30	-104602611496178	0.108	0.259	2.24012702022061e-25	CTRL
Slc25a36	7.04256093125209e-30	-226719888197815	0.027	0.139	2.27369079665474e-25	CTRL
Smg6	7.09609400881894e-30	-11944129458306	0.096	0.242	2.29097395074719e-25	CTRL
2610037D02Rik	7.0971766697674e-30	-798565306342306	0.002	0.094	2.29132348783441e-25	CTRL
Stx3	7.12762824437053e-30	437553047307828	0.874	0.79	2.30115477869502e-25	CTRL
Ube2h	7.69574010557308e-30	-909721563326919	0.194	0.366	2.48456969308427e-25	CTRL
Nop53	8.33098346099365e-30	821955894943005	0.575	0.457	2.6896580103818e-25	CTRL
DPCD	8.97487893000773e-30	943102845098944	0.477	0.346	2.897539662553e-25	CTRL
Rhot2	9.47990737656088e-30	-104017598888806	0.177	0.338	3.06058809652268e-25	CTRL
Tmem59	9.8879985477979e-30	611615828276727	0.671	0.555	3.19234033115655e-25	CTRL
Alkbh1	1.01393127367152e-29	-300419000811187	0.016	0.119	3.2734771170485e-25	CTRL
Lpin2	1.02992268086766e-29	-141773168682245	0.086	0.225	3.32510537518123e-25	CTRL
Ripk1	1.10633195497462e-29	-473041362917208	0.004	0.098	3.57179271663556e-25	CTRL
Psma2	1.14261555925731e-29	930629976955057	0.482	0.353	3.68893433306222e-25	CTRL
Taok3	1.15618900795718e-29	-754893028683417	0.359	0.525	3.73275621218976e-25	CTRL
Rbbp6	1.17845176253255e-29	-866941770146691	0.253	0.426	3.80463151533634e-25	CTRL
E2f6	1.1884993358768e-29	-306192550117608	0.01	0.108	3.83707010587824e-25	CTRL
Tpm1	1.24743213914499e-29	-269579587456999	0.013	0.115	4.02733466122961e-25	CTRL
Alas1	1.27270461624719e-29	-200123180255434	0.03	0.145	4.10892685355404e-25	CTRL
Mphosph9	1.30250081834419e-29	-207532317445812	0.047	0.168	4.20512389202421e-25	CTRL
Mrpl20	1.38878564666677e-29	932900302459866	0.492	0.364	4.48369446026366e-25	CTRL
Hmgb2	1.45029354529063e-29	774145389706152	0.595	0.468	4.68227271097082e-25	CTRL
Ccnd3	1.5181413635225e-29	-203194861497247	0.039	0.158	4.90131939213241e-25	CTRL
Fxr1	1.58999359267953e-29	-933500934271091	0.158	0.323	5.13329431396587e-25	CTRL
Golgb1	1.59092196285777e-29	-7316937240403	0.212	0.392	5.1362915570863e-25	CTRL
Nae1	1.63843240659147e-29	-107800955914539	0.152	0.31	5.28967902468055e-25	CTRL
Ep400	1.69283366694189e-29	-137250118622022	0.085	0.225	5.46531349372191e-25	CTRL
Abhd3	1.97246604635529e-29	-225308497844814	0.033	0.146	6.36810663065806e-25	CTRL
Sbno1	2.01524119850193e-29	-830193141610035	0.23	0.398	6.50620620936347e-25	CTRL
Vezf1	2.0494175829345e-29	-550743447412644	0.453	0.624	6.61654466650405e-25	CTRL
Dmxl1	2.05928116257648e-29	-106331555757598	0.135	0.291	6.64838923337818e-25	CTRL
Atp8a2	2.0884600500402e-29	-869187434778464	0.253	0.42	6.74259327155478e-25	CTRL
Dhrs7	2.48550725218821e-29	137562274094786	0.204	0.094	8.02446016368965e-25	CTRL
Usp34	2.58534702164295e-29	-655619640334129	0.343	0.522	8.34679285937428e-25	CTRL
Stim1	2.70614750818435e-29	-162874761812388	0.053	0.179	8.73679723017316e-25	CTRL
Cald1	2.86188036182535e-29	-94262752486443	0.011	0.108	9.23958074815316e-25	CTRL
Zmym5	2.94288156013523e-29	-848469254860851	0.211	0.385	9.50109311689659e-25	CTRL
Rwdd4a	2.94536845406821e-29	-148952874488873	0.105	0.248	9.5091220539592e-25	CTRL
Gm48677	2.9804080961779e-29	-836375825386785	0.003	0.093	9.62224753851036e-25	CTRL
Gtpbp2	3.00815802666564e-29	-158618220405995	0.049	0.173	9.71183818909003e-25	CTRL
Phc3	3.18409015769684e-29	-198748719555633	0.046	0.166	1.02798350741242e-24	CTRL
Ube3c	3.31819262612731e-29	-175318671777519	0.054	0.179	1.0712784893452e-24	CTRL
Rgs9bp	3.34200733910309e-29	-601262421694162	0.55	0.681	1.07896706942943e-24	CTRL
Gigyf2	3.97690395689785e-29	-877429239439572	0.227	0.398	1.28394344248447e-24	CTRL
Dynlt2b	4.02147137953312e-29	1100774779291	0.358	0.225	1.29833203488227e-24	CTRL
Uvrag	4.28676240382855e-29	-139945152616558	0.062	0.192	1.38398124207605e-24	CTRL
Mtss1	4.40531586130375e-29	-167083034384641	0.066	0.196	1.42225622582192e-24	CTRL
Tgfbr1	4.60296031516136e-29	-277981276922414	0.018	0.121	1.48606573774984e-24	CTRL
Usp48	4.8206858150527e-29	-187280325363067	0.042	0.16	1.55635841538976e-24	CTRL
Gps2	5.00815250546828e-29	-117868643456436	0.106	0.251	1.61688203639043e-24	CTRL
Smurf2	5.17920606929747e-29	-144681232021503	0.074	0.209	1.67210667947269e-24	CTRL
Atp8a1	5.28771734601357e-29	-188562636221748	0.048	0.169	1.70713954516048e-24	CTRL
Daam1	5.67799188265746e-29	-119675373199801	0.082	0.22	1.83313967931596e-24	CTRL
Mt3	5.71031604217757e-29	-117134857758669	0.007	0.101	1.84357553421703e-24	CTRL
Rrh	5.91569026621002e-29	-10029143431285	0.003	0.092	1.90988060244591e-24	CTRL
Tet2	6.37877647327848e-29	-165126895107019	0.068	0.196	2.05938798439796e-24	CTRL
Rnf8	6.66389395420029e-29	-16220740713839	0.057	0.184	2.15143816311356e-24	CTRL
Mrpl34	6.72028715934794e-29	114030870388365	0.368	0.238	2.16964470939548e-24	CTRL
Cryab	6.77651222885774e-29	-891804657677798	0.01	0.104	2.18779697308672e-24	CTRL
Yes1	6.98958191989228e-29	-179937632591075	0.057	0.183	2.25658652283722e-24	CTRL
Zdhhc20	7.16970057744043e-29	-31762463568584	0.013	0.113	2.31473783142664e-24	CTRL
Map2	7.43430597442819e-29	-750848771342869	0.419	0.569	2.40016568384414e-24	CTRL
Vps37c	8.32234982453932e-29	-12965352558271	0.094	0.235	2.68687064085252e-24	CTRL
Zfp24	8.5049315180754e-29	-830769622749188	0.194	0.361	2.74581714061064e-24	CTRL
Fubp1	9.3029627254408e-29	-855082036540969	0.249	0.416	3.00346151590856e-24	CTRL
Hsp90ab1	9.32800176054501e-29	-900926780783579	0.28	0.45	3.01154536839196e-24	CTRL
Epb41l5	9.48760564305431e-29	-104170052731233	0.167	0.325	3.06307348186009e-24	CTRL
Ubr2	9.51593032122854e-29	-112511419587142	0.123	0.273	3.07221810420864e-24	CTRL
Synj1	9.58791829918321e-29	-734813797527306	0.299	0.469	3.0954594228913e-24	CTRL
Ino80	1.00560595834356e-28	-142622171626066	0.068	0.198	3.2465988365122e-24	CTRL
S100a1	1.0791724675096e-28	-100857582572178	0.013	0.11	3.48410831135475e-24	CTRL
Eml4	1.08080674345906e-28	-197126124653381	0.034	0.148	3.48938457125756e-24	CTRL
Kdm3b	1.16270298466113e-28	-100134689390136	0.165	0.321	3.75378658597847e-24	CTRL
Rbmx	1.18162797499434e-28	-118874955086085	0.096	0.238	3.81488591726922e-24	CTRL
Jarid2	1.21849984737581e-28	-946030210664419	0.176	0.334	3.93392675725279e-24	CTRL
Cdhr1	1.22961863740967e-28	554825325402799	0.729	0.63	3.96982377087711e-24	CTRL
Mpp7	1.34749503237537e-28	-124583313910555	0.107	0.251	4.35038771202388e-24	CTRL
Dgcr8	1.38649859301124e-28	-159344624783892	0.042	0.159	4.47631070753678e-24	CTRL
Dct	1.40628419149876e-28	-124721649945033	0.004	0.094	4.54018851225376e-24	CTRL
Fam227a	1.4114348394197e-28	-316459621313475	0.016	0.117	4.55681737906651e-24	CTRL
Ddx50	1.4254347120612e-28	-126627453506844	0.114	0.26	4.60201596788958e-24	CTRL
Gbf1	1.43615574306346e-28	-105517829877723	0.131	0.286	4.63662881648039e-24	CTRL
Wsb1	1.49493930842058e-28	-205197305106162	0.03	0.141	4.82641155723584e-24	CTRL
Prdx5	1.55146564097878e-28	870378084256868	0.451	0.315	5.0089068219e-24	CTRL
Klhl36	1.56763371014733e-28	-112181319614002	0.133	0.281	5.06110543321065e-24	CTRL
Senp6	1.69210114040285e-28	-777498257387817	0.229	0.4	5.46294853179061e-24	CTRL
Abhd2	1.77576989477391e-28	-108911311771574	0.004	0.092	5.73307310527757e-24	CTRL
Cnn3	1.82729707466991e-28	-942851993257839	0.005	0.095	5.89942860557179e-24	CTRL
Iffo1	1.98926386151559e-28	-331238801154718	0.016	0.116	6.42233837690307e-24	CTRL
Ankrd33b	2.07419427137688e-28	-632560568336513	0.535	0.656	6.69653620514025e-24	CTRL
Cycs	2.08534563607051e-28	821170231747047	0.483	0.35	6.73253838605365e-24	CTRL
Rims2	2.08936565157185e-28	-591612747201155	0.574	0.699	6.74551700609972e-24	CTRL
Btbd9	2.12036806101951e-28	-10670103947132	0.128	0.276	6.84560828500149e-24	CTRL
Pitpnm2os2	2.17880548499599e-28	-279956654866124	0.03	0.137	7.03427350830957e-24	CTRL
Pdpn	2.22921404679924e-28	-103743022902312	0.002	0.089	7.19701755009136e-24	CTRL
Cecr2	2.24408751201711e-28	-117872893897588	0.127	0.274	7.24503653254723e-24	CTRL
Ric8b	2.3685051966222e-28	-829101839437121	0.242	0.406	7.64671902729476e-24	CTRL
Nhlrc2	2.40407341098232e-28	-138496535736056	0.067	0.197	7.76155100735644e-24	CTRL
Wdr31	2.49142129414275e-28	-147648185316051	0.076	0.207	8.04355364813988e-24	CTRL
Pcnx	2.59622004272295e-28	-177101173632792	0.043	0.161	8.38189640793105e-24	CTRL
Eif3i	2.65521836242506e-28	124802012955117	0.338	0.215	8.57237248308932e-24	CTRL
Ormdl3	2.66995046412338e-28	-793962766958612	0.258	0.426	8.61993507342233e-24	CTRL
Adipor2	2.7342674062533e-28	-112765930004217	0.11	0.257	8.82758232108878e-24	CTRL
Gxylt1	2.74189332202351e-28	-172557277157089	0.05	0.171	8.85220259015291e-24	CTRL
Slc1a1	2.8458264836182e-28	-669622613058531	0.01	0.104	9.18775080236137e-24	CTRL
Cdk2ap2	2.90355837794273e-28	-721330729922643	0.473	0.608	9.37413822318811e-24	CTRL
Slco4a1	3.14041465863811e-28	-143153159085496	0.098	0.234	1.01388287254131e-23	CTRL
Hsf2	3.40534717697483e-28	-176215554307732	0.051	0.171	1.09941633608632e-23	CTRL
Tead1	3.48787469092217e-28	-420676967242283	0.008	0.101	1.12606034396422e-23	CTRL
Abhd18	4.04405244803417e-28	-286415344545851	0.015	0.113	1.30562233284783e-23	CTRL
Pmvk	4.42510714609539e-28	-121010175567291	0.134	0.282	1.4286458421169e-23	CTRL
Anapc13	4.47939199219005e-28	104416192733943	0.369	0.237	1.44617170467856e-23	CTRL
Rrbp1	4.555944323012e-28	-155619178614951	0.068	0.195	1.47088662468443e-23	CTRL
Dctpp1	4.84000521391823e-28	155314513402173	0.207	0.099	1.5625956833135e-23	CTRL
Kcnj13	4.90948241662279e-28	-102818791115271	0.001	0.087	1.58502639820667e-23	CTRL
Ythdc1	4.93856610018334e-28	-67544774637227	0.29	0.471	1.59441606544419e-23	CTRL
Pias1	5.04661931318109e-28	-979784813336674	0.15	0.306	1.62930104526052e-23	CTRL
Stat2	5.09768600532114e-28	-286551331423085	0.02	0.122	1.64578792681793e-23	CTRL
Agl	5.19708465088688e-28	-149604517472177	0.08	0.211	1.67787877953883e-23	CTRL
Txlna	5.31513632251776e-28	-159124176963339	0.035	0.148	1.71599176172486e-23	CTRL
Etfb	5.67579783701951e-28	-149302494814619	0.086	0.22	1.83243133168175e-23	CTRL
Trib1	6.08229743942737e-28	-100323363165929	0.161	0.316	1.96366972831913e-23	CTRL
Mbtps1	6.54085588602467e-28	-155029328732234	0.086	0.217	2.11171532280307e-23	CTRL
Atl2	6.95052876131291e-28	-204300188045895	0.035	0.146	2.24397821058987e-23	CTRL
Cpeb3	7.13396636681149e-28	-10870596669473	0.128	0.276	2.30320104152509e-23	CTRL
Lcor	7.1910653957247e-28	-14831576278927	0.067	0.193	2.32163546300972e-23	CTRL
Kmt2b	7.83680434888809e-28	-141689581356818	0.057	0.181	2.53011228403852e-23	CTRL
Itgav	8.02225487237024e-28	-908663227896504	0.006	0.095	2.58998498554473e-23	CTRL
Ralbp1	8.2626848983603e-28	-879090163577099	0.161	0.319	2.66760781943562e-23	CTRL
Trrap	8.27957398854531e-28	-119640400243415	0.093	0.232	2.67306046220185e-23	CTRL
Cacna2d4	8.32191483731427e-28	-721096984560497	0.343	0.504	2.68673020522691e-23	CTRL
Dhx15	8.7116960639826e-28	-858325368349666	0.156	0.317	2.81257107425678e-23	CTRL
Rbm28	8.74478586530838e-28	-104875862610163	0.091	0.232	2.82325411661481e-23	CTRL
4933413L06Rik	8.84301801448135e-28	-874999998741989	0.002	0.088	2.8549683659753e-23	CTRL
Xpo6	1.12437761591372e-27	-275250594046999	0.015	0.112	3.63005313297743e-23	CTRL
BB218582	1.16423933626128e-27	166455833886717	0.168	0.072	3.75874669711954e-23	CTRL
Cd9	1.2042571435299e-27	-845574571181511	0.001	0.086	3.88794418788628e-23	CTRL
Gpm6b	1.25423572090079e-27	-871083529796442	0.219	0.38	4.04930002492821e-23	CTRL
Lrat	1.25979032558717e-27	-112464241820748	0.002	0.087	4.06723306615817e-23	CTRL
Atp1b1	1.27943116583136e-27	-114398309861798	0.004	0.091	4.13064351888655e-23	CTRL
Trp53bp1	1.29121916134631e-27	-204169392478947	0.041	0.154	4.16870106240655e-23	CTRL
Dusp7	1.29189716147162e-27	-112270386759535	0.138	0.287	4.17088998581111e-23	CTRL
Capn7	1.29826080382044e-27	-128284166815397	0.094	0.231	4.19143500513429e-23	CTRL
Meig1	1.33186027233624e-27	178295558514041	0.14	0.053	4.29991088923755e-23	CTRL
Mrpl54	1.36580826376261e-27	119778426309895	0.338	0.218	4.40951197955758e-23	CTRL
Yy1	1.37115878428001e-27	-790744070642161	0.23	0.398	4.42678613504802e-23	CTRL
Hs3st3b1	1.39692342353615e-27	-769214749642715	0.242	0.405	4.50996727288647e-23	CTRL
Tacc1	1.41089649701622e-27	-222822059602293	0.037	0.148	4.55507934061686e-23	CTRL
C130071C03Rik	1.48783521884353e-27	-449605350535662	0.006	0.094	4.80347600403633e-23	CTRL
Kmt5b	1.59102809111367e-27	-10574459285829	0.118	0.266	5.13663419216048e-23	CTRL
Snapc3	1.6147398793966e-27	-163049655823542	0.031	0.14	5.21318770063193e-23	CTRL
Dcaf1	1.63475292547912e-27	-123512649545462	0.084	0.218	5.27779981990933e-23	CTRL
Sparc	1.63744858749854e-27	-955341023352754	0.001	0.085	5.28650276473904e-23	CTRL
Trip11	1.69631408079641e-27	-858942030492604	0.175	0.337	5.4765500098512e-23	CTRL
Cdkn1b	1.78157495629326e-27	-831606744956823	0.175	0.336	5.7518147463928e-23	CTRL
Klhl9	1.79495538413885e-27	-878826815094167	0.203	0.365	5.79501345769226e-23	CTRL
Fam76b	1.96578534511854e-27	-177331231237611	0.051	0.168	6.3465379867152e-23	CTRL
Slc16a8	1.97809002777394e-27	-115583904616985	0.004	0.089	6.38626365466815e-23	CTRL
AW549877	2.05158618574754e-27	-972214565916531	0.204	0.363	6.62354600068592e-23	CTRL
Igsf11	2.05569535837343e-27	-112238781847326	0.142	0.288	6.63681246450861e-23	CTRL
Dynlt1a	2.06134529990232e-27	-154820394098331	0.079	0.207	6.65505330073464e-23	CTRL
Fbxw2	2.08559479930829e-27	-12956755331747	0.083	0.214	6.73334280956683e-23	CTRL
Fndc3a	2.28183576494034e-27	-123625587281315	0.065	0.192	7.36690676710988e-23	CTRL
Crim1	2.30418473867694e-27	-113581576287844	0.016	0.111	7.43906042881849e-23	CTRL
Ccp110	2.36571915864583e-27	-277150974693329	0.017	0.115	7.63772430368807e-23	CTRL
Ivns1abp	2.45171022540965e-27	-926071129066783	0.18	0.339	7.91534646273505e-23	CTRL
Snap25	2.70604307431784e-27	473920068444125	0.793	0.684	8.73646006543515e-23	CTRL
Hint1	2.86913368148226e-27	800465332498816	0.564	0.456	9.26299809066548e-23	CTRL
Bcat1	2.88217741924962e-27	-142144747147609	0.077	0.206	9.3051097980474e-23	CTRL
Pitpnc1	2.88707144918217e-27	-103398422961441	0.141	0.29	9.32091017368464e-23	CTRL
1110051M20Rik	2.96432909798784e-27	797312905612134	0.46	0.321	9.57033649285374e-23	CTRL
Stx16	3.05592974805534e-27	-206139450008549	0.039	0.15	9.86606919159667e-23	CTRL
Araf	3.07840659603878e-27	-965592512756715	0.205	0.363	9.93863569531119e-23	CTRL
Syt14	3.18989397550242e-27	-150814410499359	0.074	0.202	1.02985726999096e-22	CTRL
Abcc5	3.30314547719799e-27	-192751867912305	0.033	0.142	1.06642051731337e-22	CTRL
Nsd2	3.30895316523269e-27	-118676790152491	0.086	0.22	1.06829552939537e-22	CTRL
Pcf11	3.31827866599579e-27	-735960322237287	0.289	0.455	1.07130626731674e-22	CTRL
Ppp3r1	3.54089426957307e-27	-707203845158843	0.211	0.38	1.14317771493167e-22	CTRL
Lman2l	3.72836976101907e-27	-212355514071574	0.031	0.138	1.20370417734501e-22	CTRL
Sox9	3.87423547624542e-27	-995487551814755	0.001	0.084	1.25079692350584e-22	CTRL
Zfp407	3.9006215579057e-27	-248781351277311	0.025	0.128	1.25931566996985e-22	CTRL
Tmx1	4.00463403777422e-27	-636182482768157	0.312	0.486	1.29289609909541e-22	CTRL
Pcolce	4.51912567165098e-27	-663847229274299	0.004	0.09	1.45899972309252e-22	CTRL
Ndufs7	4.55744332059083e-27	929567379864008	0.483	0.361	1.47137057605275e-22	CTRL
Utp18	4.56126997190747e-27	-195150713570652	0.024	0.126	1.47260601043033e-22	CTRL
Zbtb37	4.71954718061147e-27	-235535156876921	0.029	0.134	1.52370580726041e-22	CTRL
Rapgef5	4.77265690018226e-27	-889633271950886	0.204	0.364	1.54085228022384e-22	CTRL
Ap2m1	4.92912191306075e-27	754783862819398	0.559	0.45	1.59136700963166e-22	CTRL
Micos10	5.10237724628765e-27	775931920717508	0.514	0.393	1.64730249396397e-22	CTRL
Xpo7	5.20546226364995e-27	-184112704230361	0.048	0.164	1.68058349181939e-22	CTRL
Prr14	5.36295906320865e-27	-160677430696742	0.06	0.18	1.73143133355691e-22	CTRL
Atp13a3	5.42974228543114e-27	-97060831863021	0.126	0.274	1.75299229685144e-22	CTRL
Osmr	5.61697515801586e-27	-100523855205873	0.001	0.084	1.81344042976542e-22	CTRL
Lrp1	6.24103293925518e-27	-991847342636957	0.003	0.086	2.01491748443854e-22	CTRL
Smchd1	6.2724159233068e-27	-748359932072235	0.188	0.349	2.0250494808396e-22	CTRL
Atp11a	6.52508546049867e-27	-108974562421713	0.138	0.284	2.10662384092199e-22	CTRL
Ipo8	6.82244186297273e-27	-135370992452737	0.066	0.192	2.20262535546075e-22	CTRL
Cdc42ep3	6.95744780625839e-27	-134892652314744	0.08	0.208	2.24621202425052e-22	CTRL
Cfh	7.20733423914648e-27	-112176692617499	0.005	0.09	2.32688785910844e-22	CTRL
Klhl18	8.2238230705396e-27	-742923923904928	0.349	0.503	2.65506127832371e-22	CTRL
Tuba1b	8.31648376143911e-27	-519835755869649	0.628	0.742	2.68497678238062e-22	CTRL
Llgl2	8.68485935019067e-27	-11668985557224	0.145	0.289	2.80390684120906e-22	CTRL
Hadh	9.5361374403739e-27	-169762412882073	0.038	0.148	3.07874197262471e-22	CTRL
B2m	9.96994729127559e-27	-85968391810415	0.002	0.084	3.21879748298832e-22	CTRL
Cnot4	1.15819645754263e-26	-999576366732359	0.135	0.283	3.73923726317639e-22	CTRL
Lifr	1.16614940972971e-26	-829492105063436	0.189	0.343	3.76491336931235e-22	CTRL
Oaz2	1.17179909117794e-26	-970893229969457	0.146	0.298	3.78315336586799e-22	CTRL
2610020C07Rik	1.19615955586742e-26	-155099495733453	0.048	0.162	3.86180112611798e-22	CTRL
Gm14508	1.22488804337417e-26	-554841938663734	0.003	0.086	3.95455104803352e-22	CTRL
Slbp	1.26262454162385e-26	-145063654611318	0.065	0.188	4.07638333263259e-22	CTRL
Pdcd7	1.27878777098807e-26	-129744857811016	0.062	0.186	4.12856631863498e-22	CTRL
Senp2	1.2896555713459e-26	-105008476842253	0.157	0.305	4.16365301209023e-22	CTRL
Amotl2	1.3687108519729e-26	-196642824565835	0.041	0.151	4.41888298559452e-22	CTRL
Rbm6	1.38613985772512e-26	-901635775602361	0.126	0.273	4.47515253066555e-22	CTRL
Crkl	1.42929140627829e-26	-171893540684385	0.034	0.142	4.61446730516946e-22	CTRL
Kat6a	1.44285117934977e-26	-807154041747617	0.186	0.344	4.65824503253073e-22	CTRL
Ctdsp2	1.49095501012553e-26	-257898871070427	0.012	0.104	4.81354825019026e-22	CTRL
Edn2	1.53863216333292e-26	-420036321541569	0.005	0.09	4.96747393932034e-22	CTRL
ENSMUSG00000095041	1.58988969953121e-26	-295548085295686	0.019	0.116	5.1329588949365e-22	CTRL
Dusp5	1.68446199158572e-26	-227453418623813	0.03	0.133	5.43828553983449e-22	CTRL
Ntan1	1.69357390981525e-26	125216290527797	0.287	0.168	5.46770336783854e-22	CTRL
Kat6b	1.75885732460524e-26	-133100898805508	0.088	0.219	5.67847087248801e-22	CTRL
Xpr1	1.81482104304424e-26	-154121861362986	0.062	0.184	5.85914973746834e-22	CTRL
Atf4	1.82035228910902e-26	-745435971604633	0.511	0.635	5.87700736538848e-22	CTRL
Gm20342	1.82734971471624e-26	-456445473671005	0.005	0.09	5.89959855396137e-22	CTRL
Dnttip2	1.87723181908293e-26	-791335178629011	0.244	0.406	6.06064292790923e-22	CTRL
Ndufb2	1.94119641247832e-26	794184865155899	0.5	0.376	6.26715261768626e-22	CTRL
Wdr82	1.9668684456037e-26	-175079367995867	0.042	0.154	6.35003477663155e-22	CTRL
Akt2	2.27764219255279e-26	-215765434185467	0.021	0.119	7.35336781865669e-22	CTRL
Dbi	2.30879426898172e-26	-160065344059542	0.127	0.265	7.45394229740748e-22	CTRL
Kansl1l	2.31549169037735e-26	-156304616514629	0.054	0.171	7.47556492238328e-22	CTRL
Klhl29	2.389043296337e-26	-169935903954914	0.042	0.152	7.71302628222401e-22	CTRL
Fbxl20	2.39740469555465e-26	-163694082374082	0.066	0.187	7.7400210595982e-22	CTRL
Med1	2.39856429963622e-26	-10094269497489	0.08	0.212	7.74376484137553e-22	CTRL
Dyrk1a	2.51093416971311e-26	-105344334105347	0.104	0.243	8.10655096691876e-22	CTRL
Cd164	2.63910950656877e-26	-134674504919469	0.103	0.238	8.52036504195727e-22	CTRL
Fundc2	2.67693015278e-26	985747260485033	0.369	0.243	8.64246899825022e-22	CTRL
Acvr2b	2.70768396958121e-26	-106474303956703	0.126	0.269	8.74175769579294e-22	CTRL
Arhgap32	2.72982864256338e-26	-120045990764276	0.124	0.263	8.81325177251586e-22	CTRL
Wdcp	2.78576961377529e-26	-192956530774861	0.032	0.137	8.99385719807351e-22	CTRL
Ssh2	3.33746755111471e-26	-179538120536225	0.057	0.172	1.07750139887738e-21	CTRL
Mbnl1	3.49755548286857e-26	-63051696319533	0.449	0.59	1.12918578764412e-21	CTRL
Ndufs3	3.58994200071851e-26	104341798575681	0.428	0.314	1.15901277493197e-21	CTRL
Sypl	3.71374193503689e-26	-122027333464803	0.077	0.206	1.19898158372666e-21	CTRL
Lmo1	3.78826446526996e-26	-104291085872474	0.126	0.267	1.22304118261241e-21	CTRL
Vps13a	3.80608989837252e-26	-210045355298066	0.023	0.122	1.22879612368957e-21	CTRL
A2m	3.84653871671601e-26	-108256711921753	0.002	0.083	1.24185502469176e-21	CTRL
Nsd1	4.36664647283886e-26	-713937985520305	0.222	0.389	1.40977181375603e-21	CTRL
Lnpk	4.57585297187118e-26	-162929535985996	0.075	0.198	1.47731413196861e-21	CTRL
Igf2bp3	4.57967181237578e-26	-322321930950358	0.014	0.105	1.47854704462552e-21	CTRL
Rtn4	4.77011297955072e-26	414913578108765	0.854	0.803	1.54003097544795e-21	CTRL
Rgr	4.78957087443058e-26	-12967212330324	0.012	0.1	1.54631295680991e-21	CTRL
Sdcbp	4.84048664295826e-26	-266634106114479	0.027	0.126	1.56275111267908e-21	CTRL
Tmbim1	4.86842808992822e-26	-795882141426817	0.003	0.084	1.57177200883332e-21	CTRL
Acp6	5.15843569459372e-26	-307022027873638	0.013	0.104	1.66540096399958e-21	CTRL
Baz2a	5.26083347077114e-26	-919800832249976	0.132	0.276	1.69846008603846e-21	CTRL
Chd2	5.43773336146289e-26	-109630330061155	0.123	0.265	1.75557221574829e-21	CTRL
Rac1	6.48927135469261e-26	-10641363485758	0.085	0.216	2.09506125686251e-21	CTRL
Rpl29	6.50916020141135e-26	135493574677617	0.201	0.099	2.10148237102566e-21	CTRL
Msl1	6.57085931063295e-26	-12118699639614	0.074	0.199	2.12140192843785e-21	CTRL
Zfp949	7.55951101220187e-26	-207038479029347	0.036	0.14	2.44058813028937e-21	CTRL
Pou2f1	7.73343138657531e-26	-121210559383078	0.085	0.212	2.49673832315584e-21	CTRL
Vdac1	7.81694579939157e-26	716048960009011	0.547	0.422	2.52370095133357e-21	CTRL
Btrc	8.03523261821429e-26	-142160319568164	0.063	0.183	2.59417485079048e-21	CTRL
Helb	8.06609430513853e-26	-253310091544266	0.016	0.109	2.60413854641398e-21	CTRL
Mbd6	8.65030808453758e-26	-155675292822644	0.036	0.143	2.79275196509296e-21	CTRL
Sorbs2	8.89323460824528e-26	-328817958542888	0.013	0.102	2.87118079327199e-21	CTRL
Slc2a1	9.0513627360071e-26	-192206200094876	0.123	0.258	2.92223245931989e-21	CTRL
B230220B15Rik	9.24775480189513e-26	101078011182796	0.277	0.154	2.98563763779184e-21	CTRL
Prkab1	1.02952103924124e-25	-116106046130189	0.135	0.274	3.32380867519036e-21	CTRL
Tmem98	1.04531086723234e-25	-999950956951325	0.008	0.092	3.37478613485959e-21	CTRL
Osbp	1.16749581024569e-25	-115944189898581	0.059	0.177	3.76926022337819e-21	CTRL
Ppp4r3a	1.23232737108521e-25	-101292193198727	0.148	0.293	3.9785689175486e-21	CTRL
Wls	1.25023990848312e-25	-992617971003752	0.001	0.078	4.03639954453776e-21	CTRL
Ppp1r15a	1.27583604453539e-25	-1950528606268	0.029	0.13	4.11903666978251e-21	CTRL
Kdm5b	1.27860479612666e-25	-588372683235301	0.427	0.582	4.12797558429491e-21	CTRL
Tiparp	1.2841626690636e-25	-219974742882412	0.028	0.127	4.14591917707185e-21	CTRL
Brms1l	1.33415925693617e-25	-179544712405429	0.041	0.149	4.30733316101843e-21	CTRL
Itfg2	1.3713105067778e-25	-134957760897569	0.091	0.219	4.42727597113212e-21	CTRL
Ube2b	1.39439678903925e-25	-699973495993138	0.21	0.374	4.50181003341323e-21	CTRL
Cenpc1	1.53398093455956e-25	-181371272116677	0.039	0.146	4.95245744722552e-21	CTRL
Slc38a3	1.57897734821992e-25	-876937570793992	0.248	0.405	5.09772836872801e-21	CTRL
Tigd2	1.63114054906412e-25	-114632890082644	0.086	0.214	5.26613726265351e-21	CTRL
Mcf2l	1.65631462853197e-25	-133976939610771	0.083	0.208	5.34741177821547e-21	CTRL
Ociad2	1.70245724210779e-25	-916374126036013	0.009	0.093	5.496383206145e-21	CTRL
Gm19409	1.7565160214952e-25	-853847972378188	0.001	0.078	5.67091197539725e-21	CTRL
Nck1	1.76272309956254e-25	-124321465907013	0.063	0.183	5.69095152693766e-21	CTRL
Tsc1	1.76380719541976e-25	-169890877378905	0.036	0.142	5.6944515304127e-21	CTRL
Kdm1a	1.76492463223353e-25	-760324790088925	0.135	0.28	5.69805917516595e-21	CTRL
Itgb1	1.77275428424312e-25	-204819371074384	0.033	0.135	5.72333720667893e-21	CTRL
Atp2c1	1.9050332026592e-25	-765499554981534	0.216	0.375	6.15039969478522e-21	CTRL
Gnl3	1.93349633242333e-25	-144258545720846	0.045	0.155	6.24229290922872e-21	CTRL
Cep290	1.93530689148655e-25	-511042474100467	0.501	0.659	6.24813829916431e-21	CTRL
Chil1	1.94876537353321e-25	-113319271269356	0.001	0.079	6.29158900845197e-21	CTRL
Pde8a	1.94939866005069e-25	-120051182467733	0.09	0.217	6.29363357397366e-21	CTRL
Dnaja1	1.9566394104586e-25	-728478571822425	0.249	0.417	6.3170103366656e-21	CTRL
Flot2	1.97201973821013e-25	-297146246303019	0.013	0.102	6.36666572481141e-21	CTRL
Traf3ip3	2.06476638742383e-25	935282152994953	0.369	0.239	6.66609828179783e-21	CTRL
Gm5136	2.19046520979086e-25	-851400519525675	0	0.076	7.07191692980979e-21	CTRL
Pltp	2.28795157934471e-25	-107451432385449	0.003	0.082	7.38665167391439e-21	CTRL
Ralgps1	2.30659870922904e-25	-229941522266258	0.021	0.115	7.44685393274594e-21	CTRL
Paip2b	2.34403829725161e-25	-117051264039335	0.087	0.216	7.56772764267681e-21	CTRL
Styx	2.36858075189636e-25	-160284337930227	0.11	0.237	7.64696295749741e-21	CTRL
Zfp326	2.40134976302345e-25	-152633885946142	0.062	0.178	7.75275770992121e-21	CTRL
Xrn1	2.40586802920835e-25	-101622422669486	0.127	0.268	7.76734493229915e-21	CTRL
Srrm4	2.47501458102967e-25	-188862352718459	0.043	0.15	7.9905845748543e-21	CTRL
Vps37b	2.56633299825167e-25	-124829365820521	0.059	0.175	8.28540608485552e-21	CTRL
Hagh	2.60755107533969e-25	101151661126207	0.384	0.262	8.41847864673418e-21	CTRL
Ubap1	2.67911714410446e-25	-139155751650436	0.059	0.175	8.64952969974125e-21	CTRL
Birc2	2.69886659012164e-25	-173552453797633	0.053	0.164	8.71329078620771e-21	CTRL
Stra6	2.70681570071899e-25	-105294478098874	0.003	0.082	8.73895448977124e-21	CTRL
Smad4	2.76667533507562e-25	-102144574315037	0.162	0.306	8.93221131929163e-21	CTRL
Gja1	2.78927932345689e-25	-107855594778567	0.001	0.079	9.00518829578058e-21	CTRL
Slc16a9	2.91570259833215e-25	-102755015464656	0.001	0.077	9.41334583871535e-21	CTRL
Epm2aip1	3.06020884353578e-25	-122184977651527	0.118	0.253	9.87988425135527e-21	CTRL
Chpt1	3.07658578295316e-25	-163298950309589	0.069	0.187	9.93275720026428e-21	CTRL
Rev3l	3.18558581467499e-25	-132954155256283	0.064	0.183	1.02846638026782e-20	CTRL
Mrpl23	3.20225538920246e-25	108826890986257	0.351	0.229	1.03384815240401e-20	CTRL
Caprin1	3.74610460695728e-25	-734236991601958	0.172	0.326	1.20942987235616e-20	CTRL
Mta2	4.13856294607886e-25	-886810906532641	0.154	0.299	1.33613504714156e-20	CTRL
Adcy6	4.28927484911803e-25	-164044809743864	0.056	0.169	1.38479238503775e-20	CTRL
Nfe2l1	4.38949202332777e-25	-100403014281489	0.12	0.259	1.41714749973137e-20	CTRL
Fxr2	4.49436074161419e-25	-973633179547925	0.116	0.254	1.45100436543014e-20	CTRL
Ucp2	4.54607411709204e-25	-946897527718328	0.001	0.078	1.46770002870317e-20	CTRL
Thoc1	4.67925583878394e-25	-182921247154587	0.042	0.148	1.5106977475514e-20	CTRL
Gm26724	4.84210269772735e-25	-855776951904877	0.001	0.076	1.56327285596128e-20	CTRL
Thoc5	5.03561379137522e-25	86858037241328	0.372	0.246	1.62574791254549e-20	CTRL
Usp47	5.33290967178156e-25	-669473076235684	0.18	0.339	1.72172988753468e-20	CTRL
Myo6	5.68902965712052e-25	-180629238162993	0.037	0.141	1.83670322480136e-20	CTRL
Rnf216	5.81469306337903e-25	-173694401426945	0.045	0.152	1.87727365551192e-20	CTRL
Dennd6a	5.88247401302887e-25	-14620855745495	0.048	0.158	1.89915673510637e-20	CTRL
Pias3	5.94213145774497e-25	-120583271714643	0.109	0.24	1.91841714113296e-20	CTRL
Srrm1	6.00346506499214e-25	-445403315157295	0.441	0.619	1.93821869623271e-20	CTRL
Zfp266	6.11076362138183e-25	-135431433309564	0.084	0.208	1.97286003516312e-20	CTRL
Fnip2	6.11784082256441e-25	-113621536154602	0.125	0.259	1.97514490956492e-20	CTRL
Pnpla8	6.62177467126622e-25	-120047838021802	0.083	0.208	2.1378399526183e-20	CTRL
Tor1b	6.69301459430757e-25	-288524136850749	0.017	0.107	2.1608397617722e-20	CTRL
Nfkbia	7.39801015238033e-25	-150291364253492	0.071	0.189	2.38844757769599e-20	CTRL
Col8a1	7.46787381650103e-25	-105650454597011	0.003	0.08	2.41100306165736e-20	CTRL
Crebbp	7.74726300332103e-25	-750617542741655	0.196	0.352	2.50120386062219e-20	CTRL
Htt	8.50078769915319e-25	-107244805537954	0.081	0.206	2.74447930867161e-20	CTRL
Clpx	8.6386566136116e-25	-10255846731855	0.126	0.263	2.7889902877045e-20	CTRL
Ezr	8.87140390252412e-25	-835436566880896	0.007	0.087	2.86413274992991e-20	CTRL
Pttg1ip	9.30925370666532e-25	-176062140649994	0.038	0.142	3.0054925591969e-20	CTRL
Psmc5	9.42465077493344e-25	773117847352232	0.483	0.366	3.04274850268726e-20	CTRL
Ahctf1	9.46488889405912e-25	-142644811703707	0.072	0.191	3.05573937944699e-20	CTRL
Bmpr1a	9.76902063160166e-25	-940677005410119	0.15	0.295	3.1539283109126e-20	CTRL
Gpc3	9.83636362318731e-25	-962202467452632	0.002	0.078	3.17566999574602e-20	CTRL
Gm12940	1.03166687392011e-24	-374827175189743	0.007	0.088	3.33073650245109e-20	CTRL
Edf1	1.06927341774248e-24	854019925005005	0.477	0.358	3.45214922918161e-20	CTRL
Rmnd5b	1.07359207765253e-24	-101072782285902	0.103	0.236	3.46609202270119e-20	CTRL
Rasgrf2	1.07659317554258e-24	-860859392651312	0.199	0.347	3.47578106723922e-20	CTRL
Prr3	1.09202413008152e-24	-192486949078899	0.033	0.134	3.5255999039682e-20	CTRL
Ppip5k1	1.10177387983856e-24	-10678820273944	0.146	0.286	3.55707697105878e-20	CTRL
Gpam	1.11804666967071e-24	-170593529014712	0.052	0.162	3.60961367303189e-20	CTRL
Ppa1	1.12801453624395e-24	711227163535542	0.528	0.413	3.6417949302636e-20	CTRL
Maz	1.13284007828418e-24	-111902560961039	0.097	0.226	3.65737419274047e-20	CTRL
Rcn2	1.13586027814715e-24	-260413737249606	0.023	0.116	3.66712490799808e-20	CTRL
Hnrnpdl	1.15655120134705e-24	-604287027277657	0.404	0.556	3.73392555354895e-20	CTRL
Abcc1	1.15684407553312e-24	-167998703802935	0.045	0.153	3.73487109785867e-20	CTRL
Cdc123	1.1904385377351e-24	105414500377264	0.361	0.242	3.84333081907779e-20	CTRL
Pip4p1	1.19687989828333e-24	-146007443041224	0.052	0.163	3.86412675160773e-20	CTRL
Npc2	1.39051634521305e-24	-187210441062053	0.062	0.174	4.48928202052034e-20	CTRL
Chmp4b	1.44606335661973e-24	779543496883468	0.478	0.352	4.66861554684679e-20	CTRL
Lats2	1.52107702412001e-24	-137999630273859	0.078	0.197	4.91079717237146e-20	CTRL
Nfatc3	1.54978115256807e-24	-166207878069557	0.048	0.156	5.00346845106602e-20	CTRL
Tubgcp4	1.57815425071952e-24	-25414066789494	0.022	0.115	5.09507099844798e-20	CTRL
Sulf1	1.61282268970302e-24	-945384587724741	0.002	0.078	5.20699805370619e-20	CTRL
Tab2	1.65479735377703e-24	-10429671890603	0.112	0.245	5.34251325666913e-20	CTRL
Plekha7	1.66494129827677e-24	-186872295010942	0.042	0.146	5.37526298148656e-20	CTRL
Sox12	1.69687141792791e-24	-160134218860887	0.041	0.146	5.47834937278026e-20	CTRL
Hspa4l	1.69863736670451e-24	-50311253286011	0.607	0.726	5.4840507384055e-20	CTRL
Rab6a	1.70415086672435e-24	-947655917476853	0.116	0.254	5.50185107321958e-20	CTRL
Txndc16	1.73690598195614e-24	-132225588998811	0.089	0.213	5.6076009627454e-20	CTRL
Meak7	1.74821379289384e-24	-185984286463236	0.031	0.13	5.64410823035776e-20	CTRL
Etv6	1.82392012474812e-24	-187154181755722	0.032	0.132	5.88852612274932e-20	CTRL
Rnf113a2	1.82962934554565e-24	-130177476866769	0.07	0.189	5.90695834209414e-20	CTRL
Armc1	1.83644173764342e-24	-896748694713478	0.148	0.292	5.92895214998177e-20	CTRL
Met	1.87070334025866e-24	-915941371099689	0.001	0.075	6.0395657340251e-20	CTRL
Noct	1.951758467999e-24	-228806703501057	0.023	0.116	6.30125221393479e-20	CTRL
Car14	2.02048289666899e-24	-100688256619133	0.007	0.086	6.52312903189585e-20	CTRL
Chfr	2.04538282401471e-24	-15765432254008	0.047	0.154	6.60351844733149e-20	CTRL
Patz1	2.06283023794625e-24	-172237630153719	0.042	0.146	6.65984742320945e-20	CTRL
Slc4a2	2.12641342037562e-24	-291101842770888	0.022	0.113	6.86512572768269e-20	CTRL
Irf2	2.13238082146084e-24	-128486264078922	0.08	0.201	6.88439148208631e-20	CTRL
Zfp729a	2.13515887936492e-24	-149937119766578	0.041	0.145	6.89336044202966e-20	CTRL
Elf2	2.13672326252962e-24	-847422683405057	0.117	0.254	6.89841105307689e-20	CTRL
Gmcl1	2.28271366456685e-24	-149756698636942	0.053	0.163	7.36974106605408e-20	CTRL
Sh3glb1	2.30321126889635e-24	-583921834749732	0.321	0.492	7.43591758163188e-20	CTRL
Diaph1	2.33189123343704e-24	-127968334425004	0.064	0.18	7.52851084715149e-20	CTRL
Ptbp2	2.41693811006569e-24	-127300274422734	0.084	0.206	7.80308468834707e-20	CTRL
Rev1	2.48622305066972e-24	-15581813671179	0.054	0.165	8.02677111908718e-20	CTRL
Gm15601	2.59245941130724e-24	-313948005085211	0.013	0.097	8.36975520940541e-20	CTRL
Ankhd1	2.60154074067536e-24	-776750926793166	0.155	0.302	8.3990742812704e-20	CTRL
Timp2	2.6437505144547e-24	-519507841881744	0.002	0.077	8.53534853591699e-20	CTRL
Ush2a	2.67620138052553e-24	-152382905529491	0.062	0.174	8.64011615702666e-20	CTRL
Mex3c	2.8316979270296e-24	-106145298842031	0.093	0.221	9.14213675741505e-20	CTRL
Spon1	2.89350621632086e-24	-968123736697982	0.003	0.078	9.34168481939191e-20	CTRL
Tigar	2.91002294199412e-24	-125890124326982	0.088	0.211	9.395009068228e-20	CTRL
Spag9	2.91630289462104e-24	-582078209890655	0.236	0.403	9.41528389528403e-20	CTRL
Susd6	2.93805490373068e-24	-171510488370322	0.045	0.15	9.4855102566945e-20	CTRL
Cep162	2.94843579898294e-24	-184110082870297	0.032	0.13	9.51902497701643e-20	CTRL
Zfp260	3.06191478269849e-24	-774292226895422	0.289	0.441	9.88539187594206e-20	CTRL
Rhbdd3	3.27492307962278e-24	-158887352437583	0.047	0.154	1.05730891625622e-19	CTRL
Nvl	3.31848251399062e-24	-138078719483712	0.049	0.158	1.07137207964187e-19	CTRL
Nme2	3.46410547945835e-24	-111758487261637	0.12	0.252	1.11838645404313e-19	CTRL
Ppp2r2a	3.51699402783696e-24	-12642926435956	0.047	0.155	1.13546152188716e-19	CTRL
Mrs2	3.52170050251968e-24	-146890893188229	0.068	0.183	1.13698100723848e-19	CTRL
Sf3b6	3.53301764441532e-24	867360318599813	0.44	0.327	1.14063474649949e-19	CTRL
Lmbr1l	3.77030533960137e-24	-174307756446745	0.049	0.155	1.2172430788903e-19	CTRL
Cdip1	3.83838707311351e-24	-163307863669742	0.054	0.163	1.2392232665547e-19	CTRL
Gm12992	3.84465878470548e-24	-298451983420533	0.014	0.1	1.24124808864216e-19	CTRL
Pim3	3.88218738160959e-24	-171933816135288	0.031	0.13	1.25336419615266e-19	CTRL
ENSMUSG00000061654	4.02738619009128e-24	-200357555263277	0.03	0.127	1.30024163147097e-19	CTRL
Iqgap2	4.0884582298072e-24	-105040376927581	0.001	0.075	1.31995873949325e-19	CTRL
Pan2	4.19026583956575e-24	-221735288231731	0.03	0.126	1.3528273263038e-19	CTRL
Ndufa12	4.29385785124466e-24	106003960483908	0.36	0.241	1.38627200727434e-19	CTRL
Dcaf11	4.3019288354526e-24	-113038003628986	0.076	0.196	1.38887772452587e-19	CTRL
Abcd3	4.36865481706924e-24	-188059220006796	0.035	0.135	1.4104202076908e-19	CTRL
Kcnc3	4.42490836752911e-24	-181652661111974	0.036	0.137	1.42858166645677e-19	CTRL
Rela	4.52944505342922e-24	-245572276606015	0.019	0.109	1.46233133549962e-19	CTRL
Lamtor2	4.66529279739608e-24	963951696395852	0.385	0.267	1.50618977963932e-19	CTRL
Pip5k1a	4.93959407121308e-24	-109169838507483	0.086	0.209	1.59474794589114e-19	CTRL
Orc4	4.97071215423717e-24	-132307623301291	0.083	0.203	1.60479441899547e-19	CTRL
Prpf18	4.98004929790022e-24	-131303398019933	0.081	0.201	1.60780891582709e-19	CTRL
Bace1	5.23684163894441e-24	-913923218627529	0.158	0.304	1.6907143231332e-19	CTRL
Pcgf6	5.23908467361813e-24	-173095152076481	0.032	0.13	1.69143848687761e-19	CTRL
Ncl	5.26389139488587e-24	-436040656465946	0.67	0.796	1.6994473368389e-19	CTRL
Zfp740	5.28882040358187e-24	-119651598029799	0.078	0.199	1.70749566729641e-19	CTRL
Chd3	5.38338470505947e-24	-249992621477869	0.017	0.105	1.73802575202845e-19	CTRL
Msmo1	5.46836253581186e-24	-152890240741613	0.061	0.172	1.76546084468686e-19	CTRL
Btbd10	5.55957862264984e-24	-10301760463832	0.119	0.252	1.7949099583225e-19	CTRL
Atxn7	5.69725597478365e-24	-207127839060706	0.034	0.133	1.8393590914589e-19	CTRL
Gpm6a	5.74103668512895e-24	-921793074910801	0.001	0.075	1.85349369379388e-19	CTRL
Qrich1	5.94507270911767e-24	-120756066548412	0.083	0.205	1.91936672413864e-19	CTRL
Lrif1	6.03547694956886e-24	-139992702437371	0.065	0.179	1.94855373316831e-19	CTRL
Elfn1	6.17175931414863e-24	-100782594682855	0.167	0.303	1.99255249457289e-19	CTRL
Ankrd33	6.39926079709203e-24	804630807099036	0.509	0.384	2.06600134834116e-19	CTRL
Hirip3	6.42426843547429e-24	-972983155373186	0.095	0.222	2.07407506439288e-19	CTRL
Aprt	6.64393521801966e-24	-152079126510392	0.044	0.148	2.14499448513765e-19	CTRL
Fbxw9	6.71314052478246e-24	-243823246921704	0.026	0.119	2.16733741842602e-19	CTRL
Antkmt	6.84271423063658e-24	-133488963548422	0.062	0.176	2.20917028936102e-19	CTRL
Sppl2a	6.93489378984312e-24	-179865157144204	0.04	0.142	2.23893046005085e-19	CTRL
Xrn2	7.04105941944588e-24	-762498743085952	0.2	0.352	2.2732060335681e-19	CTRL
Hnrnpl	7.27998345447398e-24	-651165553356403	0.399	0.548	2.35034265827692e-19	CTRL
Lrch3	7.30744001161538e-24	-165772452636441	0.042	0.145	2.35920700775002e-19	CTRL
Ptbp1	7.75947333467026e-24	-160501237059425	0.045	0.149	2.50514596609829e-19	CTRL
Trpm3	7.77213407739108e-24	-385761078678369	0.024	0.113	2.50923348688571e-19	CTRL
Chkb	8.04139094439485e-24	-197784248011625	0.029	0.124	2.59616306639788e-19	CTRL
Gas5	8.46558629309545e-24	625930292889656	0.638	0.546	2.73311453472587e-19	CTRL
Ip6k1	8.64018482899584e-24	-743403083449388	0.2	0.351	2.78948367204131e-19	CTRL
Herpud1	8.93579144995052e-24	-148863367825066	0.045	0.151	2.88492026961653e-19	CTRL
Mms19	9.29096922445095e-24	-201402193574066	0.031	0.127	2.99958941411399e-19	CTRL
Stk40	9.3819916794982e-24	-162277990235143	0.058	0.167	3.02897601372599e-19	CTRL
Taf1	9.4264202891868e-24	-832452439881144	0.111	0.244	3.04331979036396e-19	CTRL
Rbm48	9.82694414262472e-24	-136775706431219	0.057	0.166	3.17262891644639e-19	CTRL
Ginm1	9.89498692183985e-24	-183410689147944	0.022	0.113	3.194596527716e-19	CTRL
Erbin	1.03997699092591e-23	-102919826057893	0.097	0.226	3.35756571520429e-19	CTRL
Sap130	1.05901070195415e-23	-22778774914759	0.025	0.117	3.41901605125896e-19	CTRL
Lats1	1.06472346314825e-23	-125589998296318	0.064	0.179	3.43745970077412e-19	CTRL
Zbtb21	1.0984582970601e-23	-182623494013058	0.028	0.123	3.54637261205854e-19	CTRL
Phf20	1.10284826977278e-23	-654404548489608	0.134	0.276	3.56054563896144e-19	CTRL
Arglu1	1.13940224333354e-23	-575892787112445	0.375	0.534	3.67856014260235e-19	CTRL
Nopchap1	1.14375034521926e-23	-189443365032514	0.033	0.13	3.69259798954038e-19	CTRL
Stx5a	1.16140956834576e-23	-164715170886148	0.041	0.143	3.74961079140429e-19	CTRL
Ralgapa1	1.203297209599e-23	-910437561255231	0.143	0.281	3.88484504119037e-19	CTRL
Zfp397	1.29742835959946e-23	-118392773019723	0.097	0.222	4.18874745896687e-19	CTRL
Rcor3	1.31766079116683e-23	-906760460753387	0.12	0.253	4.25406786428212e-19	CTRL
Bcl9l	1.3876813585234e-23	-185377677743873	0.039	0.138	4.48012926599278e-19	CTRL
Igip	1.40273104387955e-23	-132045399270707	0.084	0.203	4.52871717516511e-19	CTRL
Slc6a9	1.41121169290247e-23	-174780845641348	0.046	0.15	4.55609695053561e-19	CTRL
Dock7	1.4213934937934e-23	-275525430145386	0.019	0.106	4.58896889471199e-19	CTRL
Phf21b	1.43391127262449e-23	-176126263067863	0.045	0.147	4.62938254366817e-19	CTRL
Capns1	1.44405302115026e-23	-179562353669966	0.036	0.134	4.66212517878362e-19	CTRL
Tex10	1.46161721322609e-23	-348195212412006	0.01	0.089	4.71883117290044e-19	CTRL
Mgll	1.47528589725075e-23	-881068954017867	0.002	0.075	4.76296051927404e-19	CTRL
Gm26672	1.48586068556485e-23	-303006286095346	0.013	0.095	4.79710122334611e-19	CTRL
Vegfa	1.52803087023005e-23	-851860356999842	0.006	0.082	4.93324766453773e-19	CTRL
D16Ertd472e	1.545603479883e-23	-754538694724956	0.288	0.436	4.98998083480226e-19	CTRL
Slc6a20a	1.57670552571876e-23	-962000042668994	0.013	0.093	5.09039378978301e-19	CTRL
Kmt5a	1.5871409314262e-23	-122326568686455	0.081	0.2	5.1240844971095e-19	CTRL
Baz1b	1.62181945615401e-23	-626198292509291	0.196	0.352	5.23604411419323e-19	CTRL
Cdk8	1.6716662903672e-23	-961594503225734	0.109	0.241	5.39697461845051e-19	CTRL
Mtf2	1.68130637412194e-23	-124118977958485	0.077	0.195	5.42809762885268e-19	CTRL
Efhd2	1.7999845021107e-23	-546540330051539	0.001	0.073	5.81124996506438e-19	CTRL
Crocc	1.80588498589326e-23	-628682039336128	0.306	0.461	5.83029967695639e-19	CTRL
H2aw	1.82396823668527e-23	819245955407911	0.396	0.271	5.88868145213839e-19	CTRL
Prtg	1.85022889828403e-23	-29124771805238	0.014	0.098	5.97346399810998e-19	CTRL
Tbc1d14	2.01227086353109e-23	-148844399781204	0.035	0.134	6.49661648291014e-19	CTRL
Prrc2c	2.04770741964616e-23	-4679729565904	0.514	0.673	6.61102340432763e-19	CTRL
Hsp90b1	2.07338070844245e-23	505727685678709	0.761	0.719	6.69390961720646e-19	CTRL
Cpd	2.08991782395806e-23	-202943218512116	0.034	0.131	6.7472996946486e-19	CTRL
Chmp2a	2.14215695355124e-23	735661786683731	0.532	0.419	6.91595372454017e-19	CTRL
Myo9a	2.14560601944302e-23	-120918077858308	0.083	0.2	6.92708903377178e-19	CTRL
Epas1	2.1581149759389e-23	-102530463328397	0.136	0.27	6.96747419981875e-19	CTRL
Lyst	2.19651627194095e-23	-106720309902921	0.098	0.224	7.09145278396135e-19	CTRL
Myh9	2.23614973369165e-23	-171172436076626	0.037	0.136	7.2194094152235e-19	CTRL
Cdk13	2.27986412210045e-23	-695153071251742	0.191	0.339	7.3605413182013e-19	CTRL
Wtap	2.30553363384278e-23	-880852573446794	0.167	0.309	7.44341533686143e-19	CTRL
Slc20a2	2.34162650964197e-23	-291205921602756	0.011	0.092	7.55994118637911e-19	CTRL
Zfyve27	2.41830066993268e-23	-204172524874713	0.032	0.127	7.80748371287765e-19	CTRL
Srpk1	2.43388164395899e-23	-795579453748374	0.117	0.252	7.8577868875216e-19	CTRL
Znrf1	2.43638406406047e-23	-116745669075717	0.097	0.222	7.86586595081923e-19	CTRL
Alad	2.44084447749031e-23	-14848960353651	0.059	0.169	7.88026639557745e-19	CTRL
Ankrd10	2.51272140593401e-23	-199541146293848	0.025	0.115	8.11232105905794e-19	CTRL
Sat1	2.59902663238027e-23	-158816784683594	0.051	0.158	8.3909574826397e-19	CTRL
Map3k2	2.65249196045024e-23	-118568663217189	0.084	0.203	8.56357029431359e-19	CTRL
Pikfyve	2.83220155947787e-23	-184534295039235	0.039	0.138	9.14376273477429e-19	CTRL
Gsk3b	2.97168555465664e-23	-453711270803824	0.558	0.71	9.59408681320897e-19	CTRL
Mia2	3.02157623586042e-23	-102438403960321	0.106	0.235	9.75515887747536e-19	CTRL
Sdc4	3.25072373728952e-23	-118519638195961	0.184	0.323	1.04949615858392e-18	CTRL
Col4a3	3.31311901323502e-23	109873790150119	0.213	0.111	1.06964047342292e-18	CTRL
Zcchc9	3.53696752127332e-23	-128908168197823	0.06	0.17	1.14190996424309e-18	CTRL
Atp6v0e	3.53852290304599e-23	-215938771949483	0.029	0.121	1.1424121192484e-18	CTRL
Tsc22d4	3.56422543870446e-23	-429740387487993	0.007	0.083	1.15071018288573e-18	CTRL
Slc24a5	3.58328522478039e-23	-108151900147139	0.11	0.239	1.15686363482035e-18	CTRL
Cep85	3.69419221498089e-23	-137212222874302	0.044	0.146	1.19266995660658e-18	CTRL
Trpc4ap	3.72547812352747e-23	-135516981038637	0.055	0.163	1.20277061218084e-18	CTRL
Pum1	3.83829390564289e-23	-690042014681909	0.279	0.436	1.23919318743681e-18	CTRL
Yif1b	3.9843818991022e-23	129709245814505	0.268	0.16	1.28635769612514e-18	CTRL
Tmsb15b2	4.1648088366435e-23	132456867200876	0.175	0.083	1.34460853291035e-18	CTRL
Hnrnpc	4.16663807771738e-23	-546898693716911	0.473	0.621	1.34519910339106e-18	CTRL
Hnrnpm	4.20894328789398e-23	-513858000498069	0.395	0.563	1.35885734049657e-18	CTRL
Tspan7	4.24283785521515e-23	700738684791667	0.57	0.472	1.36980020155621e-18	CTRL
Zbtb7a	4.4088594606094e-23	-814087657127021	0.193	0.339	1.42340027685775e-18	CTRL
Rdx	4.54054427538102e-23	-793887298915079	0.204	0.355	1.46591471930676e-18	CTRL
Cops6	4.90924045125953e-23	9938099396285	0.339	0.225	1.58494827968914e-18	CTRL
Nipa2	5.40166559634134e-23	-176259239737627	0.049	0.152	1.7439277377788e-18	CTRL
Magt1	5.43250286291897e-23	-266113794194316	0.014	0.096	1.75388354929339e-18	CTRL
Gm20045	5.59521232371907e-23	-884030127700106	0.002	0.073	1.8064142987127e-18	CTRL
Larp4	5.64562517172414e-23	-745372968861313	0.208	0.359	1.82269008669114e-18	CTRL
Map4k5	5.82324767623654e-23	-16448665652568	0.049	0.152	1.88003551227297e-18	CTRL
Cnpy2	6.10328176889945e-23	123872578707572	0.282	0.175	1.97044451908919e-18	CTRL
Zfp869	6.11305494637892e-23	-158258998512757	0.039	0.139	1.97359978943843e-18	CTRL
Srp54a	6.26613383894615e-23	-175795479046312	0.044	0.144	2.02302130990377e-18	CTRL
Arid1a	6.42050924798109e-23	-863734813645078	0.178	0.32	2.07286141071069e-18	CTRL
Ap3d1	6.49346828661662e-23	-975286441391377	0.126	0.259	2.09641623633418e-18	CTRL
Snap23	6.52136073832353e-23	-195130273403352	0.02	0.107	2.10542131436775e-18	CTRL
Anxa7	6.54738330265466e-23	-244246858042496	0.022	0.11	2.11382269926206e-18	CTRL
Thbs1	6.66646076767284e-23	-105691542652882	0.002	0.073	2.15226685884318e-18	CTRL
Pde4dip	6.81800940523326e-23	-790657911115791	0.184	0.325	2.20119433647956e-18	CTRL
Sesn3	7.03561669891146e-23	-115805242498829	0.089	0.21	2.27144885124356e-18	CTRL
Rsph10b	7.14757113773701e-23	-927252885824544	0.001	0.071	2.30759334181839e-18	CTRL
Zfp598	7.52657688691928e-23	-182759959123369	0.032	0.126	2.42995534794189e-18	CTRL
Tmco3	7.61180939641356e-23	-147557937757173	0.052	0.156	2.45747266363212e-18	CTRL
Slc4a5	7.88453680638091e-23	-983437351368782	0.004	0.076	2.54552270794008e-18	CTRL
Ptpra	7.96875508459911e-23	-931891008862476	0.089	0.212	2.57271257906282e-18	CTRL
Uhrf2	8.20147565767773e-23	-11595783944843	0.092	0.212	2.64784641608125e-18	CTRL
Serinc4	8.95377448314306e-23	-135963844821654	0.069	0.18	2.89072609188274e-18	CTRL
Fam120a	9.10991776946777e-23	-708633011788385	0.187	0.331	2.94113695187267e-18	CTRL
Erf	9.23121136692051e-23	-267036590180142	0.007	0.084	2.98029658981029e-18	CTRL
Gm48237	9.28138008150645e-23	-85030220148191	0	0.068	2.99649355931436e-18	CTRL
1110038F14Rik	9.59501024899266e-23	-981871969103164	0.087	0.207	3.09774905888728e-18	CTRL
Hlf	1.02434052724846e-22	-179752959532189	0.033	0.127	3.30708339222165e-18	CTRL
Tlcd4	1.08823350362163e-22	-100024708045592	0.004	0.075	3.51336186644242e-18	CTRL
F3	1.09690619514055e-22	-976424732740898	0	0.068	3.54136165101128e-18	CTRL
Yeats2	1.1028927865315e-22	-232656505145295	0.013	0.095	3.56068936131696e-18	CTRL
Taf5l	1.12705720885959e-22	-173790924796639	0.041	0.139	3.63870419880319e-18	CTRL
Sumo1	1.13550947596814e-22	637695926346257	0.566	0.455	3.66599234316312e-18	CTRL
Usp16	1.15520926356113e-22	-100087384020995	0.097	0.22	3.72959310740712e-18	CTRL
Spast	1.16073607853435e-22	-114467599864679	0.077	0.192	3.74743642954816e-18	CTRL
Mecp2	1.16522036381573e-22	-697449282114981	0.22	0.368	3.76191394457908e-18	CTRL
Upf2	1.17357934659363e-22	-840103676312051	0.208	0.347	3.78890092047754e-18	CTRL
Nop58	1.21360910374035e-22	-808322686053974	0.161	0.302	3.91813699142571e-18	CTRL
Sp3	1.23154936695198e-22	-866175164743825	0.164	0.305	3.97605713120446e-18	CTRL
Gm26981	1.24989889357042e-22	-844024703120211	0.001	0.069	4.03529857789211e-18	CTRL
Csnk1d	1.29730246520182e-22	-104355806919117	0.081	0.199	4.18834100890407e-18	CTRL
Pi4k2a	1.31528016532105e-22	-163423979094308	0.037	0.134	4.24638201373901e-18	CTRL
Dtnb	1.34695774290448e-22	-210787689795919	0.021	0.107	4.3486530729671e-18	CTRL
Pnpt1	1.37888831641951e-22	-326340042386996	0.012	0.091	4.45174092956039e-18	CTRL
Usp10	1.43665721186995e-22	-838638512041579	0.13	0.263	4.63824780852212e-18	CTRL
Wasf2	1.44044216890853e-22	-199253948093509	0.021	0.107	4.65046754232118e-18	CTRL
Nlgn2	1.45710162764533e-22	-220750850291849	0.024	0.112	4.70425260485294e-18	CTRL
Trmt1l	1.48493787720088e-22	-206425587632557	0.024	0.112	4.79412193654306e-18	CTRL
Mon2	1.5132178236427e-22	-152620993937606	0.04	0.138	4.88542374363046e-18	CTRL
Prkd3	1.62329959394119e-22	-304677440627387	0.011	0.089	5.24082273903912e-18	CTRL
Slc26a7	1.65351598938518e-22	-955376842292237	0.001	0.07	5.33837637173005e-18	CTRL
Ndel1	1.72585945907699e-22	-138295045477489	0.065	0.174	5.57193726363005e-18	CTRL
Cebpg	1.76660714711231e-22	-120516803004271	0.052	0.157	5.70349117445211e-18	CTRL
Ddx41	1.77704833494795e-22	-154576996640115	0.04	0.138	5.73720054937946e-18	CTRL
Socs3	1.81011693642483e-22	-821260103371576	0	0.067	5.84396252924756e-18	CTRL
Sf3b2	1.81204057673247e-22	568335608142382	0.648	0.556	5.85017300198076e-18	CTRL
Ift43	1.84707347575288e-22	115345910660668	0.28	0.17	5.96327671646816e-18	CTRL
Rsbn1l	1.88709553386772e-22	-603177791364982	0.241	0.398	6.09248793109194e-18	CTRL
Nxnl2	2.06332688443849e-22	540817041186708	0.67	0.553	6.66145084640966e-18	CTRL
Phc2	2.0824354322539e-22	-876180076834401	0.158	0.295	6.7231427930317e-18	CTRL
Foxj3	2.1572454856616e-22	-208749829793158	0.029	0.119	6.96466705045847e-18	CTRL
Kansl2	2.21415481461187e-22	-126374368875082	0.079	0.192	7.14839881897441e-18	CTRL
Peli1	2.23502919429596e-22	-109775684902673	0.09	0.209	7.21579175378452e-18	CTRL
Rab10	2.27411877371158e-22	-70690943836683	0.154	0.293	7.34199246092783e-18	CTRL
Myl12b	2.27754697567273e-22	976695955781513	0.368	0.257	7.35306041095941e-18	CTRL
Fhip2a	2.3423260621318e-22	-171216699667727	0.043	0.141	7.56219969159251e-18	CTRL
Fem1a	2.35637853213765e-22	-203818616017159	0.017	0.1	7.60756809100639e-18	CTRL
Hmgxb3	2.45084050748933e-22	-246533645617179	0.015	0.096	7.91253857842931e-18	CTRL
Tafazzin	2.50368522495575e-22	-212405775849745	0.036	0.13	8.08314774876963e-18	CTRL
Pom121	2.54995484634124e-22	-929432758778862	0.075	0.189	8.2325292214127e-18	CTRL
Cep120	2.56515676546396e-22	-101866488386269	0.097	0.218	8.28160861730041e-18	CTRL
Hsd17b12	2.64794954857474e-22	-165934178323133	0.046	0.146	8.54890511757356e-18	CTRL
Fhod1	2.65528689502569e-22	-339612590693768	0.009	0.084	8.57259374059042e-18	CTRL
Suv39h2	2.7582168441505e-22	-112413150121666	0.128	0.253	8.90490308133988e-18	CTRL
Trim25	2.75959257734527e-22	-207208121020577	0.025	0.113	8.90934463595922e-18	CTRL
Tbcc	2.91239789259645e-22	-656170060824544	0.258	0.407	9.40267659624764e-18	CTRL
Mir181a-1hg	2.9856835630319e-22	-843394386825293	0	0.066	9.6392793832485e-18	CTRL
Vcl	3.12024739157095e-22	-236553294403944	0.018	0.1	1.00737187036868e-17	CTRL
Lrp2	3.36655200210007e-22	-306537346590967	0.016	0.096	1.08689131387801e-17	CTRL
Rab43	3.41569132765761e-22	-185433878462336	0.036	0.129	1.10275594513426e-17	CTRL
Ranbp9	3.54169903900591e-22	-125704434672613	0.066	0.176	1.14343753474306e-17	CTRL
Gnai2	3.54630223531319e-22	-295314692700986	0.013	0.093	1.14492367667086e-17	CTRL
Ilf3	3.57642124201412e-22	-108954399948113	0.106	0.229	1.15464759798426e-17	CTRL
Zfp687	3.58951171245044e-22	-323004832311271	0.01	0.086	1.15887385636462e-17	CTRL
Rwdd1	3.73870929423541e-22	896101520526987	0.439	0.332	1.2070422956439e-17	CTRL
Ireb2	3.75261538872839e-22	-120897180311603	0.081	0.196	1.21153187825096e-17	CTRL
Dhh	3.79933117656725e-22	-19916777860622	0.035	0.128	1.22661407035474e-17	CTRL
A930003O13Rik	3.9348619509473e-22	-203587969997692	0.03	0.12	1.27037018086334e-17	CTRL
Tmem161b	3.94297790367551e-22	-127677441550495	0.071	0.181	1.27299041620164e-17	CTRL
Nrbp1	3.98040977190053e-22	-844064066883961	0.106	0.231	1.28507529485809e-17	CTRL
Ssbp2	4.13794856131316e-22	-724770506902652	0.225	0.368	1.33593669301995e-17	CTRL
Jade1	4.27774618231743e-22	-976061431723975	0.113	0.236	1.38107035496118e-17	CTRL
Naa16	4.34977602747128e-22	-20578565855669	0.025	0.113	1.4043251904691e-17	CTRL
Rfx1	4.47676533832934e-22	-197239191282503	0.032	0.123	1.44532368947963e-17	CTRL
Lonrf1	4.47750385036951e-22	-184033494212057	0.033	0.125	1.4455621180918e-17	CTRL
Rest	4.48800199632551e-22	-2199112998267	0.022	0.106	1.44895144451369e-17	CTRL
Flvcr2	4.51648791506267e-22	-929646962719286	0.001	0.069	1.45814812337798e-17	CTRL
Phgdh	4.52688716822364e-22	-890590446443958	0.001	0.069	1.461505522261e-17	CTRL
Ctcf	4.5296076882354e-22	-6113740502985	0.328	0.482	1.4623838421468e-17	CTRL
Zfp830	4.6121649501449e-22	-18121107310001	0.026	0.114	1.48903745415428e-17	CTRL
Dnmt3a	4.64895361071545e-22	-616864061250047	0.303	0.456	1.50091467321948e-17	CTRL
Vasn	4.71463777442554e-22	-289392626090325	0.018	0.099	1.52212080547329e-17	CTRL
Hif1an	4.72531408996208e-22	-165645121246974	0.041	0.137	1.52556765394426e-17	CTRL
Ctsc	4.76275218826818e-22	-864033310325836	0.001	0.067	1.53765454398238e-17	CTRL
Ing3	4.77821654369183e-22	-124228921632982	0.072	0.183	1.54264721113091e-17	CTRL
Sec24a	4.94268503415715e-22	-111345397537129	0.085	0.201	1.59574586327764e-17	CTRL
Dcaf10	5.21871763820066e-22	-141868126042043	0.051	0.152	1.68486298949308e-17	CTRL
Arhgdia	5.44927073946919e-22	-171710544249193	0.032	0.124	1.75929705823763e-17	CTRL
Ndufv2	5.44955383727678e-22	870102021381662	0.446	0.341	1.75938845636481e-17	CTRL
Dhrs3	5.46094434131025e-22	-607082778994007	0.28	0.431	1.76306588059201e-17	CTRL
Pdzd8	5.49505602240818e-22	-791726519963689	0.165	0.301	1.77407883683448e-17	CTRL
Ccdc24	5.74553616110849e-22	-118606099517158	0.118	0.24	1.85494634961387e-17	CTRL
Tmtc3	5.90296298786503e-22	-14941832374213	0.08	0.189	1.90577160063223e-17	CTRL
Ap1g1	5.99508731612523e-22	-94997664674979	0.104	0.228	1.93551394001103e-17	CTRL
Papola	6.1400450094569e-22	-622718244138145	0.239	0.398	1.98231353130316e-17	CTRL
Gm12758	6.31433047816192e-22	-186299635317057	0.038	0.132	2.03858159487457e-17	CTRL
Maea	6.40718744642147e-22	-163787933893814	0.028	0.118	2.06856046707717e-17	CTRL
Cops5	6.52859540489383e-22	-81455725955452	0.12	0.25	2.10775702646997e-17	CTRL
Fbxo30	6.55169139139105e-22	-198257024532552	0.025	0.112	2.1152135657106e-17	CTRL
Oip5os1	6.56283172507663e-22	450302221736259	0.813	0.748	2.11881022244099e-17	CTRL
Rhoc	6.65400243043559e-22	-834822230012263	0.001	0.067	2.14824468466613e-17	CTRL
Adamts3	6.71043452725747e-22	-194153122555561	0.025	0.111	2.16646378712507e-17	CTRL
1700012D14Rik	7.25381982617322e-22	-37808456176483	0.007	0.079	2.34189573088002e-17	CTRL
Nr4a1	7.28759854546449e-22	-430585530067431	0.004	0.073	2.35280119040321e-17	CTRL
Relch	7.69321751990126e-22	-117950904520364	0.08	0.193	2.48375527630012e-17	CTRL
Ern1	8.06079066616592e-22	-341878276139832	0.013	0.089	2.60242626657167e-17	CTRL
Hook1	8.06686081117671e-22	-464172913730346	0.476	0.628	2.6043860128884e-17	CTRL
Dag1	8.06983978053355e-22	-128617592787458	0.059	0.164	2.60534777314526e-17	CTRL
Nxf1	8.72356985230072e-22	-161294791121072	0.042	0.138	2.81640452681529e-17	CTRL
Lmnb1	8.91404216133386e-22	-967411707581327	0.118	0.243	2.87789851178664e-17	CTRL
Mapk1ip1l	9.03091945409178e-22	-222235479910908	0.028	0.115	2.91563234575353e-17	CTRL
Cstf3	9.27426450135861e-22	-960783139734901	0.111	0.234	2.99419629426363e-17	CTRL
Pon1	9.29434962011455e-22	-974492453434021	0.001	0.066	3.00068077485398e-17	CTRL
Ndufb6	9.50278135871347e-22	943990384175535	0.38	0.272	3.06797296166064e-17	CTRL
Ubr1	9.62084031022664e-22	-104332050098702	0.071	0.181	3.10608829415667e-17	CTRL
Per3	9.85723179534479e-22	-251469825421814	0.017	0.098	3.18240728512707e-17	CTRL
Ppef2	1.00576059715807e-21	-722658175734479	0.234	0.375	3.24709808792484e-17	CTRL
Camk2g	1.00932284363357e-21	-106347334774774	0.149	0.277	3.25859880067099e-17	CTRL
Ice1	1.01280629521407e-21	-112172228486315	0.082	0.195	3.26984512409861e-17	CTRL
Hmbox1	1.03343754150499e-21	-193499939893502	0.032	0.122	3.33645310274887e-17	CTRL
Sema3c	1.06546612973054e-21	-103917144194774	0.003	0.071	3.43985739983504e-17	CTRL
Rpe65	1.08274630285002e-21	-114650478696059	0.005	0.075	3.4956464387513e-17	CTRL
Acaa2	1.12978865345299e-21	-223605397875135	0.016	0.097	3.64752266767298e-17	CTRL
Pip5k1b	1.15481112748466e-21	-913276414435885	0.004	0.072	3.72830772508423e-17	CTRL
Plpbp	1.15718174872625e-21	-197731457946105	0.027	0.114	3.7359612757627e-17	CTRL
S100a10	1.21412105422857e-21	-22662217013199	0.003	0.071	3.91978982357694e-17	CTRL
Sgms1	1.2364314436148e-21	-221993850974719	0.021	0.104	3.99181891571037e-17	CTRL
Igfbp7	1.23872637638411e-21	-929492467602134	0.001	0.068	3.9992281061561e-17	CTRL
Tes	1.26448569350829e-21	-84889365262663	0.003	0.07	4.08239206149151e-17	CTRL
Ndrg1	1.26709946937028e-21	-833100535267453	0.251	0.382	4.09083063686196e-17	CTRL
Rab28	1.34130796744786e-21	552811971240415	0.629	0.519	4.33041277290541e-17	CTRL
Grpel2	1.34206896491905e-21	-183667636294814	0.029	0.117	4.33286965324117e-17	CTRL
Skil	1.3640204819966e-21	-13561939932066	0.048	0.149	4.40374012612601e-17	CTRL
Zfp646	1.37774811645309e-21	-271129047369197	0.016	0.096	4.44805979396882e-17	CTRL
Ube4b	1.38911919110825e-21	-125924694554762	0.05	0.15	4.48477130849298e-17	CTRL
Rspry1	1.42207510397769e-21	-1560173500644	0.056	0.157	4.59116947319196e-17	CTRL
Fads2	1.47215775050404e-21	-892521396007706	0.006	0.076	4.75286129750228e-17	CTRL
Tob1	1.51630826362897e-21	-922807052240631	0.16	0.293	4.89540122912612e-17	CTRL
Zfp61	1.56586158010663e-21	-232635455776583	0.023	0.107	5.05538411137426e-17	CTRL
4932438A13Rik	1.69935481470604e-21	-61197461211934	0.32	0.471	5.48636701927845e-17	CTRL
Nectin3	1.77640716562686e-21	-406029230274978	0.004	0.073	5.73513053422633e-17	CTRL
Ptbp3	1.79300294705048e-21	-141084543275354	0.048	0.146	5.78871001455246e-17	CTRL
Txndc11	1.81907934770755e-21	-148107392734578	0.054	0.154	5.87289767407384e-17	CTRL
Slco1a4	1.86314143503449e-21	-905453298559523	0	0.064	6.01515212300886e-17	CTRL
Taf4	1.90165299372425e-21	-163676982536367	0.042	0.137	6.13948669023873e-17	CTRL
Mdc1	1.90742303699574e-21	-143438768042988	0.039	0.134	6.15811527494075e-17	CTRL
Arf3	2.01090395822486e-21	-13679955384721	0.065	0.171	6.49220342912897e-17	CTRL
Tbk1	2.10122184216104e-21	-135786400757425	0.057	0.158	6.78379471741693e-17	CTRL
Ryk	2.12713438501913e-21	-121700093979586	0.068	0.176	6.86745336203425e-17	CTRL
Micu2	2.17509875922462e-21	-238498323218991	0.013	0.09	7.0223063441567e-17	CTRL
Aldh2	2.19991101677739e-21	-835079485146967	0	0.064	7.1024127176658e-17	CTRL
Ccdc88a	2.27731500775174e-21	-101996608924703	0.103	0.221	7.35231150252649e-17	CTRL
Cdc14a	2.33536841777466e-21	-254865840181652	0.022	0.104	7.5397369367855e-17	CTRL
Usp40	2.38123126487314e-21	-302938149916748	0.012	0.087	7.68780513864294e-17	CTRL
Ubxn7	2.40059166904307e-21	-72657402643506	0.143	0.272	7.75031020350555e-17	CTRL
Mef2a	2.43449960361128e-21	-78172806143785	0.2	0.339	7.85978197025901e-17	CTRL
Ugcg	2.45232026024758e-21	-161962149520823	0.06	0.163	7.91731596020931e-17	CTRL
Srpr	2.51053942724947e-21	-935959894928559	0.092	0.21	8.10527654087491e-17	CTRL
Dbt	2.51916964939574e-21	-1890198166709	0.033	0.122	8.13313921307415e-17	CTRL
Wdr43	2.56908328859536e-21	-117993685897506	0.08	0.19	8.29428539723011e-17	CTRL
Epb41	2.5889641151889e-21	-422264293168718	0.792	0.831	8.35847064588736e-17	CTRL
Nap1l5	2.59742218148807e-21	-825939584873603	0	0.064	8.38577751293423e-17	CTRL
Spata7	2.6541503955661e-21	-162671726551907	0.045	0.141	8.56892455208517e-17	CTRL
Luzp1	2.70031295328148e-21	-132519520553053	0.065	0.169	8.71796036966925e-17	CTRL
Tmx3	2.71195896741394e-21	-134885048989161	0.051	0.149	8.75555952629592e-17	CTRL
Klhdc10	2.78153752352604e-21	-188122956813197	0.025	0.11	8.98019389470383e-17	CTRL
Otud7b	2.79716798590478e-21	-63351956605679	0.292	0.437	9.03065684249357e-17	CTRL
Usp36	2.88767736772511e-21	-163238273679755	0.035	0.126	9.32286638170053e-17	CTRL
Aff4	2.91529408773105e-21	-50830483708685	0.294	0.457	9.4120269622397e-17	CTRL
Gm16262	2.96065090771903e-21	11065112861417	0.169	0.081	9.5584614555709e-17	CTRL
Ccdc107	3.04750252068005e-21	731330832094509	0.549	0.459	9.83886188801556e-17	CTRL
Ranbp10	3.09109692419916e-21	-2509501007398	0.018	0.097	9.979606419777e-17	CTRL
Cpne3	3.1463230735515e-21	-108001309897833	0.078	0.189	1.0157904042961e-16	CTRL
Fgf2os	3.15327958796496e-21	-40530965373681	0.004	0.071	1.01803631497449e-16	CTRL
Zbtb11	3.39525046932327e-21	-164555810710082	0.048	0.144	1.09615661402102e-16	CTRL
Fto	3.4657981146227e-21	-121329175547133	0.081	0.191	1.11893292130594e-16	CTRL
Ttc39c	3.5117886529386e-21	-746456802875682	0.191	0.326	1.13378096660123e-16	CTRL
U2af2	3.52364462318493e-21	-743678097082869	0.152	0.287	1.13760866659525e-16	CTRL
Nsd3	3.57512409154507e-21	-809706605614922	0.142	0.273	1.15422881295533e-16	CTRL
Tceanc2	3.60851915029847e-21	-247013004044398	0.016	0.094	1.16501040767386e-16	CTRL
Cirbp	3.72113033515301e-21	497096042445976	0.755	0.68	1.20136692870415e-16	CTRL
Irs2	3.75361165526728e-21	-132520678819048	0.057	0.158	1.21185352290304e-16	CTRL
Supt16	3.94255194454926e-21	-672294112673408	0.25	0.397	1.27285289529773e-16	CTRL
Ermn	3.96798534128175e-21	-95897992562196	0.001	0.066	1.28106406743281e-16	CTRL
Rb1	4.0493265201633e-21	-148299708783627	0.054	0.152	1.30732506703472e-16	CTRL
Chd1	4.06410948471177e-21	-698858677715105	0.162	0.299	1.3120977471392e-16	CTRL
C2cd3	4.1535852334957e-21	-200157993916588	0.031	0.119	1.34098499263409e-16	CTRL
Actn1	4.20818756977812e-21	-129028213069695	0.066	0.171	1.35861335690286e-16	CTRL
Gna11	4.32038374643607e-21	-112257464872539	0.074	0.182	1.39483589253689e-16	CTRL
Prkca	4.45454127998559e-21	-798921551666507	0.158	0.289	1.43814865224335e-16	CTRL
Dync1li1	4.48872149490989e-21	-581278491556255	0.232	0.383	1.44918373463166e-16	CTRL
Samd4b	4.656640502429e-21	-984179542903744	0.062	0.167	1.5033963862092e-16	CTRL
Slc35a2	4.67809662161743e-21	-301762747168634	0.015	0.091	1.51032349428919e-16	CTRL
Edrf1	4.76002110993999e-21	-17318169492166	0.036	0.127	1.53677281534413e-16	CTRL
Slc6a13	4.91089913407653e-21	-915697584095631	0.001	0.064	1.58548378543661e-16	CTRL
Nasp	5.3558079538811e-21	-11735935593118	0.055	0.155	1.72912259791051e-16	CTRL
Pcm1	5.40737396830006e-21	-427281018424338	0.263	0.425	1.74577068566567e-16	CTRL
Cers2	5.44429183751112e-21	-208175991739198	0.019	0.1	1.75768961974047e-16	CTRL
Tor1aip1	5.47995547160779e-21	-989443177703551	0.1	0.217	1.76920362400858e-16	CTRL
Mboat7	5.63858924507089e-21	-170199028205895	0.03	0.118	1.82041853777114e-16	CTRL
1700029J07Rik	5.65063284338421e-21	-21094854274539	0.021	0.102	1.82430681348659e-16	CTRL
Ap1b1	5.65837595249204e-21	-673721021686019	0.228	0.368	1.82680667626205e-16	CTRL
Rpl22l1	5.79137882199183e-21	684610599873044	0.581	0.484	1.86974665268006e-16	CTRL
B930036N10Rik	5.99408119355425e-21	-430173761772059	0.004	0.07	1.93518911333899e-16	CTRL
Rhebl1	6.03286604553492e-21	-244911528393314	0.02	0.1	1.94771080280095e-16	CTRL
Cox8b	6.18615298403872e-21	-110503765478175	0.002	0.067	1.9971994908969e-16	CTRL
Tubb2a	6.4826889999254e-21	-589799764018225	0.003	0.068	2.09293614362591e-16	CTRL
Dicer1	6.78585296859727e-21	-928632333667376	0.142	0.268	2.19081263091163e-16	CTRL
Lrrc58	6.95188329358097e-21	-12757418710131	0.059	0.16	2.24441552133262e-16	CTRL
Abce1	7.12067995871624e-21	-108203609840082	0.068	0.175	2.29891152467154e-16	CTRL
Limch1	7.13233670679299e-21	-259315910116022	0.014	0.09	2.30267490578812e-16	CTRL
Rb1cc1	7.30633568951071e-21	-715351676768774	0.187	0.328	2.35885047735853e-16	CTRL
Klf11	7.55203353015097e-21	-581563717314036	0.001	0.064	2.43817402520924e-16	CTRL
Man1a	7.74482693344223e-21	-885648337066654	0.001	0.065	2.50041737546182e-16	CTRL
Zup1	7.8204671989739e-21	-240426441612952	0.025	0.108	2.52483783518872e-16	CTRL
Akap13	8.29481924256292e-21	-187864943357847	0.032	0.12	2.67798239246144e-16	CTRL
Bag1	8.37876742215001e-21	999851377697896	0.336	0.229	2.70508506224113e-16	CTRL
Huwe1	8.52699666676255e-21	-599579337393124	0.259	0.408	2.75294087386429e-16	CTRL
Gm8251	8.54381580183027e-21	-54517718896898	0.002	0.067	2.7583709316209e-16	CTRL
Firre	9.51594389264815e-21	-342481992402111	0.008	0.078	3.07222248574145e-16	CTRL
Prdm2	9.55966455368647e-21	-938844099560195	0.091	0.206	3.08633770115768e-16	CTRL
Abcg1	9.60066898276997e-21	-994879144426865	0.172	0.296	3.09957598108728e-16	CTRL
Noa1	9.64419723193042e-21	-122890281002405	0.062	0.165	3.11362907632874e-16	CTRL
Bcl7b	9.89483724143096e-21	-940435071296148	0.114	0.234	3.19454820339599e-16	CTRL
Nmt2	1.08404133395726e-20	-144124590874492	0.033	0.121	3.49982744668103e-16	CTRL
Poldip3	1.10862496813639e-20	-885597127074114	0.139	0.265	3.57919570962832e-16	CTRL
Mapk1	1.11802606581471e-20	-812679269989682	0.109	0.23	3.60954715348278e-16	CTRL
Odf2	1.19189141288481e-20	-200108798879805	0.024	0.105	3.84802142649862e-16	CTRL
Taf10	1.22664881566894e-20	938290360394596	0.348	0.242	3.96023570138717e-16	CTRL
Lig3	1.26257603230263e-20	-170279114625439	0.033	0.12	4.07622672028903e-16	CTRL
Hdac4	1.27343118379164e-20	-178592302366544	0.016	0.093	4.11127257687132e-16	CTRL
Pdia5	1.27958116040232e-20	-691131832231881	0.176	0.309	4.1311277763589e-16	CTRL
Etfdh	1.31262648587508e-20	-24864145497789	0.015	0.09	4.23781460964769e-16	CTRL
Gnaq	1.36171027406226e-20	-137298989392479	0.055	0.154	4.39628161981002e-16	CTRL
Sugp2	1.42101268503441e-20	-830524385421229	0.155	0.283	4.5877394536336e-16	CTRL
Dcaf17	1.43825409359516e-20	-120808855022841	0.071	0.177	4.64340334117197e-16	CTRL
Thbs4	1.50283061819829e-20	-991197537108725	0.001	0.064	4.85188865085319e-16	CTRL
Sf1	1.5108335297328e-20	-683789756613995	0.212	0.354	4.87772605074236e-16	CTRL
Hypk	1.5170863329629e-20	704438776812289	0.442	0.327	4.89791322597072e-16	CTRL
Kdm5d	1.55542532917484e-20	-330522477110686	0.005	0.072	5.02169067524098e-16	CTRL
Ppp1r13b	1.56158966747171e-20	-952382174328631	0.071	0.179	5.04159224143242e-16	CTRL
Fgd4	1.56914188553936e-20	-612372562916605	0.285	0.431	5.06597457746383e-16	CTRL
Tor1aip2	1.57976893723967e-20	-162138741265553	0.037	0.127	5.10028401387829e-16	CTRL
Cyld	1.69132503931862e-20	-138559600788637	0.057	0.155	5.46044288944016e-16	CTRL
Snrpg	1.74910162044786e-20	716920843962819	0.464	0.354	5.64697458161592e-16	CTRL
C87436	1.7734502027837e-20	-171801005561066	0.037	0.126	5.72558397968717e-16	CTRL
Gins2	1.79816696871899e-20	-113748046198607	0.075	0.181	5.80538205850926e-16	CTRL
Gpr157	1.83090610030962e-20	-492353338434807	0.003	0.067	5.9110803448496e-16	CTRL
Dapl1	1.84412823125979e-20	-908751591286721	0.007	0.074	5.95376799462222e-16	CTRL
Ctdspl2	1.96697839969567e-20	-888532585075791	0.128	0.25	6.35038976341746e-16	CTRL
Atat1	2.0076728829571e-20	-34102907437539	0.007	0.076	6.48177190262699e-16	CTRL
U2surp	2.06482073701748e-20	-539812555139153	0.322	0.479	6.66627374946093e-16	CTRL
Cpxm2	2.15316021827489e-20	-916510057451446	0.003	0.067	6.95147776470049e-16	CTRL
Slk	2.16506645050359e-20	-579006311252915	0.162	0.303	6.98991703545085e-16	CTRL
Sdhaf4	2.17502199894495e-20	115143652006535	0.296	0.193	7.02205852359377e-16	CTRL
Ndrg3	2.19346013451238e-20	49421146889651	0.671	0.57	7.0815860442732e-16	CTRL
Twf1	2.22679976755086e-20	-10397293224703	0.079	0.188	7.18922304953795e-16	CTRL
Kdm3a	2.2968606459201e-20	-191569897617879	0.022	0.101	7.41541459535304e-16	CTRL
Col8a2	2.30327826895568e-20	-923251716499499	0.004	0.068	7.4361338913234e-16	CTRL
Ppfia1	2.32617567263725e-20	-118177786070375	0.055	0.154	7.51005815910937e-16	CTRL
Suco	2.3505046674118e-20	-125674541501744	0.083	0.191	7.58860431873901e-16	CTRL
Ankrd28	2.46344275730481e-20	-226054835399522	0.023	0.103	7.95322494195858e-16	CTRL
Plxnb1	2.49409721311344e-20	-162155139896388	0.048	0.142	8.05219285253674e-16	CTRL
Rnf31	2.50058337754404e-20	-246990657822365	0.011	0.083	8.07313343440093e-16	CTRL
Kpna1	2.64221048478527e-20	-874793476894678	0.146	0.273	8.53037655012924e-16	CTRL
Sbno2	2.74336227493672e-20	-380180730982429	0.004	0.07	8.85694510463321e-16	CTRL
Unc45a	2.87718104120744e-20	-140960846285866	0.059	0.158	9.28897899153821e-16	CTRL
Cwc25	2.89056193598261e-20	-108453333608643	0.092	0.204	9.33217921031985e-16	CTRL
Zswim6	2.90225734793498e-20	-109593812927016	0.077	0.183	9.36993784780807e-16	CTRL
Sos1	2.92453059317249e-20	-156480542134445	0.04	0.13	9.44184702005738e-16	CTRL
Tspo	2.92981682649335e-20	-863042933865521	0.001	0.063	9.4589136243338e-16	CTRL
Shoc2	2.98954664540713e-20	-683530484140781	0.216	0.358	9.65175134469692e-16	CTRL
Pex3	3.05474953589245e-20	-117333383389604	0.068	0.171	9.86225887662877e-16	CTRL
Rnf44	3.07708604518008e-20	-1407643253326	0.045	0.137	9.93437229686388e-16	CTRL
Zrsr2	3.38398127049505e-20	-738303112320229	0.107	0.226	1.09251835317933e-15	CTRL
Snx17	3.40265491118811e-20	-140589395484648	0.042	0.133	1.09854713807708e-15	CTRL
Poc1b	3.52063321380568e-20	-164150593576525	0.038	0.127	1.13663643307716e-15	CTRL
Hivep1	3.78272347230798e-20	-155181818125238	0.025	0.107	1.22125227303463e-15	CTRL
Snap91	3.79756021274387e-20	-697395895043947	0.259	0.395	1.22604231468436e-15	CTRL
Ric3	3.8460922118735e-20	-901575180458344	0.135	0.256	1.24171087060336e-15	CTRL
Btaf1	3.88196327153591e-20	-958145673642867	0.089	0.2	1.25329184221537e-15	CTRL
Klhl21	3.96341882349055e-20	-177793291836624	0.033	0.119	1.27958976716393e-15	CTRL
Senp7	3.9914851335921e-20	-995454953394357	0.071	0.174	1.28865097538021e-15	CTRL
Abraxas2	4.03990524781616e-20	-145866008888921	0.033	0.119	1.30428340925745e-15	CTRL
2810004N23Rik	4.08202076482793e-20	-108984428509868	0.056	0.154	1.3178804039247e-15	CTRL
Dok5	4.17057517656071e-20	-831501394615993	0.003	0.066	1.34647019575263e-15	CTRL
Sorl1	4.18361583620402e-20	-910063119475171	0.003	0.066	1.35068037271847e-15	CTRL
Abcg4	4.20293694176294e-20	-129091168723245	0.089	0.196	1.35691819164817e-15	CTRL
Kmt5c	4.29056792024283e-20	-133444671266289	0.047	0.141	1.3852098530504e-15	CTRL
Kin	4.3012163169618e-20	-104099829746103	0.074	0.181	1.38864768793112e-15	CTRL
Tmem218	4.3513152847822e-20	119446714093211	0.251	0.152	1.40482213969193e-15	CTRL
Car12	4.48189197539332e-20	-937814431954643	0.006	0.071	1.44697882425573e-15	CTRL
Cdc40	4.50435214461597e-20	-128539506768815	0.058	0.157	1.45423008988926e-15	CTRL
Map3k4	4.52312945321287e-20	-100907678552954	0.088	0.198	1.46029234396978e-15	CTRL
Parm1	4.55727632078252e-20	-863015921631684	0.002	0.064	1.47131666016464e-15	CTRL
Fermt2	4.56931789291878e-20	-106189064032656	0.051	0.149	1.47520428172883e-15	CTRL
Chp1	4.59218417458088e-20	-117413823194417	0.097	0.208	1.48258666076344e-15	CTRL
Soat1	4.82696089549836e-20	-244760077984861	0.026	0.106	1.55838432511165e-15	CTRL
Usp53	4.86305778249159e-20	-174993167722958	0.033	0.118	1.57003820507741e-15	CTRL
Wwp1	4.9502079054907e-20	-797017748766266	0.118	0.24	1.59817462228767e-15	CTRL
Gapvd1	5.04585151842541e-20	-727585856788174	0.152	0.282	1.62905316272364e-15	CTRL
Fam53c	5.19332411148812e-20	-105827649625527	0.075	0.182	1.67666468939394e-15	CTRL
Arhgef1	5.33547239662657e-20	-329760460068024	0.012	0.082	1.72255726325089e-15	CTRL
Zswim8	5.40784432876742e-20	-126272850025013	0.059	0.157	1.74592254154256e-15	CTRL
Rnf123	5.44048902471632e-20	888270502216075	0.341	0.23	1.75646188162966e-15	CTRL
Fyttd1	5.63667057292286e-20	-674537230560803	0.151	0.281	1.81979909446815e-15	CTRL
D5Ertd579e	5.66246583394081e-20	-783742822676024	0.147	0.273	1.82812709448779e-15	CTRL
Insr	5.88232488257054e-20	-124969723615113	0.065	0.165	1.8991085883379e-15	CTRL
Zfyve16	6.24552626400211e-20	-173172560632586	0.024	0.104	2.01636815433308e-15	CTRL
Asph	6.26569197223853e-20	-196625215641911	0.022	0.101	2.02287865323721e-15	CTRL
Slc22a8	6.3171648631659e-20	-886275468565654	0.002	0.064	2.03949667607311e-15	CTRL
Alms1	6.32303980951902e-20	-168159054988078	0.043	0.133	2.04139340250322e-15	CTRL
Hook2	6.42513161561827e-20	-315759978528806	0.013	0.085	2.07435374210236e-15	CTRL
Katnbl1	6.58596014525625e-20	-137371702917924	0.065	0.164	2.12627723289598e-15	CTRL
Abca3	6.71696709217798e-20	-160536549377735	0.045	0.135	2.16857282570966e-15	CTRL
Cdh3	6.72764643218709e-20	-91298332572187	0.001	0.062	2.1720206506316e-15	CTRL
Zdhhc2	6.75473677114976e-20	-597029046235964	0.402	0.535	2.1807667665657e-15	CTRL
2700097O09Rik	6.83437373693922e-20	-227840504317006	0.019	0.094	2.20647756097083e-15	CTRL
Tjp1	6.95222415513284e-20	-109696674848397	0.077	0.182	2.24452556848464e-15	CTRL
Fbxo33	7.20608521628717e-20	-117491070979312	0.054	0.15	2.32648461207831e-15	CTRL
S100a16	7.29712934144827e-20	-643004710158507	0.003	0.065	2.35587820788657e-15	CTRL
Gm7616	7.43743107179353e-20	265632659217385	0.043	0.008	2.40117462152854e-15	CTRL
Cep43	7.52032393168261e-20	-172713283799848	0.044	0.133	2.42793658134373e-15	CTRL
Cyrib	7.55204868941209e-20	-161391288459133	0.045	0.135	2.43817891937669e-15	CTRL
6030458C11Rik	7.66404537455404e-20	-148889652369628	0.048	0.14	2.47433704917477e-15	CTRL
A930041C12Rik	7.82465511963963e-20	105177362912485	0.219	0.123	2.52618990537565e-15	CTRL
Fkbp8	7.9722205878665e-20	913321509083861	0.375	0.273	2.5738314167927e-15	CTRL
Ak3	7.99426529366433e-20	-164088295903728	0.039	0.127	2.58094855005953e-15	CTRL
Cep57	8.04237856885571e-20	-10739661942599	0.062	0.163	2.59648192095507e-15	CTRL
Ubp1	8.09199102807805e-20	-128546786446485	0.059	0.156	2.612499303415e-15	CTRL
Fmc1	8.11938238230858e-20	104740519737828	0.297	0.194	2.62134260212833e-15	CTRL
Ssh1	8.25223045830052e-20	-144944194668175	0.05	0.143	2.66423260346232e-15	CTRL
Csad	8.41164226626833e-20	-258478320766627	0.019	0.094	2.71569870566473e-15	CTRL
Dnm3	8.43954095230835e-20	-750470579724501	0.213	0.348	2.72470579645275e-15	CTRL
Cebpb	8.49764928844072e-20	-735426430919465	0.001	0.06	2.74346607277309e-15	CTRL
Lpin1	8.60497561340307e-20	-130704869667923	0.059	0.156	2.77811637678718e-15	CTRL
Psma7	8.71135826799991e-20	778154378760557	0.531	0.442	2.81246201682377e-15	CTRL
Pde6b	9.2848482669838e-20	253431130010941	0.996	0.922	2.99761326299572e-15	CTRL
Epn2	9.32057333632318e-20	-918962342247149	0.086	0.194	3.00914710163194e-15	CTRL
Grtp1	9.62602687577404e-20	619024759466827	0.595	0.5	3.10776277684365e-15	CTRL
Numa1	1.01695757594122e-19	-145456403493694	0.06	0.157	3.28324753392624e-15	CTRL
Stxbp5	1.03300431938509e-19	-131791351133409	0.075	0.177	3.33505444513475e-15	CTRL
Phactr1	1.08963606870432e-19	-94730153801748	0.119	0.235	3.5178900478119e-15	CTRL
Fndc3b	1.09198864985545e-19	-222728257990906	0.019	0.095	3.52548535605831e-15	CTRL
Gm12802	1.09311241623166e-19	-384778066360594	0.005	0.069	3.52911343580393e-15	CTRL
Polr3e	1.09849836754863e-19	-215032954190933	0.019	0.095	3.54650197963075e-15	CTRL
Rasa1	1.10167692654215e-19	-134527749807995	0.063	0.162	3.55676395734132e-15	CTRL
Rmdn1	1.10291642148736e-19	-182588436241984	0.028	0.11	3.56076566677194e-15	CTRL
Cic	1.10296962116303e-19	-103738505799012	0.083	0.19	3.56093742192485e-15	CTRL
Fchsd2	1.10712689573784e-19	-252515093250636	0.012	0.082	3.5743591828896e-15	CTRL
Itpr1	1.11854795138375e-19	-187161725527143	0.025	0.105	3.61123206104245e-15	CTRL
Uhmk1	1.16200366515731e-19	-607303103331697	0.35	0.495	3.75152883296038e-15	CTRL
Atp5d	1.16341753833488e-19	677486402005756	0.541	0.451	3.75609352251416e-15	CTRL
Ramp2	1.16877512779724e-19	-871645062616957	0	0.058	3.77339050009338e-15	CTRL
Dhx36	1.1896092686989e-19	-514724153749123	0.265	0.412	3.8406535239944e-15	CTRL
Rtraf	1.19583991918694e-19	882698257184391	0.438	0.34	3.86076917909505e-15	CTRL
Sh3gl1	1.21118973649913e-19	-164074229447589	0.04	0.128	3.91032606428746e-15	CTRL
Scaf8	1.21230823932304e-19	-959139552089475	0.106	0.221	3.91393715065442e-15	CTRL
Lmbrd2	1.21243365455337e-19	-115870160020144	0.044	0.135	3.91434205372556e-15	CTRL
P4ha1	1.21710523062056e-19	-121037990520322	0.054	0.15	3.92942423705849e-15	CTRL
Gm45509	1.22241227532899e-19	-613561066686708	0.001	0.06	3.94655803089964e-15	CTRL
Cdk17	1.22388919135088e-19	-28315374340979	0.012	0.082	3.95132625427631e-15	CTRL
Ptpn23	1.23244125791019e-19	-208009249287714	0.019	0.095	3.97893660116304e-15	CTRL
Snx32	1.26814864665023e-19	-365782471173172	0.01	0.078	4.09421790571027e-15	CTRL
Eml1	1.29867269221654e-19	-910093569858734	0.109	0.224	4.1927647868211e-15	CTRL
4930509H03Rik	1.35303646238408e-19	-803445511854159	0.001	0.06	4.36827821880699e-15	CTRL
Vamp3	1.35580985096484e-19	-161111358950901	0.033	0.118	4.37723210383999e-15	CTRL
Klhl12	1.38223359593833e-19	-141113338179725	0.047	0.138	4.46254116448689e-15	CTRL
Mob1b	1.48157117719151e-19	-113036395283561	0.088	0.195	4.78325254556278e-15	CTRL
Cabin1	1.48336359225625e-19	-124356435193805	0.074	0.175	4.78903935759929e-15	CTRL
Exoc4	1.49021791545022e-19	-169834955311755	0.036	0.122	4.81116854003104e-15	CTRL
Smc5	1.49033258963828e-19	-980388740703547	0.088	0.198	4.81153876564718e-15	CTRL
[truncated: 7,641 more rows]

## Sheet: rods_c2 
gene	p_val	avg_log2FC	pct.1	pct.2	p_val_adj	experimental group
Gm12629	4.29619860020591e-26	68031376005622	0.019	0	1.38702771807648e-21	CTRL
Azgp1	4.29619860020591e-26	888813423885539	0.019	0	1.38702771807648e-21	CTRL
Trappc3l	4.29619860020591e-26	816687236049044	0.019	0	1.38702771807648e-21	CTRL
A730018C14Rik	4.29619860020591e-26	883989535360045	0.019	0	1.38702771807648e-21	CTRL
3425401B19Rik	4.29619860020591e-26	941068278037087	0.019	0	1.38702771807648e-21	CTRL
Gm42524	1.30063776869636e-13	741514346562696	0.019	0	4.19910903623619e-09	CTRL
1700012C14Rik	1.30063776869636e-13	816011143083596	0.019	0	4.19910903623619e-09	CTRL
Gm12860	1.32610910351126e-13	631977831768129	0.019	0	4.28134324068612e-09	CTRL
Tuba3b	1.32610910351126e-13	6157208496866	0.019	0	4.28134324068612e-09	CTRL
Gm44732	1.32610910351126e-13	678793275067009	0.019	0	4.28134324068612e-09	CTRL
Slc29a4	3.65867899442727e-13	422247960899236	0.038	0.001	1.18120451335085e-08	CTRL
Rcvrn	1.25719601879815e-12	859649860340685	1	0.915	4.05885734668983e-08	CTRL
Rho	2.44813328885232e-12	752163739637558	1	0.985	7.9037983230597e-08	CTRL
Rps23	2.74144021295497e-12	895884046629914	1	0.883	8.85073972752513e-08	CTRL
Pde6g	1.08873816794444e-11	81253685834883	1	0.947	3.51499117520864e-07	CTRL
Smim40	1.05927981891402e-10	110324066034171	0.942	0.686	3.41988489536393e-06	CTRL
2900060N12Rik	1.07935654560276e-10	52298601079856	0.038	0.001	3.48470260747851e-06	CTRL
Rom1	2.03099527209293e-10	695593572391129	1	0.967	6.55706823595204e-06	CTRL
Cnga1	2.58365066346135e-10	721470310358382	1	0.906	8.34131616698498e-06	CTRL
H3f3b	4.15849274696916e-10	679599334819384	1	0.945	1.34256938335899e-05	CTRL
Guca1a	7.70482653295622e-10	640593361797692	1	0.928	2.48750324616492e-05	CTRL
Ubb	1.30686767094769e-09	684237927488597	1	0.946	4.21922227565462e-05	CTRL
Rpl9	1.48755749205802e-09	102352729722777	0.827	0.427	4.80257936310933e-05	CTRL
Zfp980	2.07428502395295e-09	577686229772197	0.019	0	6.6968291998321e-05	CTRL
Mip	2.07428502395295e-09	626556847910111	0.019	0	6.6968291998321e-05	CTRL
Avp	2.10126775766135e-09	469628272014487	0.019	0	6.78394295560965e-05	CTRL
C230072F16Rik	2.10126775766135e-09	563560703007431	0.019	0	6.78394295560965e-05	CTRL
Gapdh	2.83397758060614e-09	718742235082226	1	0.895	9.14949661898693e-05	CTRL
Prph2	3.31093849545822e-09	548858215764599	1	0.955	0.000106893649325869	CTRL
Cox6a1	4.35978534286284e-09	877485858200658	0.942	0.714	0.000140755669794327	CTRL
Gnb1	5.75330047425708e-09	646313195752879	1	0.982	0.00018574530581139	CTRL
Tma7	6.3112574667905e-09	652565608618331	1	0.982	0.000203758947315331	CTRL
Pde6a	9.75554359538966e-09	679425799088854	0.981	0.904	0.000314957724977155	CTRL
Chchd2	1.09313063036079e-08	820042153257312	0.981	0.73	0.000352917224011983	CTRL
Rplp1	1.21779929658343e-08	689039002305813	1	0.897	0.00039316650290196	CTRL
Pcdhb6	1.24686647313571e-08	442089589195708	0.058	0.004	0.000402550840851863	CTRL
Rpl10a	1.44633220917404e-08	930935712385721	0.962	0.833	0.000466948353731839	CTRL
Cox5b	1.44678238146674e-08	87809133179648	0.923	0.605	0.000467093691856536	CTRL
Rplp2	1.53282358220749e-08	805075642302413	0.923	0.73	0.000494872093515687	CTRL
Cox6c	1.64866782992693e-08	823834289320188	0.981	0.783	0.000532272408891908	CTRL
Fam3c	1.70963992879575e-08	84009476205596	1	0.728	0.000551957251011707	CTRL
Rps11	2.62534859793829e-08	766775248406923	0.981	0.75	0.000847593794844377	CTRL
mt-Co2	3.22703109470766e-08	79638626690792	1	0.855	0.00104184698892637	CTRL
Pdc	3.38307322601872e-08	606340697901425	1	0.956	0.00109222519102014	CTRL
Atp5e	3.55483084329614e-08	911281090735383	0.904	0.651	0.00114767713775816	CTRL
Gngt1	6.02100883507014e-08	637309415523	1	0.977	0.00194388270240239	CTRL
Arl3	6.485379755526e-08	739655408611941	0.981	0.761	0.00209380485407157	CTRL
Nr2e3	7.48221307325545e-08	657201567546143	0.962	0.796	0.00241563249070052	CTRL
Reep6	8.42734855498915e-08	823004149778777	0.923	0.781	0.00272076948097825	CTRL
Ndufa4	8.85916152433662e-08	687002217963984	1	0.852	0.00286018029813208	CTRL
Rs1	8.90146831585313e-08	743641971283614	1	0.884	0.00287383904577318	CTRL
Sdk1	9.35295697762796e-08	152204907048105	0.038	0.002	0.00301960216022719	CTRL
Rps15	9.92344779215898e-08	632509833101321	1	0.852	0.00320378511969853	CTRL
Gnat1	1.88398103961511e-07	611010702365836	1	0.966	0.00608243278639739	CTRL
Snrnp70	1.89442330087115e-07	-339680756226264	0.135	0.479	0.00611614562686249	CTRL
Cox4i1	1.96708646166819e-07	763786024540698	0.923	0.719	0.00635073864149574	CTRL
Nrl	2.11007225866379e-07	571636966264578	1	0.916	0.00681236828709604	CTRL
Scg5	2.18050976734771e-07	112268406007091	0.808	0.555	0.00703977578388209	CTRL
Neurod1	2.63222064790235e-07	-160192765870083	0.788	0.823	0.00849812436175274	CTRL
4930405H06Rik	2.6756760930568e-07	625254151692029	0.019	0.001	0.00863842026643388	CTRL
Nlrp12	2.6756760930568e-07	583067986727069	0.019	0.001	0.00863842026643388	CTRL
Emid1	2.6756760930568e-07	635703866232232	0.019	0.001	0.00863842026643388	CTRL
Gm12315	2.70174194821202e-07	555738934892215	0.019	0.001	0.00872257387980252	CTRL
Xkr4	2.72805297425164e-07	526419516395499	0.019	0.001	0.00880751902737143	CTRL
Mybphl	2.72805297425164e-07	507287339721701	0.019	0.001	0.00880751902737143	CTRL
Gm30934	2.76914655651829e-07	35655088848223	0.038	0.002	0.00894018965771931	CTRL
Ybx1	2.87279563827648e-07	701107480551153	0.981	0.821	0.00927482071817563	CTRL
Rpl37a	3.0092419462116e-07	629287206565138	0.981	0.8	0.00971533762334414	CTRL
Fscn2	3.38039616734315e-07	793172559933052	0.827	0.473	0.0109136090262673	CTRL
Rsrp1	3.93846417142243e-07	-189883280408936	0.442	0.694	0.0127153315774373	CTRL
Uqcrb	4.24200075218318e-07	109435856296391	0.846	0.634	0.0136952994284234	CTRL
Eif3h	6.85786300111332e-07	114790640776725	0.673	0.415	0.0221406106990944	CTRL
Rps12	7.61816874934414e-07	78717853000546	0.962	0.778	0.0245952578072576	CTRL
Prdx2	7.62164208068287e-07	100180453096135	0.808	0.524	0.0246064714574847	CTRL
Rps24	8.06848264313725e-07	601361996767905	0.962	0.885	0.0260490962133686	CTRL
Rpl17	8.34553036832882e-07	623462374929295	0.962	0.752	0.0269435447941496	CTRL
mt-Co3	8.53743170826865e-07	635829890142212	1	0.883	0.0275630982701453	CTRL
Cox6b1	1.04583081586359e-06	846813682796836	0.865	0.594	0.0337646478901559	CTRL
Rpl13a	1.05186731933263e-06	778400791156636	0.962	0.813	0.033959536404654	CTRL
Rpsa	1.11860100970564e-06	671098839436075	0.962	0.783	0.0361140335983467	CTRL
Uba52	1.12966931202946e-06	838201109953991	0.75	0.439	0.0364713737388712	CTRL
Ndufb9	1.16249540378934e-06	875082392160745	0.846	0.6	0.037531164111339	CTRL
Junb	1.2507344922847e-06	-46036930539034	0.058	0.38	0.0403799630834115	CTRL
Atp5l	1.39296631359942e-06	736639400500272	0.923	0.724	0.0449719174345573	CTRL
Rps25	1.54529655000495e-06	599156408739827	1	0.799	0.0498898991169097	CTRL
Tpt1	1.64492225589654e-06	522583217668774	1	0.915	0.0531063150316199	CTRL
Rps8	1.68371752905206e-06	542619842645572	0.962	0.9	0.0543588204254458	CTRL
Atp5h	1.76981986898359e-06	765677018906309	0.904	0.63	0.0571386344701351	CTRL
Clk1	1.92412015380799e-06	-392608028726391	0.058	0.376	0.0621202191656911	CTRL
H3f3a	2.09302592689065e-06	554121131205451	1	0.939	0.0675733420496648	CTRL
Rps7	2.11923489542812e-06	626561589378952	0.942	0.811	0.068419498598897	CTRL
Gstp1	2.21698033297601e-06	118514136714632	0.5	0.228	0.0715752100501304	CTRL
Rpl38	2.32070162877628e-06	581084350183791	1	0.79	0.0749238520850422	CTRL
Prcd	2.41714235511558e-06	5782396516312	0.942	0.836	0.0780374409349064	CTRL
Cspp1	2.63897328242212e-06	-336594117490137	0.058	0.377	0.0851992524229982	CTRL
Fau	2.7085956719986e-06	565417986667862	1	0.831	0.0874470112704746	CTRL
Gm15706	2.80532436557955e-06	980716711405231	0.769	0.495	0.0905698971427356	CTRL
Rps28	2.95300007048578e-06	611967390688002	0.942	0.777	0.0953376072756334	CTRL
Rps4x	3.47032232704478e-06	726629274373496	0.885	0.672	0.112039356328641	CTRL
Rpl27a	3.54249488907478e-06	561943249356896	0.962	0.813	0.114369447493779	CTRL
Gm47283	3.61297467533388e-06	-214952555449846	0.288	0.566	0.116644887393154	CTRL
Rps29	3.66302928075079e-06	494994395878105	1	0.89	0.118260900329039	CTRL
mt-Cytb	4.2097809721189e-06	565642638996152	1	0.859	0.135912778684859	CTRL
Rpl27	4.23995893700145e-06	612490293999854	0.923	0.728	0.136887074281092	CTRL
Vtn	4.27898956813069e-06	582948848248097	0.962	0.807	0.138147178207099	CTRL
Baiap3	5.17870277944441e-06	452566505549282	0.019	0.001	0.167194419234363	CTRL
Olfr1062	5.25956702476489e-06	356633384421833	0.019	0.001	0.169805121394535	CTRL
Gm10399	5.25956702476489e-06	429280645021858	0.019	0.001	0.169805121394535	CTRL
Ano1	5.25956702476489e-06	336680521251915	0.019	0.001	0.169805121394535	CTRL
4933416I08Rik	5.25956702476489e-06	456843931864228	0.019	0.001	0.169805121394535	CTRL
Ndufa5	5.55990530532443e-06	91107852588995	0.808	0.506	0.179501542782399	CTRL
Mir124a-1hg	5.5834021169996e-06	-980075296809204	0.231	0.484	0.180260137347332	CTRL
Elovl4	5.62633169971631e-06	570574862933545	0.981	0.83	0.181646118925341	CTRL
mt-Co1	5.93242368353852e-06	572483563054509	1	0.855	0.191528298623041	CTRL
Rpl23a	6.34316016149905e-06	595399817970921	0.923	0.718	0.204788925813997	CTRL
Rps21	6.52817446580092e-06	619290065570108	0.962	0.814	0.210762112628383	CTRL
Pnisr	6.9624404220963e-06	-262676285348044	0.192	0.468	0.224782389027379	CTRL
Anp32e	7.16447824080995e-06	605025370361279	0.962	0.855	0.231305180004549	CTRL
Nktr	7.39209581148908e-06	-277651513020693	0.135	0.429	0.238653813273925	CTRL
Qk	7.78091094217404e-06	-621068798460457	0	0.286	0.251206709768089	CTRL
Pkm	8.37836321879562e-06	531651804754761	0.981	0.895	0.270495456518816	CTRL
Rps20	8.39023341420831e-06	596555452323699	0.962	0.773	0.270878685777715	CTRL
Snrnp200	8.63352382013552e-06	121494396524473	0.558	0.304	0.278733316533075	CTRL
Tecr	1.03297775981224e-05	936046469059258	0.712	0.457	0.333496869755382	CTRL
Pfdn5	1.05123730217983e-05	7552863541383	0.885	0.648	0.339391963008757	CTRL
Rpl14	1.08672576948935e-05	592713986586998	0.942	0.708	0.350849414679638	CTRL
Rps27a	1.12537144138087e-05	59346454677059	0.962	0.823	0.363326169849813	CTRL
Cox17	1.13599231858053e-05	787049909014883	0.712	0.406	0.366755120053725	CTRL
Rack1	1.21407399040402e-05	819228643743791	0.865	0.71	0.391963787801937	CTRL
Nedd8	1.2305189828282e-05	804202908240985	0.692	0.434	0.397273053606085	CTRL
Sbk1	1.23296833373707e-05	164759391083822	0.231	0.072	0.398063826547013	CTRL
Eno1	1.35355561783452e-05	792415342825953	0.865	0.684	0.436995431217876	CTRL
Hmgn2	1.35506704194524e-05	790889776125815	0.731	0.508	0.43748339449202	CTRL
Gm47398	1.36079888450633e-05	369609439998587	0.038	0.003	0.439333919862867	CTRL
Romo1	1.37878877643455e-05	891078065379733	0.673	0.411	0.445141956471895	CTRL
Rps17	1.42200032536177e-05	544136910793376	1	0.81	0.459092805043047	CTRL
Fth1	1.42763696825565e-05	41874563614453	1	0.856	0.460912595201338	CTRL
Camsap1	1.50412389234683e-05	-192998406766835	0.231	0.51	0.485606398644173	CTRL
Rpl7	1.61745639908508e-05	524470691583206	0.942	0.773	0.522195798444618	CTRL
Wnk3	1.62197791990727e-05	263570502773409	0.096	0.017	0.523655571442061	CTRL
Cops9	1.65755392562778e-05	94083679858814	0.731	0.496	0.535141284888929	CTRL
Rpl19	1.70708025063192e-05	647525557890564	0.962	0.795	0.551130858916517	CTRL
Eif3k	1.8011432676625e-05	111378608281055	0.558	0.291	0.581499103964838	CTRL
mt-Atp6	1.81595219644096e-05	554498244744662	0.981	0.887	0.586280166620963	CTRL
Rpl8	1.83417359870682e-05	594488015742171	0.962	0.822	0.592162946342496	CTRL
Fis1	2.05505892253669e-05	90278631109277	0.635	0.398	0.663475773140971	CTRL
Atp5mpl	2.22119778510396e-05	699489879974969	0.904	0.65	0.717113704920814	CTRL
Uqcr11	2.24634808638324e-05	825393525644064	0.731	0.453	0.72523347968883	CTRL
H2bc4	2.3257594707459e-05	102953241662233	0.75	0.566	0.750871445130314	CTRL
Rps6	2.35006543947094e-05	591099522277228	0.942	0.753	0.758718627133192	CTRL
Chga	2.78697139509527e-05	123005287935902	0.365	0.154	0.899773714906508	CTRL
Rps18-ps6	2.87949389048167e-05	120026073672513	0.462	0.226	0.929644602542008	CTRL
Rpl13	2.99009011862165e-05	556698260307683	0.942	0.825	0.965350594797	CTRL
Dusp11	2.99805851373384e-05	-323194818516576	0.038	0.311	0.967923191158969	CTRL
Cpe	3.15149028576188e-05	561703421793281	0.962	0.789	1	CTRL
Ndufa13	3.46452373921733e-05	996535867917179	0.731	0.483	1	CTRL
Chchd10	3.65339131312553e-05	595719776798759	0.942	0.763	1	CTRL
Epc1	3.67233962573134e-05	-294244415697122	0.058	0.329	1	CTRL
Gm50164	3.743249664963e-05	471731671726376	0.019	0.001	1	CTRL
Kcnma1	3.82616381512561e-05	-230738917416203	0.058	0.007	1	CTRL
Slc4a7	4.20941021092548e-05	-146501469123193	0.365	0.615	1	CTRL
Slc25a5	4.21209685354293e-05	591814664202681	0.962	0.761	1	CTRL
Rps16	4.24805096110732e-05	634140305028726	0.885	0.766	1	CTRL
Commd1	4.38235721288197e-05	105694448993785	0.635	0.418	1	CTRL
Ndufb11	4.52068506116212e-05	703282500165069	0.846	0.621	1	CTRL
Rpl28	4.55215359779314e-05	502509885723953	0.962	0.771	1	CTRL
Smdt1	4.6185045485488e-05	723488642729441	0.769	0.505	1	CTRL
Mcm2	4.77427027236543e-05	271333029615411	0.077	0.013	1	CTRL
Wbp2	4.84984310644236e-05	115540272931597	0.519	0.274	1	CTRL
Med30	5.15038574630752e-05	146743013151828	0.288	0.113	1	CTRL
ENSMUSG00000115801	5.16160367573546e-05	-282769133162573	0.154	0.404	1	CTRL
Rpl30	5.18848677752421e-05	661985722923224	0.904	0.665	1	CTRL
Rpl26	5.2544288212374e-05	633757621632234	0.923	0.759	1	CTRL
Ddx17	5.37384786449355e-05	-129821168537075	0.231	0.508	1	CTRL
Rpgrip1	5.43220831047502e-05	-202039236301539	0.596	0.692	1	CTRL
Cdc37l1	5.45135110402151e-05	-209274389608985	0.077	0.35	1	CTRL
Ndufa7	5.6516756760166e-05	836159382977688	0.808	0.557	1	CTRL
Pcdh15	5.85394618880373e-05	-319773964628962	0.096	0.345	1	CTRL
Ndufa1	5.9588586653867e-05	698985820698524	0.731	0.464	1	CTRL
Cox7c	6.03403974378783e-05	848803873458889	0.808	0.631	1	CTRL
Cpne7	6.10122965936709e-05	404495786053768	0.038	0.004	1	CTRL
Marchf7	6.54408846193225e-05	-261060981211501	0.038	0.3	1	CTRL
Rab3a	6.70089366312832e-05	107525571324167	0.519	0.287	1	CTRL
Cabp5	6.78305113574966e-05	-553546588731072	0.038	0.004	1	CTRL
Cacna2d3	6.78305113574966e-05	-130970783344734	0.038	0.004	1	CTRL
Tmem108	6.85529890941923e-05	-297031632346643	0.154	0.389	1	CTRL
Actb	7.34731546356112e-05	429750019194558	0.923	0.685	1	CTRL
Ndufb8	7.68625138063256e-05	520896421767969	0.846	0.612	1	CTRL
Zfp385a	8.02640523499898e-05	565024132458729	0.942	0.737	1	CTRL
Sncb	8.24597253423714e-05	898911167100128	0.615	0.353	1	CTRL
Hsp90b1	8.54344740125509e-05	586339851803758	0.942	0.727	1	CTRL
Mpc2	8.55550409582493e-05	104227371520811	0.596	0.397	1	CTRL
Heg1	8.92350857426261e-05	-207519055196973	0.115	0.385	1	CTRL
Gm15818	9.4928161499536e-05	405831227983134	0.038	0.004	1	CTRL
Ccnl1	0.000100704472796828	-255803853073885	0.192	0.42	1	CTRL
Srsf2	0.000100969140721779	-190405911332883	0.25	0.481	1	CTRL
Ptma	0.000101096879384878	607462971261399	0.904	0.779	1	CTRL
Rpl35	0.00010148601964798	651895392989174	0.769	0.55	1	CTRL
Nfat5	0.000101598234690212	-377539171706134	0.038	0.277	1	CTRL
Calm1	0.000104112802870077	783826403341671	0.846	0.661	1	CTRL
Tmem258	0.000108708222426221	108716472436527	0.5	0.287	1	CTRL
Tle4	0.000109603648595664	-211343376064876	0.192	0.439	1	CTRL
Fam162a	0.000110640850614502	169463795644281	0.327	0.152	1	CTRL
Mrpl34	0.00011304390186989	147523239165847	0.462	0.266	1	CTRL
Rtbdn	0.000116723949614422	481832814666226	0.981	0.869	1	CTRL
Aph1b	0.000120516370784865	20847782504407	0.115	0.027	1	CTRL
Rpl39	0.000120831751120312	570625465070345	0.962	0.76	1	CTRL
Marchf1	0.000130211870460489	-129979069981496	0.269	0.533	1	CTRL
Rps10	0.000130788672544074	651787384565869	0.904	0.742	1	CTRL
Ank2	0.000133393912015351	-11772216380287	0.442	0.667	1	CTRL
Selenok	0.000139410588352281	701727381521752	0.788	0.558	1	CTRL
Mat2a	0.000145309759338955	-16781177206194	0.288	0.518	1	CTRL
mt-Nd1	0.0001458483237637	577945355999088	0.942	0.773	1	CTRL
Pcsk1n	0.000148813265684168	79049028859577	0.731	0.509	1	CTRL
Atp1a3	0.000149552125774524	493388344721346	0.942	0.838	1	CTRL
Jun	0.000150954804564163	-341895650668144	0.077	0.319	1	CTRL
Gm4793	0.000153748312835364	539757229865099	0.019	0.001	1	CTRL
Gm36584	0.000153748312835364	58776688441687	0.019	0.001	1	CTRL
Vstm2b	0.000155346658884736	-130662847341625	0.038	0.004	1	CTRL
Ccdc184	0.000155458978396356	484911104967209	0.019	0.001	1	CTRL
Cox8a	0.000156307024203755	447558179217655	0.942	0.793	1	CTRL
Rps18-ps5	0.00015808811353466	558798486384932	0.827	0.669	1	CTRL
Kcnmb2	0.000158934192658887	355450381338577	0.019	0.001	1	CTRL
Gm20594	0.000164725964687429	557589127521705	0.885	0.639	1	CTRL
Vps37a	0.000172084063324499	-123702194003474	0.346	0.577	1	CTRL
Rps14	0.000177753862920449	390718184736935	0.962	0.832	1	CTRL
Ccdc115	0.000179844860730459	102618452594602	0.404	0.204	1	CTRL
Rabac1	0.000184613353906103	784907373531117	0.712	0.515	1	CTRL
Mettl9	0.000188193504821394	130492678075809	0.404	0.217	1	CTRL
Mef2d	0.000189920397814776	-144837923501217	0.346	0.539	1	CTRL
Prpf39	0.000191150353142655	-313868638967323	0.058	0.289	1	CTRL
Ddx5	0.000191948558038092	-66503525235102	0.962	0.973	1	CTRL
0610009L18Rik	0.000192193798554593	344331781555617	0.058	0.009	1	CTRL
N4bp2l2	0.000192534643981255	-18588596601299	0.135	0.387	1	CTRL
Uqcrh	0.000199339298220647	486609418257092	0.942	0.708	1	CTRL
Itm2b	0.000203319543340926	800980081191398	0.75	0.58	1	CTRL
Frmd4b	0.000211659913621057	-207082621776412	0.212	0.432	1	CTRL
Tnpo1	0.000212772280760867	-10785129624742	0.538	0.699	1	CTRL
Psmc4	0.000233553059804182	113041837522131	0.442	0.24	1	CTRL
Poc1a	0.000235131752557577	881824353538458	0.385	0.181	1	CTRL
Rbm5	0.000257179646237645	-180541840982355	0.115	0.368	1	CTRL
Rps19	0.00025793726332142	520774883147671	0.885	0.659	1	CTRL
Mab21l1	0.000264742055392396	-247338121068179	0.096	0.325	1	CTRL
mt-Nd4	0.000270261967498498	438097060737977	0.981	0.796	1	CTRL
Rnf121	0.000278068903736008	-36858907998649	0.077	0.294	1	CTRL
Emsy	0.000280736366229837	-137953253310033	0.115	0.364	1	CTRL
Rplp0	0.000292393326708104	933454397250149	0.692	0.55	1	CTRL
Malat1	0.000294031837627089	-137416807758559	0.712	0.799	1	CTRL
Nkd1	0.000298803994555362	268478731451064	0.038	0.004	1	CTRL
Rps15a	0.000311599318286548	530291407012113	0.904	0.779	1	CTRL
Clk4	0.000312613170202206	-33987777689524	0.019	0.235	1	CTRL
Rpl4	0.000313676884394474	808907432587317	0.788	0.637	1	CTRL
Zfp207	0.000323499830974919	-191656414793946	0.115	0.359	1	CTRL
Atp5c1	0.000324634539385213	674887359009319	0.731	0.55	1	CTRL
Gpx4	0.000327298818366344	300154119029894	1	0.921	1	CTRL
Dnajc9	0.000327688414673178	138200029417504	0.346	0.165	1	CTRL
Gm16262	0.000330421904182105	143249612104856	0.25	0.1	1	CTRL
Cnot3	0.000361104495132188	-230865160760938	0.096	0.322	1	CTRL
Rps3a1	0.000361249308377001	527276616979564	0.865	0.727	1	CTRL
Ubl5	0.000367644836936259	53686783069165	0.885	0.687	1	CTRL
Ash1l	0.00038770800972922	-132162635253746	0.404	0.58	1	CTRL
Gm15513	0.000389413894670304	-31080831971899	0.038	0.254	1	CTRL
Brd2	0.000402329757231796	-126746781071873	0.212	0.469	1	CTRL
Ndufs6	0.000421533382848734	756791419485252	0.596	0.385	1	CTRL
Nenf	0.00042767191123713	111331785535506	0.385	0.197	1	CTRL
Atf7	0.000429475874023937	-315304268781215	0.038	0.25	1	CTRL
Myl6	0.000433475052555444	798187495320732	0.731	0.549	1	CTRL
Atp5a1	0.000435454151402635	592848772654738	0.827	0.66	1	CTRL
Gm27232	0.000453759742872395	488988501498793	0.019	0.001	1	CTRL
Lpin3	0.000455960099421603	467431062341493	0.019	0.001	1	CTRL
Bfsp1	0.000458170409455729	398399823503919	0.019	0.001	1	CTRL
Gm7457	0.0004603907143193	407527434497809	0.019	0.001	1	CTRL
Gm34368	0.000464861474682097	414367317444065	0.019	0.001	1	CTRL
Gm28172	0.000467112013641047	257422749339941	0.019	0.001	1	CTRL
Gm37335	0.000467112013641047	282026812475505	0.019	0.001	1	CTRL
Slc38a2	0.000470967169492269	-298267228085465	0.096	0.308	1	CTRL
R3hdm1	0.00047383594612838	-224148154249997	0.077	0.299	1	CTRL
Ftl1	0.000489108080331678	374074477029579	0.731	0.528	1	CTRL
Atg16l1	0.00049756799501696	-30095796633375	0.038	0.248	1	CTRL
A930006I01Rik	0.000533349663373616	109684752943026	0.327	0.153	1	CTRL
Ttc14	0.000536610259685179	-267415242777901	0.115	0.326	1	CTRL
Glmn	0.00053872307300989	-112114044823426	0.442	0.609	1	CTRL
Son	0.000544861128771437	-838069217941996	0.712	0.782	1	CTRL
Fos	0.000557581578736256	-625702903283391	0	0.189	1	CTRL
1700063J08Rik	0.000557714132498168	284422983462932	0.038	0.005	1	CTRL
Trib2	0.00056000912780306	-199302795892224	0.115	0.34	1	CTRL
Nufip2	0.000562595087227615	-187897720738764	0.135	0.359	1	CTRL
Rpl11	0.00057731539887533	768083149438519	0.865	0.726	1	CTRL
Cngb1	0.000578986701548905	427257504786763	0.962	0.888	1	CTRL
C130073E24Rik	0.000581994681155888	-333719706196545	0.038	0.005	1	CTRL
Pcare	0.0006059189204742	-158114972076206	0.25	0.459	1	CTRL
Npepps	0.00060874684793292	-155171857568163	0.231	0.445	1	CTRL
Lars2	0.000609889649423748	482543850297482	0.731	0.547	1	CTRL
Ttc19	0.00061181839876348	-237009695379686	0.058	0.271	1	CTRL
Ccdc47	0.00062259820293141	115688136488317	0.558	0.377	1	CTRL
Rpl37	0.000625391518766457	493294177380617	0.904	0.757	1	CTRL
H2-D1	0.00063303784615907	646520305826228	0.692	0.44	1	CTRL
Cotl1	0.000646784483263867	-402078770836909	0.019	0.211	1	CTRL
Pla2r1	0.000663264396542585	-152548253370357	0.346	0.52	1	CTRL
Gm17139	0.000679641147782227	379231960339232	0.038	0.005	1	CTRL
Cox7b	0.00068144567474617	477890715378094	0.75	0.569	1	CTRL
Tbca	0.000683282812741315	973769538545694	0.462	0.274	1	CTRL
Ebpl	0.000702500111357735	644485874823308	0.769	0.551	1	CTRL
Ankhd1	0.000722734741886204	-154143982630699	0.058	0.27	1	CTRL
Hspa1b	0.000724770503817768	965526573647928	0.385	0.202	1	CTRL
Pabpc4	0.000726078414871743	-402306724845489	0.019	0.21	1	CTRL
Gdpd5	0.00072947928420594	-207447058568252	0.096	0.31	1	CTRL
Pura	0.000730182872145474	-100692744813426	0.327	0.545	1	CTRL
Arl4d	0.000736801352198962	-196843060949551	0.135	0.347	1	CTRL
Pgam1	0.000745417424741073	485419444155742	0.846	0.674	1	CTRL
Col25a1	0.000750724880219169	244753849903177	0.038	0.005	1	CTRL
Kdm2a	0.000752591102276006	-232551910412332	0.077	0.288	1	CTRL
Fam161a	0.00077411524993717	-123948016631401	0.385	0.567	1	CTRL
Rbm25	0.000774723294235437	-134042748139964	0.25	0.473	1	CTRL
Gas6	0.000777318710299415	882492221728535	0.5	0.291	1	CTRL
Ckb	0.000780123704875697	62956977734043	0.846	0.693	1	CTRL
Slc24a1	0.000780478066172603	34988707653078	1	0.959	1	CTRL
Nsun4	0.000783493248893439	-521655982767372	0	0.18	1	CTRL
Ppp3ca	0.000791477419043519	-154098019941495	0.154	0.379	1	CTRL
Etnk1	0.000810744207500868	-153299716084496	0.135	0.357	1	CTRL
Pebp1	0.000811537111465644	683437656013541	0.769	0.586	1	CTRL
Tcea1	0.000829714100848551	887626823906534	0.635	0.42	1	CTRL
Hmgn1	0.00084039886518983	334484539336221	1	0.97	1	CTRL
Lpcat1	0.000849593512975802	-127305994281246	0.308	0.511	1	CTRL
Sfxn3	0.000851210040632326	17165264763225	0.154	0.052	1	CTRL
Yif1b	0.000865454506339398	117241935613644	0.365	0.183	1	CTRL
Hmgb2	0.00086549600769518	782702098965641	0.635	0.496	1	CTRL
Agtpbp1	0.000866505370764629	-120414139912928	0.365	0.596	1	CTRL
Stard7	0.000866674271334409	-139437041402695	0.288	0.485	1	CTRL
Ywhae	0.000867740044927458	475436374001132	0.923	0.813	1	CTRL
Alox5ap	0.000867986409591096	15045376956674	0.173	0.061	1	CTRL
Zdhhc2	0.000874814712028873	-120449718990247	0.269	0.506	1	CTRL
Chgb	0.000887954230560397	143396396611259	0.423	0.245	1	CTRL
1110065P20Rik	0.000949813964463251	103786908959916	0.327	0.162	1	CTRL
Rpl22	0.000951478586273303	611994332085546	0.846	0.662	1	CTRL
Zbtb20	0.000960844809187604	-306177833034053	0.058	0.255	1	CTRL
Uqcr10	0.000996978669028237	68544753085861	0.712	0.485	1	CTRL
Rps13	0.00101748186501672	536921215310851	0.865	0.704	1	CTRL
Gm45231	0.00105044902753647	472286276575342	0.019	0.001	1	CTRL
Zfp57	0.00105044902753647	652321641198897	0.019	0.001	1	CTRL
Cdkl4	0.00105044902753647	568480033045948	0.019	0.001	1	CTRL
Pcdh19	0.00105044902753647	586204766211458	0.019	0.001	1	CTRL
Gm28307	0.00105497423391213	51235693980387	0.019	0.001	1	CTRL
Gm41541	0.00106407880225255	476089845172722	0.019	0.001	1	CTRL
Fabp12	0.00106807307632514	605610231857942	0.712	0.528	1	CTRL
Gp1ba	0.00107787202357231	367257536114304	0.019	0.001	1	CTRL
Uqcrq	0.00107889964990368	492602015535634	0.865	0.695	1	CTRL
Psmb6	0.00108039727614547	889881642358463	0.635	0.482	1	CTRL
Pcp2	0.0010834751209572	-351194811691376	0.058	0.01	1	CTRL
Cers4	0.00108497899226811	-150106994292937	0.25	0.45	1	CTRL
Tnr	0.00108715918391081	239184068131147	0.019	0.001	1	CTRL
6330410L21Rik	0.00108715918391081	234032941169586	0.019	0.001	1	CTRL
Sowaha	0.00108715918391081	210019947577151	0.019	0.001	1	CTRL
Calr	0.00108907610802398	760931601339878	0.731	0.588	1	CTRL
Rnf207	0.0010892700429596	-244279153249115	0.135	0.332	1	CTRL
Ppa2	0.00110351470936697	961622572017775	0.596	0.414	1	CTRL
Psma7	0.00110357207115945	614490259361705	0.673	0.46	1	CTRL
Tspan7	0.00112395076508507	77012605456431	0.654	0.493	1	CTRL
Slc7a8	0.00112629348480959	-50094818414959	0	0.171	1	CTRL
Mier1	0.00114417766784496	-2249073612207	0.096	0.298	1	CTRL
Grcc10	0.00115034421974012	611549844264937	0.712	0.508	1	CTRL
Mt1	0.00116750449286842	-877846473265707	0.115	0.291	1	CTRL
Tnip2	0.00117533730933967	-395256692888057	0.019	0.197	1	CTRL
Rpl18a	0.00119745792675071	402570941113439	0.923	0.811	1	CTRL
Cep350	0.0012203579049068	-138078059044973	0.058	0.26	1	CTRL
Trim2	0.00122037041236368	-172537780581055	0.154	0.357	1	CTRL
Snhg12	0.00122047651889836	-129625469493821	0.154	0.379	1	CTRL
Rps9	0.00122234552230168	599973725647754	0.846	0.747	1	CTRL
Zcchc17	0.0012269687987574	773622842825309	0.481	0.289	1	CTRL
Osbpl8	0.00123200531328641	-171413036804295	0.173	0.382	1	CTRL
Ankrd33	0.00126118221925534	614598553929369	0.615	0.411	1	CTRL
Eef1a1	0.00127109691678047	357577564181228	0.962	0.867	1	CTRL
Rp1	0.00128600711310197	-529711663790153	1	0.942	1	CTRL
Ndufaf5	0.001286674960756	793555685934634	0.5	0.308	1	CTRL
Purb	0.00129164841245038	325240542981066	0.981	0.853	1	CTRL
Dctn3	0.00129746302895798	109707545534269	0.481	0.297	1	CTRL
Rpl36	0.00133870887718052	459819646381936	0.923	0.75	1	CTRL
Srsf1	0.0013502302282733	-157727659469003	0.231	0.422	1	CTRL
Sec22c	0.00136343184424404	-175213811938155	0.135	0.343	1	CTRL
Rpl23	0.00136862355833453	415453709595709	0.923	0.833	1	CTRL
Abhd14b	0.00138775921808677	-306433202759208	0.077	0.261	1	CTRL
Dot1l	0.00139423093207121	-204450903110261	0.058	0.255	1	CTRL
4632427E13Rik	0.00139961603055954	-401815686564256	0.077	0.257	1	CTRL
Zfp516	0.00141712930467036	-159012920431958	0.269	0.446	1	CTRL
AI987944	0.00142869866486034	154162772227521	0.115	0.034	1	CTRL
Egr1	0.00143343917883837	-322624486102297	0.019	0.199	1	CTRL
Bsg	0.00143939156762821	-197573656858439	0.885	0.693	1	CTRL
Sf3b2	0.00152990272167666	568994108128297	0.769	0.575	1	CTRL
Psmb1	0.00157455478104437	663609579044255	0.615	0.398	1	CTRL
Scrn3	0.00157526366068231	145785773158923	0.192	0.076	1	CTRL
Pdrg1	0.00159224980743009	138081418076847	0.269	0.133	1	CTRL
mt-Nd5	0.00162746235858236	493901691596799	0.846	0.612	1	CTRL
Suz12	0.00165130833562221	81362926904974	0.635	0.48	1	CTRL
Atp5b	0.00167264526849386	403859467062597	0.904	0.865	1	CTRL
Prpf4b	0.00168521641720028	-131801887331324	0.288	0.483	1	CTRL
Rpl24	0.00168700250462039	494266669422379	0.865	0.796	1	CTRL
Cnot6l	0.00168926469321767	-152593702914338	0.154	0.348	1	CTRL
Ndufb3	0.00169685419386581	568084711395267	0.712	0.537	1	CTRL
Ddx3y	0.00169972472249181	-499620873031598	0	0.161	1	CTRL
mt-Nd6	0.00170267817793001	110433330808841	0.346	0.185	1	CTRL
Sgk1	0.00171390272956675	-102981598866906	0.635	0.722	1	CTRL
Ddhd1	0.00171400714466723	-207300351787906	0.154	0.338	1	CTRL
Faap24	0.00172187201137354	241424473799332	0.077	0.018	1	CTRL
Sys1	0.00174315892734353	739600951548873	0.673	0.488	1	CTRL
Rtn4	0.00174989710248332	392957528722619	0.923	0.814	1	CTRL
Ogt	0.00175858789562775	-42232597633365	0.038	0.209	1	CTRL
Srek1	0.00176312447708306	-185821758625953	0.077	0.268	1	CTRL
Adipor2	0.00177592857199104	-165361345181151	0.038	0.225	1	CTRL
Stk38	0.00178785494710533	-322214426642763	0.038	0.214	1	CTRL
Tmem245	0.00179455803739906	-254387124065139	0.058	0.242	1	CTRL
Dynlt2b	0.00182541714706747	12024909894413	0.404	0.254	1	CTRL
Ndrg3	0.00183208085750947	465914267585741	0.788	0.592	1	CTRL
Camk2d	0.00184824017037787	-120245110733066	0.462	0.608	1	CTRL
Arid4a	0.00184899190249586	-243317531836438	0.077	0.263	1	CTRL
Hey2	0.00185761251091622	-385235028802485	0.019	0.187	1	CTRL
Macir	0.00185915507207787	-143397976981469	0.269	0.459	1	CTRL
Lamtor4	0.00188670051627035	117170186560811	0.423	0.252	1	CTRL
Hagh	0.00189683819606544	924121240617017	0.462	0.289	1	CTRL
Rps3	0.00190653832574686	466923033826983	0.827	0.75	1	CTRL
Synj2bp	0.00191304549825542	-265597873639468	0.038	0.217	1	CTRL
Fnbp4	0.00192621974418819	-285017143712007	0.058	0.235	1	CTRL
4930581F22Rik	0.0019563393274884	-440605243443716	0.019	0.184	1	CTRL
Ndufa11	0.0019890032092894	804097056798769	0.596	0.399	1	CTRL
Hspb6	0.00201210905612052	579106411500389	0.538	0.319	1	CTRL
Zranb1	0.00202100481366555	-106637785739513	0.212	0.445	1	CTRL
Spcs1	0.00202434586061661	769922274155831	0.462	0.281	1	CTRL
Creg2	0.00208220648220088	507274679487127	0.019	0.002	1	CTRL
Vmn1r16	0.00209026939056448	4412775843802	0.019	0.002	1	CTRL
Edf1	0.00210077948733475	114856246469526	0.519	0.384	1	CTRL
1700022H01Rik	0.00210648118173877	343245666728291	0.019	0.002	1	CTRL
Sema4g	0.00211463024653936	367951494094462	0.019	0.002	1	CTRL
Car3	0.00212280821255302	366639991290469	0.019	0.002	1	CTRL
Vmn2r3	0.0021310151713917	355794190109517	0.019	0.002	1	CTRL
Gm12905	0.00214067861324646	207102388206345	0.058	0.011	1	CTRL
St18	0.00214751643523105	247940811855793	0.019	0.002	1	CTRL
Dcst1	0.00214751643523105	224861134782655	0.019	0.002	1	CTRL
9030624G23Rik	0.00214751643523105	326088250420163	0.019	0.002	1	CTRL
Gprin1	0.00215318321933298	212342416317065	0.096	0.027	1	CTRL
Atp5g1	0.00215716215827617	497019993748291	0.808	0.649	1	CTRL
Gpatch8	0.00217174435844682	-163491853966562	0.135	0.341	1	CTRL
Tnrc6a	0.00218552516264376	-163011302948086	0.192	0.376	1	CTRL
Upf3b	0.00221781003307861	-106714237073604	0.212	0.44	1	CTRL
Naca	0.00227149848019274	549993566977464	0.808	0.656	1	CTRL
Cox7a2	0.0022776091600894	552307373782047	0.75	0.625	1	CTRL
Ndufb5	0.00229344174316592	780933411011471	0.615	0.435	1	CTRL
Picalm	0.00229421922580866	-20487085369191	0.058	0.243	1	CTRL
Tomm7	0.00230223011550642	498526754823996	0.712	0.482	1	CTRL
Rpl3	0.0023201399709238	568670719552455	0.846	0.748	1	CTRL
Papola	0.00233795024691891	-160549816903995	0.173	0.363	1	CTRL
Sgip1	0.00236776189342606	-962954480175621	0.385	0.559	1	CTRL
Tmem214	0.00238617575485286	-486598827646184	0	0.152	1	CTRL
Irf9	0.00238617575485286	-513993638836356	0	0.152	1	CTRL
Ptpn1	0.00239118227854334	-287375092841195	0.058	0.23	1	CTRL
Cbx3	0.00239927977951684	679340181360572	0.75	0.652	1	CTRL
Sf3b6	0.0024037057821839	812191884172415	0.538	0.351	1	CTRL
Myrip	0.00245007299172655	-478544093095776	0	0.151	1	CTRL
Spop	0.00246010389401097	687804510158987	0.712	0.497	1	CTRL
Mbd3	0.00253598905213768	-315137240711687	0.019	0.181	1	CTRL
Sumo2	0.00258769149421845	618118327652426	0.827	0.657	1	CTRL
Ruvbl2	0.0025950744676849	157347468727342	0.212	0.092	1	CTRL
Ahrr	0.00260108206084282	-322868321741593	0.038	0.203	1	CTRL
Tra2b	0.00264528826854066	-128197469121704	0.269	0.465	1	CTRL
Rdh11	0.00267844530463662	-360339101547786	0.019	0.178	1	CTRL
Smim27	0.00269861664342461	12180736308701	0.308	0.164	1	CTRL
Bag1	0.00270962351814855	811788460086229	0.423	0.252	1	CTRL
Gm41793	0.00274655746028372	241485748182987	0.096	0.028	1	CTRL
Tomm6	0.00279629277923631	660368302595842	0.692	0.514	1	CTRL
Tnrc6b	0.00280390632387591	-956277206069372	0.615	0.675	1	CTRL
Dck	0.00280714803520231	141304637675752	0.154	0.057	1	CTRL
Tet3	0.00280936199012856	-121664086573472	0.327	0.489	1	CTRL
Slco4a1	0.0028116574366873	-272459836693366	0.038	0.205	1	CTRL
Wdr20	0.00287059063494028	-165442918241815	0.135	0.319	1	CTRL
Lrrc24	0.00287357611204463	194195074790062	0.154	0.059	1	CTRL
Gpr137c	0.00287530174226107	-232570118666088	0.096	0.269	1	CTRL
Smg7	0.00288675886112675	-225009563267955	0.038	0.209	1	CTRL
Stat3	0.00290214425417211	-158882143429264	0.154	0.346	1	CTRL
Stk19	0.00294581356687158	-494348284715378	0	0.147	1	CTRL
Ndufa2	0.00297486042781993	839868093245959	0.692	0.576	1	CTRL
Rabif	0.00300752293271233	117987470689223	0.192	0.08	1	CTRL
Tulp1	0.00301028572075461	321913153282129	1	0.94	1	CTRL
Rpl7a	0.00303985348007511	577000005682192	0.827	0.654	1	CTRL
Cib1	0.00312968000150225	183695663070852	0.173	0.07	1	CTRL
Ndufc1	0.00313662122029381	703671904459803	0.673	0.495	1	CTRL
Atf4	0.00317641575697829	-119521562868065	0.5	0.607	1	CTRL
B4galt1	0.00326411189809577	-166457450955694	0.077	0.264	1	CTRL
Zcchc3	0.00326992977388764	-858259860259523	0.038	0.206	1	CTRL
Eif5	0.00330721742528578	-903478437391952	0.288	0.5	1	CTRL
Zmym2	0.00330748106107507	-191700604695577	0.058	0.229	1	CTRL
Eif1	0.0033420686367235	404741337897152	0.981	0.908	1	CTRL
Zfp260	0.00338602239474302	-118574027391108	0.212	0.408	1	CTRL
Psmc3	0.00339507192005426	884238612242495	0.577	0.418	1	CTRL
Praf2	0.00341499888455417	108729854079241	0.231	0.105	1	CTRL
Atp5o	0.00346326496543178	619288389266563	0.692	0.533	1	CTRL
Adgrv1	0.00358714707390676	-161509412556055	0.135	0.32	1	CTRL
Slc25a4	0.0036029788682816	527211720162625	0.942	0.816	1	CTRL
Tstd1	0.00363356007066403	467025425639799	0.019	0.002	1	CTRL
Serf2	0.00363447994338699	602129986807249	0.808	0.713	1	CTRL
Unc119	0.00363862461296675	272294057406655	1	0.962	1	CTRL
Thoc5	0.00365587567308134	102001217986076	0.423	0.273	1	CTRL
H2bc13	0.00365916717536145	412894917011064	0.019	0.002	1	CTRL
Gna13	0.00367847462574545	-466267035718078	0	0.141	1	CTRL
Gm15898	0.00368493827132306	38556417102609	0.019	0.002	1	CTRL
Klf9	0.00368527520745751	-111400276921194	0.308	0.505	1	CTRL
Nol7	0.00368941709454403	749803338374351	0.635	0.452	1	CTRL
Ctnnd2	0.00369788560494529	381308791931563	0.019	0.002	1	CTRL
Igdcc3	0.00371087428362427	343664203783895	0.019	0.002	1	CTRL
Zcchc7	0.00373247419844986	-18503762266869	0.154	0.33	1	CTRL
Rgs7bp	0.00376324477917733	238538716601434	0.019	0.002	1	CTRL
Eif2s3y	0.00380004891581988	-470139456901694	0	0.14	1	CTRL
Ndufv3	0.00380804903738913	54902257530893	0.712	0.506	1	CTRL
Ndufb2	0.00382055351744204	806446317528153	0.577	0.403	1	CTRL
1700028K03Rik	0.00382482461880084	-496419612257046	0	0.14	1	CTRL
Cds1	0.00388744141511562	589239859745808	0.673	0.51	1	CTRL
Ccndbp1	0.0039650323003984	498739121362888	0.808	0.577	1	CTRL
Tomm20	0.00397343106682741	53432531497172	0.827	0.72	1	CTRL
Atp5j2	0.00398472272302387	605108412738227	0.788	0.633	1	CTRL
BB218582	0.00402568004311019	109232066161576	0.212	0.093	1	CTRL
Pias2	0.00402871945566144	-455237324201353	0	0.138	1	CTRL
Lims1	0.0040646570725	-337545264964823	0.019	0.168	1	CTRL
Cnpy2	0.00407445399609323	972249133630935	0.346	0.198	1	CTRL
Srrm2	0.00408100532099796	-70067813626324	0.577	0.731	1	CTRL
Rbm18	0.00408450813321856	-206872051697281	0.058	0.226	1	CTRL
Gucy2f	0.00410377623604572	-10569283348804	0.269	0.474	1	CTRL
Zfp445	0.00410952516687307	-172852248680341	0.192	0.356	1	CTRL
Ost4	0.00414629034786052	772201080135551	0.558	0.418	1	CTRL
Ppp6r3	0.00416361582083438	-161105551024898	0.058	0.23	1	CTRL
Rp2	0.00418242305581134	20534637201609	0.115	0.039	1	CTRL
Pomp	0.00420887984614477	877225086798541	0.519	0.39	1	CTRL
Aldoa	0.00422954700386653	326073793983753	0.981	0.88	1	CTRL
Msi2	0.00423008139310545	385146873064958	0.942	0.886	1	CTRL
2610507B11Rik	0.0042379144275319	-308944259334516	0.019	0.168	1	CTRL
Crlf3	0.00424264026667559	-182396864934535	0.115	0.294	1	CTRL
C030006K11Rik	0.00425756516999502	188728833775445	0.154	0.06	1	CTRL
6720427I07Rik	0.00427064042817302	-50666863799194	0	0.137	1	CTRL
Fam53b	0.00431408255700072	-135943676154126	0.173	0.36	1	CTRL
Prrg2	0.00434873657252628	199351881893893	0.115	0.039	1	CTRL
Numa1	0.00435435245539868	-460202459169112	0	0.136	1	CTRL
Tmtc3	0.00437097175437617	-335024391800893	0.019	0.165	1	CTRL
Gtf2ird1	0.00437371414026134	-167818057951937	0.077	0.254	1	CTRL
Pds5a	0.00437385928593006	-31904775788872	0.019	0.167	1	CTRL
Rpl32	0.00437663636910131	360023466397504	0.865	0.749	1	CTRL
Rpl5	0.0043816605926975	480324667428657	0.788	0.724	1	CTRL
Asxl1	0.00438260679950781	-47171727854118	0	0.136	1	CTRL
Cirbp	0.00440893454783475	390991936932248	0.885	0.696	1	CTRL
Ier2	0.00441499081189399	-204069785822811	0.038	0.201	1	CTRL
Nbeal1	0.00446200350028805	-16029659838133	0.115	0.295	1	CTRL
Ensa	0.00451220659164349	-153099128609366	0.135	0.317	1	CTRL
Zdhhc17	0.00453734541059188	-1830520602855	0.096	0.266	1	CTRL
Rpl12	0.00462867517721889	489854641678113	0.788	0.639	1	CTRL
Psmb3	0.00463738253910798	948386989335103	0.481	0.33	1	CTRL
Dynll1	0.00471713409711217	420095189932714	0.827	0.719	1	CTRL
Zfp397	0.00471853644321262	-248526579504684	0.038	0.195	1	CTRL
Hprt	0.00472963520092209	697220191109828	0.615	0.469	1	CTRL
Slc38a3	0.00475446715316325	-146522656619194	0.192	0.37	1	CTRL
Mau2	0.00475621149840169	-303726230242951	0.038	0.188	1	CTRL
Casz1	0.00477208978560133	-996187750813032	0.692	0.723	1	CTRL
Lrrc2	0.00478298434455416	-232185630022296	0.077	0.239	1	CTRL
Pkig	0.00478646234677445	949177502197736	0.481	0.302	1	CTRL
Tia1	0.00484093780694645	-162728389458997	0.077	0.249	1	CTRL
Sag	0.00484736657052328	25795896326564	1	0.978	1	CTRL
Acsl3	0.0048594858016911	-494957520671368	0	0.133	1	CTRL
Atp5pb	0.00488520763650637	566528635765065	0.731	0.584	1	CTRL
Inafm2	0.00489813818772573	101976836304779	0.288	0.149	1	CTRL
C1d	0.00489829532623714	979976334524019	0.327	0.183	1	CTRL
Eid1	0.0049114224916891	657538509474809	0.654	0.513	1	CTRL
Sumo1	0.00491815578026814	837170344371821	0.615	0.479	1	CTRL
Ccdc12	0.00498632612521451	795249698400423	0.481	0.32	1	CTRL
Ttc3	0.00498642007442208	-143975203789253	0.077	0.259	1	CTRL
Cep164	0.00499345868306828	-118016797489165	0.269	0.446	1	CTRL
Dnajc1	0.00500378891959629	-324573802908603	0.019	0.163	1	CTRL
Snrpd3	0.00501883149369964	755997569847903	0.481	0.314	1	CTRL
Pnn	0.00504533699234388	-170041203959098	0.212	0.372	1	CTRL
Mrpl14	0.0050564541533709	914508972164317	0.462	0.305	1	CTRL
Rwdd4a	0.00507790843049485	-231580710150656	0.058	0.217	1	CTRL
Mark3	0.0050860178984394	-192637387627981	0.077	0.244	1	CTRL
Acaca	0.00510745090895324	-192644183717299	0.077	0.243	1	CTRL
Hpcal1	0.00520050316122014	-27463605312776	0.019	0.164	1	CTRL
Sf1	0.0052513524061427	-100786544434294	0.135	0.323	1	CTRL
Ndrg1	0.00526718803390378	-964563083653095	0.154	0.354	1	CTRL
Myo10	0.0052694775574284	-217182983197428	0.077	0.242	1	CTRL
Gnl3	0.00531754796790296	-463177933419796	0	0.131	1	CTRL
Rncr4	0.00540124178398819	876263721490366	0.423	0.256	1	CTRL
Adipor1	0.00541404094940727	303767602615078	0.962	0.875	1	CTRL
Rwdd1	0.00541885860221102	784962363999658	0.5	0.355	1	CTRL
Ncapd3	0.00545590788798266	-473338963845267	0	0.13	1	CTRL
Vax2os	0.005487580721117	-167908495187193	0.346	0.488	1	CTRL
Naa15	0.00550849884519794	-160571603315567	0.077	0.244	1	CTRL
Ppp1r10	0.00552336654649906	-200417405236786	0.135	0.293	1	CTRL
Fam193b	0.00552638619470196	-468568383047852	0	0.13	1	CTRL
Chpt1	0.00553453535417426	-294967012973401	0.019	0.161	1	CTRL
Tra2a	0.00559640425572804	-147527554582626	0.192	0.362	1	CTRL
Dalrd3	0.00559779066688494	-15346852937829	0.096	0.268	1	CTRL
Cpne3	0.00562373499427601	-210467408750461	0.019	0.165	1	CTRL
Cst3	0.00569601422948161	-501743521593655	0.962	0.929	1	CTRL
Jmjd6	0.00572714587206093	-201910242277132	0.038	0.192	1	CTRL
Chaserr	0.00573006988009818	-188944635237959	0.173	0.326	1	CTRL
Map2k7	0.00573268697755125	-222246398493691	0.058	0.214	1	CTRL
Rpl22l1	0.00577712087198881	618620170186045	0.712	0.505	1	CTRL
Tsc22d2	0.0057969776019509	-288717350341404	0.038	0.185	1	CTRL
Fxn	0.00580670512973998	163440122966519	0.135	0.051	1	CTRL
Hadha	0.00581474789592505	-12674557233412	0.154	0.333	1	CTRL
Cfap77	0.00581665279870467	51733529029388	0.019	0.002	1	CTRL
Sem1	0.00583110441140592	724863344499503	0.538	0.392	1	CTRL
Smg1	0.00584112582040255	-191531008820899	0.058	0.219	1	CTRL
Gm49874	0.00585418678945286	427083603420862	0.019	0.002	1	CTRL
Ube2d3	0.00588698615200237	-877993504787016	0.327	0.502	1	CTRL
Nrsn1	0.00591089722779739	351375759676082	0.019	0.002	1	CTRL
Kdf1	0.00594897876121391	362412493008049	0.019	0.002	1	CTRL
2810408A11Rik	0.00594897876121391	311778900135259	0.019	0.002	1	CTRL
A830018L16Rik	0.00596810231501341	317267886582728	0.019	0.002	1	CTRL
Six1	0.00596810231501341	303785817247556	0.019	0.002	1	CTRL
Pitpnc1	0.00597259227630948	-168760769418565	0.096	0.257	1	CTRL
E030044B06Rik	0.00598728124518399	294751802506035	0.019	0.002	1	CTRL
Tbc1d4	0.00602580579124476	172114906890104	0.019	0.002	1	CTRL
Nup50	0.00608045448677067	-289749419779947	0.019	0.159	1	CTRL
Upf1	0.00609718402189675	108402968247082	0.327	0.189	1	CTRL
Ndufb6	0.00609791468368556	84655635944157	0.442	0.296	1	CTRL
Peg3	0.00610222028925424	-252620303511454	0.135	0.283	1	CTRL
Skil	0.00616206142631393	-445828160099915	0	0.127	1	CTRL
Cplx3	0.00619610976660267	113821661084105	0.173	0.073	1	CTRL
Kmt2e	0.00620732944680762	-614258698203922	0.365	0.555	1	CTRL
Ppp2r2b	0.00621952207991779	469346074454748	0.827	0.668	1	CTRL
Tmem201	0.00623116665945903	-210441531574986	0.077	0.234	1	CTRL
Usp2	0.00629294765470019	-139448989500346	0.154	0.334	1	CTRL
Mapk8	0.00630142436004406	-228438717805596	0.038	0.189	1	CTRL
Psip1	0.00630350148243376	782416240508821	0.538	0.378	1	CTRL
Txn1	0.00637771206478605	984200608973582	0.346	0.206	1	CTRL
Rufy2	0.00639897818044452	-181920597899642	0.038	0.189	1	CTRL
Tug1	0.0064306491758825	-208494433924866	0.058	0.212	1	CTRL
Snrnp27	0.00643996351072266	736171423239702	0.538	0.389	1	CTRL
Arhgap27os2	0.00644384441933737	206150462430094	0.038	0.007	1	CTRL
Hexim1	0.00658618791093295	-268013691363065	0.019	0.159	1	CTRL
Mfsd14a	0.00661046514921144	-431731627249422	0	0.125	1	CTRL
Med18	0.00666558328212635	224483669820686	0.077	0.022	1	CTRL
Rnf10	0.00667913087620469	651663939293366	0.692	0.568	1	CTRL
Phf21b	0.00669531610008712	-444586007333897	0	0.125	1	CTRL
Ttll5	0.00670808367299266	-240253795933416	0.019	0.159	1	CTRL
Mt2	0.00676780667000108	-719346663532361	0.038	0.176	1	CTRL
Eif1a	0.00682131459922187	-102209057444268	0.288	0.479	1	CTRL
Mdh1	0.00683160696412528	633587734168042	0.731	0.569	1	CTRL
Pdia3	0.00685630490315326	577040204996376	0.558	0.358	1	CTRL
Ap2m1	0.00688206052969713	662554793530704	0.635	0.474	1	CTRL
Pde8a	0.00692628120724128	-195258348196446	0.038	0.189	1	CTRL
Gm47071	0.00698547479625181	324975536154146	0.038	0.007	1	CTRL
Spry2	0.00699126674166989	-130927212521912	0.173	0.351	1	CTRL
Slc3a1	0.00703291588705688	284396480432028	0.038	0.007	1	CTRL
Usp33	0.00705779267793482	-105896560884995	0.308	0.486	1	CTRL
Memo1	0.00711354526222409	-152488684453296	0.231	0.381	1	CTRL
Rbpms2	0.00711549031288242	167145395533966	0.096	0.031	1	CTRL
Pex5l	0.00711626780800187	-621192203940838	0.75	0.796	1	CTRL
BC005624	0.00722624985067192	11669330202243	0.404	0.278	1	CTRL
Cenpc1	0.00722699626857669	-444575412182294	0	0.123	1	CTRL
Cebpzos	0.00723009523183031	847473232180982	0.288	0.151	1	CTRL
Lsm8	0.00725115974725167	132547388400399	0.25	0.132	1	CTRL
Prr14	0.00729670512534696	-295973400505723	0.019	0.154	1	CTRL
Fbxo27	0.00732476890771874	-303757069277875	0.019	0.153	1	CTRL
Srp54a	0.00736617238941124	-434300041194622	0	0.122	1	CTRL
Srsf7	0.00739661101014987	-10925512364696	0.212	0.397	1	CTRL
Chd7	0.00741887300290204	-958690788937333	0.327	0.505	1	CTRL
Tmx2	0.00745879370659637	-283512446380919	0.019	0.153	1	CTRL
Rprd1b	0.00758211288605938	-180561810208876	0.058	0.213	1	CTRL
Cacnb2	0.00759805838156113	-131143939621401	0.25	0.407	1	CTRL
Nadk2	0.00760267690105131	674557532560648	0.635	0.535	1	CTRL
Tm9sf4	0.00762426405373249	-207920866451725	0.038	0.184	1	CTRL
Fam184b	0.00763546801900954	-304157263822497	0.019	0.152	1	CTRL
Tut4	0.00766592108062348	-148523335388542	0.096	0.262	1	CTRL
Sec61g	0.00769944438364579	612251186989177	0.538	0.362	1	CTRL
Suv39h2	0.00775223228449451	-225022725987435	0.077	0.225	1	CTRL
Slc25a37	0.00778060356298114	-275207983668781	0.038	0.177	1	CTRL
Tbc1d20	0.00790218273103853	-108351282585364	0.058	0.215	1	CTRL
Eif5b	0.00798938539814118	-11716023268727	0.231	0.408	1	CTRL
Trak2	0.00799577183100367	-14552120284674	0.115	0.276	1	CTRL
Fbxl5	0.00800290531568605	-799558151680641	0.462	0.601	1	CTRL
Srp14	0.00800862656736757	436589970312124	0.615	0.433	1	CTRL
Ascc3	0.00805972962064447	-197859615471353	0.038	0.182	1	CTRL
Use1	0.00806146763113974	671493585256199	0.481	0.314	1	CTRL
Pfkp	0.00806853444924067	-158898193339506	0.096	0.257	1	CTRL
A330023F24Rik	0.00809815005300301	-537581038611786	0.038	0.172	1	CTRL
Map7	0.00812891636202451	-999353069506963	0.212	0.401	1	CTRL
Cdh11	0.00813777593635548	-138353066371761	0.077	0.244	1	CTRL
Setd2	0.00818743827069203	-130438336059407	0.115	0.286	1	CTRL
Pttg1ip	0.00825737660997603	-423362665070449	0	0.119	1	CTRL
Ptrhd1	0.0082920982891935	162691250556572	0.173	0.079	1	CTRL
Cuedc2	0.00830860870359602	925112824429317	0.404	0.258	1	CTRL
Ntpcr	0.00831477075839941	193996380054886	0.058	0.014	1	CTRL
Mrpl20	0.00835378975592834	744616394144271	0.538	0.392	1	CTRL
ENSMUSG00000097971	0.00835417730045918	-530380114393475	0.038	0.171	1	CTRL
Armc9	0.00836262018423273	-446820938355899	0	0.119	1	CTRL
Galnt7	0.00836499757789215	-102672103272512	0.308	0.471	1	CTRL
Ddrgk1	0.00837006391827343	757338808173075	0.538	0.376	1	CTRL
Rpl35a	0.00837358720400839	390079005990325	0.865	0.726	1	CTRL
Car2	0.0083864049779635	515132573359916	0.673	0.533	1	CTRL
Cnnm4	0.0084324430421262	-149751495362321	0.154	0.313	1	CTRL
Mef2a	0.00853713062619525	-12953907024028	0.135	0.309	1	CTRL
E530011L22Rik	0.00870449999628969	-201215580002735	0.038	0.181	1	CTRL
Gm33051	0.00871097549964092	417563901837017	0.019	0.002	1	CTRL
Iqub	0.00873684688992849	409513017951987	0.019	0.002	1	CTRL
1700016K19Rik	0.00873684688992849	395890809731809	0.019	0.002	1	CTRL
Arhgef11	0.0087413105818045	-430314233647074	0	0.117	1	CTRL
Las1l	0.00882755764553884	-112251102901889	0.115	0.289	1	CTRL
Apoc1	0.00884102041850322	357608026189478	0.019	0.002	1	CTRL
Atp5j	0.00885227772017775	651967612743013	0.654	0.579	1	CTRL
Ahr	0.00885368250776953	-94598748475047	0.231	0.417	1	CTRL
Srcap	0.00888514481477464	-202317696533202	0.096	0.241	1	CTRL
Trmt112	0.00891309475636446	105470937292725	0.442	0.32	1	CTRL
Ubxn10	0.00891987730163129	306171971983622	0.019	0.002	1	CTRL
Sv2b	0.00894279103211145	588892113666205	0.615	0.457	1	CTRL
Sec24a	0.00894684740000741	-246348587334673	0.038	0.176	1	CTRL
Pdia4	0.00895694879384179	101120834121585	0.365	0.22	1	CTRL
1700041G16Rik	0.00897279697391936	239601771310117	0.019	0.002	1	CTRL
Bhlhe23	0.00899936180752756	16674002400955	0.019	0.002	1	CTRL
Ldb2	0.00899936180752756	157541460136394	0.019	0.002	1	CTRL
1110004F10Rik	0.00902642296748369	569325697814267	0.558	0.394	1	CTRL
Hipk2	0.00905829055330998	-108417000435545	0.135	0.31	1	CTRL
Igf1r	0.00912459244479036	-981368842965143	0.231	0.424	1	CTRL
Mdh2	0.00914784189891415	424670622898614	0.712	0.504	1	CTRL
Phip	0.0091625618602451	-174495022386475	0.115	0.273	1	CTRL
Bloc1s1	0.00917945177843225	11829950305681	0.231	0.116	1	CTRL
Crebrf	0.00922933847514006	-103185421213695	0.212	0.395	1	CTRL
Dpm3	0.00926944072188553	726740552976442	0.385	0.247	1	CTRL
Brd9	0.00929494540363869	-164867450581178	0.058	0.208	1	CTRL
Naa35	0.00935672126348145	-103245185904986	0.154	0.333	1	CTRL
Vma21	0.00941419764839587	105950016757515	0.269	0.149	1	CTRL
Snrpd2	0.00948483955337977	651243445670809	0.538	0.38	1	CTRL
Stim1	0.00948976361393967	-20650465292597	0.019	0.151	1	CTRL
Cd2ap	0.00950575634057921	-228984244260092	0.019	0.15	1	CTRL
Dhrs7	0.00950776048766657	123614888888969	0.231	0.118	1	CTRL
Pclo	0.00958443137599526	-142642403933815	0.135	0.298	1	CTRL
Zc3h7a	0.00967463698022091	-266586746302806	0.038	0.172	1	CTRL
Rxylt1	0.00969464449289333	-222501683168338	0.038	0.176	1	CTRL
Laptm4a	0.00975487341761233	-238844939955778	0.096	0.243	1	CTRL
Luc7l3	0.00976986620368982	-808088816869937	0.308	0.495	1	CTRL
Scp2	0.0097786072564246	461569435014115	0.654	0.47	1	CTRL
Sdhc	0.00979209974377303	128431645594812	0.346	0.225	1	CTRL
Shprh	0.00987386636273057	-2673131129056	0.038	0.171	1	CTRL
Gxylt1	0.00991562327177309	-322553825297005	0.019	0.144	1	CTRL
Uhmk1	0.0099275634604882	-106122070405542	0.288	0.464	1	CTRL
Ip6k2	0.00994068689716221	-123277219172216	0.442	0.543	1	CTRL
Ganc	0.00997988369088073	-449681045223539	0	0.114	1	CTRL
Kmt5a	0.00998525993168615	-237933206791562	0.038	0.174	1	CTRL
Gnat1	0	110657329613624	0.999	0.953	0	LD
ENSMUSG00000105361	0	117710884109488	1	0.988	0	LD
ENSMUSG00000098178	0	124993340146611	1	0.999	0	LD
Rho	1.07441287413519e-287	963149751530389	1	0.979	3.46874196414545e-283	LD
Malat1	9.03061223537338e-284	-151985723187454	0.731	0.823	2.91553316019029e-279	LD
Mir124a-1hg	1.0912254357235e-259	-152057767342138	0.157	0.605	3.52302131923331e-255	LD
Gnb1	4.09762888975036e-254	894959780886922	1	0.976	1.3229194870559e-249	LD
Atp1a3	1.88242674434419e-249	108631131195901	0.973	0.787	6.07741474411521e-245	LD
Rbp3	3.38079967841414e-245	970519367676497	0.99	0.861	1.091491176176e-240	LD
Snrnp70	5.43486986208368e-226	-353721325438379	0.162	0.595	1.75464773497372e-221	LD
Rps29	3.43184239326821e-216	903857261899387	0.996	0.851	1.10797031666664e-211	LD
Slc24a1	3.4299365623322e-215	800097962030566	0.996	0.945	1.10735501914895e-210	LD
Cpe	1.31385485223126e-212	10471216759664	0.959	0.727	4.24178039042863e-208	LD
mt-Co3	6.20398910093958e-212	104202291794078	0.991	0.843	2.00295788123834e-207	LD
Rom1	2.5684859097711e-209	788022451484919	1	0.955	8.29235675969601e-205	LD
Tma7	2.09066352964874e-208	795302912909796	1	0.975	6.74970720547096e-204	LD
mt-Atp6	5.80840372541263e-198	100654356703398	0.985	0.851	1.87524314274947e-193	LD
mt-Co1	9.91533313681423e-197	101677438212263	0.984	0.807	3.20116530322048e-192	LD
Rsrp1	1.24657006154626e-196	-20283239824134	0.481	0.772	4.02455144370211e-192	LD
Rps24	1.46726293632749e-195	870997833615179	0.98	0.85	4.73705838993331e-191	LD
mt-Co2	1.31274292412432e-182	963695333064025	0.979	0.809	4.23819053053535e-178	LD
Ubb	3.79137522042223e-181	737603584110259	0.993	0.928	1.22404548991332e-176	LD
mt-Cytb	2.56778601263972e-180	93195125792664	0.978	0.815	8.29009714180735e-176	LD
Purb	6.03780946969419e-180	900764204479821	0.956	0.815	1.94930678729077e-175	LD
Nktr	1.01547560957383e-179	-321381108582982	0.146	0.533	3.27846300550911e-175	LD
Gm20594	5.89545264832722e-179	130158668915216	0.846	0.564	1.90334688751244e-174	LD
Rs1	2.10638013981384e-176	83723186761189	0.976	0.85	6.80044828138899e-172	LD
Gapdh	5.98281121938014e-173	732190666457388	0.992	0.859	1.93155060217688e-168	LD
mt-Nd4	5.42772353835973e-172	105489118336825	0.949	0.741	1.75234054435944e-167	LD
Rplp1	3.52567220058939e-171	720779417956707	0.994	0.861	1.13826326996029e-166	LD
mt-Nd1	4.08425924266756e-168	982138238858052	0.937	0.713	1.31860309649522e-163	LD
Rps28	1.49590164237299e-161	945575560581541	0.927	0.722	4.82951845240121e-157	LD
Ndufa4	1.57278753602954e-158	757631096097324	0.983	0.804	5.07774456007136e-154	LD
Smim40	1.61121973689191e-158	883819988606897	0.909	0.605	5.20182292055554e-154	LD
Ccnl1	4.66172047609015e-157	-29636030062703	0.161	0.515	1.50503645570571e-152	LD
Rcvrn	3.96085692369177e-156	681966457205866	0.998	0.885	1.27876265781389e-151	LD
Srsf2	4.55282120025991e-155	-240876345399749	0.225	0.574	1.46987832450391e-150	LD
Rps21	2.99676963656618e-152	827927556244499	0.955	0.763	9.67507077165392e-148	LD
Ybx1	7.3802050116205e-152	765798421515744	0.96	0.771	2.38269918800168e-147	LD
Rps17	1.02360815673834e-151	803283311659159	0.942	0.762	3.30471893402973e-147	LD
H3f3a	2.97554741875851e-151	755390422629885	0.979	0.924	9.60655484146184e-147	LD
Rps23	3.08525525636663e-150	758128275928621	0.969	0.852	9.96074659517968e-146	LD
Gngt1	1.42035837720978e-149	693872259017324	1	0.968	4.58562702082178e-145	LD
Hmgn1	3.41602889553658e-149	634712970094329	0.998	0.96	1.10286492892398e-144	LD
Zfp385a	3.4046140089434e-148	92167916668701	0.901	0.677	1.09917963278738e-143	LD
Tpt1	5.38719948180068e-146	630190988184435	0.993	0.886	1.73925735269935e-141	LD
Cspp1	5.62127479213313e-146	-28661459577729	0.118	0.472	1.81482856664018e-141	LD
Rps15	4.07802793607971e-145	735250646069716	0.962	0.813	1.31659131916333e-140	LD
Pcbp2	3.6861046199301e-143	661104013632075	0.988	0.924	1.19005887654443e-138	LD
Atp5b	3.74073701217544e-143	739803994624948	0.96	0.829	1.20769694438084e-138	LD
4632427E13Rik	1.59237076769678e-142	-117967725644715	0.022	0.344	5.14096902350904e-138	LD
Cnga1	4.280764838432e-142	654113477740283	0.991	0.875	1.38204492808777e-137	LD
Gm8797	6.50924692689829e-142	106348432759957	0.824	0.629	2.10151037034911e-137	LD
mt-Nd2	1.28080495717417e-140	102497650918211	0.883	0.662	4.13507880423682e-136	LD
Rps27a	1.71736118197112e-140	766379521935777	0.947	0.777	5.54450057599375e-136	LD
Cox6c	4.57091266609633e-139	75855449697256	0.947	0.723	1.4757191542492e-134	LD
Rps14	1.06413390091285e-138	769108372124528	0.948	0.789	3.43555629909712e-134	LD
Abhd14b	3.612129207031e-138	-490365430221778	0.027	0.348	1.16617591448996e-133	LD
Rpl38	9.17991571961138e-137	800834334975219	0.932	0.739	2.96373579007653e-132	LD
Ptp4a3	2.1438960122941e-136	890823964604049	0.917	0.753	6.92156827569152e-132	LD
ENSMUSG00000115801	3.40825505411361e-136	-286365080253239	0.161	0.493	1.10035514422058e-131	LD
Rpgrip1	1.45792536067913e-134	-207709956979808	0.56	0.742	4.70691202695256e-130	LD
Anp32e	9.79171165043816e-134	800825529165346	0.945	0.822	3.16125410634396e-129	LD
Reep6	8.32547865976409e-132	814579681357714	0.924	0.728	2.68788078530484e-127	LD
Rpl37a	3.59568520733171e-131	768458962415272	0.94	0.749	1.16086696918704e-126	LD
Peg3	1.92308236445884e-130	-407633211076195	0.055	0.368	6.20867141365537e-126	LD
Leng8	1.99839991363891e-129	-456328962161428	0.03	0.336	6.45183412118322e-125	LD
Vtn	3.09537071439157e-129	703503294184912	0.948	0.756	9.9934043514132e-125	LD
Zfp207	1.95351407274368e-127	-257927897852564	0.117	0.448	6.30692018385298e-123	LD
mt-Nd5	6.15829404613397e-127	115871795274853	0.793	0.547	1.98820523279435e-122	LD
Prph2	2.30017267045773e-126	47778678930413	1	0.939	7.42610746657277e-122	LD
Rps25	2.7815030769687e-125	693164129708331	0.939	0.749	8.98008268399343e-121	LD
Tmem108	1.20698027584912e-124	-25833839881368	0.157	0.474	3.89673582057889e-120	LD
Rps8	1.58331914221382e-124	615886153322254	0.978	0.871	5.11174585063732e-120	LD
mt-Nd3	3.75761674203263e-124	123963769186613	0.729	0.474	1.21314656516523e-119	LD
Cox6a1	6.62839753549649e-124	800799303095937	0.883	0.653	2.13997814433504e-119	LD
Gm47283	7.01547423838069e-124	-181469899837151	0.347	0.645	2.2649458578612e-119	LD
Rnf207	3.37329838339964e-123	-323035932531097	0.107	0.415	1.08906938308058e-118	LD
Rpl23	2.34775960875312e-120	691976525390581	0.947	0.791	7.57974189685945e-116	LD
Frmd4b	6.67018542949599e-120	-222281241439877	0.213	0.512	2.15346936591278e-115	LD
Pde6g	4.3743903405271e-119	545315654257179	0.998	0.928	1.41227192143918e-114	LD
Mat2a	1.79108771759292e-118	-188132743795003	0.307	0.596	5.78252669624876e-114	LD
Pnisr	2.26460933000989e-117	-194573346996886	0.239	0.552	7.31129122193692e-113	LD
mt-Atp8	1.18346131113169e-116	178600189397089	0.512	0.252	3.82080484298867e-112	LD
Rpl24	3.52204181674625e-116	720314813752168	0.919	0.751	1.13709120053653e-111	LD
Rnf121	4.24289059006978e-116	-33962962088295	0.075	0.374	1.36981722700403e-111	LD
Rpsa	1.57634519798686e-114	674431742304334	0.923	0.732	5.08923047170058e-110	LD
Kcnq1ot1	1.66691785260447e-112	-122539045550038	0.011	0.275	5.38164428713353e-108	LD
Rpl41	6.56983946560405e-112	548425261784118	0.966	0.878	2.12107267147027e-107	LD
Camk2d	2.15068105039731e-110	-158032257710992	0.432	0.673	6.94347377120771e-106	LD
Rpl7	7.29993098782556e-110	691563350900807	0.902	0.726	2.35678271941948e-105	LD
Pkm	2.04573163799408e-109	561220455194953	0.97	0.868	6.60464459326389e-105	LD
Hk1	3.82897894629617e-109	917369041451618	0.855	0.694	1.23618585281172e-104	LD
Ttc14	1.91802107519384e-107	-258234869742833	0.11	0.405	6.19233104126331e-103	LD
Ywhae	3.60982223300406e-107	717200593133721	0.914	0.776	1.16543110792536e-102	LD
Hsp90aa1	4.42806261275219e-107	443283187859454	0.999	0.988	1.42960001452705e-102	LD
Eef1a1	1.56885874505514e-106	629760943506284	0.96	0.833	5.06506045841051e-102	LD
Rps20	7.65741976990503e-106	681784245087578	0.9	0.727	2.47219797271384e-101	LD
Gm15513	1.65252468594176e-105	-350187307138892	0.055	0.326	5.33517594856296e-101	LD
Rpl30	3.33317251271293e-105	91660283733359	0.804	0.615	1.07611474572937e-100	LD
Rps7	1.73738101278893e-104	625845494326811	0.924	0.77	5.60913459978907e-100	LD
Ndufb9	1.8299987049078e-103	829644822305615	0.78	0.535	5.90815081879483e-99	LD
Rps18-ps5	4.53796405852872e-103	830895920957915	0.814	0.616	1.465081696296e-98	LD
Arl3	1.44147122932248e-102	641589983798118	0.903	0.711	4.65378986386762e-98	LD
Sag	2.1830512947259e-102	455065201186596	1	0.97	7.04798110502256e-98	LD
Ndufb1	1.11558632450775e-101	972866435421014	0.766	0.548	3.60167044867328e-97	LD
Fau	2.84957777379504e-101	542505063094416	0.95	0.788	9.19986184269728e-97	LD
Rpl26	7.87224470753834e-101	710643412922941	0.875	0.717	2.54155420382875e-96	LD
Rbm25	1.4626027546844e-100	-176567273527557	0.265	0.549	4.72201299349859e-96	LD
Elovl4	4.57613869296093e-99	722410185085294	0.919	0.798	1.47740637702243e-94	LD
Rpl39	1.04337166578937e-98	721128704990075	0.882	0.716	3.36852542300097e-94	LD
Clk1	1.99908494534822e-98	-212288600621298	0.168	0.45	6.45404574605673e-94	LD
Prpf39	2.69158073694669e-97	-260477493573735	0.089	0.362	8.6897684092324e-93	LD
Pdc	3.50275949827191e-97	486851220514141	1	0.94	1.13086590401708e-92	LD
Ogt	2.99619392680784e-96	-393409606996617	0.029	0.275	9.67321209269912e-92	LD
Tra2a	4.24553515453058e-96	-2074378331218	0.153	0.439	1.3706710246402e-91	LD
Stk38	1.8122961744122e-95	-408066752215834	0.034	0.28	5.85099819908979e-91	LD
Uqcrh	4.46239062817464e-95	681478574148261	0.864	0.652	1.44068281430618e-90	LD
Rpl13	6.12005583674844e-95	555612040491751	0.936	0.784	1.97586002689423e-90	LD
A330023F24Rik	1.09489010192741e-94	-10778890839186	0.006	0.233	3.53485269407263e-90	LD
Srsf7	2.26128486586282e-94	-182269963225002	0.191	0.473	7.30055818943813e-90	LD
Lars2	2.55632016746447e-94	112002533076376	0.697	0.492	8.25307966065905e-90	LD
Rpl14	1.3882924998162e-93	690686623806204	0.857	0.654	4.4821023356566e-89	LD
Rps4x	3.2114370735677e-93	701363272298943	0.831	0.615	1.03681245920133e-88	LD
Rpl13a	5.65312596900979e-93	575346278681661	0.927	0.772	1.82511171909481e-88	LD
ENSMUSG00000097971	6.17376196054267e-93	-107068760891848	0.007	0.231	1.9931990489612e-88	LD
Rpl19	3.30374707326713e-92	593624786996169	0.911	0.752	1.06661474260429e-87	LD
Pabpc4	7.23151176228968e-92	-409084715570053	0.035	0.274	2.33469357245522e-87	LD
mt-Nd4l	1.5432536918663e-91	121688853131634	0.629	0.393	4.98239454419034e-87	LD
Scg5	1.96769473328298e-90	818123999267809	0.742	0.487	6.3527024464041e-86	LD
Ddx17	2.39072383889576e-90	-153640315995013	0.319	0.576	7.71845191387495e-86	LD
R3hdm1	8.65761748424323e-90	-225629343006041	0.104	0.37	2.79511180478793e-85	LD
Rpl4	8.78225518721999e-90	782773479760742	0.788	0.582	2.83535108719397e-85	LD
Rbm5	1.11628938438598e-89	-188830690946138	0.167	0.441	3.60394027749013e-85	LD
Srsf1	1.14365287363467e-89	-171293427672192	0.221	0.496	3.69228330252953e-85	LD
Pcdh15	1.29277433555441e-89	-221793347853819	0.153	0.415	4.17372194233742e-85	LD
Cox4i1	4.39055219734674e-89	580127541464176	0.884	0.659	1.4174897769134e-84	LD
Kcnb1	4.71655990006881e-89	525384578958798	0.994	0.92	1.52274136373722e-84	LD
Rpl36	1.23036726237757e-88	673505156623933	0.88	0.703	3.97224070658599e-84	LD
Rpl8	3.04239818655475e-88	545572450534082	0.922	0.785	9.822382545292e-84	LD
Cdhr1	3.65167592603798e-88	839635549266653	0.789	0.602	1.17894357272136e-83	LD
Rpl22	4.10885238615222e-88	807106673361442	0.795	0.614	1.32654299286924e-83	LD
Zcchc7	5.7272402091005e-88	-215509066850019	0.137	0.401	1.8490395015081e-83	LD
Crebzf	2.65980288847768e-87	-249049231236564	0.094	0.349	8.58717362545018e-83	LD
Jun	2.01945261140611e-86	-355494062094209	0.146	0.382	6.51980275592462e-82	LD
Ndufb8	4.01500078425901e-86	784305592700605	0.769	0.555	1.29624300319802e-81	LD
Ppp2r5c	5.53408907826191e-86	78868528935056	0.837	0.686	1.78668065891686e-81	LD
Lamtor5	5.79424168233117e-86	138033734065418	0.574	0.359	1.87067092714062e-81	LD
Hsp90b1	7.13996786060542e-86	705824900583276	0.856	0.681	2.30513862379646e-81	LD
Rps3	4.22583498604604e-85	598533766703287	0.876	0.703	1.36431082524496e-80	LD
Impg1	6.98796305730326e-85	915420200487134	0.748	0.542	2.25606387305036e-80	LD
Guca1a	1.6099093293041e-84	456296308943621	0.991	0.905	5.19759226965829e-80	LD
Cngb1	1.73858172767768e-84	528216734099049	0.973	0.857	5.61301110780738e-80	LD
Rpl28	5.85872132461503e-84	569039678982064	0.899	0.725	1.89148817965196e-79	LD
Prcd	7.04031832434592e-84	532184172978718	0.94	0.798	2.27296677101508e-79	LD
Rplp2	1.57563176254464e-83	57088305349886	0.873	0.678	5.08692714537537e-79	LD
Tia1	1.68254220782111e-81	-265966018172464	0.075	0.313	5.43208751795045e-77	LD
Uqcrq	7.04123016472794e-81	670898580769447	0.834	0.644	2.27326115868242e-76	LD
Rpl37	7.22526511779059e-81	713571997504438	0.865	0.718	2.33267684327869e-76	LD
Atp5e	1.11199991712465e-80	62993361484197	0.822	0.589	3.59009173243694e-76	LD
Rack1	2.49627232619542e-80	663497318838291	0.835	0.665	8.05921520512192e-76	LD
Pnn	2.71785573133493e-80	-174544755468534	0.18	0.442	8.77459722861481e-76	LD
Rpl17	4.39609866916691e-80	61654996130383	0.86	0.714	1.41928045534054e-75	LD
Fth1	4.85369317080638e-80	317100393997325	0.96	0.819	1.56701484019484e-75	LD
Azi2	5.70590567074071e-80	-220900378219624	0.099	0.346	1.84215164579864e-75	LD
Rps16	7.5998517795713e-80	556256014790921	0.888	0.721	2.45361214703459e-75	LD
Stard7	1.66974484507496e-79	-151382833422378	0.316	0.547	5.39077123232451e-75	LD
Ip6k2	5.36896729249433e-79	-156399881613143	0.394	0.598	1.73337109038179e-74	LD
Rpl3	8.94235083641178e-79	608809002411875	0.866	0.705	2.88703796753554e-74	LD
A930003A15Rik	1.19293914468448e-78	814650258069245	0.771	0.575	3.85140402861385e-74	LD
Agpat3	1.41797671504328e-78	497999749042441	0.982	0.946	4.57793782451724e-74	LD
Dusp11	2.40004494718554e-78	-198459696384392	0.129	0.377	7.74854511198851e-74	LD
Eif4g2	2.76760067789406e-78	601295283511716	0.916	0.813	8.93519878858098e-74	LD
Rabgef1	5.07945038701247e-78	-125194075961799	0.455	0.664	1.63990055744698e-73	LD
Ddhd1	6.52367851937279e-78	-195373445028312	0.155	0.406	2.10616960997951e-73	LD
Dmd	7.46213118817227e-78	-129376120524097	0.473	0.664	2.40914905410142e-73	LD
Cbx3	8.43589013651746e-78	801300301081897	0.768	0.61	2.72352713057466e-73	LD
Srpk2	1.4287507963873e-77	-145763330038641	0.278	0.53	4.6127219461364e-73	LD
Tle4	2.08011849994037e-77	-160479241348344	0.255	0.506	6.7156625770575e-73	LD
Tulp1	2.25811226209893e-77	456434757443397	0.997	0.919	7.29031543818641e-73	LD
Pfdn5	4.47659957443261e-77	648597972207924	0.798	0.595	1.44527017260557e-72	LD
Rpl23a	4.70057778966198e-77	567356563717613	0.845	0.672	1.51758153939237e-72	LD
Rps11	5.46552339925025e-77	551794089886081	0.87	0.707	1.76454422944794e-72	LD
Tmcc1	5.60791483971248e-77	-25140558970947	0.081	0.313	1.81051530600117e-72	LD
4930581F22Rik	6.0727424431346e-77	-354631771333675	0.031	0.24	1.96058489776601e-72	LD
Oaz1	9.31993244296349e-77	445002109419761	0.978	0.897	3.00894018921076e-72	LD
Rpl32	1.17219159356638e-76	567282558246409	0.876	0.702	3.78442055982906e-72	LD
Eif1	2.55466788024082e-75	482913907343067	0.972	0.885	8.24774525135748e-71	LD
Rufy2	1.7357041787589e-74	-291396777279733	0.036	0.245	5.6037209411231e-70	LD
Macir	2.63428950731109e-74	-153941734362744	0.291	0.52	8.50480367435386e-70	LD
Rps10	5.21881788891553e-74	53717601744579	0.869	0.696	1.68489535543638e-69	LD
Nap1l1	7.44236543350386e-74	700311933725421	0.831	0.701	2.40276768020672e-69	LD
Sgk1	8.25194291148139e-74	-109146155513887	0.617	0.76	2.66413976897177e-69	LD
Srrm2	9.16599487153674e-74	-965543471979099	0.619	0.771	2.95924144427564e-69	LD
Mir124-2hg	1.04943678686111e-73	-103094906623127	0.748	0.829	3.38810666638109e-69	LD
Chchd2	2.37396056787395e-72	533129585372988	0.869	0.68	7.66433169338105e-68	LD
Elob	2.43387040798251e-72	731378583654004	0.783	0.612	7.85775061217155e-68	LD
Eml5	2.88573892443654e-72	-173370524869901	0.164	0.404	9.31660811754338e-68	LD
Slc25a4	3.52073244410554e-72	594520137947295	0.902	0.785	1.13666846957947e-67	LD
Rpl10a	7.03172838536034e-72	493330763060279	0.919	0.802	2.27019350921359e-67	LD
Rtbdn	1.89335871226957e-71	483438092534229	0.96	0.835	6.11270860256232e-67	LD
Rps12	7.01232374117865e-71	541122574982536	0.881	0.741	2.26392871983953e-66	LD
Srek1	1.01043498174249e-70	-204678180716715	0.101	0.329	3.26218933855562e-66	LD
Gpatch8	2.02408330374176e-70	-16802938874913	0.164	0.406	6.53475294613027e-66	LD
Adipor1	3.16501893087601e-70	522320199725955	0.945	0.849	1.02182636183332e-65	LD
Nrl	4.62955483107017e-70	41304902163444	0.995	0.887	1.494651777211e-65	LD
Rps3a1	5.37991084315662e-70	577335538179541	0.842	0.685	1.73690421571311e-65	LD
Rps6	7.79849983037618e-70	543521422482454	0.858	0.715	2.51774567023695e-65	LD
Atp5mpl	8.20123623948639e-70	616966954246432	0.795	0.598	2.64776911991818e-65	LD
Rpl18a	9.03633796815342e-70	543231356911737	0.907	0.775	2.91738171301833e-65	LD
Zbtb20	1.40084004728502e-69	-237504661621298	0.094	0.313	4.52261209265969e-65	LD
Gpx4	2.03573290171944e-69	319196111561545	0.989	0.897	6.57236367320121e-65	LD
Rpl27	1.17018911162021e-68	566180464363701	0.85	0.684	3.77795554686586e-64	LD
Rpl27a	1.50369829754656e-68	518634962456221	0.902	0.781	4.85468995362905e-64	LD
6720427I07Rik	2.49387181280447e-68	-533076671026323	0.009	0.184	8.05146514763922e-64	LD
Clk4	3.50509382368629e-68	-228103340771649	0.078	0.291	1.13161954097712e-63	LD
C2cd5	4.35737097973931e-68	-296222194941554	0.042	0.238	1.40677722080883e-63	LD
Cplx4	1.66101052746559e-67	496981655162964	0.971	0.878	5.36257248792267e-63	LD
1700028K03Rik	3.00739193860733e-67	-493734599788799	0.012	0.186	9.70936487379375e-63	LD
Marchf1	7.24961905136632e-67	-121805023781237	0.374	0.59	2.34053951073361e-62	LD
Cers4	8.71885417172397e-67	-145860069540921	0.281	0.512	2.81488206934108e-62	LD
Itga4	1.36930304794262e-66	-275361066515177	0.057	0.257	4.42079489028275e-62	LD
Tmem181a	2.90540867052938e-66	-199833421977978	0.117	0.339	9.38011189280409e-62	LD
Qk	2.95701391611062e-66	-196060784200456	0.122	0.344	9.54671942816313e-62	LD
Zkscan3	4.08597513593759e-66	-253887614781494	0.054	0.255	1.31915707263745e-61	LD
Mier1	6.92115877308591e-66	-178837855688429	0.133	0.358	2.23449610989079e-61	LD
Atp5j2	9.31425308358533e-66	616423724091166	0.775	0.581	3.00710660803552e-61	LD
Tmsb4x	1.62228413390383e-65	421956600194984	0.904	0.794	5.2375443263085e-61	LD
Pde6a	1.92691540707259e-65	452331893970267	0.969	0.881	6.22104639173387e-61	LD
Cox5b	1.78978147871076e-64	678392593695245	0.735	0.56	5.77830950401769e-60	LD
Cox7a2	2.0796335898217e-64	595949492219118	0.773	0.57	6.71409704473937e-60	LD
Pclo	2.7537634788859e-64	-177236335773159	0.135	0.357	8.89052539158312e-60	LD
Fyco1	3.69423628497991e-64	-167968201198507	0.172	0.396	1.19268418460576e-59	LD
Fam53b	5.12392582361504e-64	-157555520006141	0.194	0.421	1.65425945215412e-59	LD
B4galt1	7.19955031525776e-64	-185807294104848	0.106	0.322	2.32437481928097e-59	LD
Prpf4b	7.93274010324086e-64	-106333618129751	0.301	0.549	2.56108514233131e-59	LD
N4bp2l2	1.45569836671711e-63	-142533978289764	0.218	0.448	4.69972217694618e-59	LD
Rdh10	1.7076227705706e-63	-436591736335315	0.04	0.223	5.51306011478717e-59	LD
Luc7l2	2.54442911452067e-63	-129049659969668	0.251	0.485	8.21468939622999e-59	LD
Zfp329	3.03283243548553e-63	-235037228451941	0.062	0.261	9.79149951796502e-59	LD
Ndufa2	3.47342962586571e-63	710703510551601	0.708	0.527	1.12139675471074e-58	LD
5031425E22Rik	4.14901516839288e-63	-184293276310981	0.102	0.317	1.33950954711564e-58	LD
Hadha	7.25911401737434e-63	-151045346846223	0.165	0.394	2.34360496050931e-58	LD
Atp5g2	1.51048814673212e-62	767533728700074	0.738	0.591	4.87661098172466e-58	LD
Rpl34	1.6842852587302e-62	610788083793051	0.821	0.669	5.43771495781045e-58	LD
Fnbp4	5.94179142641839e-62	-208990676769009	0.084	0.289	1.91830736201918e-57	LD
Luc7l3	7.25321074198168e-62	-109319123910138	0.324	0.558	2.34169908804878e-57	LD
Fus	9.42888540870074e-62	-115454187279451	0.372	0.586	3.04411565419903e-57	LD
H2bc4	1.87057654279206e-61	776911833869538	0.699	0.518	6.03915636840416e-57	LD
Crlf3	4.61752551767238e-61	-186689876748316	0.14	0.351	1.49076811338053e-56	LD
Ccnl2	4.97199696127048e-61	-168698980562826	0.126	0.342	1.60520921894617e-56	LD
Ndufb11	6.70692711297927e-61	595774897506193	0.766	0.568	2.16533141842536e-56	LD
Atp5c1	1.86436384587489e-60	694468663154521	0.684	0.501	6.0190986764071e-56	LD
Pde7a	3.32779560300319e-60	-304512775737293	0.038	0.215	1.07437881042958e-55	LD
Naca	4.19568041923716e-60	5789989991813	0.771	0.614	1.35457542335072e-55	LD
Rps15a	5.30435246398018e-60	472769400383675	0.889	0.739	1.712510192996e-55	LD
Guk1	5.7898320678924e-60	519679126452907	0.824	0.639	1.86924728311906e-55	LD
Pde6b	9.55596364955002e-60	384908074014258	0.996	0.917	3.08514286425722e-55	LD
Pcsk1n	1.05420921629678e-59	701284120920935	0.665	0.452	3.40351445481417e-55	LD
Mdm4	1.32508991037682e-59	-245386996178919	0.052	0.237	4.27805277565155e-55	LD
Ndufa5	1.61328203609981e-59	789249363244575	0.646	0.457	5.20848105354823e-55	LD
Slc25a5	2.1551707830113e-59	540389403768669	0.859	0.726	6.95796887295199e-55	LD
Mgarp	1.50700948708627e-58	49814545079209	0.861	0.701	4.86538012905803e-54	LD
Rps13	1.57891864109073e-58	525029796970456	0.814	0.665	5.09753883276144e-54	LD
Cacnb2	1.87720485535168e-58	-141715804094578	0.256	0.462	6.06055587550289e-54	LD
Gabarapl2	2.17016570315699e-58	765946580908436	0.652	0.485	7.00637997264234e-54	LD
Gm45159	3.8653572321443e-58	-102224876130806	0.001	0.145	1.24793058239779e-53	LD
Rpl6	2.24994332942867e-57	544909030682501	0.871	0.772	7.26394203906046e-53	LD
Rpl5	4.03553241664441e-57	589666850292867	0.812	0.691	1.30287164071365e-52	LD
Gpr137c	4.29232505433167e-57	-190912747111569	0.125	0.322	1.38577714379098e-52	LD
Rps19	4.6908497891683e-57	547965327214586	0.777	0.617	1.51444085443298e-52	LD
Slc31a2	4.82860687197099e-57	-132862711193373	0.306	0.504	1.55891572861584e-52	LD
Cpsf6	1.19026710924446e-56	-159285049086865	0.163	0.375	3.84277736219575e-52	LD
Chka	1.52420094597792e-56	-394212517562896	0.023	0.182	4.92088275408972e-52	LD
Dlg4	1.56081894509023e-56	-107635557685061	0.427	0.619	5.03910396422382e-52	LD
Uqcc3	1.65083915102978e-56	733559328963632	0.711	0.553	5.32973419909964e-52	LD
Impg2	2.11690188212644e-56	628411586653934	0.841	0.712	6.8344177264452e-52	LD
Crtc3	2.26179235274895e-56	-203114735554585	0.081	0.272	7.30219661084997e-52	LD
Rps9	2.9517412912569e-56	497907810420211	0.839	0.714	9.52969675882289e-52	LD
E530011L22Rik	5.17801299756197e-56	-250112937069573	0.052	0.228	1.67172149626288e-51	LD
Set	6.64926979824735e-56	682003373552915	0.768	0.634	2.14671675436416e-51	LD
Ttc19	1.05602510244865e-55	-168523859879067	0.122	0.325	3.40937704325546e-51	LD
Cox6b1	3.92133314788594e-55	624331250026459	0.732	0.546	1.26600240679498e-50	LD
Chaserr	5.6005167915849e-55	-163645440692353	0.18	0.379	1.80812684616319e-50	LD
Rbm4b	5.61490187524201e-55	-212115715105594	0.082	0.269	1.81277107042188e-50	LD
Pgam1	2.31145296247976e-54	515328743918253	0.786	0.634	7.46252588936591e-50	LD
Pitpnm3	2.64508265509402e-54	-1399524796109	0.214	0.42	8.53964935197104e-50	LD
Clstn1	3.3830853811261e-54	746907139356063	0.689	0.54	1.09222911529656e-49	LD
6430590A07Rik	4.16923119394999e-54	-983677923202876	0.002	0.138	1.34603629096675e-49	LD
Rnpc3	1.2428889950451e-53	-264407115331892	0.038	0.202	4.01266712050311e-49	LD
Nfat5	1.35579388508764e-53	-165027711773968	0.132	0.329	4.37718055800544e-49	LD
Ddit4	1.80431619787299e-53	-168079352682755	0.202	0.403	5.82523484483296e-49	LD
Mafg	1.8753053518939e-53	-235623587915706	0.052	0.223	6.05442332858947e-49	LD
Zdhhc17	1.99223077530609e-53	-157728477117228	0.121	0.319	6.4319170580757e-49	LD
Raph1	2.12355394013337e-53	-208987208057432	0.083	0.266	6.85589389572057e-49	LD
Uqcrb	2.5956417625813e-53	59576231891313	0.756	0.59	8.38002943049374e-49	LD
Laptm4a	3.67123002565528e-53	-229326736790538	0.105	0.293	1.18525661378281e-48	LD
Ap2m1	6.80684240586741e-53	820197343718067	0.597	0.429	2.19758907073429e-48	LD
Pan3	7.64971526890003e-53	-211064604408512	0.064	0.24	2.46971057456437e-48	LD
Sik2	9.50282498443127e-53	-327615680762425	0.035	0.192	3.06798704622364e-48	LD
AI480526	1.0153551793283e-52	-563590382861119	0.006	0.144	3.27807419646141e-48	LD
Memo1	1.08707651708699e-52	-134617705263842	0.23	0.437	3.50962653541536e-48	LD
Zfp36l2	1.31171097496984e-52	-136183978021242	0.284	0.482	4.23485888269012e-48	LD
Gm20139	1.79321648302212e-52	-220584439131705	0.063	0.238	5.78939941543693e-48	LD
Rbm39	2.04113220510926e-52	-715385878175399	0.607	0.763	6.58979532419525e-48	LD
Atf7ip	3.17045743427387e-52	-156356659848007	0.129	0.326	1.02358218265532e-47	LD
Cep164	3.59192770135375e-52	-120299925741522	0.301	0.499	1.15965385838206e-47	LD
Spata1	6.33143268090998e-52	-193864665248303	0.096	0.28	2.04410304103179e-47	LD
Igsf9	1.62339781236629e-51	-166366203512968	0.127	0.319	5.24113983722456e-47	LD
Paxbp1	2.17007479863856e-51	-175661338864307	0.083	0.266	7.00608648740461e-47	LD
Spop	2.26535943277515e-51	771646220948295	0.614	0.456	7.31371292871457e-47	LD
Selenok	4.74987578000963e-51	65865848418846	0.675	0.517	1.53349739557611e-46	LD
Atg16l1	5.71694645170508e-51	-192657505997783	0.114	0.296	1.84571616193299e-46	LD
Kmt2a	8.0190043286048e-51	-114387307511621	0.436	0.604	2.58893554749006e-46	LD
Fbxl12	1.79330151194765e-50	-257604545413943	0.042	0.201	5.78967393132299e-46	LD
Phip	2.44170889878767e-50	-150555957268517	0.131	0.325	7.883057179736e-46	LD
Leng9	3.2102338135646e-50	-314206638595105	0.027	0.175	1.03642398670933e-45	LD
Styx	6.58344907648571e-50	-198539027875526	0.08	0.256	2.12546653434341e-45	LD
Rsrc2	8.16951776700466e-50	-87502535467042	0.514	0.682	2.63752881107745e-45	LD
Srsf6	9.33717740698715e-50	-143950841523499	0.134	0.327	3.0145077258458e-45	LD
Mycbp2	9.57874415521775e-50	-127158724189108	0.193	0.399	3.09249755051205e-45	LD
Atp5o	1.0099888770873e-49	62995428721834	0.653	0.49	3.26074908967633e-45	LD
Tle5	1.01158872778473e-49	571636413979639	0.729	0.577	3.26591420765301e-45	LD
Cds1	1.41515193711406e-49	780717239260876	0.625	0.469	4.56881802897275e-45	LD
Taf1d	2.83202841889379e-49	-168713690021311	0.08	0.257	9.14320375039861e-45	LD
Fam193b	3.01609334018263e-49	-31994620778672	0.024	0.168	9.73745734877962e-45	LD
Mau2	3.69066472531546e-49	-206592040029827	0.065	0.233	1.1915311065681e-44	LD
Unc119	4.36776387621482e-49	308640417594969	0.997	0.949	1.41013256743596e-44	LD
Rpl11	5.14861541071426e-49	444647500779442	0.823	0.691	1.6622304853491e-44	LD
Dstn	6.55635878411625e-49	819334109215682	0.573	0.409	2.11672043345193e-44	LD
Gm4258	8.44759187692388e-49	-499495311098283	0.009	0.14	2.72730503746487e-44	LD
Atp5h	9.06104220322679e-49	416277534675539	0.775	0.578	2.92535747531177e-44	LD
Ndufa7	1.25045040502924e-48	6402751692037	0.684	0.512	4.0370791326369e-44	LD
Atf7	1.29624648786399e-48	-169158296421161	0.115	0.298	4.18493178606888e-44	LD
Stxbp1	1.36464500329827e-48	55826618886586	0.834	0.712	4.40575639314848e-44	LD
Krit1	1.46038270062902e-48	-221024758546564	0.078	0.247	4.71484554898079e-44	LD
Rpgr	2.02586762129612e-48	-330033368508971	0.033	0.179	6.54051361535453e-44	LD
Dlg2	2.2082596186824e-48	-235223068684699	0.045	0.201	7.12936617891614e-44	LD
Tmem245	3.99170911831383e-48	-156108427767938	0.106	0.291	1.28872328884762e-43	LD
Cited2	4.55594559826774e-48	-118638602724914	0.498	0.631	1.47088703640074e-43	LD
Nufip2	5.37892338589391e-48	-12237203619856	0.21	0.412	1.73658541513585e-43	LD
Zrsr1	5.55614466575047e-48	-152800296643397	0.143	0.332	1.79380130533754e-43	LD
Flcn	6.54862982669247e-48	-184662283303691	0.096	0.272	2.11422513954766e-43	LD
Scarb1	1.02348546898624e-47	-153919810802597	0.119	0.306	3.30432283662207e-43	LD
Slc4a7	1.04799954227575e-47	-997207921026111	0.516	0.649	3.38346652223726e-43	LD
Dnajc1	1.16306664953997e-47	-198466125387904	0.047	0.205	3.75496067803978e-43	LD
Prpf38b	1.47623726558154e-47	-153227264898025	0.116	0.301	4.76603201193002e-43	LD
Impdh1	1.51958415901514e-47	517341528525243	0.84	0.701	4.90597745738038e-43	LD
Slc38a9	1.65796403055356e-47	-191192324590599	0.083	0.252	5.35273687264216e-43	LD
Gm9856	1.7237073715518e-47	-32998460031239	0.022	0.16	5.564989249055e-43	LD
Acsl1	1.79414645112429e-47	-153183757224968	0.135	0.32	5.79240181745477e-43	LD
Pitpnm2os2	1.86493140402354e-47	-40418917529695	0.016	0.149	6.02093103789e-43	LD
Far1	2.52239497057243e-47	-204244789841056	0.069	0.234	8.1435521624931e-43	LD
Rpl12	2.70725157973443e-47	51156331728976	0.742	0.602	8.7403617251726e-43	LD
Cd2ap	2.83471270199282e-47	-245770635432654	0.039	0.191	9.15186995838383e-43	LD
Park7	3.87417629461452e-47	58150190026935	0.668	0.505	1.2507778167163e-42	LD
Phf20l1	1.06516797885751e-46	-130737309814902	0.156	0.351	3.43889481974146e-42	LD
Rbm3	1.48483253403753e-46	-145252245318997	0.106	0.29	4.79378183614018e-42	LD
Btf3	1.61904668391605e-46	70408763481313	0.632	0.485	5.22709221902297e-42	LD
Atp5md	1.67774878457166e-46	573628003152957	0.743	0.597	5.4166119509896e-42	LD
Marchf7	3.02319268931159e-46	-139573178948078	0.161	0.35	9.76037759744248e-42	LD
Upf3b	3.64850349428874e-46	-106768244264538	0.291	0.493	1.17791935313112e-41	LD
Ahi1	6.74354035567782e-46	-956327557769843	0.289	0.502	2.17715200383058e-41	LD
Actn4	7.07219304173493e-46	-138265500153948	0.119	0.302	2.28325752352412e-41	LD
Snhg20	1.1020586939818e-45	-268988665964633	0.035	0.179	3.55799649352024e-41	LD
Zc3h7a	1.53965628283689e-45	-209614175641623	0.057	0.214	4.97078030913891e-41	LD
Tmem214	1.55789929391141e-45	-222314875324643	0.043	0.192	5.02967787039297e-41	LD
Lgalsl	3.64261787796881e-45	559174276179585	0.795	0.669	1.17601918190223e-40	LD
Ndufs5	4.32186709144317e-45	669886854971532	0.641	0.482	1.39531479047243e-40	LD
Zfp260	4.38717049556428e-45	-101485887133992	0.255	0.464	1.41639799449293e-40	LD
Ndufa1	5.7112848369133e-45	70281867976346	0.593	0.418	1.84388830959746e-40	LD
Gm10097	5.99254719439418e-45	-448062236261163	0.013	0.138	1.93469386171016e-40	LD
Kdm2a	6.11419243018533e-45	-143199508942772	0.153	0.336	1.97396702608534e-40	LD
Slc7a8	6.91235425520621e-45	-196603407160955	0.057	0.213	2.23165357129332e-40	LD
Mdh2	9.56108159363075e-45	692338108822985	0.616	0.464	3.08679519250369e-40	LD
Atad2b	1.09813742808508e-44	-125013997458352	0.211	0.399	3.54533668657269e-40	LD
Ccr9	1.15612688291425e-44	-964370885914108	0.001	0.115	3.73255564148864e-40	LD
Glul	1.16311319613354e-44	-326756025319008	0.063	0.215	3.75511095371713e-40	LD
Tnrc6a	1.33996133572919e-44	-110802295200976	0.232	0.429	4.32606517240169e-40	LD
Madd	1.94587058151381e-44	-112506985639269	0.371	0.537	6.28224317241733e-40	LD
Cdc37l1	2.28232899202963e-44	-114767383077772	0.205	0.402	7.36849915076767e-40	LD
Gm42716	2.3133379108052e-44	-953690582546704	0.002	0.115	7.46861144503457e-40	LD
Rlbp1	2.43040127065997e-44	-1178593585694	0.019	0.145	7.8465505023257e-40	LD
Ybx3	3.52844384083475e-44	401054991191307	0.935	0.873	1.1391580940135e-39	LD
Rbm33	3.90237084131391e-44	-178870040201128	0.082	0.244	1.2598804261182e-39	LD
Eef2	4.37998231549889e-44	653690361971261	0.723	0.616	1.41407729055882e-39	LD
Terf1	5.23270743129077e-44	-185482132677582	0.067	0.224	1.68937959419222e-39	LD
Rgs9	5.45192254078504e-44	502219988852304	0.861	0.791	1.76015319229245e-39	LD
Jund	6.85823214747423e-44	-135911797578556	0.301	0.463	2.21418024881205e-39	LD
Sfpq	7.58566538430025e-44	-908086190487922	0.347	0.544	2.44903206932134e-39	LD
Tnrc6b	7.87373592820519e-44	-825815965798805	0.592	0.706	2.54203564442104e-39	LD
Ubl5	1.27464296152673e-43	47134379161474	0.783	0.652	4.11518480128904e-39	LD
Cox8a	1.36390150477935e-43	229066697102907	0.916	0.749	4.40335600818012e-39	LD
Grcc10	2.23747450706411e-43	670532706752135	0.622	0.467	7.22368644605647e-39	LD
Zfyve28	2.24885267579563e-43	-146472543515191	0.17	0.344	7.2604208638062e-39	LD
Srsf5	2.81916057502117e-43	-711668078364301	0.494	0.676	9.10165991645586e-39	LD
Ino80d	2.98187708523067e-43	-113139475028994	0.182	0.373	9.62699016966723e-39	LD
Atp5pb	3.23176662583008e-43	549649025872415	0.69	0.545	1.04337585514924e-38	LD
Slc17a7	3.87708181566103e-43	400946507402247	0.95	0.849	1.25171586418616e-38	LD
Atf4	5.49894510675929e-43	-967585503791202	0.505	0.645	1.77533442771724e-38	LD
Psmc3	5.6311026708903e-43	929263796812694	0.526	0.38	1.81800149729693e-38	LD
Las1l	6.16298002027642e-43	-120160182966858	0.152	0.339	1.98971809954624e-38	LD
Iqgap1	6.2563147829332e-43	-19978858493747	0.066	0.218	2.01985122766998e-38	LD
Slf2	6.2975633755458e-43	-16379099904647	0.091	0.255	2.03316833579496e-38	LD
Ptma	7.60455320279103e-43	464717615467695	0.858	0.751	2.45513000152108e-38	LD
Lpcat1	9.1734636328779e-43	776461486823555	0.616	0.469	2.96165273387463e-38	LD
Atp5g1	9.62756970541262e-43	477250593388455	0.758	0.609	3.10826087939246e-38	LD
Gpsm1	1.07203818310851e-42	-160878635346424	0.129	0.297	3.46107527416581e-38	LD
Hbp1	1.09450394281596e-42	-208036905850562	0.047	0.192	3.53360597938131e-38	LD
Khdc4	1.19604851421267e-42	-280740382134669	0.024	0.153	3.86144262813562e-38	LD
Stk35	1.36056120329581e-42	-942084886925494	0.576	0.67	4.39257184484051e-38	LD
Nr2c2	2.42776943861096e-42	-185406691470199	0.084	0.242	7.83805363255547e-38	LD
Hps3	2.87018297419585e-42	-195739745230301	0.063	0.213	9.26638573219131e-38	LD
Ddx55	3.47636580321815e-42	-238767056419185	0.035	0.171	1.12234469956898e-37	LD
Pebp1	6.7524485049372e-42	490928672942292	0.708	0.542	2.18002799981897e-37	LD
Tub	7.23083246847681e-42	-100524219332247	0.343	0.512	2.33447426244774e-37	LD
Trib1	7.28760284480168e-42	-135371221091256	0.153	0.329	2.35280257844422e-37	LD
Aplp2	7.9141465238694e-42	479898745212378	0.759	0.639	2.55508220523124e-37	LD
Ppp1r10	1.2620798410967e-41	-141130159302946	0.164	0.339	4.07462476698068e-37	LD
Oip5os1	1.35267066271536e-41	495568631142631	0.83	0.737	4.36709723457655e-37	LD
Epc1	1.44353101606631e-41	-122728235252739	0.198	0.375	4.66043988537007e-37	LD
Ago3	1.65599646497544e-41	-17156094994399	0.08	0.235	5.3463845871732e-37	LD
Cpsf7	1.77087288683791e-41	-164620458432958	0.091	0.25	5.71726311515618e-37	LD
Arhgef12	2.05677141250824e-41	-109691810335465	0.208	0.4	6.64028650528285e-37	LD
Gm10544	2.75616383891295e-41	-219628346509291	0.051	0.192	8.89827495393046e-37	LD
Rictor	2.87338080332182e-41	-151430514887689	0.105	0.269	9.2767099235245e-37	LD
Nr1d1	3.21282730801369e-41	-188535257570663	0.073	0.225	1.03726129639222e-36	LD
Cfl2	3.86740992735328e-41	-124016614266315	0.132	0.309	1.24859329504601e-36	LD
Zc3h13	4.2927336502434e-41	-150751435390466	0.105	0.268	1.38590905898108e-36	LD
Plekha1	4.8530431010266e-41	-207032495535696	0.054	0.197	1.56680496516644e-36	LD
Cbx5	6.35186376659928e-41	-197317727778859	0.051	0.194	2.05069921704658e-36	LD
Zer1	6.51051618439464e-41	-224144748563018	0.041	0.177	2.10192015013181e-36	LD
Fam222a	1.03796118332202e-40	-174173669222341	0.099	0.256	3.35105768035515e-36	LD
Hnrnpdl	1.54494886988401e-40	-851403121224529	0.393	0.57	4.98786742642052e-36	LD
Ppa1	1.60295502187685e-40	786048966599134	0.547	0.399	5.17514028812943e-36	LD
Aldoa	2.33239690541842e-40	344284463103551	0.939	0.859	7.53014340914337e-36	LD
Serf2	3.50766210348434e-40	441527521869211	0.802	0.681	1.13244871010992e-35	LD
Mdh1	4.17445042302197e-40	55537416598122	0.678	0.53	1.34772131907264e-35	LD
Pla2g7	4.40400962593392e-40	658518999809251	0.637	0.499	1.42183450773276e-35	LD
Apoe	4.55455854479253e-40	-137394930772754	0.048	0.176	1.47043922618627e-35	LD
Fam133b	5.19878705184056e-40	-109771977359551	0.111	0.282	1.67842839968672e-35	LD
Chchd10	5.64086923351393e-40	346259207777407	0.867	0.726	1.82115463203997e-35	LD
Irf3	8.00325851451205e-40	-181328141396368	0.048	0.188	2.58385201141022e-35	LD
Hspa8	1.02789190337122e-39	430599138620186	0.855	0.755	3.31854901003398e-35	LD
Mtdh	1.13687240676654e-39	-844507950336481	0.316	0.509	3.67039256524579e-35	LD
Cd164	1.28039949796531e-39	-172414182991956	0.093	0.25	4.133769779181e-35	LD
Wdr20	1.87878978928884e-39	-119175752577556	0.19	0.366	6.06567283471903e-35	LD
Scamp2	1.95208639588088e-39	-2062504238947	0.052	0.19	6.30231092910141e-35	LD
Otud4	2.03364091107717e-39	-153940575394759	0.093	0.249	6.56560968141263e-35	LD
Rpl15	2.29493400985882e-39	451658869382317	0.813	0.71	7.40919445082919e-35	LD
Ints13	3.1384913313566e-39	-129466338691034	0.151	0.321	1.01326192632848e-34	LD
R3hdm2	3.42869217274221e-39	686078814047966	0.62	0.479	1.10695326796982e-34	LD
Fzd4	3.65797264228822e-39	-30961705640319	0.03	0.153	1.18097646756275e-34	LD
Hnrnph1	3.83615113447992e-39	-772499733479826	0.403	0.586	1.23850139376684e-34	LD
Ppargc1b	4.12032532590484e-39	-138445831387806	0.143	0.31	1.33024703146838e-34	LD
Gdpd5	4.6399799113039e-39	-113222461046303	0.179	0.357	1.49801751436446e-34	LD
Ncapd3	4.71658420107111e-39	-229422698880283	0.036	0.164	1.52274920931581e-34	LD
Abhd18	6.85425982016909e-39	-390228648282299	0.011	0.12	2.21289778294159e-34	LD
Cbl	7.19633335057063e-39	-198474500597971	0.053	0.191	2.32333622223173e-34	LD
Casz1	9.76501778619537e-39	-893448087806752	0.703	0.731	3.15263599227318e-34	LD
Sumo2	1.27543111663696e-38	531915695858827	0.742	0.627	4.11772936006243e-34	LD
Cnot3	1.31519752315836e-38	-115295045570068	0.194	0.367	4.24611520351676e-34	LD
Tasor	1.34307772682102e-38	-13123267767544	0.148	0.316	4.33612644104165e-34	LD
Slc26a2	1.39043200180264e-38	-135701484362014	0.157	0.323	4.48900971781983e-34	LD
Cdk12	1.56222530437391e-38	-119607423460308	0.181	0.354	5.04364439517118e-34	LD
Khdrbs3	1.56352610200693e-38	7827979412601	0.52	0.366	5.04784402032938e-34	LD
2610037D02Rik	1.78446255609543e-38	-918560866163869	0.001	0.1	5.7611373623541e-34	LD
Nbeal1	1.88789140765421e-38	-102609895437777	0.165	0.342	6.0950574096116e-34	LD
Cox5a	2.19481764661231e-38	526886323102112	0.699	0.56	7.08596877208785e-34	LD
Ppm1n	2.20989775862633e-38	-107720127267067	0.275	0.447	7.13465491372512e-34	LD
Bsg	2.39522768584112e-38	-522622194793265	0.804	0.653	7.73299258373805e-34	LD
Chpt1	2.79660413840005e-38	-175651747442862	0.058	0.199	9.02883646082456e-34	LD
Tbc1d24	2.84255882392003e-38	-130453234225941	0.16	0.328	9.17720116302583e-34	LD
Unc80	2.99833344481192e-38	-122147411866108	0.207	0.377	9.68011952657528e-34	LD
Chuk	3.4302854964732e-38	-278061975189922	0.024	0.143	1.10746767253637e-33	LD
Pfkfb2	3.45866380991169e-38	-137634172364456	0.175	0.341	1.11662961102999e-33	LD
Dop1a	3.54898636784548e-38	-150945769915866	0.115	0.272	1.14579024885891e-33	LD
Akap8	3.56890134858585e-38	-136221638718622	0.116	0.276	1.15221980039094e-33	LD
Zfc3h1	3.6444402276584e-38	-148840638432976	0.105	0.261	1.17660752749951e-33	LD
Tra2b	3.82218247776192e-38	-939412106233152	0.338	0.511	1.23399161294544e-33	LD
Jag1	4.07026268639684e-38	-110212719239855	0.237	0.415	1.31408430830322e-33	LD
Nt5e	4.41890850589107e-38	-104130142707367	0.364	0.513	1.42664461112693e-33	LD
Scn8a	4.45984211295633e-38	-220737392211148	0.048	0.18	1.43986002616795e-33	LD
Otx2	4.62282350828723e-38	-882525617819742	0.34	0.523	1.49247856965053e-33	LD
App	4.88678708101412e-38	-114570155275576	0.006	0.107	1.57769920910541e-33	LD
ENSMUSG00000079065	5.1751584084766e-38	-194781439153629	0.055	0.191	1.67079989217667e-33	LD
Atp5l	6.63618886319092e-38	416258979783532	0.817	0.691	2.14249357448119e-33	LD
Plekhm3	8.16139026726433e-38	-16399400260965	0.083	0.23	2.63490484778629e-33	LD
Dalrd3	1.00913539561536e-37	-140785770434718	0.147	0.311	3.2579936247442e-33	LD
Mlf1	1.13942051613676e-37	139024663016072	0.288	0.153	3.67861913634752e-33	LD
Mapk8	1.63496217457282e-37	-156620137795746	0.08	0.228	5.27847538060837e-33	LD
Ccdc85c	1.87590851567976e-37	103494515875225	0.457	0.317	6.0563706428721e-33	LD
Ndufb7	1.96932136892732e-37	591810881391046	0.595	0.448	6.35795403958185e-33	LD
Wnk1	2.15126817460016e-37	-101279002847697	0.326	0.491	6.94536930169663e-33	LD
Mtcl1	2.15507110759358e-37	-127854657171726	0.158	0.322	6.95764707086586e-33	LD
Tax1bp1	2.1890375340432e-37	443287519204172	0.892	0.835	7.06730767865846e-33	LD
Riok3	2.30427064451925e-37	-102341290147817	0.23	0.404	7.43933777583039e-33	LD
Rps6kb1	2.43524520736557e-37	-125689275330471	0.143	0.306	7.86218915197974e-33	LD
Laptm4b	2.69169557616342e-37	583552269962761	0.691	0.582	8.69013916764359e-33	LD
Fam76b	2.71787255230547e-37	-208415419114354	0.047	0.177	8.77465153511822e-33	LD
Adipor2	3.04910477991842e-37	-130746770285492	0.11	0.266	9.84403478196661e-33	LD
Eif3h	3.1798320149285e-37	728850536080342	0.523	0.378	1.02660876601966e-32	LD
Gm48677	3.33308407953762e-37	-922148799187352	0.002	0.099	1.07608619507872e-32	LD
Trpm3	3.33530814325147e-37	-4016264228776	0.014	0.122	1.07680423404874e-32	LD
Srsf11	3.7432036480413e-37	-100356577498049	0.206	0.386	1.20849329777014e-32	LD
Zfp280d	4.05235488939149e-37	-148525152099811	0.091	0.241	1.30830277604004e-32	LD
Mt1	4.26253533582497e-37	-424226077990204	0.184	0.33	1.37615953317109e-32	LD
Hey2	4.29376968675644e-37	-198351823200727	0.083	0.224	1.38624354336932e-32	LD
Cdh11	4.97417665681976e-37	-145364276805617	0.129	0.285	1.60591293365426e-32	LD
4933413L06Rik	5.31079755349812e-37	-909673757785662	0	0.094	1.71459099014687e-32	LD
3110056K07Rik	5.57302768028282e-37	-246242437045822	0.024	0.14	1.79925198657931e-32	LD
Magi2	6.68073104194155e-37	-232199398741373	0.05	0.18	2.15687401689083e-32	LD
Safb2	6.75515355275759e-37	-137334838076544	0.119	0.276	2.18090132450779e-32	LD
Map2k7	6.79321164879053e-37	-141665884896854	0.101	0.255	2.19318838081202e-32	LD
Atp5j	8.02737841278858e-37	47654154871294	0.686	0.54	2.59163912056879e-32	LD
Mxd4	9.07937359090364e-37	-224547274052637	0.041	0.167	2.93127576382324e-32	LD
Aff1	9.17192100124601e-37	-989482983668501	0.264	0.443	2.96115469525227e-32	LD
3222401L13Rik	1.05767715478549e-36	-200491257441053	0.068	0.204	3.41471069422494e-32	LD
Kif21b	1.13096076088093e-36	-119565771442333	0.172	0.338	3.6513068165041e-32	LD
Ccnt2	1.30550711017252e-36	-20399597367095	0.053	0.185	4.21482970519197e-32	LD
Ctnnal1	1.36606890575844e-36	-29696643629694	0.022	0.135	4.41035346224111e-32	LD
Zranb2	1.9023601898998e-36	-865431870910514	0.193	0.374	6.1417698730915e-32	LD
Sfxn2	1.94360627007451e-36	-342335393675398	0.014	0.12	6.27493284293555e-32	LD
Alkbh1	2.21031584343826e-36	-311239109776272	0.017	0.125	7.13600470054042e-32	LD
Fam161a	2.81543727098958e-36	-821682574997045	0.465	0.603	9.08963922938986e-32	LD
0610030E20Rik	3.25294538376019e-36	-235963055878252	0.04	0.164	1.05021341714698e-31	LD
Slc38a2	4.61917670889511e-36	-153394789376846	0.191	0.349	1.49130120046678e-31	LD
Gm20342	5.8075318313895e-36	-916654565418858	0.002	0.096	1.8749616517641e-31	LD
Arl4d	7.34135466831528e-36	-135056314298773	0.237	0.386	2.37015635466559e-31	LD
Rbmx	8.15513711905877e-36	-156201657404134	0.099	0.246	2.63288601888812e-31	LD
Clock	8.95120690169095e-36	-113718842790768	0.154	0.322	2.88989714821092e-31	LD
Ccdc24	9.00279925223355e-36	-142615937752199	0.103	0.254	2.9065537385836e-31	LD
Ppp6r3	1.26783176804699e-35	-145034618640207	0.119	0.27	4.09319486313971e-31	LD
Akirin1	1.55039171133803e-35	-146907600150677	0.088	0.233	5.00543964005484e-31	LD
Akap1	2.83898221627353e-35	-152246206438949	0.121	0.268	9.1656540852391e-31	LD
Ist1	3.27359562923936e-35	-153763270648727	0.094	0.239	1.05688034889993e-30	LD
Calcoco1	3.39927577352432e-35	-158702687293957	0.106	0.251	1.09745618348233e-30	LD
Akap8l	3.43292156513844e-35	-139249000744985	0.113	0.265	1.10831872730495e-30	LD
Unc13b	3.92624190246796e-35	-106662657645794	0.314	0.472	1.26758719821178e-30	LD
Kansl1l	3.96587123484212e-35	-2030980638029	0.052	0.179	1.28038152816878e-30	LD
Git2	4.31033257177688e-35	-273988524106415	0.034	0.149	1.39159087079817e-30	LD
Vps37a	4.75640377291839e-35	-850646289188858	0.478	0.612	1.5356049580867e-30	LD
Ssu72	5.76885531510452e-35	531318376696954	0.696	0.59	1.86247493848149e-30	LD
Hexim1	6.32230274295448e-35	-22589877644737	0.065	0.193	2.04115544056285e-30	LD
Arl6	6.33958944534544e-35	553790524470348	0.707	0.585	2.04673645242978e-30	LD
Tomm6	7.09894109482038e-35	527168064193852	0.622	0.475	2.29189313246276e-30	LD
Zcchc3	7.15555649338619e-35	-149512463373672	0.1	0.245	2.31017141388973e-30	LD
Mid1	8.03362365900232e-35	-231393694549005	0.032	0.148	2.5936553983089e-30	LD
Cnn3	8.11314595562009e-35	-977525751437002	0.006	0.1	2.61932917177195e-30	LD
Tacc1	9.83843834545296e-35	-206465564575555	0.037	0.155	3.17633981982949e-30	LD
Itgav	1.06518786278565e-34	-111188671400191	0.006	0.1	3.43895901500347e-30	LD
Glo1	1.17929758331161e-34	546267688623198	0.76	0.668	3.80736224772155e-30	LD
Atp6v0c	1.19907864045542e-34	378006203207145	0.785	0.659	3.87122539071032e-30	LD
Dmtf1	1.27201898208328e-34	-179902199576763	0.064	0.196	4.10671328365588e-30	LD
Cc2d2a	1.43755323750118e-34	-140185411797945	0.112	0.26	4.64114062727255e-30	LD
Slc25a37	1.52105083153232e-34	-176539139544833	0.078	0.213	4.91071260960209e-30	LD
Tlcd3b	1.92504024951525e-34	366348065263195	0.929	0.823	6.21499244556e-30	LD
Car14	1.94991134842756e-34	-104155632523501	0.002	0.092	6.29528878839837e-30	LD
Rpl35a	2.21766314316581e-34	43168551166528	0.805	0.698	7.15972545771082e-30	LD
Tmbim1	2.70034076634946e-34	-879605492930206	0.001	0.089	8.71805016415923e-30	LD
Ascc3	2.70678809713079e-34	-143236684687105	0.081	0.219	8.73886537158675e-30	LD
Csnk1g1	3.29426601094481e-34	-116125107034883	0.191	0.349	1.06355378163353e-29	LD
Amn1	3.88245800627953e-34	-216213182906177	0.049	0.172	1.25345156732735e-29	LD
Braf	5.06073257938939e-34	-116534770738971	0.148	0.309	1.63385751325586e-29	LD
2610020C07Rik	5.18721631124721e-34	-204313195386665	0.047	0.169	1.67469278608616e-29	LD
Abhd2	5.19779722815146e-34	-112378687675937	0.006	0.097	1.6781088351087e-29	LD
Rnf10	5.34375523769644e-34	631124837777193	0.648	0.539	1.7252313784903e-29	LD
Jmjd6	5.59893147038665e-34	-150103559983974	0.088	0.229	1.80761502521433e-29	LD
Tcf12	6.10691324359439e-34	-102211411556018	0.134	0.293	1.97161694069445e-29	LD
Dynlt1a	6.17284976989737e-34	-167362924380508	0.08	0.215	1.99290454821136e-29	LD
Sfswap	6.35769669356865e-34	-14201444032773	0.106	0.252	2.05258237751864e-29	LD
Katnip	7.28545894506989e-34	-110830498237003	0.214	0.376	2.35211042041581e-29	LD
Usp48	7.92849154048133e-34	-196796986158058	0.045	0.166	2.5597134938444e-29	LD
Ociad2	8.95621036208323e-34	-950959929625948	0.007	0.099	2.89151251539857e-29	LD
N4bp2	1.22789123134149e-33	-227458759085786	0.044	0.162	3.964246840386e-29	LD
Acp6	1.31863656362731e-33	-356882955034773	0.012	0.11	4.25721814567078e-29	LD
Mark3	1.34616131949319e-33	-119319378335197	0.131	0.285	4.34608181998377e-29	LD
Ptbp1	1.60004919083179e-33	-190048989589633	0.039	0.157	5.16575881260045e-29	LD
Cfap36	1.69643967774958e-33	69500953261116	0.55	0.42	5.47695549961452e-29	LD
Atp5a1	1.74395918837246e-33	473074980056102	0.742	0.631	5.63037223966048e-29	LD
Mylip	1.82448314236025e-33	-147152366855332	0.108	0.251	5.89034382511005e-29	LD
Gbf1	1.87531992345366e-33	-126447701789831	0.14	0.292	6.05447037287015e-29	LD
Calr	2.08125021731054e-33	533091174953073	0.677	0.556	6.71931632658709e-29	LD
Atp5k	2.10697690769772e-33	495353179896492	0.716	0.59	6.8023749465021e-29	LD
Rrh	2.14592184502312e-33	-103758810217199	0.006	0.097	6.92810867665713e-29	LD
Btbd7	2.2729792926056e-33	-101367886630551	0.177	0.342	7.33831364617717e-29	LD
Stom	2.44672291479512e-33	-183637419501937	0.072	0.203	7.89924493041604e-29	LD
A930003O13Rik	2.58107271494709e-33	-311675417949903	0.024	0.128	8.33299326020666e-29	LD
Mrpl16	2.63088055380232e-33	-200897430973187	0.05	0.171	8.49379786795078e-29	LD
Canx	3.14044913859754e-33	624111870656373	0.581	0.454	1.01389400439622e-28	LD
Znrf1	3.68365707987984e-33	-141768007437676	0.091	0.232	1.18926868823921e-28	LD
Basp1	4.06445172868616e-33	-661385374659872	0.014	0.111	1.31220824060633e-28	LD
Lrp1	4.29994391047826e-33	-102652110168058	0.004	0.091	1.38823689149791e-28	LD
E4f1	4.32455228154308e-33	-192686758281953	0.048	0.168	1.39618170409618e-28	LD
H2az2	4.47686248161536e-33	531617659770615	0.632	0.514	1.44535505218952e-28	LD
Cltb	4.91961223310787e-33	-505952243232298	0.016	0.112	1.58829680945888e-28	LD
Ankrd12	5.51875065011662e-33	-693062835416215	0.686	0.761	1.78172864739015e-28	LD
Meis1	5.69329959518072e-33	-148270497234501	0.087	0.223	1.8380817743041e-28	LD
Dennd1a	5.74958920401432e-33	-20475263476457	0.035	0.147	1.85625487451602e-28	LD
Scai	6.87405474385353e-33	-237906664217628	0.039	0.153	2.21928857405311e-28	LD
Mphosph9	7.13124307601721e-33	-17463407502438	0.052	0.174	2.30232182709216e-28	LD
Ralgps1	8.8989502876348e-33	-273773200196652	0.02	0.122	2.8730261003629e-28	LD
Ing2	9.71609539604987e-33	-150917091052354	0.092	0.23	3.1368413986147e-28	LD
Fubp1	1.00677442918445e-32	-959495191606045	0.255	0.424	3.25037124462198e-28	LD
Gm26672	1.15215872452619e-32	-385576314632597	0.009	0.102	3.71974444213279e-28	LD
Sf3b2	1.1840322410142e-32	646572781486072	0.65	0.549	3.82264809011436e-28	LD
Npc2	1.26837539617721e-32	-22676881652962	0.06	0.181	4.09494996655811e-28	LD
Gm28875	1.27269653891446e-32	-15203766994348	0.1	0.239	4.10890077588532e-28	LD
Mapk1ip1l	1.30432087530806e-32	-262333345004021	0.02	0.123	4.21099994593208e-28	LD
Slc4a2	1.51230358130634e-32	-263323465392311	0.019	0.119	4.88247211224753e-28	LD
Utp3	1.69223502470632e-32	-101543841424769	0.2	0.36	5.46338077726434e-28	LD
Ndufa6	1.88339758439668e-32	711079560340195	0.539	0.411	6.08054910122467e-28	LD
Selenof	2.10649945587099e-32	526995048069735	0.627	0.495	6.80083349327951e-28	LD
Nfic	2.21238899110196e-32	-959161652419663	0.291	0.454	7.14269785777266e-28	LD
Crim1	2.28775027289989e-32	-117048846357545	0.019	0.116	7.38600175605729e-28	LD
Acadvl	2.43991823248454e-32	-115660422487132	0.131	0.282	7.87727601357632e-28	LD
Pdzd2	2.63944645950004e-32	-118210590168216	0.166	0.318	8.52145289449588e-28	LD
Chgb	2.80662974132027e-32	869371425022796	0.348	0.209	9.06120411985248e-28	LD
Snapc3	2.82868847826502e-32	-224353571919804	0.035	0.145	9.13242075207861e-28	LD
Man2a2	2.91685902947223e-32	-710911990125853	0.455	0.62	9.4170793766511e-28	LD
Tomm7	2.92918337756699e-32	616654923198154	0.579	0.449	9.45686853447504e-28	LD
Lims1	2.96922395735466e-32	-147342962927652	0.071	0.202	9.58613954631951e-28	LD
Rtn4	3.70916425543884e-32	342333468572344	0.865	0.795	1.19750367986843e-27	LD
Tafazzin	3.89409067308087e-32	-243686875949522	0.03	0.138	1.25720717380416e-27	LD
Chmp2a	4.06753165287417e-32	701555649329034	0.537	0.41	1.31320259413043e-27	LD
Timp3	4.20970691677207e-32	-122000368322483	0.012	0.104	1.35910387807986e-27	LD
Gm19409	4.51099554838639e-32	-888521731421851	0.001	0.083	1.45637491279655e-27	LD
Pdpn	5.67000851687355e-32	-107210398806676	0.006	0.093	1.83056224967262e-27	LD
Kcnj13	5.82065283047038e-32	-106286167019635	0.005	0.091	1.87919776631736e-27	LD
Ptpn1	5.85033219326265e-32	-135410855398992	0.124	0.268	1.88877974859485e-27	LD
Dleu2	6.22154249447003e-32	-222129374295515	0.046	0.161	2.00862499433965e-27	LD
C130071C03Rik	6.33680233568897e-32	-375735797478125	0.009	0.099	2.04583663407718e-27	LD
Slc25a22	6.45042799928648e-32	-165379356505885	0.093	0.224	2.08252067956964e-27	LD
Tug1	6.73042563284314e-32	-12332119094398	0.107	0.249	2.17291791556341e-27	LD
Dtx3	6.80787844066256e-32	-123504055430203	0.111	0.256	2.19792355456791e-27	LD
Nfasc	6.80947667548784e-32	-136082165812839	0.144	0.289	2.19843954468125e-27	LD
Sparc	7.29928744001489e-32	-990014782396389	0.004	0.089	2.35657495000881e-27	LD
Gm15601	7.34124335235558e-32	-3533692135718	0.011	0.103	2.370120416308e-27	LD
Setd5	7.57493748654058e-32	-121446858172299	0.125	0.272	2.44556856752963e-27	LD
Ankrd17	7.59156303084725e-32	-97260822124356	0.209	0.371	2.45093612450903e-27	LD
Gm5136	7.83018976990545e-32	-886074278569329	0	0.081	2.52797676721397e-27	LD
Cplane1	8.3793966486506e-32	-207952267367282	0.049	0.165	2.70528820801685e-27	LD
Mab21l1	9.34131890061945e-32	-105113022220838	0.21	0.366	3.01584480706499e-27	LD
Nop56	1.09995957213991e-31	-116281851746563	0.155	0.308	3.55121947865369e-27	LD
Atxn2	1.25535224180005e-31	-116993843950724	0.16	0.312	4.05290471265147e-27	LD
Arhgef26	1.26486107287524e-31	-931121983248015	0.324	0.472	4.08360397377772e-27	LD
Pdzph1	1.26790570878631e-31	-763920490199205	0.567	0.657	4.09343358081662e-27	LD
Zfp131	1.31506190988134e-31	-112627970768411	0.139	0.286	4.24567737605189e-27	LD
Tmx4	1.4984676503757e-31	-156920090630709	0.071	0.199	4.83780280923795e-27	LD
Nup98	1.55622850710885e-31	-112716603225952	0.116	0.261	5.02428373520093e-27	LD
Gm26724	1.6370186574656e-31	-890450710948526	0.001	0.081	5.28511473562771e-27	LD
Map1b	1.84014769596104e-31	325021524573042	0.978	0.885	5.94091683641021e-27	LD
Rrnad1	2.02533808005255e-31	-211637938942849	0.035	0.144	6.53880399144966e-27	LD
Aak1	2.09337617102047e-31	-991894903999934	0.247	0.406	6.75846496813958e-27	LD
Zeb1	2.19268681059359e-31	-169944259541238	0.065	0.188	7.0790893680014e-27	LD
Klhl24	2.43410668193669e-31	-1378202288299	0.107	0.247	7.85851342263259e-27	LD
Selenoi	2.63740719856986e-31	-250954795682145	0.025	0.127	8.51486914058278e-27	LD
Dnaaf9	2.7953700863521e-31	-266385805847256	0.025	0.126	9.02485232378776e-27	LD
Mms19	2.85698641563273e-31	-236565188745035	0.029	0.134	9.22378064287026e-27	LD
Uhrf2	2.94081597767887e-31	-145586869709063	0.088	0.221	9.49442438393623e-27	LD
Nedd8	3.08722885659944e-31	624384611266156	0.532	0.399	9.9671183635313e-27	LD
Igf2bp3	3.20202608530342e-31	-346267991556913	0.016	0.11	1.03377412164021e-26	LD
Ubn2	3.64808783952387e-31	-789531127928495	0.378	0.533	1.17778515899028e-26	LD
Map4k3	3.68103809963568e-31	-102279106383903	0.196	0.351	1.18842315046738e-26	LD
S100a1	3.72344368768879e-31	-43212160125534	0.019	0.114	1.20211379457033e-26	LD
Cfh	3.73054620985716e-31	-115644068521863	0.008	0.095	1.20440684385238e-26	LD
Picalm	3.9265038792171e-31	-114162323514935	0.134	0.282	1.26767177740524e-26	LD
Galnt7	3.96438089152581e-31	-87452816755821	0.361	0.51	1.27990037082911e-26	LD
Stra6	5.22169738039158e-31	-108761854003238	0.004	0.086	1.68582499925942e-26	LD
Pbx3	5.25756012798737e-31	-10894431770021	0.188	0.34	1.69740328732072e-26	LD
Taok3	5.28994435937641e-31	-753889390846604	0.371	0.531	1.70785853642467e-26	LD
Cnot6l	5.421913850261e-31	-969679435075346	0.231	0.39	1.75046488655676e-26	LD
Pcnp	5.53264375669336e-31	662688657505621	0.53	0.41	1.78621403684845e-26	LD
Gabpb2	5.60345010474165e-31	-200665491480281	0.038	0.147	1.80907386631584e-26	LD
Itgb8	6.13953936608086e-31	-123333588168068	0.014	0.104	1.98215028433921e-26	LD
Cd9	6.53306636788395e-31	-102951561601849	0.006	0.089	2.10920047687133e-26	LD
Timp2	6.91721753573614e-31	-926231380461177	0.002	0.082	2.23322368141241e-26	LD
Sypl	6.99922022130169e-31	-14223264972296	0.082	0.212	2.25969824844725e-26	LD
Gtpbp2	7.57587389299962e-31	-1738363820117	0.058	0.177	2.44587088635493e-26	LD
Pds5a	7.91825054917303e-31	-152012350831002	0.073	0.201	2.55640718980051e-26	LD
Sntb2	8.00863374911789e-31	-734332953271215	0.35	0.515	2.58558740590271e-26	LD
Aprt	8.80663309418817e-31	-175676626926122	0.043	0.155	2.84322149445865e-26	LD
Lman2l	1.10214396728089e-30	-211520375321163	0.036	0.143	3.55827179836634e-26	LD
Kdm4c	1.13540988280433e-30	-803523438014046	0.351	0.504	3.66567080663379e-26	LD
Rassf1	1.19638417254344e-30	-203196740638423	0.03	0.135	3.86252630105651e-26	LD
Hmbox1	1.22441561982586e-30	-217171949839227	0.027	0.129	3.9530258286078e-26	LD
Ppp1r12b	1.33662529466535e-30	-21136540621729	0.04	0.149	4.31529476382709e-26	LD
Prdx2	1.4609679346582e-30	527947336155183	0.612	0.493	4.716734977044e-26	LD
Arhgap10	1.47052901988429e-30	-110309695318478	0.201	0.353	4.74760294069642e-26	LD
Arid3b	1.48639510216697e-30	-155468005710115	0.08	0.205	4.79882658734608e-26	LD
Pcare	1.56991073091607e-30	-971005484868399	0.366	0.492	5.06845679476254e-26	LD
Slc25a25	1.57510005878888e-30	-972627914211513	0.274	0.423	5.08521053979989e-26	LD
Rab12	1.7145439311494e-30	-154093224545297	0.081	0.209	5.53540508171584e-26	LD
Wls	1.72701893025584e-30	-102729173004739	0.002	0.082	5.57568061633097e-26	LD
Rpl18	1.82606936702988e-30	438431608868798	0.71	0.59	5.89546495145596e-26	LD
Col8a1	1.87656717822734e-30	-109117830501374	0.004	0.085	6.05849713490696e-26	LD
Ago2	2.15453622052116e-30	-114369061691555	0.152	0.3	6.95592018795256e-26	LD
Araf	2.28554194625143e-30	-880504585834137	0.207	0.372	7.37887217347274e-26	LD
Cox7b	2.56379116705321e-30	466972555531438	0.658	0.538	8.2771997828313e-26	LD
Jarid2	2.62510661737154e-30	-104566333767075	0.186	0.34	8.47515671418402e-26	LD
Gtf2ird1	2.64389572479675e-30	-115175023825193	0.147	0.293	8.53581734750632e-26	LD
Tapt1	2.71863366467058e-30	-121757276276049	0.132	0.274	8.77710878638897e-26	LD
Lnpk	2.73307302545874e-30	-140967788717512	0.078	0.205	8.82372626269354e-26	LD
A2m	3.05114530085572e-30	-111724087826112	0.005	0.087	9.85062260381268e-26	LD
Rplp0	3.05285635483022e-30	491001903955069	0.632	0.521	9.85614674156936e-26	LD
Tet3	3.43597896827803e-30	-823908789791421	0.384	0.526	1.10930580990856e-25	LD
Rps26	3.60570846331966e-30	410400143433685	0.727	0.622	1.16410297738275e-25	LD
Junb	3.65520157909702e-30	-158507676669381	0.289	0.41	1.18008182981147e-25	LD
Mak	4.40160387593849e-30	-952040899480679	0.386	0.512	1.42105781134674e-25	LD
Pttg1ip	4.40886745291287e-30	-192823950335391	0.039	0.148	1.42340285717292e-25	LD
Pdcd7	4.87358912611481e-30	-155993439247193	0.069	0.191	1.57343824936617e-25	LD
Gramd1b	4.91477026786746e-30	-795294955503227	0.367	0.524	1.58673358098101e-25	LD
Fam3c	5.00951184991373e-30	359470475162233	0.802	0.703	1.61732090074465e-25	LD
Slc16a9	5.05495251644138e-30	-10622239136902	0.002	0.081	1.6319914199331e-25	LD
Sertad2	5.7589822187973e-30	-196895697476117	0.048	0.159	1.85928740933871e-25	LD
Dct	6.16319339625002e-30	-128189025849398	0.011	0.097	1.98978698797932e-25	LD
Lrat	6.79445833711281e-30	-115931617725112	0.007	0.09	2.19359087413687e-25	LD
Fis1	8.034985459571e-30	581637115857895	0.495	0.364	2.5940950556225e-25	LD
Snap25	9.29550467232787e-30	428156190672377	0.787	0.679	3.00105368346105e-25	LD
Mysm1	9.45553187687272e-30	-144957423660757	0.094	0.224	3.05271846644836e-25	LD
Gm11342	9.66567176815037e-30	-136019421996881	0.153	0.289	3.12056213034735e-25	LD
Gm14508	1.05752058099059e-29	-412270659764045	0.007	0.089	3.41420519572812e-25	LD
Sdc4	1.0916280982592e-29	-133332184659568	0.183	0.332	3.52432131522982e-25	LD
Gpc3	1.28238729702759e-29	-106507435270825	0.004	0.083	4.14018738845358e-25	LD
Abcc5	1.28755387266058e-29	-195002407211275	0.04	0.146	4.15686767788468e-25	LD
Itsn2	1.33913213746741e-29	-871748074937824	0.252	0.412	4.32338810581353e-25	LD
Tlcd4	1.48700686837435e-29	-103492083949957	0.002	0.08	4.80080167454658e-25	LD
Atxn2l	1.54846879648005e-29	-114019707907156	0.132	0.275	4.99923150943584e-25	LD
Stam2	1.62651563903207e-29	-1485271946251	0.073	0.194	5.25120574061505e-25	LD
Jmjd1c	1.66000834429685e-29	-103287130610197	0.184	0.335	5.35933693956238e-25	LD
Cep350	1.92668968961111e-29	-108751596491037	0.153	0.298	6.22031766290946e-25	LD
Csad	2.12232941348142e-29	-321400477991729	0.013	0.1	6.85194051142477e-25	LD
Snap23	2.29825619007985e-29	-263959449550375	0.02	0.113	7.41992010967279e-25	LD
Slc6a9	2.35576987765121e-29	-186334784613701	0.046	0.156	7.60560304999692e-25	LD
Sulf1	2.42004814971125e-29	-980058346768308	0.004	0.082	7.81312545134277e-25	LD
Ucp2	2.46410966771494e-29	-981571286761965	0.004	0.082	7.95537806221768e-25	LD
Tpm1	2.48983534076053e-29	-257807466677035	0.022	0.117	8.03843339764537e-25	LD
Grip2	2.60077752048413e-29	-162647741781134	0.055	0.17	8.39661022488303e-25	LD
B2m	2.70016829806681e-29	-962583423816865	0.007	0.088	8.71749335030871e-25	LD
Xpo6	2.77460865123265e-29	-267759709506212	0.022	0.116	8.95782403050461e-25	LD
Mgll	2.79939644229699e-29	-964599833109516	0.002	0.079	9.03785141395583e-25	LD
Per3	2.85657379176733e-29	-310268467997827	0.015	0.104	9.22244848672082e-25	LD
Iqgap2	2.85948662859183e-29	-108507752831945	0.002	0.079	9.23185258040872e-25	LD
Rpl7a	2.96425513945672e-29	415235374899894	0.73	0.627	9.57009771773601e-25	LD
Atp1b1	3.05282569316415e-29	-117865685766159	0.011	0.094	9.85604775038047e-25	LD
Bin1	3.09648062273402e-29	-966434097986788	0.218	0.376	9.99698769049678e-25	LD
Emsy	3.17807678174716e-29	-912238660295156	0.25	0.404	1.02604208898707e-24	LD
Abca4	3.18643707233822e-29	409771387584986	0.832	0.77	1.0287412088044e-24	LD
Plekhf2	3.38708194170626e-29	-861782116371955	0.477	0.59	1.09351940487986e-24	LD
Ccp110	3.40606045752556e-29	-265175800644013	0.024	0.118	1.09964661871213e-24	LD
Sox9	3.69177146275037e-29	-103016131085837	0.007	0.087	1.19188841674896e-24	LD
Spon1	3.80418536940989e-29	-100279749574162	0.004	0.083	1.22818124651398e-24	LD
Gpm6a	4.32256407341564e-29	-956466833954449	0.002	0.079	1.39553981110224e-24	LD
Nr1d2	4.5386604433021e-29	-108969390014245	0.161	0.308	1.46530652412008e-24	LD
Btrc	4.60216824578833e-29	-153067488775865	0.069	0.188	1.48581001815276e-24	LD
Gm26981	4.72979716814962e-29	-878698462163866	0	0.074	1.5270150157371e-24	LD
Thbs1	5.05521048189932e-29	-109158918557248	0.002	0.077	1.6320747040812e-24	LD
Mt2	6.07395080681582e-29	-442428825386442	0.091	0.206	1.96097501798049e-24	LD
Pltp	7.30544350566447e-29	-110918808289814	0.006	0.085	2.35856243580378e-24	LD
Ier2	7.45813703230727e-29	-14503366045156	0.106	0.236	2.4078595408804e-24	LD
Pim3	8.10692095285727e-29	-193030837654776	0.034	0.135	2.61731942962997e-24	LD
Mkln1	8.90584376082051e-29	-798524085398117	0.262	0.425	2.8752516581809e-24	LD
Gm12940	9.12445122149876e-29	-400945064140245	0.009	0.092	2.94582907686087e-24	LD
Cryab	9.75202189178717e-29	-4066673930579	0.018	0.107	3.14844026776349e-24	LD
Mapre1	9.8290643385443e-29	-119515398906605	0.109	0.243	3.17331342169903e-24	LD
Gramd2	9.89784093684855e-29	-140600947790246	0.099	0.225	3.19551794646155e-24	LD
Vdac1	1.08957287600865e-28	613682033115763	0.537	0.418	3.51768603019392e-24	LD
Arhgap17	1.13316427026227e-28	-231109317051188	0.025	0.121	3.65842084654175e-24	LD
Prnp	1.16922015811449e-28	691849634652154	0.55	0.445	3.77482728047263e-24	LD
Syne3	1.16961434050644e-28	-139113816716209	0.088	0.213	3.77609989832505e-24	LD
Gm15706	1.18822830337234e-28	516490924906133	0.595	0.46	3.8361950774376e-24	LD
Heg1	1.40160944474408e-28	-101990403962313	0.281	0.422	4.52509609235626e-24	LD
Mfap3l	1.5037840265703e-28	-191288743358506	0.054	0.164	4.85496672978221e-24	LD
Pla2r1	1.64120114121747e-28	-916621688772374	0.433	0.55	5.29861788442059e-24	LD
Tmem258	1.64803554205918e-28	852904537958369	0.38	0.255	5.32068274753807e-24	LD
Gm48237	1.69002569421011e-28	-884975960525565	0	0.072	5.45624795375736e-24	LD
Gja1	1.85505097121379e-28	-11132297068293	0.005	0.082	5.98903206056373e-24	LD
Fam184b	1.88239969205034e-28	-166053438859538	0.067	0.183	6.07732740578452e-24	LD
Zfp950	1.99763060724754e-28	-241471682846119	0.021	0.113	6.44935041549868e-24	LD
Stx16	2.04314725706162e-28	-167074548290307	0.046	0.154	6.59630091942343e-24	LD
Wdr31	2.07449183795909e-28	-140839932947873	0.088	0.211	6.69749689885092e-24	LD
Mpp7	2.11382382353663e-28	-129418224367588	0.121	0.254	6.82448021428801e-24	LD
Son	2.38457249782384e-28	-513154001843166	0.73	0.801	7.69859230922428e-24	LD
Ctsc	2.58232950874467e-28	-89870706936949	0	0.072	8.33705081898216e-24	LD
Caprin2	2.60420490469256e-28	-25631617392572	0.024	0.117	8.40767553479993e-24	LD
Cnot6	2.85021927056222e-28	490627738062654	0.726	0.644	9.20193291501012e-24	LD
Limch1	2.86762980695457e-28	-288795133584734	0.012	0.096	9.25814283175282e-24	LD
Pip5k1b	2.91438106976602e-28	-947950219062181	0.002	0.077	9.40907928373961e-24	LD
ENSMUSG00000095041	3.01719583371164e-28	-247907829350775	0.025	0.119	9.74101674913802e-24	LD
Wdr47	3.18099585958511e-28	-831289148931075	0.353	0.492	1.02698451326705e-23	LD
Adgrv1	3.30048081677218e-28	-101949257937822	0.212	0.358	1.0655602316949e-23	LD
Spry2	3.57730359287599e-28	-111456514604232	0.245	0.389	1.15493246496001e-23	LD
Ddx1	3.89878559122861e-28	817491381893116	0.464	0.348	1.25872292812816e-23	LD
Msl2	3.9184071175107e-28	-114882086183949	0.142	0.279	1.26505773788833e-23	LD
Slfn5	3.97142723667884e-28	-261707576989234	0.02	0.111	1.28217528336176e-23	LD
Frmpd2	4.29780829350407e-28	-123694282576125	0.138	0.271	1.38754740755779e-23	LD
Yod1	4.38782651795932e-28	-142100275492819	0.084	0.207	1.41660979132317e-23	LD
Ier3	4.91155714794577e-28	-103394288158663	0.407	0.532	1.58569622521429e-23	LD
Stat3	5.24035968316667e-28	-112059628844087	0.248	0.381	1.69185012371036e-23	LD
Cops9	5.70308798634602e-28	525857383846359	0.593	0.462	1.84124195639181e-23	LD
Snhg1	5.93966784841265e-28	-132532620261762	0.115	0.245	1.91762176486002e-23	LD
Fbxo27	6.39328229060456e-28	-162178971012315	0.069	0.184	2.06407118752168e-23	LD
Ost4	6.60502276516652e-28	630570015539486	0.506	0.386	2.13243159973401e-23	LD
Phgdh	7.38483560796322e-28	-925264205487633	0.001	0.073	2.38419417603093e-23	LD
Ndufa13	8.80141065696055e-28	453641901058674	0.582	0.448	2.84153543059971e-23	LD
Uvssa	9.38943646214666e-28	-20952573607856	0.046	0.149	3.03137956180405e-23	LD
Gigyf1	9.73841286079158e-28	-131484817303386	0.071	0.189	3.14404659210656e-23	LD
Vasn	9.81911297044653e-28	-27712582783252	0.017	0.104	3.17010062250866e-23	LD
Ubr2	9.86907331230138e-28	-100267636508684	0.138	0.277	3.1862303188765e-23	LD
Rsph10b	1.05028445967488e-27	-96192664486814	0.002	0.075	3.39084337806035e-23	LD
Car12	1.11381711859117e-27	-972488191002597	0.003	0.076	3.59595856737161e-23	LD
Mapk1ip1	1.2870317095455e-27	-183849413349768	0.048	0.154	4.15518187426764e-23	LD
Ints6	1.3021577011439e-27	-154642801600485	0.067	0.181	4.20401613814307e-23	LD
Brd9	1.3315206102242e-27	-879860485529563	0.11	0.244	4.29881429010883e-23	LD
Rbp1	1.38215636929047e-27	-130116418897411	0.028	0.118	4.46229183825428e-23	LD
Ccar1	1.41860145773408e-27	-805783175331287	0.261	0.414	4.57995480629446e-23	LD
Ezr	1.49773367701912e-27	-527579302523994	0.011	0.09	4.83543317625623e-23	LD
Tes	1.62332465574781e-27	-932430677304288	0.002	0.075	5.24090365108182e-23	LD
Utp18	1.67459700738403e-27	-202487874391054	0.032	0.129	5.40643643833933e-23	LD
Msh3	1.77271227945392e-27	-115341234962775	0.104	0.233	5.72320159421698e-23	LD
Fam227a	1.81796200615263e-27	-209428136665128	0.026	0.119	5.86929033686378e-23	LD
Slc1a1	1.9993089839329e-27	-451760448537143	0.02	0.106	6.45476905462736e-23	LD
Rpe65	2.37918068331766e-27	-118117854600424	0.005	0.079	7.68118483609106e-23	LD
Enah	2.47267616681779e-27	-116590843350128	0.114	0.244	7.98303500457122e-23	LD
Mif4gd	2.60156092363197e-27	-113816362557719	0.105	0.233	8.39913944194581e-23	LD
Scp2	2.60304207502393e-27	524103704537473	0.563	0.437	8.40392133921477e-23	LD
Met	2.72081826429396e-27	-950615129573741	0.004	0.078	8.78416176627304e-23	LD
Ubap2l	2.79217336987194e-27	-873532320167578	0.201	0.35	9.01453172463155e-23	LD
Flvcr2	2.85907792654558e-27	-964320721762911	0.002	0.073	9.23053308585241e-23	LD
Mir181a-1hg	2.96365076706528e-27	-878068145868929	0.001	0.07	9.56814650147025e-23	LD
Elovl7	2.9856910684284e-27	-880821504979566	0.001	0.07	9.6393036144211e-23	LD
Cox7c	3.14434386414716e-27	407777887103364	0.715	0.601	1.01515141653991e-22	LD
Rspry1	3.18796067952221e-27	-139070924411059	0.055	0.164	1.02923310538375e-22	LD
Plagl2	3.20576392257815e-27	-126151758174298	0.11	0.237	1.03498088240436e-22	LD
Plcd3	3.38714836217058e-27	-130641930201199	0.13	0.259	1.09354084872677e-22	LD
Zfp949	3.47546339521041e-27	-176604256098215	0.042	0.144	1.12205335714368e-22	LD
Enpp2	3.51862201554073e-27	-13398712835452	0.02	0.105	1.13598711771732e-22	LD
Trp53bp1	3.62541907731008e-27	-174467532307014	0.052	0.157	1.17046654910956e-22	LD
Tcf4	3.76045628410153e-27	-103852663649554	0.145	0.282	1.21406331132218e-22	LD
Tead1	3.77148127305514e-27	-282357792351596	0.017	0.103	1.21762272900585e-22	LD
Exoc6b	3.78282428407145e-27	-216682784733618	0.027	0.12	1.22128482011247e-22	LD
Vegfa	4.3029600053698e-27	-342268709241881	0.008	0.086	1.38921063773364e-22	LD
Zup1	4.72633087020369e-27	-231963182682721	0.024	0.113	1.52589592144526e-22	LD
Cdc7	4.81095050940395e-27	-301379094605948	0.017	0.101	1.55321537196107e-22	LD
Itfg2	5.49986898052103e-27	-129227278680197	0.099	0.223	1.77563270036121e-22	LD
Naa16	6.79296816026654e-27	-244154727148967	0.027	0.118	2.19310977054205e-22	LD
Slc4a5	6.82139955945155e-27	-101811111041245	0.006	0.079	2.20228884776893e-22	LD
Dgke	7.85763318807272e-27	-674413931592362	0.487	0.603	2.53683687476928e-22	LD
Smg6	8.59114177579161e-27	-113637287456741	0.115	0.244	2.77365012231432e-22	LD
Dok5	9.3952730472036e-27	-866175153661723	0.001	0.07	3.03326390328968e-22	LD
Sorl1	9.45049998605317e-27	-94473687851884	0.001	0.07	3.05109392049727e-22	LD
Tardbp	1.0031831564467e-26	-753033770812944	0.319	0.471	3.23877682058817e-22	LD
Gm20045	1.05488976076192e-26	-511064160029825	0.004	0.077	3.40571159261985e-22	LD
Dync1h1	1.16633203605118e-26	731952349053987	0.522	0.42	3.76550297839123e-22	LD
Ermn	1.17060064784589e-26	-993653684665596	0.001	0.07	3.77928419157045e-22	LD
Mfap3	1.24811138783654e-26	-171258159484384	0.069	0.179	4.02952761563028e-22	LD
Fcho2	1.37725966664493e-26	-13369588277607	0.079	0.196	4.44648283376315e-22	LD
Ndufb3	1.41817864427785e-26	516023511384882	0.618	0.509	4.57858975305104e-22	LD
Nsun4	1.49425026379001e-26	-146796906088284	0.093	0.211	4.82418697664604e-22	LD
Cfdp1	1.49647223935912e-26	794356250172465	0.44	0.324	4.83136062477091e-22	LD
Cpxm2	1.5726328151981e-26	-951183816495096	0.002	0.071	5.07724504386705e-22	LD
Sumo1	1.78303909789654e-26	611919393490029	0.555	0.452	5.75654172755899e-22	LD
Sirt4	2.19542466132762e-26	-181269992513317	0.043	0.143	7.08792851909622e-22	LD
Raf1	2.27880914880533e-26	-11250616429752	0.107	0.235	7.357135336918e-22	LD
Hinfp	2.36983497112657e-26	-213279851472544	0.037	0.132	7.65101220428214e-22	LD
Atp6v0e2	2.45732042055337e-26	582229318067805	0.557	0.453	7.93345897775657e-22	LD
E130310I04Rik	2.61759871750448e-26	-955569928011646	0.24	0.379	8.45091745946321e-22	LD
Kantr	2.74509951071371e-26	-280892979867291	0.016	0.097	8.86255377033922e-22	LD
Cisd1	3.0286763196188e-26	629188897903295	0.462	0.338	9.7780814978893e-22	LD
Nemf	3.23761090646844e-26	-10053608823412	0.142	0.279	1.04526268115334e-21	LD
Trpm7	3.39003305862158e-26	-832795984467023	0.207	0.357	1.09447217297598e-21	LD
Cald1	3.39254986001534e-26	-282882991176944	0.023	0.109	1.09528472230595e-21	LD
Tmem59	3.57205914849707e-26	365573426703222	0.668	0.549	1.15323929609228e-21	LD
Egr1	3.61282733631557e-26	-18627324433837	0.111	0.23	1.16640130552948e-21	LD
Gtf3c2	3.80713782789604e-26	-149019899137383	0.084	0.2	1.22913444773624e-21	LD
Gnai2	3.80835116496258e-26	-309060370655421	0.016	0.097	1.22952617360817e-21	LD
Nfkbia	4.28060205495871e-26	-156450374629268	0.08	0.193	1.38199237344342e-21	LD
Hsf1	4.3224208887063e-26	-245108648792078	0.017	0.099	1.39549358391883e-21	LD
Ank2	4.3957390868083e-26	-669046202703558	0.609	0.687	1.41916436417606e-21	LD
Rabac1	4.86877396932076e-26	486553178348998	0.596	0.486	1.57188367599521e-21	LD
Xylt1	4.96583615814435e-26	-118493976759124	0.114	0.24	1.6032202036569e-21	LD
Commd1	5.16749008795896e-26	560484148545985	0.504	0.388	1.66832417489755e-21	LD
Col8a2	5.20609624837426e-26	-957925473843235	0.003	0.072	1.68078817378763e-21	LD
Zfand5	5.72349288260161e-26	-83738773488446	0.317	0.462	1.84782967714793e-21	LD
Chp1	5.91765371637296e-26	-121587567900704	0.095	0.215	1.91051450233101e-21	LD
Tspan7	6.10489369781506e-26	540712179956574	0.568	0.467	1.97096493033959e-21	LD
Plpbp	6.13369019209982e-26	-219485846736271	0.029	0.119	1.98026187851943e-21	LD
Nopchap1	6.54264543398426e-26	-215681229205175	0.039	0.134	2.11229307836182e-21	LD
Ank3	6.56998560553925e-26	-136808428014148	0.101	0.221	2.12111985274835e-21	LD
Epm2aip1	6.67063831004679e-26	-108210595085413	0.127	0.258	2.1536155783986e-21	LD
Zfp729a	6.74108113904322e-26	-182264734791283	0.048	0.149	2.1763580457401e-21	LD
Ddx5	7.19576484000518e-26	-439992891141094	0.984	0.969	2.32315267859567e-21	LD
Smdt1	7.24206286861173e-26	501611937637997	0.588	0.478	2.3380999971313e-21	LD
Susd6	7.40281309643118e-26	-143165056543153	0.051	0.154	2.38999820818281e-21	LD
Slc22a8	7.8027490576725e-26	-920949227609314	0.001	0.068	2.51911753326957e-21	LD
Rims2	7.90207660848983e-26	-61386474952631	0.608	0.694	2.55118543305094e-21	LD
Sap130	7.93005414704657e-26	-214860904340427	0.03	0.12	2.56021798137398e-21	LD
Mib1	8.31085731057199e-26	-101963383406976	0.145	0.279	2.68316028271817e-21	LD
Sppl2a	8.50487295564745e-26	-151622882342894	0.045	0.146	2.74579823373078e-21	LD
Slc16a6	8.97002497221311e-26	-559636241302016	0.46	0.613	2.895972562279e-21	LD
Rhoc	9.06766493362601e-26	-869495989055799	0.002	0.07	2.92749562382116e-21	LD
Syn3	9.49781176366285e-26	-894703250601804	0	0.065	3.06636852789855e-21	LD
Smug1	9.91362089190601e-26	-953059575698523	0.191	0.33	3.20061250495185e-21	LD
Btg2	1.03013969414269e-25	-954515955681336	0.161	0.297	3.32580600253966e-21	LD
Clasp1	1.04994089288247e-25	-942714382567288	0.221	0.362	3.38973417267107e-21	LD
Arntl	1.09593083246653e-25	-104468955468993	0.161	0.296	3.53821269261818e-21	LD
Wdfy3	1.14094136431859e-25	-961237601534468	0.152	0.286	3.68352919470257e-21	LD
Slc25a27	1.15015631843355e-25	-268689189419304	0.016	0.097	3.7132796740627e-21	LD
Ckb	1.20102378000269e-25	376558499949717	0.77	0.665	3.87750527373868e-21	LD
Crb2	1.20988020019712e-25	-10900788449579	0.113	0.238	3.9060982263364e-21	LD
Rfx1	1.29166932470951e-25	-194214593104216	0.035	0.128	4.17015441482466e-21	LD
Setd2	1.29726699857082e-25	-888666383433708	0.183	0.323	4.1882265048859e-21	LD
Zbtb37	1.31909748840857e-25	-177375422570814	0.04	0.136	4.25870624132708e-21	LD
Ggnbp2	1.31941120803301e-25	-959961101842439	0.138	0.272	4.25971908513458e-21	LD
Zfp397	1.34532864834346e-25	-113645093703984	0.104	0.227	4.34339354117687e-21	LD
Npepps	1.34539846309435e-25	-757241693848969	0.342	0.481	4.34361893810011e-21	LD
1700012D14Rik	1.3993581583755e-25	-355837255487934	0.009	0.083	4.51782781431529e-21	LD
Aldh2	1.46385954877044e-25	-869753244188628	0.001	0.067	4.72607055320536e-21	LD
Arhgef1	1.48462497229182e-25	-334926052099342	0.011	0.087	4.79311172304414e-21	LD
Sdcbp	1.49238971026747e-25	-246583949763984	0.037	0.129	4.81818017959854e-21	LD
Igfbp7	1.50597920862693e-25	-964166226645008	0.003	0.071	4.86205387505206e-21	LD
Vopp1	1.51535749099912e-25	630680299034174	0.552	0.435	4.89233165969066e-21	LD
Lmbr1l	1.54425155197108e-25	-153961140250277	0.055	0.16	4.98561613553864e-21	LD
Ppp1r15a	1.56417706940989e-25	-176343001505474	0.038	0.133	5.04994566858982e-21	LD
Dmxl1	1.60145104727596e-25	-101262700707309	0.157	0.293	5.17028470613045e-21	LD
Slc26a7	1.63607014988536e-25	-990050591889315	0.004	0.073	5.28205247890489e-21	LD
Slco4a1	1.65541171925067e-25	-130815226819166	0.115	0.237	5.3444967356008e-21	LD
Stag1	1.77889503186594e-25	-830014919517287	0.213	0.359	5.74316261037918e-21	LD
Gm33989	1.78895459279869e-25	-179906571579864	0.042	0.138	5.77563990285057e-21	LD
Nap1l5	1.80637741156233e-25	-860609263143919	0.001	0.067	5.831889473229e-21	LD
BC046251	1.80637741156233e-25	-862896407620095	0.001	0.067	5.831889473229e-21	LD
Ginm1	1.87079806941821e-25	-198477718119986	0.028	0.117	6.03987156711668e-21	LD
Prr14	1.89806975290881e-25	-15045547589441	0.073	0.183	6.12791819726609e-21	LD
Med1	1.92496426345253e-25	-111062579422579	0.094	0.215	6.2147471245565e-21	LD
Tyrp1	2.01574352297159e-25	-944666260264205	0.001	0.066	6.50782796391377e-21	LD
Taf15	2.16980847544493e-25	-115169831931954	0.112	0.236	7.00522666297396e-21	LD
Mroh5	2.1995003270565e-25	-847700151706356	0	0.064	7.10108680590191e-21	LD
Hmgb1	2.20607468362189e-25	471930506454138	0.703	0.634	7.12231211607328e-21	LD
Gm12992	2.32417701635904e-25	-280053764833621	0.02	0.103	7.50360549731517e-21	LD
Cpt1a	2.40395718312939e-25	-85021920006398	0.291	0.431	7.76117576573322e-21	LD
Rps5	2.41295175261733e-25	357792860733424	0.72	0.617	7.79021473332505e-21	LD
Mtss1	2.44033136653812e-25	-123798616018009	0.082	0.198	7.87860981686832e-21	LD
Slc12a6	2.50085009018347e-25	-110237778131024	0.166	0.298	8.07399451615734e-21	LD
Sema3c	2.55975401417978e-25	-107384520098174	0.005	0.074	8.26416583477943e-21	LD
Srrm3	2.65077593814599e-25	-907168122809695	0.156	0.289	8.55803011630434e-21	LD
Zdhhc20	2.65736694220551e-25	-232057852389367	0.027	0.114	8.57930917291048e-21	LD
Mnt	2.68619417985122e-25	-158173398996711	0.058	0.161	8.67237790964965e-21	LD
Notch2	2.78236061289567e-25	-856779702212304	0.001	0.067	8.98285123873367e-21	LD
Tor1b	2.88298259550519e-25	-207803925782556	0.024	0.11	9.30770930958851e-21	LD
Fos	2.92692250210942e-25	-203004052097826	0.104	0.219	9.44956929806027e-21	LD
Slc6a13	3.03232329796458e-25	-950371343139266	0.002	0.068	9.78985576747866e-21	LD
Cd63	3.03997724923541e-25	-371726186774883	0.052	0.148	9.81456654915653e-21	LD
Slc6a6	3.2477465171095e-25	295937710338098	0.981	0.965	1.0485349630488e-20	LD
4930509H03Rik	3.34584670246755e-25	-838119270897816	0	0.064	1.08020660789165e-20	LD
Wdr33	3.54664347055214e-25	-100300057847573	0.141	0.272	1.14503384446776e-20	LD
Usp40	3.62101557458166e-25	-305444728362728	0.014	0.091	1.16904487825369e-20	LD
Dst	3.65820412380107e-25	-969424640723558	0.134	0.266	1.18105120136917e-20	LD
Etnk1	3.93857102503502e-25	-800927259074201	0.248	0.396	1.27156765543256e-20	LD
Ndufc1	3.94239138576182e-25	545529672907103	0.578	0.466	1.27280105889321e-20	LD
Man1a	4.01381790557836e-25	-920322096108612	0.002	0.069	1.29586111081597e-20	LD
Rtraf	4.04088914221319e-25	623371789117574	0.445	0.331	1.30460105956353e-20	LD
Cdc14a	4.12700214967499e-25	-239340812010672	0.024	0.108	1.33240264402257e-20	LD
AW549877	4.17567606998682e-25	-831795747001975	0.223	0.366	1.34811701919525e-20	LD
Pdap1	4.20357290717755e-25	758534803614594	0.473	0.367	1.35712351308227e-20	LD
Atrx	4.48952511572539e-25	-636350134402024	0.345	0.502	1.44944318361194e-20	LD
Slco1a4	4.60912988797296e-25	-940127057603156	0.002	0.067	1.48805758433207e-20	LD
Stx3	4.64559438366293e-25	341246303866027	0.858	0.79	1.49983014676558e-20	LD
Unc45a	4.65462663164297e-25	-140241277391786	0.059	0.165	1.50274620802593e-20	LD
Hprt	4.78698221528681e-25	624439784122423	0.54	0.444	1.54547720820535e-20	LD
Iffo1	5.22312360588048e-25	-203480576837087	0.029	0.117	1.68628545615851e-20	LD
Tubb2a	5.54608410750428e-25	-945999983169865	0.004	0.072	1.79055325410776e-20	LD
Stk19	5.69695432293774e-25	-172533431230872	0.069	0.174	1.83926170316045e-20	LD
Ndel1	5.90865495078508e-25	-119437096885351	0.07	0.179	1.90760925086096e-20	LD
Pi4k2a	5.94565931106398e-25	-16720263563073	0.042	0.138	1.91955610857701e-20	LD
Wwox	6.08808669401301e-25	-148468895442861	0.064	0.169	1.9655387891621e-20	LD
Ranbp6	6.50557046473082e-25	-17024784079953	0.052	0.152	2.10032342453835e-20	LD
Kif5b	6.8515697633423e-25	-775194224284522	0.236	0.386	2.21202929809506e-20	LD
Uspl1	7.42394657668688e-25	-113320315231889	0.095	0.212	2.39682115228336e-20	LD
Parm1	7.46490071168305e-25	-924178552008142	0.002	0.068	2.41004319476687e-20	LD
Gars	7.58686246244748e-25	974889923714458	0.339	0.223	2.44941854600117e-20	LD
Klhl12	8.75018898979866e-25	-181883117402367	0.047	0.144	2.8249985153565e-20	LD
Zfp326	8.98700770476795e-25	-117550687868296	0.072	0.182	2.90145543748433e-20	LD
Kmt2c	9.32109614924485e-25	-635268834396412	0.414	0.551	3.0093158917837e-20	LD
Slc16a8	9.32630725954044e-25	-119051280506575	0.015	0.09	3.01099829874263e-20	LD
Cstf3	9.43844030179456e-25	-105707679821354	0.115	0.24	3.04720045143438e-20	LD
Osmr	1.06796358395064e-24	-114043478034254	0.012	0.085	3.44792043078465e-20	LD
Nisch	1.08576221091569e-24	-740515301707145	0.245	0.394	3.50538329794132e-20	LD
Phf3	1.19613795248551e-24	-775689284876336	0.229	0.376	3.86173137959946e-20	LD
Gria2	1.22994532579838e-24	-32147642007725	0.019	0.097	3.97087848434008e-20	LD
Efhd2	1.26240024796398e-24	-92892893497755	0.007	0.076	4.0756592005517e-20	LD
Atp2b1	1.29834205930529e-24	350928957333065	0.811	0.736	4.19169733846712e-20	LD
Fbxl20	1.30903939711822e-24	-118531032908099	0.078	0.19	4.22623369359617e-20	LD
Ndufaf5	1.46675468362723e-24	921370235521998	0.39	0.279	4.73541749609053e-20	LD
Thoc1	1.47358074278492e-24	-157326714684966	0.052	0.15	4.75745542808112e-20	LD
Rock1	1.53177668986418e-24	-88812654891129	0.174	0.314	4.9453410432265e-20	LD
Clic6	1.58527847426993e-24	-398411317923315	0.01	0.082	5.11807155418048e-20	LD
Ddx39b	1.74792093137269e-24	-730957101472086	0.25	0.398	5.64316272693673e-20	LD
Strn3	1.82930989164926e-24	-825185036449987	0.167	0.305	5.90592698518964e-20	LD
Mt3	1.87245114183265e-24	-12060223366092	0.022	0.101	6.0452085114067e-20	LD
Pon1	1.93796651768139e-24	-100916621247759	0.004	0.069	6.25672490233435e-20	LD
Ino80	2.06792846335364e-24	-104657050560899	0.084	0.2	6.67630704393724e-20	LD
Slc27a1	2.24023633907474e-24	-204460011230262	0.025	0.11	7.2326030207028e-20	LD
Atp6v0e	2.54399447311924e-24	-20432530032371	0.035	0.125	8.21328615646545e-20	LD
Nedd4l	2.58063313106248e-24	-103207223619043	0.109	0.232	8.33157406363521e-20	LD
Birc2	2.63096672982733e-24	-131560730668746	0.063	0.168	8.49407608724754e-20	LD
Slc6a20a	2.71401311418458e-24	-400696878337648	0.019	0.096	8.76219133914492e-20	LD
Sfrp1	2.7148372905133e-24	-899474149273026	0	0.061	8.76485219242219e-20	LD
Arglu1	2.7195472613857e-24	-670221633255961	0.397	0.536	8.78005833338372e-20	LD
Cebpg	2.84315856996036e-24	-149342392591154	0.059	0.161	9.17913744311704e-20	LD
Etfdh	2.84679864972761e-24	-258757058808331	0.017	0.094	9.1908894406456e-20	LD
Hlcs	2.87974500936499e-24	-359801692071861	0.008	0.078	9.29725676273486e-20	LD
Atp1b2	2.9582531456821e-24	353992438914563	0.844	0.767	9.55072028083464e-20	LD
Fap	3.0852386663099e-24	-899383094165355	0.001	0.063	9.96069303418153e-20	LD
Nedd4	3.12704260126432e-24	493699891327713	0.663	0.591	1.00956570381818e-19	LD
Lrp2	3.17987506691972e-24	-350907895151658	0.02	0.099	1.02662266535503e-19	LD
Dhh	3.27330885422225e-24	-19760108705176	0.04	0.132	1.05678776358565e-19	LD
Cenpc1	3.36035925823952e-24	-14873445542039	0.05	0.149	1.08489198652263e-19	LD
Malt1	3.4859964811177e-24	-348568156407678	0.009	0.08	1.12545396392885e-19	LD
Itch	3.72073571481019e-24	-961692212362538	0.145	0.275	1.20123952552647e-19	LD
Mpp4	3.82911911582459e-24	-564012674790276	0.632	0.719	1.23623110654397e-19	LD
Tmem260	3.96898303100693e-24	-192789691779907	0.037	0.127	1.28138617156059e-19	LD
Ptms	4.03767866560395e-24	621626792681166	0.548	0.447	1.30356455719023e-19	LD
Gm45509	4.22868464905828e-24	-864383416249956	0.001	0.064	1.36523083894847e-19	LD
Phactr4	4.25745997794927e-24	-146299684804539	0.056	0.157	1.37452095388092e-19	LD
1700029J07Rik	4.3050729075727e-24	-215605045327911	0.024	0.106	1.38989278820985e-19	LD
Sncb	4.31452290078611e-24	617379646451206	0.445	0.321	1.3929437185188e-19	LD
Tmem80	4.35089441324158e-24	-152980000593686	0.048	0.145	1.40468626131505e-19	LD
Ndufb10	4.42245024001773e-24	616530738991005	0.511	0.407	1.42778805998973e-19	LD
Sorbs2	4.55664715084778e-24	-286020357714555	0.023	0.103	1.47111353265121e-19	LD
Thsd7a	4.6933696520196e-24	-603252766548514	0.001	0.064	1.51525439215453e-19	LD
Asxl2	4.83526371347651e-24	-797764784475854	0.157	0.29	1.56106488989589e-19	LD
Brwd1	4.84294671184543e-24	-875029723477649	0.172	0.306	1.5635453459193e-19	LD
Sec61a1	5.06704384535662e-24	-935853178803509	0.117	0.243	1.63589510547339e-19	LD
Atp6v1g1	5.08000165476525e-24	453266865906577	0.583	0.468	1.64007853424096e-19	LD
Ndfip1	5.40938624180452e-24	363447064494689	0.741	0.667	1.74642034816659e-19	LD
Tmem72	5.78442130667801e-24	-860359335015008	0.001	0.062	1.867500418861e-19	LD
Dcaf10	6.0057527787217e-24	-141577741911818	0.056	0.156	1.9389572846103e-19	LD
Stard9	6.4049108802714e-24	-337653770282177	0.01	0.08	2.06782547769562e-19	LD
Cdan1	6.97514959993807e-24	-174734298128547	0.037	0.127	2.25192704834001e-19	LD
Rexo1	7.05274244744831e-24	-116407121593561	0.104	0.22	2.27697789915869e-19	LD
Zfp869	7.75358014600806e-24	-155714900835338	0.047	0.142	2.5032433501387e-19	LD
Fbxo9	8.08023283695236e-24	753502271490341	0.506	0.419	2.60870317141007e-19	LD
Cetn2	8.19411160197229e-24	822268310164928	0.371	0.259	2.64546893069675e-19	LD
Kdm3b	8.31004754566979e-24	-914954052232781	0.189	0.322	2.68289885011949e-19	LD
Zfp398	8.58503156926917e-24	-13504538995116	0.094	0.205	2.77167744213855e-19	LD
Tuba1c	8.77649198452807e-24	-852533379225064	0.001	0.061	2.83349043720489e-19	LD
Mlf2	8.86935349114254e-24	521344835937875	0.58	0.486	2.86347077461537e-19	LD
Srsf10	8.92472350509105e-24	-725069833983253	0.247	0.391	2.88134698361864e-19	LD
Fbxw9	9.34785256250183e-24	-194369713559459	0.034	0.121	3.01795419980371e-19	LD
Ndufb5	9.81375252356621e-24	514889133639835	0.522	0.405	3.16837000223335e-19	LD
Plk5	9.8476070543331e-24	-990318846607875	0.202	0.332	3.17929993749144e-19	LD
Tecr	1.01989413776811e-23	525693443785007	0.537	0.429	3.29272822378434e-19	LD
Wipi2	1.03560964568076e-23	-140053214650496	0.067	0.17	3.34346574108034e-19	LD
Gm16982	1.15505735275457e-23	-85845102528393	0.002	0.065	3.72910266336814e-19	LD
Rere	1.16352698340468e-23	-852779378638675	0.156	0.288	3.75644686592202e-19	LD
Sh3gl1	1.20864183586253e-23	-17576686232569	0.042	0.133	3.90210016708219e-19	LD
Tsc22d2	1.21114992321609e-23	-125316183840431	0.101	0.215	3.91019752710314e-19	LD
Zfyve27	1.23664978845909e-23	-179636737925193	0.04	0.13	3.99252384204016e-19	LD
Tmco1	1.25761220461117e-23	-11715565334782	0.076	0.184	4.06020100258715e-19	LD
Atxn7	1.27109886847671e-23	-154552862924242	0.043	0.136	4.10374269687706e-19	LD
Rpl35	1.29753560390931e-23	395344194735442	0.632	0.521	4.1890936972212e-19	LD
Chfr	1.30481056320451e-23	-13896337872498	0.057	0.157	4.21258090330577e-19	LD
Zfp292	1.36016225980209e-23	-823426948831925	0.22	0.358	4.39128385577105e-19	LD
Hspb6	1.42255472262023e-23	775204194230377	0.403	0.29	4.59271792197941e-19	LD
Plekha6	1.43543587455631e-23	-149828325594387	0.061	0.161	4.63430472100503e-19	LD
Acin1	1.4757821632646e-23	-653778282960402	0.393	0.531	4.76456271409975e-19	LD
Dapl1	1.59342277078329e-23	-376438299019863	0.009	0.077	5.14436541547384e-19	LD
Vcl	1.62065804802996e-23	-182381564238563	0.023	0.104	5.23229450806473e-19	LD
Srcap	1.71497161802607e-23	-946803341113429	0.147	0.275	5.53678586879716e-19	LD
Pibf1	1.7438839991417e-23	-142167988567333	0.06	0.159	5.63012949122897e-19	LD
Dusp7	1.90897176073411e-23	-895318638654315	0.158	0.289	6.16311532953009e-19	LD
Atat1	1.91782131843228e-23	-336162482398691	0.01	0.079	6.19168612655863e-19	LD
Rbm26	1.91783169500923e-23	-771478502369267	0.222	0.362	6.19171962733731e-19	LD
Zfp36l1	1.96226496419455e-23	-903217754665634	0.004	0.067	6.3351724369021e-19	LD
Tmem98	2.0363758902291e-23	-482179689999213	0.019	0.093	6.57443956160466e-19	LD
Camsap1	2.07739580791577e-23	-746257876475121	0.423	0.54	6.70687236585606e-19	LD
Tmco3	2.11135188383095e-23	-13268321333285	0.059	0.16	6.81649955694824e-19	LD
Senp3	2.19290097857023e-23	-189699240523229	0.037	0.124	7.079780809314e-19	LD
Tnip2	2.24505494231781e-23	-120769988861109	0.112	0.227	7.24815988127305e-19	LD
Ifitm2	2.26139327912032e-23	-825471494178052	0.001	0.062	7.30090820163995e-19	LD
Slc25a20	2.29895613654181e-23	-190767547737786	0.035	0.122	7.42217988682525e-19	LD
Kansl2	2.30128014501149e-23	-114060273710278	0.086	0.196	7.4296829481696e-19	LD
Grk1	2.45660090944165e-23	-547760324707264	0.706	0.738	7.93113603613236e-19	LD
Dock7	2.46103640873625e-23	-176005736285646	0.026	0.108	7.94545604560497e-19	LD
Gxylt1	2.54042642122734e-23	-142500685982993	0.07	0.171	8.20176670093245e-19	LD
Odf2	2.5748200324662e-23	-207214544714108	0.027	0.109	8.31280647481713e-19	LD
Slc25a36	2.61919327244629e-23	-157742815645754	0.046	0.139	8.45606548009285e-19	LD
Acadl	2.68964947419455e-23	-403969598642974	0.003	0.066	8.68353332743709e-19	LD
Zfp322a	2.800616491288e-23	-118405256686094	0.084	0.193	9.0417903421233e-19	LD
Firre	2.83136087067748e-23	-284557037290546	0.011	0.081	9.14104857098226e-19	LD
Mdk	3.07439650667948e-23	-84462945258567	0.001	0.06	9.9256891218147e-19	LD
Slc16a2	3.13389890443524e-23	-574040924074428	0.003	0.065	1.01177926129692e-18	LD
Mbd6	3.15358745347415e-23	-160505593775056	0.05	0.144	1.01813570935413e-18	LD
Wdr82	3.17270213700684e-23	-149430689599578	0.057	0.155	1.02430688493266e-18	LD
Chd7	3.26980473667713e-23	-674035428456434	0.412	0.538	1.05565645923621e-18	LD
Pspc1	3.29515320611458e-23	-120586222205361	0.079	0.186	1.06384021259409e-18	LD
Rchy1	3.44636130373948e-23	-920550969559819	0.083	0.195	1.11265774691229e-18	LD
Ranbp1	3.47093461493117e-23	682951899817259	0.43	0.321	1.12059124043053e-18	LD
S100a10	3.6144960367355e-23	-813814899801879	0.007	0.073	1.16694004546006e-18	LD
Rdh5	3.76915341032191e-23	-127833318710061	0.029	0.108	1.21687117852243e-18	LD
Cdk8	3.89880476109711e-23	-951627059650343	0.123	0.244	1.2587291171202e-18	LD
Ctdsp2	3.96495369915229e-23	-230057859410689	0.025	0.104	1.28008530177132e-18	LD
Pkd1	4.13229497339641e-23	-118954295557611	0.115	0.231	1.33411143216103e-18	LD
Agl	4.16398976046596e-23	-106096563352191	0.098	0.212	1.34434409416643e-18	LD
Tubgcp4	4.27876308896366e-23	-195987853654257	0.032	0.116	1.38139866327192e-18	LD
Ppef2	4.30933042094395e-23	-875271173450574	0.248	0.379	1.39126732640175e-18	LD
Fgf2	4.35646349761162e-23	123582813420076	0.225	0.127	1.40648424020391e-18	LD
Wasf2	4.52645497926547e-23	-203165666094329	0.028	0.11	1.46136599005586e-18	LD
Pik3c2a	4.5293478563293e-23	-131307102268821	0.067	0.168	1.46229995541592e-18	LD
Krt8	4.67595712574217e-23	-887414790840727	0.001	0.06	1.50963275804586e-18	LD
Ndufa3	4.70520072854913e-23	60674130105722	0.507	0.4	1.51907405521209e-18	LD
Dennd6a	4.76295952647663e-23	-125508815682797	0.06	0.16	1.53772148312298e-18	LD
Cdv3	4.87813582033954e-23	-914553633530741	0.164	0.294	1.57490614959662e-18	LD
Paqr9	5.05785221217947e-23	-195255410640529	0.026	0.107	1.63292758670214e-18	LD
Nt5dc2	5.10620563342771e-23	-864781238355447	0.005	0.068	1.64853848875214e-18	LD
Hmgxb3	5.2255060450271e-23	-223147297627569	0.021	0.099	1.687054626637e-18	LD
Col9a3	5.32480298811286e-23	-898596276870927	0.003	0.064	1.71911264471224e-18	LD
Nop53	5.39309720359096e-23	53791250309944	0.556	0.457	1.74116143217934e-18	LD
A430035B10Rik	5.47693593974018e-23	-117240879927903	0.134	0.252	1.76822876814512e-18	LD
Noa1	5.49679042361208e-23	-130335609770109	0.067	0.169	1.77463878826316e-18	LD
Dynlt2a2	5.75484930783705e-23	-84503896748392	0.001	0.059	1.85795309903519e-18	LD
Ntn3	6.20055465260562e-23	-832034497358855	0	0.058	2.00184906959373e-18	LD
Gm8251	6.21645074853546e-23	-493166259377157	0.006	0.069	2.00698112416467e-18	LD
Asxl1	6.40384143709447e-23	-140142369697598	0.063	0.162	2.06748020796595e-18	LD
Casc3	6.5447096426852e-23	-113857313598723	0.112	0.228	2.11295950814092e-18	LD
Cdip1	7.06217206425333e-23	-141717454967689	0.065	0.166	2.28002225094419e-18	LD
Kctd4	7.07876704786884e-23	-857624289089342	0.001	0.059	2.28537994140446e-18	LD
Rnf111	7.58478764144489e-23	-112309525018575	0.099	0.212	2.44874869004048e-18	LD
Rev1	7.62435535619948e-23	-118063450070675	0.066	0.167	2.461523126749e-18	LD
Tob1	8.2324228312943e-23	-989837756305989	0.171	0.297	2.65783771108337e-18	LD
Cdh3	8.4226194306757e-23	-947657084765589	0.004	0.065	2.71924268319365e-18	LD
Lysmd3	8.45892035109684e-23	-124713006903494	0.059	0.157	2.73096243535162e-18	LD
Rapgef6	8.52116925773687e-23	-174199557488065	0.042	0.131	2.75105949486035e-18	LD
Prdx6	8.80168997944606e-23	-187477667456908	0.071	0.17	2.84162560986416e-18	LD
Brms1l	9.25410913148967e-23	-143760006990804	0.055	0.151	2.98768913310144e-18	LD
Tbc1d1	9.3999468596987e-23	-853903719948475	0	0.057	3.03477284365373e-18	LD
E130102H24Rik	9.71799547555025e-23	-375946986369933	0.007	0.073	3.1374548392814e-18	LD
Ntrk2	9.80327940469367e-23	-867607520692615	0.001	0.06	3.16498875580535e-18	LD
Larp1	1.02326493427766e-22	-101310351547148	0.106	0.221	3.30361084031542e-18	LD
F3	1.15078239128496e-22	-101109849178427	0.006	0.07	3.7153009502635e-18	LD
Pikfyve	1.29852688267505e-22	-161241589037691	0.048	0.14	4.19229404071641e-18	LD
Slain2	1.42591565161004e-22	-149597422954161	0.053	0.146	4.60356868122302e-18	LD
Chd2	1.52197655502837e-22	-856132811481399	0.143	0.267	4.91370130790909e-18	LD
Ankrd16	1.54076989739832e-22	-27800768806124	0.014	0.084	4.97437561375049e-18	LD
Atrip	1.67405069284547e-22	-126523545702724	0.091	0.198	5.40467266185161e-18	LD
Slc12a5	1.73900072040255e-22	-87892237603317	0.228	0.357	5.61436382581965e-18	LD
Ssh2	1.74029619236124e-22	-115827563566091	0.071	0.174	5.61854625703826e-18	LD
Smg1	1.76154142420672e-22	-915937785663376	0.129	0.251	5.68713648805141e-18	LD
Rbm4	1.77000346782841e-22	-134651749167759	0.05	0.143	5.71445619588402e-18	LD
Arhgdia	1.77998566701459e-22	-155618818939919	0.039	0.127	5.74668372595661e-18	LD
Tut4	1.80681266595345e-22	-847957066541368	0.168	0.296	5.8332946920307e-18	LD
Slc25a42	1.9059631079096e-22	-206935530060642	0.023	0.1	6.15340189388613e-18	LD
Fnip1	1.94094600874711e-22	-787466251336573	0.183	0.315	6.26634418924003e-18	LD
Cox7a2l	1.95888218009422e-22	475684757543814	0.544	0.436	6.32425111843419e-18	LD
Pfkp	2.07210748543022e-22	-89901098935565	0.163	0.29	6.68979901671148e-18	LD
Eea1	2.10985377721288e-22	-114967284718384	0.064	0.165	6.81166291973179e-18	LD
Tube1	2.21116374276429e-22	-17086450687791	0.032	0.115	7.13874214351451e-18	LD
Tsc22d4	2.28949960715401e-22	-298065117399973	0.014	0.084	7.39164948169673e-18	LD
Mettl23	2.36285880623964e-22	-948325748137801	0.122	0.24	7.62848965594467e-18	LD
Pacsin1	2.48768111348502e-22	609920751591498	0.468	0.349	8.03147847488639e-18	LD
Cst3	2.50680552376408e-22	-871768396710879	0.965	0.915	8.09322163347234e-18	LD
Stx5a	2.53200172044976e-22	-132875964749505	0.052	0.145	8.17456755447203e-18	LD
Alms1	2.55558710573986e-22	-171395640695507	0.047	0.137	8.25071297088115e-18	LD
Slc7a10	2.65699262427111e-22	-849804564170706	0	0.056	8.57810068745928e-18	LD
Hsf2	2.65982216428963e-22	-125426046480479	0.07	0.171	8.58723585740909e-18	LD
Atl2	2.93723511704313e-22	-13748827155244	0.053	0.146	9.48286357537375e-18	LD
Snta1	3.04157884971191e-22	-983338339680032	0.143	0.263	9.81973731629491e-18	LD
Calm1	3.08407774784324e-22	284279942135067	0.732	0.636	9.95694500891191e-18	LD
Clcn2	3.12165369855398e-22	-368659583916469	0.007	0.07	1.00782589657815e-17	LD
Myo6	3.12788462152995e-22	-134117586322378	0.05	0.142	1.00983755006095e-17	LD
Ndufb4	3.26618384275363e-22	513818138225356	0.56	0.462	1.05448745363301e-17	LD
Zcchc8	3.27687310915681e-22	-102340542976065	0.141	0.261	1.05793848329128e-17	LD
Ramp2	3.29516221986923e-22	-906318821660387	0.002	0.061	1.06384312268478e-17	LD
Furin	3.32137101203721e-22	-162577312487415	0.043	0.132	1.07230463123621e-17	LD
Calml4	3.32480519101111e-22	-939688342493612	0.002	0.061	1.07341335591794e-17	LD
Usp15	3.57214881630045e-22	-868820952966926	0.157	0.282	1.1532682453426e-17	LD
Spaca6	3.57690434379651e-22	-461550219047339	0.003	0.063	1.1548035673947e-17	LD
Naa40	3.59201386991173e-22	-20714452238312	0.026	0.104	1.159681677901e-17	LD
Pan2	3.87459179497282e-22	-174755224021854	0.041	0.127	1.25091196100698e-17	LD
Ripk1	3.9703751312832e-22	-208642208307122	0.022	0.097	1.28183561113478e-17	LD
Snx32	4.01513403019157e-22	-277267460691258	0.013	0.082	1.29628602164735e-17	LD
Col18a1	4.20389425868369e-22	-855354550996799	0.001	0.058	1.35722726141603e-17	LD
Luc7l	4.44585534981505e-22	-823027516490175	0.15	0.276	1.43534439968779e-17	LD
Gpr135	4.52653895741108e-22	-35033505537303	0.008	0.072	1.46139310240017e-17	LD
Vmn1r202	4.62447684909621e-22	-74961553602504	0.001	0.057	1.49301235073071e-17	LD
Rest	4.95374750134835e-22	-171087036971754	0.029	0.109	1.59931738081032e-17	LD
Ak3	4.97446021703618e-22	-178876739257099	0.043	0.131	1.60600448107013e-17	LD
Eno2	5.23193963576094e-22	-722639422763676	0.246	0.379	1.68913171140542e-17	LD
Atp5g3	5.27819395603102e-22	457993975113061	0.655	0.573	1.70406491870461e-17	LD
Cebpb	5.51906906353579e-22	-883650719018507	0.004	0.063	1.78183144716253e-17	LD
Tm9sf4	5.71997576888934e-22	-924904497032553	0.101	0.214	1.84669417698592e-17	LD
Thbs4	6.11199710476784e-22	-102587129615223	0.006	0.067	1.9732582652743e-17	LD
Rcn2	6.20094324860042e-22	-18286567717724	0.035	0.118	2.00197452781065e-17	LD
Itm2b	6.28293446665585e-22	345361298572101	0.655	0.554	2.02844539255984e-17	LD
Rrbp1	6.39493182736887e-22	-101431185230439	0.088	0.196	2.06460374046604e-17	LD
Gm48236	6.61316017515259e-22	141874747450905	0.166	0.083	2.13505876254802e-17	LD
Gatad2b	6.6467529718931e-22	-822561411090089	0.177	0.305	2.14590419697569e-17	LD
Ccl25	7.00245608461384e-22	-340243849921986	0.009	0.073	2.26074294691758e-17	LD
Trmt1l	7.10263652564399e-22	-205752126192609	0.033	0.114	2.29308620230416e-17	LD
Ppp3ca	8.15175533422201e-22	-743723924863866	0.278	0.414	2.63179420965357e-17	LD
P4ha1	8.46897680225141e-22	-120507717367958	0.058	0.155	2.73420916060687e-17	LD
Zmynd11	8.51737327308429e-22	-675870632134975	0.191	0.326	2.74983396121526e-17	LD
Slco1c1	8.75496257133245e-22	-912431909249886	0.002	0.059	2.82653966615468e-17	LD
1110038F14Rik	8.9178248961533e-22	-968226713871564	0.099	0.21	2.87911976772309e-17	LD
Ahr	9.09422535477694e-22	-972949435800655	0.346	0.442	2.93607065578974e-17	LD
Mccc1	9.50831893275993e-22	-284194818757935	0.009	0.073	3.06976076744154e-17	LD
Slc5a3	9.54644916472746e-22	-190111610972942	0.028	0.106	3.08207111283226e-17	LD
Rhot2	9.63186394923878e-22	-891588780053898	0.209	0.335	3.10964727601174e-17	LD
Pmp22	9.70009345769313e-22	-857738755328688	0.001	0.057	3.13167517281623e-17	LD
Pabpc1	9.78294582042424e-22	484417896628592	0.617	0.531	3.15842405812397e-17	LD
Rfx2	9.96682597033128e-22	-195734415213306	0.043	0.128	3.21778976452145e-17	LD
Abcc1	1.0419929368646e-21	-128797198015193	0.059	0.154	3.36407419666738e-17	LD
Taf5l	1.08877689525295e-21	-153632259474963	0.051	0.141	3.51511620632414e-17	LD
Osbpl8	1.13825259267124e-21	-817560144214436	0.289	0.415	3.67484849543909e-17	LD
Kmt2e	1.17707277087392e-21	-708007780847482	0.473	0.583	3.80017944076647e-17	LD
Tspan10	1.19259753743657e-21	-788485776611417	0.001	0.057	3.85030114961398e-17	LD
Lpcat3	1.21528673921336e-21	-248734631449007	0.012	0.079	3.92355323755032e-17	LD
Slc29a2	1.24601273641686e-21	-216318860283089	0.028	0.105	4.02275211952184e-17	LD
Msmo1	1.26666878543148e-21	-122321334234427	0.073	0.174	4.08944017376554e-17	LD
Sirt1	1.29703647665752e-21	-117358913639498	0.072	0.171	4.18748226488879e-17	LD
Irf2bpl	1.3147539180436e-21	-816502650811462	0.002	0.058	4.24468302440377e-17	LD
Micu2	1.33640724434081e-21	-212563190148267	0.02	0.093	4.31459078835431e-17	LD
Brd4	1.34177195272078e-21	-934474980977059	0.129	0.247	4.33191074935902e-17	LD
Kdm6a	1.38050281110038e-21	-119498588410064	0.057	0.151	4.45695332563758e-17	LD
Dusp1	1.38544196746196e-21	-300663587707483	0.013	0.08	4.47289939195094e-17	LD
Ranbp10	1.44513695769989e-21	-199361434062416	0.024	0.1	4.66562466793408e-17	LD
Iqsec1	1.44618945741346e-21	-769942516943471	0.204	0.334	4.66902266325936e-17	LD
Rabgap1	1.45031960849564e-21	-902477905929136	0.146	0.267	4.68235685602818e-17	LD
Tgfbr3l	1.46115482795757e-21	-442842784013631	0.005	0.065	4.717338362061e-17	LD
Tor1aip2	1.4736692091486e-21	-126928186459343	0.043	0.131	4.75774104173625e-17	LD
Eif3a	1.57913152264881e-21	-799093385332115	0.189	0.317	5.09822612087167e-17	LD
Nxf1	1.62376436239005e-21	-157379982004436	0.051	0.141	5.24232324397626e-17	LD
Cpne1	1.67367358568561e-21	-124478482922984	0.046	0.135	5.40345517138601e-17	LD
Dusp5	1.70190963639896e-21	-180538633165402	0.047	0.133	5.49461526111405e-17	LD
Esyt2	1.72062900109411e-21	-172937767152709	0.036	0.118	5.55505073003234e-17	LD
Anp32a	1.73845699049471e-21	324710132922316	0.834	0.773	5.61260839381218e-17	LD
Srgap3	1.76704150876572e-21	-123039632870746	0.085	0.188	5.70489351105011e-17	LD
Milr1	1.80412867114889e-21	-832784211384764	0.001	0.057	5.82462941480419e-17	LD
Tspo	1.82798839562252e-21	-445394680955449	0.006	0.066	5.90166053526729e-17	LD
A930002C04Rik	1.97456469855442e-21	-839920578614932	0.001	0.055	6.37488212928296e-17	LD
Pcgf6	2.08979006881554e-21	-159197136938325	0.045	0.131	6.74688723717097e-17	LD
Suv39h2	2.11232524006535e-21	-106310505174806	0.142	0.255	6.81964203755097e-17	LD
Nudc	2.13269302952183e-21	665579308886952	0.435	0.336	6.88539944581124e-17	LD
Syne1	2.14658455487918e-21	-738453047023536	0.302	0.429	6.93024823542744e-17	LD
Mpc2	2.19812152040436e-21	516652223405072	0.477	0.369	7.09663532862546e-17	LD
Fkbp3	2.21558022499962e-21	727202348248954	0.451	0.351	7.15300075641126e-17	LD
Ikbkb	2.33096694850489e-21	-189784778631975	0.025	0.1	7.52552679324804e-17	LD
Gstm5	2.37449105147329e-21	-311510135220516	0.007	0.068	7.6660443596815e-17	LD
Phc2	2.39380043072729e-21	-879849164134783	0.175	0.298	7.72838469060306e-17	LD
Slc22a29	2.39838860689108e-21	-848407933138436	0.004	0.061	7.74319761734784e-17	LD
Aldh9a1	2.43383699689934e-21	-238179411141607	0.015	0.083	7.85764274448952e-17	LD
Lbhd1	2.45714095346214e-21	437435530988037	0.658	0.562	7.93287956825252e-17	LD
Bmp4	2.45724042006654e-21	-895994377650326	0.002	0.058	7.93320069618482e-17	LD
Sumo3	2.58010866032529e-21	-768465443653215	0.18	0.309	8.32988080986018e-17	LD
Fbn1	2.599082192532e-21	-857349980145854	0	0.054	8.39113685858956e-17	LD
Sv2b	2.67420502544724e-21	563743644405394	0.522	0.434	8.6336709246564e-17	LD
Dcaf8	2.70105678589299e-21	-772751638734096	0.219	0.353	8.72036183325552e-17	LD
Slc17a4	2.73118696243947e-21	-83273941675893	0.001	0.056	8.81763710823582e-17	LD
Hadhb	2.79861006008314e-21	-860164203955339	0.155	0.278	9.03531257897843e-17	LD
[truncated: 7,249 more rows]

## Sheet: rods_c3
gene	p_val	avg_log2FC	pct.1	pct.2	p_val_adj	experimental group
Xist	0	744038142064851	0.873	0.011	0	CTRL
Tsix	0	724518090809625	0.711	0.008	0	CTRL
Mir124a-1hg	1.83640744229065e-65	170002048593217	0.994	0.467	5.92884142743536e-61	CTRL
Mir124-2hg	3.65425418737836e-62	170925136227844	0.982	0.802	1.1797759643951e-57	CTRL
Grip2	1.86501830833934e-58	275340423440126	0.542	0.126	6.02121160847355e-54	CTRL
Malat1	2.11736421949616e-58	160742166279334	1	0.792	6.83591038264335e-54	CTRL
Rpgrip1	1.12358357656242e-55	15099154068085	1	0.683	3.62748957693178e-51	CTRL
ENSMUSG00000098178	2.24125426032631e-53	-213525051644479	1	0.999	7.23588937946351e-49	CTRL
Kcnq1ot1	1.59676633413333e-52	227760150472347	0.639	0.19	5.15516010974946e-48	CTRL
Slfn5	4.88738649798153e-50	268901005283494	0.398	0.077	1.57789273087334e-45	CTRL
Tma7	7.77001657802783e-50	-218753746552798	0.964	0.983	2.50854985221629e-45	CTRL
ENSMUSG00000105361	1.14831384462783e-49	-178473194457158	0.946	0.992	3.70733124738095e-45	CTRL
Gm20139	1.61530866875593e-47	222304636086455	0.596	0.178	5.21502403707851e-43	CTRL
Pitpnm2os2	4.60557255840138e-47	274416398314487	0.452	0.103	1.48690910047989e-42	CTRL
Rps29	4.57063169746192e-46	-243578290081481	0.711	0.896	1.47562844352558e-41	CTRL
Gpx4	5.17718531529122e-46	-200341461706094	0.801	0.926	1.67145427904177e-41	CTRL
Abhd14b	8.87178200638153e-45	184925392542219	0.693	0.247	2.86425482076028e-40	CTRL
Rps24	2.82333519344725e-44	-228496098102202	0.681	0.892	9.11513767204443e-40	CTRL
Ndufa4	4.03643910962626e-43	-273498332085106	0.693	0.858	1.30316436654284e-38	CTRL
Zcchc7	1.78101663955595e-42	176929261593638	0.759	0.316	5.75001222080638e-38	CTRL
Rps28	2.00809392492744e-42	-262349293027468	0.398	0.79	6.48313123662825e-38	CTRL
Fth1	1.31923314695697e-41	-254335670426486	0.687	0.863	4.25914421495057e-37	CTRL
Pfkfb2	6.96986596993055e-41	183903035560744	0.711	0.283	2.25022122839208e-36	CTRL
Eif1	1.57517853898535e-40	-159794232071666	0.717	0.914	5.08546391311419e-36	CTRL
Oaz1	2.37488697509528e-40	-153959812551143	0.753	0.924	7.6673225990951e-36	CTRL
Rpl41	1.75238453116629e-39	-166290622154148	0.771	0.906	5.65757345887036e-35	CTRL
Ttc14	1.93178673741336e-39	1829798672576	0.735	0.312	6.23677348173904e-35	CTRL
Pitpnm3	6.42999891667038e-38	171270679531056	0.759	0.352	2.07592515024703e-33	CTRL
Zfp950	1.31059275947069e-37	251121767903834	0.361	0.08	4.23124872395113e-33	CTRL
Rplp1	3.73630270437869e-37	-210295943836183	0.783	0.901	1.20626532810866e-32	CTRL
Leng8	4.81134499820185e-37	178909325262377	0.645	0.24	1.55334273266947e-32	CTRL
Gm11342	1.32298407327219e-36	18773467090515	0.627	0.241	4.27125408055927e-32	CTRL
Rps17	2.82449964078188e-36	-216614837345926	0.566	0.819	9.11889709026429e-32	CTRL
Rpl36	3.45739846963569e-36	-24255347208784	0.404	0.761	1.11622109592188e-31	CTRL
Tmsb4x	1.79121957751661e-35	-222216703474219	0.524	0.833	5.78295240601236e-31	CTRL
Gm10544	3.9379505521403e-35	21640839040455	0.482	0.144	1.2713673357585e-30	CTRL
4632427E13Rik	5.99767034557153e-35	187793975153452	0.633	0.245	1.93634787106777e-30	CTRL
Tpt1	1.32128298042013e-34	-17841992089021	0.807	0.919	4.26576210228638e-30	CTRL
Snrnp70	1.65867533811179e-34	115267388525723	0.91	0.464	5.35503332909393e-30	CTRL
Samd11	2.5179653444281e-34	103813913837719	0.97	0.805	8.12925111448612e-30	CTRL
Rps8	7.08574439552994e-34	-181164813589536	0.717	0.906	2.28763257809684e-29	CTRL
Zfp260	8.25582817311898e-34	161975874481765	0.765	0.396	2.66539412569146e-29	CTRL
Gm15872	1.20457713698587e-33	305747909745078	0.229	0.037	3.88897728675889e-29	CTRL
Zup1	1.89650487253582e-33	250957429355563	0.343	0.081	6.12286598098189e-29	CTRL
Rpl32	2.35026842451066e-33	-219071854902641	0.428	0.759	7.58784160853266e-29	CTRL
Rbm25	2.35455440724883e-33	131613208253959	0.873	0.459	7.60167890380284e-29	CTRL
Cdan1	6.14405181476837e-33	218200898946752	0.373	0.095	1.98360712839797e-28	CTRL
Rps21	6.52729486735366e-33	-203805448840735	0.602	0.822	2.10733714792513e-28	CTRL
Epb41l2	9.51569307300872e-33	974781875898991	0.988	0.83	3.07214150862086e-28	CTRL
Nr2e3	2.00528586878701e-32	103522524515384	0.994	0.792	6.47406542737885e-28	CTRL
Cox6c	2.59464722968236e-32	-227126194986771	0.548	0.792	8.37681858102949e-28	CTRL
Tmem108	8.37593026601132e-32	160777050668298	0.765	0.376	2.70416908638175e-27	CTRL
Tmem181a	8.62406521311446e-32	169243899065471	0.627	0.268	2.784279454054e-27	CTRL
Rnf207	9.49675020411674e-32	140441837234055	0.717	0.319	3.06602580339909e-27	CTRL
Rps14	1.47022706402444e-31	-17466546698384	0.584	0.84	4.74662807620291e-27	CTRL
Sv2c	1.51735454383216e-31	427342955610208	0.133	0.014	4.89877914476212e-27	CTRL
Rpl39	2.19508535434016e-31	-217128452442249	0.506	0.769	7.08683306648721e-27	CTRL
Dok5	2.29189261146074e-31	257146754400139	0.247	0.046	7.399375296101e-27	CTRL
A430035B10Rik	6.7799392871098e-31	197717979172487	0.554	0.21	2.1889033988434e-26	CTRL
Stam2	8.51494344201929e-31	208663005816031	0.47	0.152	2.74904949025593e-26	CTRL
Pla2r1	1.83658429977182e-30	124675805165388	0.88	0.507	5.92941241181331e-26	CTRL
2810030D12Rik	2.12638995816107e-30	238036202912081	0.295	0.065	6.86504997992302e-26	CTRL
Tra2a	3.15115204695978e-30	160808804711535	0.723	0.35	1.01734943836096e-25	CTRL
Nktr	3.39236080299401e-30	1324174052174	0.825	0.415	1.09522368524661e-25	CTRL
Ubb	5.57665892738706e-30	-136534192622195	0.886	0.948	1.80042433470691e-25	CTRL
Rpl24	6.20323634170812e-30	-18151131213406	0.53	0.805	2.00271485292047e-25	CTRL
Prcd	7.12369228210046e-30	-165319503016845	0.663	0.842	2.29988405327613e-25	CTRL
Gngt1	9.53919255837477e-30	-170830145930997	1	0.976	3.0797283174713e-25	CTRL
Rpl38	1.50484118975665e-29	-187374575052367	0.53	0.8	4.85837978112933e-25	CTRL
Ank2	1.77506263769347e-29	110142537449965	0.934	0.658	5.73078972579338e-25	CTRL
Cox6a1	2.12423465342393e-29	-246230058498906	0.458	0.723	6.85809157857916e-25	CTRL
Rpl13	3.27433949829805e-29	-173242391199137	0.627	0.831	1.05712050702552e-24	CTRL
Rpl37	5.14672697070281e-29	-201111251167604	0.512	0.765	1.6616208024914e-24	CTRL
Rps15	7.41325280588202e-29	-177567779631775	0.693	0.858	2.39336866837901e-24	CTRL
Fau	1.14179849442575e-28	-178465102281491	0.639	0.838	3.68629643925354e-24	CTRL
A330023F24Rik	1.42222516096003e-28	186171570000873	0.476	0.161	4.59165393215944e-24	CTRL
Ahi1	3.38092451674364e-28	138250904063322	0.801	0.433	1.09153148023068e-23	CTRL
Rps27a	3.73958366941327e-28	-171940924943126	0.633	0.83	1.20732458767007e-23	CTRL
mt-Co1	6.36831596266768e-28	-208023832512228	0.729	0.86	2.05601080854726e-23	CTRL
Gm11961	7.84239568680956e-28	176732704174406	0.524	0.194	2.53191744748647e-23	CTRL
Atp5mpl	8.52085681273354e-28	-268428946584931	0.337	0.661	2.75095862199102e-23	CTRL
Rnf121	8.78734211350569e-28	155321979132904	0.645	0.281	2.83699340134531e-23	CTRL
Rpl23	9.35870433124947e-28	-167623542897401	0.651	0.839	3.02145769334389e-23	CTRL
Rps18-ps5	1.65951454422426e-27	-243701859920826	0.386	0.679	5.35774270602804e-23	CTRL
Pnn	1.90133764727027e-27	149314838402311	0.723	0.36	6.13846859421208e-23	CTRL
Rplp2	2.22950440366456e-27	-203093637056969	0.47	0.739	7.19795496723104e-23	CTRL
Uqcrq	3.18971544007638e-27	-210875491693045	0.386	0.705	1.02979962982866e-22	CTRL
Pnisr	3.3641717288927e-27	124202065332457	0.825	0.455	1.08612284267301e-22	CTRL
Cox8a	4.70482320043531e-27	-188668806475263	0.59	0.8	1.51895217026054e-22	CTRL
Rabgef1	4.70946236068789e-27	109406806031048	0.873	0.599	1.52044992314808e-22	CTRL
mt-Co2	1.0640513990601e-26	-213263408024835	0.759	0.859	3.43528994186553e-22	CTRL
Rpl37a	1.14330719575025e-26	-176634655439431	0.572	0.808	3.69116728147967e-22	CTRL
mt-Co3	1.45428073899024e-26	-19707556657445	0.765	0.887	4.69514536582998e-22	CTRL
Rbp3	1.65394773137157e-26	-121089256102419	0.831	0.898	5.3397702507331e-22	CTRL
mt-Cytb	3.28319184887965e-26	-21233578489187	0.759	0.863	1.0599784884108e-21	CTRL
6430590A07Rik	3.4145478383134e-26	241864373296141	0.337	0.094	1.10238676959948e-21	CTRL
Atp5k	4.62844692213859e-26	-28762529619765	0.325	0.633	1.49429408881244e-21	CTRL
Ddhd1	8.77638047583199e-26	154478847066416	0.669	0.327	2.83345443662236e-21	CTRL
AI480526	9.0151110209623e-26	226353774580355	0.343	0.099	2.91052859311768e-21	CTRL
Cers4	1.05632842881816e-25	149430610058892	0.735	0.44	3.41035633243942e-21	CTRL
Rpl13a	1.33344529464079e-25	-168083477710295	0.602	0.821	4.3050281337478e-21	CTRL
Rps20	1.4382053616078e-25	-184051950666146	0.554	0.781	4.64324600995077e-21	CTRL
Gm19667	1.67490258635688e-25	303420848444656	0.199	0.037	5.4074230000532e-21	CTRL
Rpl11	1.98980506413245e-25	-195724640163075	0.482	0.734	6.42408564955161e-21	CTRL
Olfr1293-ps	2.38864132914288e-25	697549154554821	0.024	0	7.71172853113778e-21	CTRL
Cox4i1	2.77549716192345e-25	-208843362519048	0.5	0.728	8.96069258726986e-21	CTRL
Gm9856	2.7988003993691e-25	209471089702209	0.373	0.115	9.03592708936313e-21	CTRL
H3f3a	2.96712536142092e-25	-113316520098936	0.873	0.941	9.57936422934743e-21	CTRL
Eef1a1	4.48405883450383e-25	-140748796624499	0.741	0.871	1.44767839471956e-20	CTRL
Rps25	5.81910196170242e-25	-175484650681859	0.627	0.806	1.87869706833563e-20	CTRL
Ocrl	7.4759100127222e-25	244524317085308	0.325	0.092	2.41359754760736e-20	CTRL
Gpatch8	7.67910188828128e-25	131616081937638	0.687	0.33	2.47919804463161e-20	CTRL
Rpgr	8.04084249231455e-25	211262369428603	0.398	0.131	2.59598599864375e-20	CTRL
Slc16a6	1.13175722901689e-24	114686419608922	0.861	0.562	3.65387821388102e-20	CTRL
C2cd5	1.15325448682498e-24	177450185487768	0.47	0.176	3.72328211071443e-20	CTRL
Fyco1	1.24884897644236e-24	138380197640106	0.669	0.325	4.03190892044416e-20	CTRL
mt-Nd4	1.39553103804201e-24	-204034487170159	0.633	0.803	4.50547195631863e-20	CTRL
Taf4b	1.87402546281643e-24	201012992840409	0.44	0.159	6.05029120670286e-20	CTRL
Zfp207	2.26862060502361e-24	114648222307793	0.711	0.347	7.32424162331872e-20	CTRL
Camk2d	2.63617166747875e-24	102384949649997	0.91	0.598	8.51088022845514e-20	CTRL
Gm47283	3.01701938174677e-24	106523294115556	0.88	0.554	9.74044707396943e-20	CTRL
Gje1	3.50969074037271e-24	82543716721479	0.018	0	1.13310365552933e-19	CTRL
Srsf2	6.2208832555198e-24	107202855131647	0.813	0.469	2.00841215904457e-19	CTRL
Rps16	6.50842928545048e-24	-172251307635078	0.548	0.773	2.10124639480769e-19	CTRL
ENSMUSG00000115801	8.91147521173443e-24	104451586035024	0.753	0.391	2.87706977210846e-19	CTRL
Uqcrh	1.12856195856585e-23	-185832406051314	0.44	0.718	3.64356228322986e-19	CTRL
Ccdc24	1.5376053014869e-23	182640538247805	0.494	0.204	4.96415871585045e-19	CTRL
mt-Nd1	1.93884818383658e-23	-208275051782084	0.645	0.778	6.25957136151639e-19	CTRL
Rps9	2.02368710014207e-23	-161528661846258	0.494	0.755	6.53347380280866e-19	CTRL
Cpe	2.95907333606547e-23	-167140481429219	0.608	0.796	9.55336826548739e-19	CTRL
Rpl28	3.17401560854336e-23	-16883996882782	0.572	0.778	1.02473093921822e-18	CTRL
Tnrc6b	3.41648547646442e-23	106163753530017	0.916	0.668	1.10301233607654e-18	CTRL
Zfp846	3.44424833945348e-23	245504097758678	0.265	0.067	1.11197557639256e-18	CTRL
Gm20594	5.33692729678867e-23	-257788935230414	0.398	0.649	1.72302697776822e-18	CTRL
Elob	8.17289523676871e-23	-210498951988553	0.38	0.667	2.63861922719078e-18	CTRL
Atp5g1	1.11452892891596e-22	-197221327954858	0.331	0.66	3.59825664700519e-18	CTRL
Ndufb8	1.69397579933778e-22	-225583470201316	0.289	0.623	5.46900086816202e-18	CTRL
Rbmx	1.84888936018292e-22	172072519927882	0.488	0.197	5.96913929935054e-18	CTRL
Fam53b	2.34589077266522e-22	154120173333341	0.663	0.35	7.57370835954967e-18	CTRL
Jpx	3.89913079386311e-22	243609847564526	0.235	0.056	1.2588343767987e-17	CTRL
Rpl8	4.78565880734807e-22	-137369197639177	0.669	0.828	1.54504994595233e-17	CTRL
Rpl18a	4.82450087486691e-22	-14616128838053	0.645	0.817	1.55759010745078e-17	CTRL
Rpl26	5.58734131197043e-22	-160991736242474	0.59	0.765	1.80387314256965e-17	CTRL
Rpl27	5.73548909585413e-22	-159512481627616	0.476	0.737	1.85170265459651e-17	CTRL
Gapdh	7.19370861885117e-22	-142755222718117	0.855	0.897	2.3224888275961e-17	CTRL
Fam161a	7.85592349018105e-22	104269092172424	0.861	0.557	2.53628489880495e-17	CTRL
Atp5h	8.70616320903361e-22	-232220837208524	0.38	0.64	2.8107847920365e-17	CTRL
Dmd	1.32425371725196e-21	105974716150533	0.873	0.604	4.27535312614797e-17	CTRL
R3hdm1	1.3292937090192e-21	133631679763527	0.602	0.288	4.2916247395685e-17	CTRL
Ndufb1	1.36704909102925e-21	-223721833959975	0.325	0.616	4.41351799038793e-17	CTRL
Atp5md	1.46082897366561e-21	-207827817654079	0.361	0.645	4.71628634147941e-17	CTRL
Itga4	1.57384761333878e-21	135933734945104	0.488	0.194	5.08116701966426e-17	CTRL
Kmt2a	1.60011882398148e-21	108309489346678	0.837	0.549	5.16598362322422e-17	CTRL
Gm13830	1.88093317088688e-21	232433149614949	0.175	0.033	6.0725927422083e-17	CTRL
Srsf1	2.19787835840472e-21	124994933237337	0.723	0.412	7.09585028010963e-17	CTRL
Chchd2	2.21786864046311e-21	-167896326396392	0.536	0.738	7.16038890573516e-17	CTRL
Prpf39	3.6111594700278e-21	136246730619738	0.59	0.278	1.16586283489847e-16	CTRL
Uqcrb	3.80203719772413e-21	-184285952829699	0.343	0.644	1.22748770928524e-16	CTRL
Crebzf	4.10518977364419e-21	153975813872947	0.572	0.271	1.32536051842103e-16	CTRL
Ogt	4.4844995856677e-21	15022246012546	0.488	0.2	1.44782069123282e-16	CTRL
Kantr	8.21471138326503e-21	232579011890446	0.259	0.069	2.65211957008711e-16	CTRL
Rpl19	9.164891936918e-21	-146304955866152	0.614	0.801	2.95888536183398e-16	CTRL
Cpsf6	9.49612956995927e-21	13921718404569	0.614	0.308	3.06582543166135e-16	CTRL
Rps10	1.08295891092152e-20	-151833235008873	0.518	0.75	3.49633284391014e-16	CTRL
Rps11	1.24613239441607e-20	-160442929766769	0.566	0.758	4.02313843537228e-16	CTRL
Glb1l2	1.30862088971777e-20	161832384759384	0.494	0.211	4.22488254245384e-16	CTRL
mt-Nd2	1.38720914887356e-20	-213435430380348	0.566	0.728	4.47860473713828e-16	CTRL
Atp5e	1.67856433634509e-20	-19992301150255	0.422	0.66	5.41924495989014e-16	CTRL
mt-Atp6	1.69993642253921e-20	-181724644528896	0.843	0.889	5.48824474016785e-16	CTRL
Ankrd12	1.98954996354715e-20	824626372540526	0.934	0.735	6.42326205731197e-16	CTRL
Rims2	3.53957874899076e-20	93053825998312	0.898	0.664	1.14275299911167e-15	CTRL
Ybx1	3.63771389501109e-20	-138509274433655	0.663	0.827	1.17443593100433e-15	CTRL
Rpl27a	3.8484802262177e-20	-140162926364028	0.687	0.818	1.24248184103438e-15	CTRL
Rsrp1	4.18847211203032e-20	66329773154538	0.952	0.685	1.35224822136899e-15	CTRL
Rps15a	4.19720316410795e-20	-142396221091864	0.566	0.787	1.35506704153225e-15	CTRL
H2aw	4.99135572996169e-20	155818812258448	0.584	0.291	1.61145919741813e-15	CTRL
Dlg4	5.09465629624698e-20	104145031825571	0.843	0.558	1.64480978524334e-15	CTRL
Rpl6	5.11290989869914e-20	-130126042373851	0.596	0.805	1.65070296079502e-15	CTRL
3222401L13Rik	5.56394283725012e-20	189557988491693	0.404	0.16	1.7963189450062e-15	CTRL
Pfdn5	6.74913587814079e-20	-190754313965744	0.392	0.658	2.17895851825775e-15	CTRL
4930581F22Rik	7.94368908363489e-20	154969804635215	0.446	0.175	2.56462002065152e-15	CTRL
Marchf1	7.96428589122836e-20	10337563943222	0.831	0.522	2.57126969998308e-15	CTRL
Slc17a1	8.25567021576044e-20	18773357748351	0.307	0.094	2.66534312915826e-15	CTRL
Rpl35a	1.03635750322084e-19	-142175637353537	0.53	0.733	3.34588019914849e-15	CTRL
Rpl34	1.05997594684259e-19	-161534172459755	0.5	0.717	3.4221323443813e-15	CTRL
Strada	1.30225164290749e-19	247528374927088	0.211	0.051	4.20431942912682e-15	CTRL
Ppargc1b	1.63192833102375e-19	143585112539732	0.554	0.255	5.26868061671016e-15	CTRL
Map2	1.67365440233941e-19	118808811321405	0.795	0.527	5.40339323795279e-15	CTRL
Rpsa	1.76299908314788e-19	-153268957808861	0.614	0.789	5.69184253994293e-15	CTRL
Bsg	1.87222465816337e-19	-241157486620409	0.482	0.701	6.04447730888043e-15	CTRL
Cox6b1	1.99352318847778e-19	-204624851786352	0.325	0.605	6.4360896140005e-15	CTRL
Mycbp2	2.06419045399431e-19	141704068704922	0.633	0.334	6.66423888072063e-15	CTRL
Tle5	2.37950477208427e-19	-18842770660523	0.349	0.626	7.68223115667407e-15	CTRL
4732440D04Rik	2.60921265497448e-19	255510523310715	0.175	0.037	8.42384305658512e-15	CTRL
Rpl12	3.36628820366103e-19	-192269413413692	0.38	0.648	1.08680614655196e-14	CTRL
Ttc8	3.83343602477063e-19	140373926902648	0.584	0.294	1.2376248205972e-14	CTRL
Rps13	4.13375925009207e-19	-169118307433925	0.488	0.712	1.33458417389223e-14	CTRL
Rps19	4.66127437728086e-19	-180308445310036	0.434	0.667	1.50489243270513e-14	CTRL
Madd	4.8918236252699e-19	113340205102924	0.771	0.483	1.57932525741839e-14	CTRL
Gas7	5.04291348677601e-19	141558013417726	0.584	0.295	1.62810461920563e-14	CTRL
Guk1	5.47237883707677e-19	-167937206448392	0.464	0.697	1.76675750755024e-14	CTRL
Rps7	6.12979004573161e-19	-146155661249422	0.729	0.815	1.97900271626445e-14	CTRL
Krit1	6.53887932305816e-19	162318631511831	0.452	0.193	2.11107718944933e-14	CTRL
Rps12	6.78003290456319e-19	-148885323628239	0.608	0.784	2.18893362323822e-14	CTRL
Rpl23a	7.96824300310856e-19	-161235364825195	0.494	0.726	2.5725472535536e-14	CTRL
Ndufb11	8.52130126888066e-19	-188410299562379	0.361	0.63	2.75110211465812e-14	CTRL
2810402E24Rik	8.7600660924924e-19	240311726530778	0.211	0.052	2.82818733796117e-14	CTRL
Dgke	8.7923051681615e-19	939235202494053	0.831	0.563	2.83859572354094e-14	CTRL
Mat2a	1.02881935986132e-18	958913648330824	0.801	0.508	3.32154330331227e-14	CTRL
Chchd10	1.20978118557594e-18	-146525386918418	0.608	0.77	3.90577855763194e-14	CTRL
Smim40	1.87475321042158e-18	-198310563406621	0.536	0.693	6.05264073984606e-14	CTRL
Gm9752	2.55222770859754e-18	302856885371577	0.127	0.021	8.23986715720715e-14	CTRL
Vmn2r29	3.25539284981061e-18	751224048989583	0.018	0	1.05100358156135e-13	CTRL
Rps23	3.42102733770262e-18	-149259177511758	0.855	0.885	1.10447867597729e-13	CTRL
Rasgef1b	4.33984326700204e-18	20231115921263	0.235	0.064	1.40111839875161e-13	CTRL
Macir	4.54871497688921e-18	108060288543289	0.729	0.449	1.46855263028868e-13	CTRL
Zfp266	5.064360267312e-18	167913504353034	0.416	0.172	1.63502871230168e-13	CTRL
Gm38405	5.11149787831905e-18	340968895216302	0.084	0.01	1.65024709001531e-13	CTRL
Zfp397	5.88400684146298e-18	158785948063563	0.44	0.186	1.89965160876632e-13	CTRL
Zmym6	6.68847427844372e-18	235517626029786	0.187	0.044	2.15937392079556e-13	CTRL
Styx	7.18178795256928e-18	17325565628936	0.458	0.201	2.31864024048699e-13	CTRL
Mpp4	7.33925183874759e-18	873947374337562	0.91	0.689	2.36947745613966e-13	CTRL
Ndufa13	8.22891378167053e-18	-222224289026011	0.181	0.494	2.65670481441233e-13	CTRL
Ywhae	1.04433978968547e-17	-109494471966419	0.681	0.818	3.37165101099954e-13	CTRL
Sik2	1.05279322045874e-17	161480080891112	0.373	0.142	3.39894291225105e-13	CTRL
Epm2aip1	1.09747600387475e-17	156401660327831	0.47	0.215	3.54320127850964e-13	CTRL
mt-Nd5	1.3271644080652e-17	-2221160255293	0.386	0.621	4.28475029143849e-13	CTRL
Cox7a2	1.5547682078087e-17	-185095140589308	0.404	0.632	5.01956915891038e-13	CTRL
Cox5b	1.76818295826321e-17	-204197687361579	0.398	0.614	5.70857868075278e-13	CTRL
Slc25a4	1.87879523847955e-17	-111001302158565	0.62	0.823	6.06569042743124e-13	CTRL
Stard7	1.96434405762141e-17	101368015544413	0.759	0.475	6.34188479003072e-13	CTRL
Unc13b	2.66714335951804e-17	102893083065744	0.717	0.42	8.61087233620398e-13	CTRL
Smug1	3.35216589932176e-17	125611255356783	0.56	0.284	1.08224676059603e-12	CTRL
Rps5	3.52537087189895e-17	-166844644811796	0.41	0.652	1.13816598599258e-12	CTRL
ENSMUSG00000079834	3.55298264578915e-17	180858106900178	0.361	0.139	1.14708044719303e-12	CTRL
Leng9	3.84950135089748e-17	173052185463078	0.343	0.128	1.24281151113725e-12	CTRL
Rbm5	4.70916011091169e-17	114801819100572	0.651	0.357	1.52035234180784e-12	CTRL
Pex5l	4.83415373031247e-17	714102008256216	0.958	0.791	1.56070653183138e-12	CTRL
Pclo	5.38537740417543e-17	130748259151292	0.572	0.288	1.73866909493804e-12	CTRL
Rps3	5.45835758599128e-17	-135128190922181	0.536	0.757	1.76223074663728e-12	CTRL
Grk1	5.85821895553382e-17	71224331110771	0.97	0.722	1.89132598979409e-12	CTRL
Crlf3	6.31455211742693e-17	137922494316709	0.548	0.285	2.03865315111128e-12	CTRL
Kif1b	8.45618424134047e-17	653024191527912	0.964	0.865	2.73007908231677e-12	CTRL
Dynlt1a	8.7019351146948e-17	151383372486838	0.416	0.171	2.80941975177922e-12	CTRL
Ints13	9.48555026260462e-17	114751859397035	0.548	0.266	3.0624099022819e-12	CTRL
Rpl22	1.05112340630377e-16	-151568407609822	0.398	0.672	3.39355191725171e-12	CTRL
8030456M14Rik	1.09930329089042e-16	282231148982394	0.096	0.014	3.54910067463971e-12	CTRL
Bri3	1.16211083791819e-16	-383192804886232	0.108	0.404	3.75187484021887e-12	CTRL
Gm32591	1.21215970360014e-16	847272350832326	0.012	0	3.91345760307305e-12	CTRL
Btnl10	1.21215970360014e-16	865534108137319	0.012	0	3.91345760307305e-12	CTRL
Slc26a4	1.21215970360014e-16	94222768711976	0.012	0	3.91345760307305e-12	CTRL
Gm49019	1.21215970360014e-16	770920325719541	0.012	0	3.91345760307305e-12	CTRL
Ndufa7	1.22439417965796e-16	-194640758031671	0.301	0.567	3.95295660902573e-12	CTRL
Gm16055	1.39407891459568e-16	259177654341154	0.145	0.03	4.50078377577216e-12	CTRL
Igsf9	1.54348482356178e-16	154733257180209	0.512	0.259	4.9831407528692e-12	CTRL
Calm1	1.59559148632143e-16	-15687293620196	0.446	0.669	5.15136711358874e-12	CTRL
Sgk1	1.72209374274123e-16	685186322099734	0.916	0.715	5.55977964844006e-12	CTRL
Cops9	1.7318199822173e-16	-250069494830813	0.235	0.505	5.59118081258856e-12	CTRL
Snhg20	1.86480779290128e-16	165540851207698	0.349	0.133	6.0205319593818e-12	CTRL
B230220B15Rik	1.9538559833434e-16	135984803191443	0.422	0.175	6.30802404222417e-12	CTRL
Tafazzin	1.9707673275468e-16	192235907796698	0.295	0.103	6.36262231698484e-12	CTRL
Hsp90b1	1.97338039678217e-16	-140536078985709	0.536	0.735	6.37105861101122e-12	CTRL
Eif4g2	2.1018561256139e-16	-961117476224716	0.663	0.846	6.78584250154448e-12	CTRL
Gm15520	2.27677864913853e-16	277410775013038	0.12	0.021	7.35057986874374e-12	CTRL
Zfp385a	2.36415234435966e-16	-133669450611359	0.554	0.744	7.63266584376517e-12	CTRL
Ctxn1	2.37978712523259e-16	197823295167806	0.259	0.081	7.68314273381342e-12	CTRL
Enah	2.52577782057804e-16	1603953740311	0.44	0.202	8.15447369373622e-12	CTRL
Adarb2	2.68005637233318e-16	252155924279194	0.157	0.035	8.65256199807768e-12	CTRL
Rp1	2.69395048440674e-16	456782827313317	1	0.941	8.69741913890716e-12	CTRL
Kctd4	3.03732673344075e-16	241587105740487	0.169	0.039	9.80600935891348e-12	CTRL
Lekr1	3.82348383165724e-16	18304683209519	0.253	0.077	1.23441175505054e-11	CTRL
mt-Nd3	3.85519949874676e-16	-241061181970901	0.325	0.551	1.24465115817039e-11	CTRL
Ndufs5	4.39014144112628e-16	-216313054792818	0.271	0.533	1.41735716426762e-11	CTRL
4931415C17Rik	4.41377677842033e-16	243306818419291	0.133	0.026	1.424987832913e-11	CTRL
Frmd4b	4.93282709611045e-16	912787547857796	0.723	0.421	1.59256322797926e-11	CTRL
Ndufb4	7.42244397715355e-16	-264201780254363	0.241	0.496	2.39633603802402e-11	CTRL
Scarf1	8.53083769926247e-16	53064320661194	0.024	0.001	2.75418095120689e-11	CTRL
Rps6	9.54051585025683e-16	-928770301652428	0.578	0.76	3.08015554225542e-11	CTRL
Raph1	1.01328504889564e-15	144199175746345	0.452	0.209	3.27139078035957e-11	CTRL
Gnb5	1.05755717528721e-15	776067342668469	0.904	0.683	3.41432334041474e-11	CTRL
Golgb1	1.16778790060429e-15	103939027558739	0.62	0.343	3.77020323710094e-11	CTRL
Dusp11	1.24876779630994e-15	123568002338566	0.566	0.301	4.03164683038663e-11	CTRL
Chd2	1.25405248845782e-15	148977250120424	0.47	0.226	4.04870845898606e-11	CTRL
Rps3a1	1.26122992016997e-15	-125936697788275	0.512	0.735	4.07188079726873e-11	CTRL
Atp5b	1.31740955982033e-15	-962920079188515	0.741	0.869	4.25325676387994e-11	CTRL
Gm37233	1.3226485022059e-15	365733678497826	0.072	0.009	4.27017068937175e-11	CTRL
Fryl	1.33110056013777e-15	977570596668639	0.783	0.544	4.29745815840478e-11	CTRL
Rabac1	1.38213644550294e-15	-211108786807421	0.271	0.524	4.46222751430624e-11	CTRL
Vmn2r76	1.38891730311907e-15	302886308874574	0.078	0.01	4.48411951311991e-11	CTRL
Hmgn1	1.41814841156811e-15	-708392917883905	0.952	0.971	4.57849214674764e-11	CTRL
Ndufa2	1.43811059504821e-15	-189561690904484	0.355	0.583	4.64294005611314e-11	CTRL
Ccr9	1.47858286896175e-15	161323789006165	0.253	0.079	4.77360479244302e-11	CTRL
Junb	1.4968673610347e-15	-328249741321714	0.084	0.385	4.83263627510053e-11	CTRL
Atp1a1	1.63617101795686e-15	-2438318061764	0.229	0.494	5.28237813147373e-11	CTRL
Pde6g	1.68641635532327e-15	-125128017339813	1	0.946	5.44459520316118e-11	CTRL
Ndufb9	1.95000892202436e-15	-175148230290696	0.361	0.609	6.29560380475564e-11	CTRL
Rpl17	2.17495643945133e-15	-123479738169089	0.572	0.759	7.02184686476861e-11	CTRL
Kdm4c	2.3168971135421e-15	977217212045383	0.747	0.453	7.48010233107068e-11	CTRL
Gramd1b	2.39982270068188e-15	953030330618589	0.723	0.474	7.74782758915143e-11	CTRL
Ndrg3	2.41476270251196e-15	85471888381023	0.819	0.587	7.79606138505987e-11	CTRL
Spata1	2.50534966018504e-15	140282695555435	0.47	0.222	8.08852137790739e-11	CTRL
Cep164	2.55342648016718e-15	122849911824628	0.705	0.437	8.24373739121975e-11	CTRL
Psg16	2.78397944421186e-15	3206588204093	0.102	0.017	8.988077635638e-11	CTRL
Gm48619	3.00121244406459e-15	237422099574717	0.114	0.021	9.68941437566254e-11	CTRL
Ftl1	3.06959877665083e-15	-251350150618296	0.289	0.537	9.91019965041722e-11	CTRL
Fubp1	3.2130036826226e-15	110199871578261	0.627	0.37	1.03731823893471e-10	CTRL
Zfp329	3.55827359176784e-15	133879997236859	0.44	0.2	1.14878862910225e-10	CTRL
Rpl14	3.89142630039579e-15	-140024042949822	0.518	0.715	1.25634698108278e-10	CTRL
Rpl7	3.93982537377551e-15	-125578537415956	0.62	0.779	1.27197262192342e-10	CTRL
Gm26724	4.40863821056103e-15	211720960162284	0.199	0.055	1.42332884627963e-10	CTRL
Rpl18	4.41598044242305e-15	-15560548699535	0.392	0.63	1.42569928583628e-10	CTRL
Ppia	4.42080569011573e-15	-180573458359189	0.386	0.61	1.42725711705386e-10	CTRL
Cspp1	5.03594646432198e-15	98709104521555	0.657	0.366	1.62585531600635e-10	CTRL
Tet2	5.14097625520724e-15	166067503980392	0.38	0.161	1.65976418399366e-10	CTRL
Tmem59	5.96680269403847e-15	-168121868053291	0.331	0.589	1.92638224977032e-10	CTRL
Gm47439	6.7870619007384e-15	383129752282542	0.042	0.003	2.19120293465339e-10	CTRL
Hspa8	6.79181914383566e-15	-10391755346566	0.62	0.787	2.19273881058734e-10	CTRL
Rpl10a	7.68803923341942e-15	-114424526975781	0.723	0.837	2.48208346650946e-10	CTRL
Slc31a2	8.03877380488891e-15	907599118061585	0.729	0.441	2.59531812290838e-10	CTRL
Atr	8.21644074333746e-15	194129913863283	0.229	0.071	2.6526778939865e-10	CTRL
Pak5	8.50879924629432e-15	118653473353129	0.518	0.26	2.74706583666612e-10	CTRL
Ndufa3	9.05419885518703e-15	-274104438728386	0.175	0.437	2.92314810039713e-10	CTRL
C230013L11Rik	9.33269239682027e-15	279133296394128	0.12	0.023	3.01305974031342e-10	CTRL
Phf14	1.00189443671758e-14	138612760733007	0.452	0.216	3.23461618894272e-10	CTRL
Atp5c1	1.00357904486796e-14	-193025306990515	0.325	0.558	3.24005494635622e-10	CTRL
Gm8797	1.0245002781582e-14	-129782273652161	0.518	0.687	3.30759914803376e-10	CTRL
Rpl30	1.16488376438248e-14	-144726156684626	0.464	0.673	3.76082723330884e-10	CTRL
Lars2	1.18827123511568e-14	-214610584272379	0.319	0.555	3.83633368257098e-10	CTRL
Ndufb7	1.31271946464628e-14	-2284618602981	0.247	0.496	4.2381147916105e-10	CTRL
4933401D09Rik	1.31328956795869e-14	47397410743957	0.018	0	4.23995537015464e-10	CTRL
Ddx17	1.3310538707141e-14	783157757309848	0.765	0.498	4.29730742160048e-10	CTRL
Rcvrn	1.47116155519154e-14	-12512484891734	0.952	0.915	4.74964508093589e-10	CTRL
Rps26	1.50480118464492e-14	-156795591795532	0.458	0.656	4.85825062462611e-10	CTRL
Med13l	1.6680316057785e-14	852730744228043	0.837	0.594	5.38524003925589e-10	CTRL
Kcnv2	1.79735677045489e-14	837560753951056	0.807	0.549	5.80276633341361e-10	CTRL
Wdr20	1.84107629054163e-14	11423502264406	0.566	0.31	5.94391480401367e-10	CTRL
Eml5	2.4254804666635e-14	111940877530193	0.578	0.331	7.83066368662311e-10	CTRL
E130102H24Rik	2.64464057836011e-14	218473586658265	0.187	0.051	8.53822210723563e-10	CTRL
Gm19409	3.00936437643925e-14	169834616755075	0.199	0.056	9.7157328893341e-10	CTRL
Mpp7	3.20691521828225e-14	131466440424041	0.446	0.211	1.03535257822243e-09	CTRL
Etnk1	3.30762693270593e-14	114036825790673	0.602	0.348	1.06786735522411e-09	CTRL
Aak1	3.59317469976952e-14	118716729391067	0.59	0.356	1.16005645182059e-09	CTRL
Peg3	3.77316031255939e-14	114154184124903	0.53	0.275	1.2181648069098e-09	CTRL
Septin1	3.98311530122975e-14	269533276280967	0.12	0.024	1.28594877500203e-09	CTRL
1700028K03Rik	4.33315618580796e-14	164392152206932	0.331	0.133	1.3989594745881e-09	CTRL
Cox7b	4.67041507289816e-14	-157033245287139	0.325	0.578	1.50784350628517e-09	CTRL
A430105J06Rik	4.67431656735574e-14	217367575806166	0.181	0.049	1.5091031037708e-09	CTRL
Dtx3	4.91596542983504e-14	132238590575414	0.44	0.209	1.58711943902224e-09	CTRL
Rps4x	6.39672811329709e-14	-150830231697802	0.512	0.679	2.06518367137797e-09	CTRL
Gm48505	7.03652417154853e-14	212847629956458	0.145	0.034	2.27174182878444e-09	CTRL
Scarb1	7.26318845098128e-14	139886486809891	0.476	0.249	2.3449203913993e-09	CTRL
Slc25a27	7.93493977496477e-14	173584152547358	0.223	0.07	2.56179530634737e-09	CTRL
Gm9993	9.45014630436432e-14	232092351794816	0.151	0.037	3.05097973436402e-09	CTRL
Las1l	9.65003209251614e-14	114381526198153	0.524	0.281	3.11551286106883e-09	CTRL
Arl3	1.05908650849626e-13	-119067493178721	0.633	0.767	3.41926079268016e-09	CTRL
Itm2b	1.08502494877784e-13	-152207452373781	0.373	0.588	3.50300304712927e-09	CTRL
Dalrd3	1.09744091120969e-13	122774323531356	0.512	0.259	3.54308798184048e-09	CTRL
Ndufa5	1.19170300518918e-13	-204870594947425	0.295	0.515	3.84741315225325e-09	CTRL
Ndufa1	1.19200906091949e-13	-249087375377333	0.247	0.472	3.84840125317857e-09	CTRL
Ubl5	1.2480951718747e-13	-125490283587684	0.5	0.694	4.02947526239747e-09	CTRL
Rpl35	1.2904140614611e-13	-182807485264969	0.355	0.557	4.16610179742718e-09	CTRL
Tasor	1.29150501237146e-13	12389611876138	0.5	0.263	4.16962393244125e-09	CTRL
Terf1	1.29690229736826e-13	12557623106597	0.398	0.175	4.18704906705342e-09	CTRL
Tbc1d24	1.50843479360169e-13	109961265380008	0.518	0.275	4.86998173114305e-09	CTRL
Heatr5a	1.54873154236056e-13	146830072146972	0.458	0.239	5.00007978451107e-09	CTRL
Atp1a3	1.61007693076586e-13	-992237970236314	0.735	0.842	5.19813337097757e-09	CTRL
Unc119	1.72578108447137e-13	-612997020445281	0.988	0.962	5.57168423121582e-09	CTRL
Selenow	1.83051173767153e-13	-181429051710077	0.337	0.552	5.90980714507254e-09	CTRL
Prdx2	1.84285424726581e-13	-18321581747135	0.313	0.532	5.94965493729766e-09	CTRL
Sirt4	1.85792615103854e-13	182205791546317	0.289	0.11	5.99831457862794e-09	CTRL
3110056K07Rik	2.03569614348371e-13	166446185581427	0.277	0.103	6.57224499923714e-09	CTRL
Gramd2	2.03743418352787e-13	135314704132955	0.41	0.184	6.57785626151972e-09	CTRL
Rprd1a	2.0827462705825e-13	189987497931703	0.271	0.102	6.72414633457559e-09	CTRL
Pebp1	2.26652990663144e-13	-168508650790823	0.398	0.593	7.3174918035596e-09	CTRL
D3Ertd751e	2.35013721900186e-13	188946060820886	0.235	0.079	7.5874180115475e-09	CTRL
Gm28959	2.4396361160552e-13	262912657602483	0.108	0.021	7.87636520068423e-09	CTRL
Khdc4	2.44654657209081e-13	152334207971869	0.295	0.112	7.89867560799517e-09	CTRL
A930031H19Rik	2.64388232379641e-13	19202756488928	0.223	0.072	8.5357740823767e-09	CTRL
Smdt1	2.68042443386192e-13	-198545732504745	0.289	0.514	8.65375028472322e-09	CTRL
Rufy2	2.911274695667e-13	129591395670202	0.398	0.182	9.39905035496092e-09	CTRL
Fsd1l	2.95152174139029e-13	125265444052307	0.5	0.268	9.52898794207854e-09	CTRL
Kif21b	2.9893681838504e-13	134966226608667	0.518	0.286	9.65117518156101e-09	CTRL
Atp5j2	3.13997605327242e-13	-14298413111044	0.452	0.64	1.013741268799e-08	CTRL
Olfr1459	3.15166607215079e-13	239656444696096	0.12	0.026	1.01751539139388e-08	CTRL
Nxnl1	3.1663001803067e-13	83940090889033	0.795	0.65	1.02224001321202e-08	CTRL
Atp5j	3.35289573930796e-13	-115832390801703	0.361	0.587	1.08248238943558e-08	CTRL
Gm37748	3.93625774463524e-13	281634613562261	0.072	0.01	1.27082081285549e-08	CTRL
Insm1	4.51620642866531e-13	141422904681362	0.361	0.159	1.4580572454946e-08	CTRL
Gas5	5.03997488013981e-13	-145276961670358	0.337	0.574	1.62715589005314e-08	CTRL
Hnrnpr	5.16295414816107e-13	978850681856003	0.705	0.485	1.6668597467338e-08	CTRL
ENSMUSG00000079065	5.80662354556478e-13	151843354687673	0.343	0.148	1.87466841168559e-08	CTRL
Fndc1	5.81908579495272e-13	198420535391132	0.181	0.052	1.87869184890048e-08	CTRL
Cst3	5.83280634657906e-13	-17090679680182	0.94	0.929	1.88312152899305e-08	CTRL
Mt1	5.97093216347161e-13	-104816683797487	0.048	0.297	1.92771544897681e-08	CTRL
Gm16196	6.08464645821705e-13	234734012714664	0.127	0.028	1.96442810903537e-08	CTRL
Gm12940	6.45245691304479e-13	204233298372216	0.205	0.065	2.08317571437651e-08	CTRL
Gm14091	6.96430748715644e-13	206964955559392	0.145	0.036	2.24842667222846e-08	CTRL
Snx32	7.69246315936115e-13	217822255164427	0.193	0.059	2.48351173099975e-08	CTRL
Atp11b	8.13875234350979e-13	970340013757062	0.699	0.466	2.62759619410214e-08	CTRL
Nscme3l	8.16313818613699e-13	302564149960354	0.06	0.007	2.63546916339433e-08	CTRL
2610306M01Rik	8.32987147274056e-13	241683437036511	0.151	0.039	2.68929900497429e-08	CTRL
Gm9895	8.48117941713547e-13	214255410883008	0.175	0.05	2.73814877482219e-08	CTRL
Tomm7	8.75710685976364e-13	-205972001446712	0.265	0.491	2.82723194967469e-08	CTRL
Vmn2r58	1.02863160385823e-12	410075341081489	0.03	0.002	3.3209371330563e-08	CTRL
Rpl4	1.10142307910917e-12	-128027158215954	0.416	0.645	3.55594441090397e-08	CTRL
Meis1	1.11557905882143e-12	150960680884863	0.386	0.18	3.601646991405e-08	CTRL
Rpl15	1.23643390277514e-12	-102762719196435	0.542	0.744	3.99182685510955e-08	CTRL
Irf3	1.26711855130682e-12	169731903139065	0.337	0.144	4.09089224289407e-08	CTRL
Brd8	1.38194535293878e-12	108790679128309	0.59	0.343	4.46161057196286e-08	CTRL
Eno2	1.43752116575193e-12	109664407699012	0.56	0.336	4.64103708363012e-08	CTRL
Rasgef1a	1.49585792697327e-12	29803436818897	0.102	0.02	4.8293773172332e-08	CTRL
Gm28875	1.54160231910907e-12	115238923259554	0.41	0.194	4.97706308724362e-08	CTRL
Rnpc3	1.62437975607219e-12	137869721157964	0.349	0.151	5.24431004247905e-08	CTRL
Srcap	1.70976560007237e-12	120598262602464	0.452	0.233	5.51997823983364e-08	CTRL
Gm20045	1.88063375020963e-12	196226106025182	0.181	0.053	6.07162606255178e-08	CTRL
Rad9b	1.88453129225058e-12	222747782541816	0.199	0.064	6.08420927703098e-08	CTRL
Atp5l	1.94019419964681e-12	-118667864613659	0.59	0.729	6.26391697355974e-08	CTRL
Kmt2d	1.94788845954515e-12	929392046762239	0.608	0.373	6.28875789164152e-08	CTRL
Rufy3	2.20887439650376e-12	76577783646523	0.855	0.674	7.13135098911238e-08	CTRL
Gm16982	2.23912100717208e-12	176016681209359	0.163	0.044	7.22900217165505e-08	CTRL
Serf2	2.25062263704148e-12	-106312474268607	0.56	0.719	7.26613518368842e-08	CTRL
Cox7c	2.38267475220822e-12	-151361768532977	0.482	0.637	7.69246543750423e-08	CTRL
Ndufv3	2.42303866708501e-12	-173457124317178	0.289	0.514	7.82278033668395e-08	CTRL
Serinc4	2.45967499100529e-12	15643017683722	0.337	0.149	7.94106070846058e-08	CTRL
Gm4258	2.81749087164948e-12	148928226463705	0.265	0.099	9.09626927912035e-08	CTRL
Gm49785	2.89808471581922e-12	259541861941595	0.072	0.011	9.35646650502234e-08	CTRL
Gm47956	2.93324366188898e-12	214910240840801	0.139	0.034	9.46997716240859e-08	CTRL
Sgip1	2.98125216928279e-12	895221260883286	0.765	0.551	9.62497262852948e-08	CTRL
1700003G18Rik	3.25621095923152e-12	525877393856619	0.018	0.001	1.0512677081879e-07	CTRL
Slc22a12	3.29531549852021e-12	480116776922182	0.018	0.001	1.06389260869725e-07	CTRL
Rack1	3.77785135214839e-12	-118790236741438	0.53	0.717	1.21967930904111e-07	CTRL
Gnat1	4.2363634645889e-12	-893496658531731	1	0.965	1.36770994454253e-07	CTRL
Stard9	4.30825519650175e-12	186749653651962	0.187	0.057	1.39092019019059e-07	CTRL
Mdm4	4.4057893554078e-12	13375565188517	0.38	0.18	1.42240909339341e-07	CTRL
Dnm3os	4.68702183278553e-12	283237206702318	0.12	0.028	1.51320499871481e-07	CTRL
Tia1	4.78577354126355e-12	132606427861383	0.458	0.241	1.54508698779694e-07	CTRL
Unc80	5.35519717439483e-12	964838271464159	0.554	0.324	1.72892540775337e-07	CTRL
Lamtor5	5.50691867139148e-12	-23009503218243	0.187	0.425	1.77790869305874e-07	CTRL
Agpat3	5.88364164459214e-12	-58548572121544	0.934	0.957	1.89953370495657e-07	CTRL
Gm28941	6.54843364877866e-12	455989681993382	0.03	0.002	2.11416180350819e-07	CTRL
Srsf7	6.75143771277317e-12	102244680286596	0.62	0.389	2.17970166556882e-07	CTRL
Scp2	6.97043522893885e-12	-179680353527012	0.247	0.478	2.25040501366291e-07	CTRL
Zer1	7.00281995875892e-12	147173156170326	0.313	0.134	2.26086042368532e-07	CTRL
Uqcr10	7.44826361489222e-12	-181053812852505	0.277	0.493	2.40467190806795e-07	CTRL
Selenok	8.99619312990502e-12	-140183960443246	0.355	0.566	2.90442095198984e-07	CTRL
Zc3h13	9.01151285834429e-12	113560977833837	0.434	0.217	2.90936692631645e-07	CTRL
Atrx	9.0731460901723e-12	942737239955792	0.663	0.453	2.92926521521213e-07	CTRL
Mttp	9.09295154071612e-12	219256762153698	0.151	0.041	2.9356594049202e-07	CTRL
Tmcc1	9.52767561653672e-12	115338106314594	0.464	0.243	3.07601007279888e-07	CTRL
Atp5g2	9.53375837298097e-12	-124179853684531	0.446	0.637	3.07797389071691e-07	CTRL
Gtf3c2	1.03715690420793e-11	148512453594924	0.349	0.163	3.34846106523529e-07	CTRL
Cog7	1.04300059524397e-11	144545499924407	0.259	0.099	3.36732742174515e-07	CTRL
Ftx	1.06007577776602e-11	219718026656251	0.145	0.039	3.42245464851759e-07	CTRL
Man2a2	1.13058786602661e-11	831126650213603	0.765	0.569	3.65010292546691e-07	CTRL
Atp8a2	1.24272336614454e-11	105303082801806	0.59	0.375	4.01213238759764e-07	CTRL
Dpf3	1.53063018526647e-11	1104327305404	0.578	0.367	4.94163955313281e-07	CTRL
Uqcr11	1.68936073380001e-11	-212046899476743	0.241	0.461	5.45410112907333e-07	CTRL
Dmtf1	1.71023805224664e-11	157654785446097	0.337	0.154	5.52150355167829e-07	CTRL
Akap8l	1.71206817118397e-11	121937884768123	0.428	0.217	5.52741209066745e-07	CTRL
Lman2l	1.73615503487374e-11	159929847995842	0.271	0.109	5.60517653008986e-07	CTRL
Tgfbr3l	1.74998009956274e-11	231883837660826	0.157	0.045	5.64981075143831e-07	CTRL
Rpl5	1.75354642183063e-11	-998934761386715	0.542	0.73	5.66132462288019e-07	CTRL
Tomm6	1.92208350009557e-11	-172400970471958	0.319	0.521	6.20544658005854e-07	CTRL
Atp5pb	2.02689108924813e-11	-112825295945782	0.355	0.592	6.54381788163757e-07	CTRL
Tnrc6c	2.05841844632441e-11	106968091185596	0.627	0.393	6.64560395395835e-07	CTRL
Dixdc1	2.15933611809184e-11	131934892324123	0.488	0.279	6.97141665725952e-07	CTRL
5031425E22Rik	2.17981637984554e-11	105303486012461	0.476	0.252	7.03753718233133e-07	CTRL
Macf1	2.24290243094429e-11	731393948556396	0.783	0.556	7.24121049830366e-07	CTRL
Ppp1r12b	2.3207622815089e-11	167563507278871	0.277	0.115	7.49258102585147e-07	CTRL
4930555M17Rik	2.64105108478036e-11	636976628210584	0.012	0	8.52663342721341e-07	CTRL
Cdh17	2.64105108478036e-11	637662769013312	0.012	0	8.52663342721341e-07	CTRL
Col26a1	2.64105108478036e-11	689802228774736	0.012	0	8.52663342721341e-07	CTRL
Vmn1r236	2.64105108478036e-11	641017532109543	0.012	0	8.52663342721341e-07	CTRL
Zfp280d	2.65208365292329e-11	128281374229163	0.392	0.194	8.56225207346284e-07	CTRL
Gm37854	2.66250047690316e-11	580160981555975	0.012	0	8.59588278968184e-07	CTRL
Gm49894	2.66250047690316e-11	613290272915641	0.012	0	8.59588278968184e-07	CTRL
Ms4a12	2.66250047690316e-11	638206169378018	0.012	0	8.59588278968184e-07	CTRL
Vmn2r22	2.68412035832058e-11	542642263830475	0.012	0	8.66568257683799e-07	CTRL
Gm44226	2.68412035832058e-11	552657435816774	0.012	0	8.66568257683799e-07	CTRL
Gm10217	2.68412035832058e-11	492697660703394	0.012	0	8.66568257683799e-07	CTRL
Ost4	2.73798891231876e-11	-234408632350577	0.223	0.425	8.83959720342111e-07	CTRL
Guf1	2.75030782392526e-11	200956083446057	0.205	0.07	8.87936880954272e-07	CTRL
Rho	2.8682984214661e-11	-892003744624677	1	0.984	9.26030145370331e-07	CTRL
Cadm1	2.9599348736032e-11	791180117978221	0.765	0.56	9.55614973942794e-07	CTRL
Relch	2.98931931159421e-11	140492966855526	0.349	0.162	9.65101739748191e-07	CTRL
Rpl7a	3.14878848540673e-11	-978259784332899	0.464	0.661	1.01658636251356e-06	CTRL
Ip6k2	3.29475751753318e-11	728280870730998	0.753	0.536	1.06371246453559e-06	CTRL
Srpk2	3.35262038281186e-11	871233778406551	0.693	0.454	1.08239349059081e-06	CTRL
4921531C22Rik	3.47751444020591e-11	197271947422792	0.157	0.045	1.12271553702048e-06	CTRL
Wdr5b	4.32331538817129e-11	166066951393812	0.157	0.045	1.3957823730711e-06	CTRL
Rdh12	4.45452611763909e-11	584639557297745	0.922	0.802	1.43814375707978e-06	CTRL
Ahcyl1	4.90193256199968e-11	698540607241811	0.813	0.663	1.5825889276416e-06	CTRL
Rpl36a	5.19664748995164e-11	-237633722308304	0.217	0.417	1.67773764213089e-06	CTRL
Dnaaf9	5.35083849919232e-11	177274565903426	0.241	0.094	1.72751820946424e-06	CTRL
Srek1	5.77902488661246e-11	128015646514527	0.464	0.261	1.86575818464283e-06	CTRL
Selenof	5.99085148885669e-11	-145272461789308	0.331	0.537	1.93414640317738e-06	CTRL
Naa40	7.0604892677453e-11	168272527815631	0.217	0.079	2.27947896009157e-06	CTRL
Psmb6	7.07105106149808e-11	-145056275981748	0.247	0.49	2.28288883520465e-06	CTRL
Gigyf1	7.91115348951152e-11	161056495837151	0.325	0.152	2.5541159040888e-06	CTRL
5830448L01Rik	8.25367147789157e-11	190205706078702	0.187	0.062	2.66469783663729e-06	CTRL
Ttll3	8.61305479067019e-11	191163394873458	0.169	0.053	2.78072473916787e-06	CTRL
Alkbh1	8.7448925895689e-11	192930254639028	0.235	0.091	2.82328857254232e-06	CTRL
Cuedc1	9.03348245389063e-11	112324497278029	0.488	0.278	2.91645981023859e-06	CTRL
Gm43696	9.17982784496154e-11	236148106152563	0.127	0.033	2.96370741974583e-06	CTRL
4632404H12Rik	9.37794758202691e-11	179708793242125	0.199	0.069	3.02767037685739e-06	CTRL
Set	9.68107674959563e-11	-104426095041007	0.494	0.676	3.12553562860695e-06	CTRL
mt-Nd4l	9.82352068013492e-11	-18529857032986	0.241	0.464	3.17152365158156e-06	CTRL
Dop1a	1.00741180186712e-10	120085128892765	0.428	0.223	3.25242900232798e-06	CTRL
Mtdh	1.02169817020319e-10	10136374338601	0.639	0.451	3.29855254250101e-06	CTRL
Bbs9	1.0419168522197e-10	101434499040338	0.512	0.285	3.36382855739129e-06	CTRL
Rpl3	1.04235223620921e-10	-109342941458145	0.639	0.752	3.36523419460143e-06	CTRL
Zfp445	1.04268922766498e-10	104351776448656	0.56	0.349	3.36632217151638e-06	CTRL
1810037I17Rik	1.09051951318195e-10	-348665966394808	0.078	0.297	3.52074224830793e-06	CTRL
Gm10097	1.09486148278803e-10	133052565068167	0.253	0.099	3.53476029718117e-06	CTRL
Gm26873	1.28604130598808e-10	271966863737919	0.072	0.012	4.15198435638252e-06	CTRL
Clk1	1.29970309219053e-10	806607276726143	0.608	0.366	4.19609143313714e-06	CTRL
Pdzph1	1.30352089542418e-10	679408742394891	0.813	0.627	4.20841721087696e-06	CTRL
Hk1	1.33208429738317e-10	-877508238314207	0.602	0.742	4.30063415410158e-06	CTRL
Kdm5c	1.39679484471705e-10	109934484703369	0.47	0.257	4.509552156169e-06	CTRL
A930003O13Rik	1.51868784305505e-10	181821044652788	0.241	0.095	4.90308370130322e-06	CTRL
Hhex	1.53186312837833e-10	416407397157343	0.036	0.003	4.94562010996945e-06	CTRL
Rpl31	1.53729266987471e-10	-132465318846873	0.386	0.57	4.96314938469049e-06	CTRL
Nedd8	1.54969732544451e-10	-201660282249378	0.241	0.442	5.00319781519761e-06	CTRL
Cacnb2	1.59620224385469e-10	916965633555989	0.614	0.399	5.15333894428487e-06	CTRL
Olfr1323	1.62304027782164e-10	244911485401585	0.09	0.019	5.23998553694716e-06	CTRL
Gm43378	1.62588139938161e-10	255626679427061	0.054	0.007	5.24915809790352e-06	CTRL
Gm10845	1.6378282482459e-10	200819993779663	0.139	0.039	5.28772849946187e-06	CTRL
Gtpbp2	1.64421443711816e-10	143982426611225	0.307	0.14	5.30834631023598e-06	CTRL
Rom1	1.66022275621681e-10	-814492866816143	0.994	0.967	5.36002916844596e-06	CTRL
Cfap53	1.67392552572659e-10	384529290695633	0.03	0.002	5.4042685598083e-06	CTRL
2610037D02Rik	1.71602786468076e-10	157374186279479	0.199	0.069	5.54019596112184e-06	CTRL
Ptma	1.74026658790303e-10	-899587291369448	0.663	0.784	5.61845067904494e-06	CTRL
Atp5g3	1.79433489281956e-10	-122634187935278	0.434	0.6	5.79301020146796e-06	CTRL
Pcbp2	1.80201686829014e-10	-59963655076224	0.94	0.941	5.8178114592747e-06	CTRL
Olfr1489	1.81915608194723e-10	459383343665506	0.024	0.001	5.87314541056664e-06	CTRL
Gm43514	1.88376551150714e-10	364158327749888	0.024	0.001	6.08173695390079e-06	CTRL
Cacna2d4	1.91709628582284e-10	891840107175122	0.663	0.461	6.18934535877904e-06	CTRL
Memo1	2.12724228007345e-10	869232096708251	0.59	0.374	6.86780170121712e-06	CTRL
Ndufs6	2.17643425429154e-10	-250371870680839	0.193	0.393	7.02661798998024e-06	CTRL
Chst3	2.54067750987772e-10	192318926863093	0.241	0.097	8.20257734064021e-06	CTRL
Snrpd2	2.56192748086519e-10	-228969748349407	0.175	0.387	8.27118287197328e-06	CTRL
AW209491	2.58978583078002e-10	18862662398686	0.163	0.051	8.3611235546733e-06	CTRL
Ldah	2.66475990174056e-10	171661227521142	0.205	0.074	8.60317734276939e-06	CTRL
Purb	2.66976309051245e-10	-805065592785042	0.753	0.857	8.61933013771944e-06	CTRL
Tardbp	2.68021879325173e-10	935214348115289	0.633	0.423	8.65308637401321e-06	CTRL
Slc38a9	2.8030845389527e-10	126672349341054	0.386	0.2	9.04975843400879e-06	CTRL
Nfat5	2.80952337117519e-10	118374330260893	0.464	0.27	9.07054620383911e-06	CTRL
Gm21781	2.82571767642927e-10	172694117017307	0.133	0.036	9.12282951835191e-06	CTRL
E130310I04Rik	2.87366157325191e-10	96513347614066	0.548	0.334	9.27761638924378e-06	CTRL
Hyal1	2.88454305875269e-10	235081349828763	0.096	0.021	9.31274726518305e-06	CTRL
Grcc10	2.97247041614144e-10	-14981363152203	0.331	0.515	9.59662073851264e-06	CTRL
Hnrnpu	2.97378156950674e-10	515813635217178	0.934	0.863	9.6008537971525e-06	CTRL
B3galt2	2.97672130719632e-10	173523288248148	0.114	0.029	9.61034474028331e-06	CTRL
Stx16	3.10004728193677e-10	155874460791194	0.277	0.12	1.00085026497329e-05	CTRL
Rtn3	3.14067067438665e-10	-126851835893922	0.271	0.509	1.01396552722573e-05	CTRL
Klhl18	3.28696608263176e-10	100575106240782	0.639	0.463	1.06119699977766e-05	CTRL
A530058N18Rik	3.56599336805427e-10	11123000121454	0.422	0.22	1.15128095887632e-05	CTRL
Tarbp1	3.63853103233098e-10	243210074430101	0.102	0.024	1.17469974378806e-05	CTRL
Gm47289	4.17757370776091e-10	3994336394381	0.036	0.004	1.34872967155061e-05	CTRL
Gm13112	4.34284310112055e-10	381311136079166	0.036	0.004	1.40208689519677e-05	CTRL
Gm31152	4.37665454820452e-10	396123198823936	0.036	0.004	1.41300292088783e-05	CTRL
Ranbp6	4.41442036124554e-10	155333903963699	0.277	0.12	1.42519561362812e-05	CTRL
Olfr1322	4.51633293890783e-10	230321170043036	0.096	0.022	1.45809808932639e-05	CTRL
Gabarapl2	4.67265193580116e-10	-125766404470053	0.325	0.537	1.5085656774734e-05	CTRL
Pias3	4.96785207181262e-10	156133966294448	0.386	0.205	1.6038710413847e-05	CTRL
Scg5	5.02805376845296e-10	-144574154966485	0.398	0.562	1.62330715914504e-05	CTRL
Gm42463	5.72675412367372e-10	290172977991219	0.09	0.02	1.84888256882806e-05	CTRL
Timm8b	5.93823904212737e-10	-228526265918288	0.175	0.378	1.91716047475082e-05	CTRL
Wnk1	6.00941987431693e-10	890859691698683	0.639	0.44	1.94014120642322e-05	CTRL
Gm43581	6.10307428517823e-10	226859399974492	0.127	0.035	1.97037753296979e-05	CTRL
Crtc3	6.26774998359416e-10	145629823085602	0.392	0.214	2.02354308220338e-05	CTRL
Tsnaxip1	6.26808090593434e-10	381220478944233	0.03	0.002	2.0236499204809e-05	CTRL
Map1lc3a	6.33110592420075e-10	-281629103768866	0.06	0.272	2.04399754762821e-05	CTRL
Gm4631	6.61329195102167e-10	174459917813131	0.259	0.111	2.13510130638735e-05	CTRL
Celf2	6.6786145358892e-10	842668592513559	0.723	0.52	2.15619070291183e-05	CTRL
Ndufc1	6.688264675263e-10	-159267569578606	0.313	0.502	2.15930625040866e-05	CTRL
Ubn2	6.95159830426359e-10	874586451411973	0.669	0.485	2.2443235125315e-05	CTRL
2700038G22Rik	7.00973268753813e-10	197799730799836	0.157	0.05	2.26309219817169e-05	CTRL
Btf3	7.02409666924894e-10	-15015184778577	0.361	0.53	2.26772960966702e-05	CTRL
A930014E10Rik	7.13297460143038e-10	215985352790011	0.151	0.046	2.3028808500718e-05	CTRL
Ndufb3	7.25095627648964e-10	-134326722371742	0.355	0.544	2.34097123386468e-05	CTRL
Gm50013	7.27000141421012e-10	298806812162302	0.048	0.006	2.34711995657774e-05	CTRL
Adipor1	7.71407857364296e-10	-594069523014457	0.825	0.877	2.49049026750063e-05	CTRL
Atp5o	7.76141261347594e-10	-151168182861545	0.386	0.539	2.50577206226071e-05	CTRL
Rgs9bp	7.78754686721615e-10	666044906119292	0.801	0.647	2.51420950608073e-05	CTRL
6720427I07Rik	8.197689816101e-10	145595948095899	0.289	0.131	2.64662415712821e-05	CTRL
Zfp322a	8.68080483781555e-10	15631909445636	0.325	0.158	2.80259784188875e-05	CTRL
Zkscan2	9.06417509536936e-10	171771108201216	0.241	0.099	2.92636892954e-05	CTRL
Mysm1	9.40917176534221e-10	113154473713662	0.367	0.183	3.03775110444073e-05	CTRL
Atf7ip	9.60974732968527e-10	947829464993425	0.464	0.266	3.10250692538889e-05	CTRL
Gm48677	9.64568675310967e-10	147346391045446	0.193	0.069	3.11410996824146e-05	CTRL
Prph2	9.90853527389699e-10	-457099704900026	1	0.954	3.19897061317764e-05	CTRL
Atp6v0c	1.00359196309351e-09	-942056992448978	0.53	0.698	3.2400966528474e-05	CTRL
Park7	1.07255992562657e-09	-148260553607509	0.416	0.553	3.46275971988537e-05	CTRL
Slc17a4	1.10571438484033e-09	213810130497961	0.133	0.038	3.56979889145699e-05	CTRL
Ppm1n	1.17272998298163e-09	903119055845976	0.608	0.393	3.78615875005619e-05	CTRL
9330160F10Rik	1.18403134259379e-09	219392850681672	0.102	0.025	3.82264518956406e-05	CTRL
Wnt9b	1.19752097125763e-09	495144417122907	0.024	0.002	3.86619645570526e-05	CTRL
Ranbp3l	1.23212954119193e-09	378921689375503	0.024	0.002	3.97793022373815e-05	CTRL
0610030E20Rik	1.2513302972012e-09	134684263521508	0.283	0.125	4.03991986451407e-05	CTRL
Glo1	1.32113675126864e-09	-931802433037156	0.554	0.698	4.26529000147081e-05	CTRL
Arhgef26	1.34130352899563e-09	802411901568928	0.651	0.425	4.33039844336238e-05	CTRL
Ncapg2	1.44915960554351e-09	195047607253134	0.048	0.006	4.67861178649723e-05	CTRL
Sub1	1.48286182120451e-09	-164691571541731	0.199	0.4	4.78741938975875e-05	CTRL
Atp5d	1.54666416373791e-09	-152559534616814	0.283	0.477	4.99340525262784e-05	CTRL
Pgam1	1.55000119687315e-09	-105544017116289	0.506	0.681	5.00417886410496e-05	CTRL
Iffo1	1.6524490015309e-09	161228648190475	0.223	0.089	5.33493160144252e-05	CTRL
Gm26981	1.68788564995404e-09	160169603293876	0.157	0.05	5.4493388208766e-05	CTRL
Pcdh15	1.79505953095845e-09	826347520095758	0.554	0.337	5.79534969569936e-05	CTRL
Ccdc177	1.82807783382971e-09	134173799621072	0.355	0.176	5.90194928651923e-05	CTRL
Itfg2	1.82848482736232e-09	13234646038727	0.355	0.184	5.90326326513926e-05	CTRL
Yod1	1.92178663425234e-09	12600789991787	0.337	0.168	6.20448814868366e-05	CTRL
Calr	2.01292927690314e-09	-109425664450208	0.416	0.594	6.49874217048179e-05	CTRL
Aqp1	2.05140625771417e-09	119991252634486	0.428	0.242	6.62296510303018e-05	CTRL
1500015A07Rik	2.19362320666472e-09	177982819612075	0.139	0.042	7.08211252271706e-05	CTRL
Ccnt2	2.2133295755741e-09	136064372262612	0.307	0.145	7.14573453474098e-05	CTRL
1700029J07Rik	2.24713500639981e-09	19353555451898	0.205	0.08	7.25487536816179e-05	CTRL
Gm32442	2.28218643983902e-09	160443962509849	0.157	0.05	7.36803892102027e-05	CTRL
Ikbkb	2.46794118524371e-09	183748545379303	0.199	0.076	7.96774811655932e-05	CTRL
Dad1	2.57709504567228e-09	-165977896839626	0.217	0.426	8.32015135495295e-05	CTRL
Lrit1	2.65303228857638e-09	876826850676295	0.602	0.413	8.56531474366885e-05	CTRL
Gm37305	2.67560215907591e-09	218133328819616	0.108	0.028	8.63818157057657e-05	CTRL
Stat3	2.71455199647479e-09	-176133115694548	0.127	0.35	8.76393112061887e-05	CTRL
Gm53028	2.74434728956773e-09	353768267169484	0.036	0.004	8.86012522436941e-05	CTRL
Cwf19l2	2.9993112250832e-09	114561045552748	0.343	0.168	9.68327629018111e-05	CTRL
Ndufb10	3.00146248307363e-09	-143383094768526	0.217	0.442	9.69022162660323e-05	CTRL
Mab21l1	3.02903925862027e-09	966613474318876	0.53	0.317	9.77925324645555e-05	CTRL
Luc7l2	3.05128325803752e-09	829745011079946	0.614	0.415	9.85106799857415e-05	CTRL
Pspc1	3.10377262944394e-09	123339299392321	0.319	0.152	0.000100205299341598	CTRL
Gm4890	3.13605359149933e-09	254558756961244	0.066	0.012	0.000101247490201556	CTRL
Tug1	3.14620089412704e-09	122937824692335	0.373	0.206	0.000101575095866892	CTRL
Ctla2a	3.31269279748659e-09	474689303765565	0.018	0.001	0.000106950286966855	CTRL
Zfp933	3.33331514290058e-09	179223047243617	0.145	0.046	0.000107616079388545	CTRL
Arglu1	3.57514852237307e-09	77613025721941	0.675	0.493	0.000115423670044815	CTRL
Tet3	3.66971088495586e-09	67269992439013	0.687	0.482	0.0001184766159208	CTRL
Sec61a1	3.71477961587116e-09	111699008826478	0.38	0.203	0.0001199316598984	CTRL
Gm10138	3.99299910302991e-09	184104074279222	0.163	0.056	0.000128913976041321	CTRL
Telo2	4.00335299857918e-09	206472185366132	0.12	0.034	0.000129248251559129	CTRL
Gm45159	4.10421172534394e-09	15678176838163	0.241	0.102	0.000132504475552729	CTRL
Upf3b	4.13797706652915e-09	892006543000283	0.608	0.433	0.000133594589592894	CTRL
AI429214	4.32161828196992e-09	240355367554432	0.102	0.026	0.000139523446233399	CTRL
Gm49747	4.64562783541077e-09	235386473355274	0.06	0.01	0.000149984094666237	CTRL
Srrm3	4.69829010569529e-09	106663598119305	0.434	0.247	0.000151684296062372	CTRL
Epb41	4.95873966897717e-09	576253393719467	0.91	0.819	0.000160092910212928	CTRL
Tubgcp4	5.18081752361493e-09	148000755097368	0.223	0.09	0.000167262693749908	CTRL
Ric1	5.22729110204709e-09	901629658620021	0.476	0.276	0.00016876309322959	CTRL
Snapc3	5.34586909315902e-09	139138284749737	0.253	0.111	0.000172591383672639	CTRL
Mterf1a	5.42451382641492e-09	203308915364491	0.139	0.044	0.000175130428885806	CTRL
Dynlt2a2	5.57088143365831e-09	21243381674731	0.133	0.041	0.000179855907085659	CTRL
Sf3b3	5.62586972824412e-09	142180790956286	0.331	0.171	0.000181631204176361	CTRL
4930509H03Rik	5.69723940752441e-09	195553749008082	0.139	0.044	0.000183935374271926	CTRL
Baz2b	5.71444457944298e-09	673131983143242	0.711	0.507	0.000184490843247317	CTRL
Pan3	5.95732627711326e-09	141255072232896	0.355	0.187	0.000192332278856601	CTRL
Synj2bp	5.96563229112137e-09	138418629923416	0.38	0.21	0.000192600438518854	CTRL
Igf2bp3	6.00452008540912e-09	187065202425172	0.205	0.081	0.000193855930957433	CTRL
mt-Atp8	6.10970663947422e-09	-256964007969255	0.139	0.329	0.000197251878855425	CTRL
Mt2	6.50234661603792e-09	-876233447350448	0.006	0.18	0.000209928260498784	CTRL
Dynll1	6.55744741695318e-09	-832164820187641	0.608	0.723	0.000211707189856333	CTRL
Fra10ac1	6.81116607860939e-09	159095205329075	0.241	0.105	0.000219898496847904	CTRL
Supt16	6.84280040088912e-09	948913428051656	0.548	0.358	0.000220919810942705	CTRL
Swi5	6.93403059670943e-09	-173891490664857	0.265	0.439	0.000223865177814764	CTRL
Ift122	7.14870439785297e-09	14027193101296	0.295	0.139	0.000230795921484683	CTRL
Pomp	7.34357504081129e-09	-18791618194113	0.205	0.396	0.000237087320192593	CTRL
Crx	7.45356078379498e-09	489897059962486	0.861	0.724	0.000240638209904821	CTRL
2810405F17Rik	7.75999775028422e-09	252083249535807	0.096	0.024	0.000250531527367926	CTRL
Rbm4b	8.59741958794084e-09	110484461346592	0.386	0.213	0.00027756769139667	CTRL
Skp1	8.95059225032157e-09	-210607188432623	0.145	0.341	0.000288969870801632	CTRL
1700081N11Rik	9.22570204115011e-09	195749379211947	0.108	0.029	0.000297851790398531	CTRL
Cbx3	9.41626695265546e-09	-800720078484997	0.464	0.659	0.000304004178566482	CTRL
Lnpk	9.77035419617106e-09	129016177769273	0.325	0.165	0.000315435885223383	CTRL
Ndufa6	1.01274469640865e-08	-157471625977167	0.271	0.451	0.000326964625235533	CTRL
Ptp4a3	1.03639621182297e-08	-753050507432377	0.729	0.8	0.000334600516987045	CTRL
Stx19	1.08399226792203e-08	16586436655552	0.102	0.027	0.000349966903698629	CTRL
9330020H09Rik	1.11407141840088e-08	17319249745027	0.187	0.071	0.000359677957430724	CTRL
Sec22c	1.11518815420223e-08	-167916379743389	0.139	0.347	0.000360038495584191	CTRL
Taok3	1.1273190452918e-08	720588380381181	0.681	0.481	0.000363954953772457	CTRL
Hmgb1	1.15133987934261e-08	-896414674604599	0.464	0.659	0.000371710080045761	CTRL
C030034I22Rik	1.15550123498731e-08	161271517728188	0.145	0.047	0.000373053573715654	CTRL
Gm11696	1.19812413370102e-08	189320291100929	0.133	0.041	0.000386814376565375	CTRL
Aplp2	1.20672759001863e-08	-987939838701608	0.518	0.677	0.000389592002437514	CTRL
Opalin	1.28972821659936e-08	560927308930521	0.012	0	0.000416388754729103	CTRL
Ssbp2	1.29660472084716e-08	115365565719397	0.506	0.33	0.000418608834125505	CTRL
Gm10521	1.29751917101413e-08	52757855297301	0.012	0	0.000418904064361912	CTRL
Gm36041	1.29751917101413e-08	514701005375966	0.012	0	0.000418904064361912	CTRL
Gm44066	1.30535584320118e-08	463925406721017	0.012	0	0.000421434133977502	CTRL
Chrng	1.31323849308969e-08	424548814469235	0.012	0	0.000423979047494005	CTRL
Gm11924	1.31323849308969e-08	46953989182736	0.012	0	0.000423979047494005	CTRL
1810064F22Rik	1.31323849308969e-08	454500479148552	0.012	0	0.000423979047494005	CTRL
Wdr33	1.3207571210698e-08	109558160619935	0.398	0.231	0.000426406436537384	CTRL
Rplp0	1.32603271262271e-08	-133894734811153	0.404	0.556	0.000428109661270243	CTRL
Far1	1.35038503749555e-08	136006955429867	0.349	0.184	0.000435971809355439	CTRL
Mfhas1	1.35798479546771e-08	142722314328671	0.271	0.126	0.00043842539121675	CTRL
Arl13b	1.36054408411455e-08	86856251954778	0.56	0.371	0.000439251657556382	CTRL
Fos	1.36316614841261e-08	-470937042915818	0.018	0.192	0.000440098191015012	CTRL
Nlrx1	1.43648809806307e-08	316500956767807	0.054	0.009	0.000463770182459663	CTRL
BC034090	1.4727701979581e-08	162133782353098	0.235	0.103	0.000475483858410773	CTRL
Aprt	1.49762252423765e-08	13762240431602	0.259	0.12	0.000483507431950124	CTRL
Mau2	1.54902519347806e-08	142624567134725	0.337	0.183	0.000500102783714392	CTRL
Araf	1.58277593677813e-08	859703059275873	0.512	0.322	0.00051099921118882	CTRL
Pcf11	1.68790320803535e-08	766472208389931	0.627	0.411	0.000544939550714211	CTRL
Zfp26	1.71900922886178e-08	173269847456539	0.187	0.072	0.000554982129538025	CTRL
E130018N17Rik	1.76145572335757e-08	34699619623349	0.03	0.003	0.000568685980285991	CTRL
Fanca	1.78768889201241e-08	246236352252722	0.054	0.009	0.000577155358786206	CTRL
Pex1	1.83257660345901e-08	222170601921514	0.169	0.062	0.000591647356426743	CTRL
Uqcc2	1.91640390768928e-08	-276997539888136	0.114	0.297	0.000618711001597483	CTRL
Hspa5	1.92817310654626e-08	-115084626580165	0.367	0.542	0.000622510687448459	CTRL
Atxn1	1.93474721670624e-08	832690072863373	0.62	0.423	0.000624633138913609	CTRL
Ndufb5	1.95032808774638e-08	-149537801907618	0.259	0.442	0.00062966342312892	CTRL
Mcf2l	1.97176317125815e-08	115214983301582	0.337	0.175	0.000636583739840695	CTRL
Gm47689	1.9754187566509e-08	281297552769936	0.078	0.018	0.000637763945584742	CTRL
Plch2	2.04535263033859e-08	846279503250189	0.554	0.362	0.000660342096704813	CTRL
Myl6	2.1901682729058e-08	-124873376615704	0.398	0.555	0.000707095826907639	CTRL
Gm45051	2.21610671813549e-08	251431706151973	0.09	0.023	0.000715470053950042	CTRL
ENSMUSG00000097971	2.34984728406498e-08	119203334496231	0.325	0.165	0.000758648195660378	CTRL
Ascc3	2.37404123590804e-08	125022776284773	0.337	0.176	0.00076645921301291	CTRL
Gm28424	2.41028933800147e-08	270427283716577	0.084	0.02	0.000778161912773774	CTRL
Gm32950	2.43797603071789e-08	45881306554789	0.024	0.002	0.00078710056151727	CTRL
Tgif2	2.44646233357051e-08	453213589628806	0.036	0.004	0.000789840364393238	CTRL
Dicer1	2.54902282595927e-08	118840371191929	0.404	0.234	0.000822952019360951	CTRL
Rps27	2.61761278760483e-08	-176483143724275	0.223	0.398	0.000845096288478218	CTRL
Slc25a5	2.65145057632419e-08	-830092195809857	0.669	0.765	0.000856020818566264	CTRL
Rnf8	2.68071091459179e-08	125509186720194	0.301	0.15	0.000865467518775959	CTRL
Gm17529	2.71425773826575e-08	244920926225058	0.108	0.031	0.000876298110799099	CTRL
Lrp4	2.72928011115676e-08	155741991570968	0.271	0.131	0.00088114808388696	CTRL
Romo1	2.81911573204148e-08	-173851614094064	0.247	0.419	0.000910151514089592	CTRL
Mak	2.92451122653131e-08	576827853552998	0.705	0.471	0.000944178449485634	CTRL
Prdm11	2.94239320765067e-08	210159530948655	0.108	0.031	0.000949951647090018	CTRL
Chd9	3.00803069391219e-08	876563100276733	0.506	0.331	0.00097114270952955	CTRL
Atad2b	3.0340964163474e-08	812923469488523	0.524	0.342	0.000979558028017758	CTRL
Bcl7a	3.09096588438403e-08	183876028265468	0.157	0.056	0.000997918335773385	CTRL
Amer2	3.17839352517758e-08	685140718801154	0.633	0.448	0.00102614434960358	CTRL
Ppp2r5c	3.23367352093167e-08	-796990010780419	0.596	0.731	0.00104399149623279	CTRL
Katnip	3.2917824307375e-08	854732260219344	0.518	0.326	0.0010627519577636	CTRL
Uhrf2	3.29796812780934e-08	132615090545789	0.337	0.18	0.00106474901006325	CTRL
Usp33	3.30471694518094e-08	801696095762472	0.651	0.479	0.00106692786575167	CTRL
Gm15507	3.3211366030208e-08	54279833785186	0.018	0.001	0.00107222895228526	CTRL
Noa1	3.33404014274342e-08	102921677857204	0.289	0.137	0.00107639486008471	CTRL
Slc17a3	3.3760591318499e-08	142434025190543	0.12	0.036	0.00108996069071774	CTRL
Gm13572	3.39989745065838e-08	429047050879833	0.018	0.001	0.00109765689194506	CTRL
A530083I20Rik	3.46783526097922e-08	169007008806858	0.114	0.034	0.00111959061400714	CTRL
Gxylt1	3.75168325403574e-08	131096494154631	0.289	0.139	0.00121123093856544	CTRL
Zfp101	3.78085643354232e-08	17842021450807	0.12	0.037	0.00122064949956914	CTRL
St8sia1	3.78681031305651e-08	906415958261321	0.518	0.325	0.00122257170957029	CTRL
Pkm	3.82174931864238e-08	-664870247979696	0.861	0.897	0.00123385176752369	CTRL
BC051142	3.88857504189915e-08	329643551544218	0.048	0.008	0.00125542645227714	CTRL
Psmc3	4.02020668670498e-08	-146777731726162	0.229	0.425	0.0012979237288027	CTRL
Nap1l1	4.03080632275241e-08	-770005008641488	0.602	0.74	0.00130134582130061	CTRL
H2bc4	4.26754162044136e-08	-141460459318823	0.44	0.571	0.00137777581215949	CTRL
Wdr17	4.27560960547804e-08	669674277190617	0.759	0.566	0.00138038056112859	CTRL
Prdx5	4.42321237884e-08	-185611574606446	0.169	0.352	0.00142803411650849	CTRL
Phf20l1	4.45144757518999e-08	887317042104352	0.47	0.292	0.00143714984965009	CTRL
Ercc6l2	4.45785734023741e-08	14348571704487	0.223	0.098	0.00143921924229565	CTRL
Mest	4.65709764580564e-08	-12870688022121	0.199	0.402	0.00150354397494835	CTRL
Slamf1	4.73316044451854e-08	231991806706948	0.066	0.014	0.00152810084951281	CTRL
Edf1	4.78650541883249e-08	-164902651451787	0.211	0.39	0.00154532327447007	CTRL
Xylt1	5.00895907947014e-08	123713339687125	0.355	0.201	0.00161714243880694	CTRL
Zkscan3	5.08054043295236e-08	122048444465288	0.355	0.195	0.00164025247877867	CTRL
Ppip5k1	5.08680063410892e-08	978944145824288	0.434	0.248	0.00164227358472206	CTRL
Cxcr2	5.10136151172058e-08	218465106516007	0.036	0.005	0.00164697456405899	CTRL
Gm37459	5.14541338196465e-08	199582800579851	0.078	0.018	0.00166119671036729	CTRL
Hps3	5.18451674657281e-08	141353069296037	0.319	0.168	0.00167382123163103	CTRL
Msi2	5.46116955012878e-08	354070254420334	0.964	0.884	0.00176313858925908	CTRL
H2az2	5.56620714492181e-08	-990226147465447	0.386	0.551	0.00179704997673801	CTRL
Ap2m1	5.65341999482016e-08	-113476952798887	0.289	0.48	0.00182520664532769	CTRL
Hint1	5.87097008672834e-08	-103617241286453	0.307	0.486	0.00189544269250025	CTRL
Atp6v1g1	6.30390111740542e-08	-131007253276571	0.355	0.503	0.00203521447575434	CTRL
Vtn	6.35111939515784e-08	-74999965591627	0.783	0.809	0.00205045889672671	CTRL
Rncr4	6.45568969036195e-08	914223306462961	0.434	0.252	0.00208421941653336	CTRL
Sod1	6.47960607749407e-08	-148743014018229	0.253	0.424	0.00209194082211896	CTRL
Rdh9	6.69351274027151e-08	204719123862201	0.072	0.016	0.00216100058819666	CTRL
Sec22a	6.99127654345082e-08	957742500648274	0.416	0.239	0.0022571336320531	CTRL
Nedd4l	7.14638127660481e-08	109831755049971	0.355	0.193	0.00230720919515186	CTRL
Slc39a2	7.25109555665048e-08	154974833680906	0.151	0.054	0.00234101620046461	CTRL
Tut4	7.55782865870413e-08	744349041916588	0.44	0.255	0.00244004498246263	CTRL
Pdap1	7.78309205105642e-08	-142937441603212	0.211	0.402	0.00251277126868357	CTRL
Rnasek	7.80511122136274e-08	-111432337426705	0.247	0.427	0.00251988015781696	CTRL
Cox7a2l	7.89490841416381e-08	-129463652042293	0.289	0.471	0.00254887118151279	CTRL
Camsap1	7.94081847703027e-08	659884587641706	0.681	0.503	0.00256369324530922	CTRL
Apc	8.07178331412949e-08	753873002873497	0.56	0.367	0.00260597524296671	CTRL
Coro7	8.19277673313233e-08	20843229368336	0.145	0.051	0.00264503796829177	CTRL
Gm42716	8.22944756173152e-08	122578325257638	0.199	0.081	0.00265687714530502	CTRL
Cacna2d1	8.52386812871762e-08	386004070332288	0.024	0.002	0.00275193082535648	CTRL
Ssc5d	8.89571062950852e-08	320852499966716	0.024	0.002	0.00287198017673682	CTRL
Kif21a	9.03551514623687e-08	923313403420281	0.578	0.412	0.00291711606496257	CTRL
8430429K09Rik	9.06501363198057e-08	223410400401304	0.096	0.027	0.00292663965108493	CTRL
Magi2	9.32372448986294e-08	123269175044538	0.283	0.14	0.00301016445155225	CTRL
Prr14	9.52566006258982e-08	140688830508474	0.289	0.149	0.00307535935120712	CTRL
Slc8a3	9.71350308495049e-08	209246227971187	0.114	0.036	0.00313600447097627	CTRL
Wdr38	9.88748560184814e-08	245011997483418	0.048	0.008	0.00319217472655667	CTRL
Mrfap1	1.01052578020435e-07	-853370220476318	0.41	0.579	0.00326248248138976	CTRL
Vax2os	1.01264077725537e-07	843929552846114	0.639	0.482	0.00326931074936896	CTRL
Ranbp2	1.01807760621691e-07	913180117292485	0.536	0.372	0.00328686355167131	CTRL
Jaml	1.02457117798481e-07	222244540923061	0.048	0.008	0.00330782804812397	CTRL
Cpsf7	1.03312296052892e-07	120308400757796	0.361	0.202	0.00333543747806762	CTRL
Acsl1	1.05320653894544e-07	109864919327951	0.422	0.264	0.00340027731098536	CTRL
Rpl22l1	1.0753738759643e-07	-906406628700807	0.337	0.512	0.00347184455855075	CTRL
Gabarap	1.12277041540103e-07	-201450357557234	0.139	0.311	0.00362486428612223	CTRL
Cox17	1.13297239626018e-07	-160579382672807	0.241	0.413	0.00365780138132598	CTRL
Nsd1	1.20265768779053e-07	750247577273616	0.53	0.345	0.00388278034503173	CTRL
Zfc3h1	1.22652852494543e-07	119437210525969	0.367	0.214	0.00395984734278633	CTRL
Sfi1	1.23990052912214e-07	162999686408014	0.163	0.061	0.00400301885827084	CTRL
Akap6	1.24688396194128e-07	110058872359126	0.367	0.204	0.00402556487112744	CTRL
Gm29107	1.30860301890041e-07	218558267085598	0.09	0.024	0.00422482484651996	CTRL
Neil2	1.36124131349007e-07	276137945986637	0.078	0.019	0.00439476758060268	CTRL
Lrit2	1.36963489981959e-07	766590605212112	0.639	0.477	0.00442186627406754	CTRL
Ptms	1.38099804494109e-07	-125794176009299	0.301	0.48	0.00445855218809232	CTRL
Cul9	1.42200409220763e-07	133644201402805	0.229	0.103	0.00459094021169233	CTRL
Olfr1356	1.42363359930388e-07	25014819546731	0.048	0.008	0.00459620107535258	CTRL
Crb2	1.47705252020255e-07	123703587761867	0.349	0.2	0.00476866406147392	CTRL
Ccdc85c	1.51231498906312e-07	-164199717350376	0.181	0.361	0.00488250894219029	CTRL
Zscan29	1.51603962060962e-07	103408197602395	0.349	0.19	0.00489453391513817	CTRL
Nme2	1.52053794054764e-07	-303985250371915	0.06	0.227	0.00490905674105805	CTRL
Gm46218	1.54093769057857e-07	2729013782017	0.078	0.019	0.00497491733403292	CTRL
A530017D24Rik	1.56759730765711e-07	168669889020733	0.181	0.073	0.005060987907771	CTRL
Atp2c1	1.61403168064143e-07	90225598375776	0.5	0.334	0.00521090128095085	CTRL
Gm30054	1.64635458360485e-07	348598615283326	0.036	0.005	0.00531525577316825	CTRL
Ccdc130	1.66993400960576e-07	180913797977273	0.114	0.036	0.00539138195001219	CTRL
Gm14296	1.67526028658833e-07	189314328661347	0.127	0.042	0.00540857783525043	CTRL
Srrm2	1.70492561440648e-07	467953606119293	0.886	0.725	0.00550435234611132	CTRL
Gm47252	1.72481661525283e-07	114084256096249	0.205	0.086	0.00556857044234376	CTRL
Gucy2e	1.74373644517423e-07	594924654617855	0.801	0.661	0.00562965311324501	CTRL
Pabpc1	1.75975153045394e-07	-928717810485295	0.392	0.56	0.00568135781607054	CTRL
Rab13	1.76886061410472e-07	311309936575865	0.066	0.015	0.00571076649263709	CTRL
6030458C11Rik	1.81749858706852e-07	156658932577569	0.241	0.115	0.00586779418835071	CTRL
Psmd4	1.81790382245633e-07	-105458730150488	0.271	0.455	0.00586910249080026	CTRL
Lyar	1.84664827428796e-07	-867480498166978	0.542	0.663	0.00596190395353867	CTRL
Lrif1	1.85558318074392e-07	132190110838555	0.289	0.149	0.00599075029903174	CTRL
Smc5	1.86017244649582e-07	117747087344128	0.319	0.168	0.00600556674351175	CTRL
Ctr9	1.86624894863911e-07	91657041153579	0.488	0.317	0.00602518473068136	CTRL
Anapc13	1.86942231971466e-07	-259137340284963	0.108	0.272	0.00603542995919877	CTRL
Stk35	1.86975219529676e-07	430205144179395	0.819	0.639	0.0060364949625156	CTRL
Impg1	1.91257929029332e-07	-932933540061647	0.428	0.603	0.00617476223871199	CTRL
Ntn3	1.91601757286056e-07	201569748045468	0.12	0.04	0.00618586273398031	CTRL
Ccl25	1.95543491934737e-07	1906785644503	0.145	0.053	0.006313121637113	CTRL
Fdxacb1	1.96522730094721e-07	203784228750585	0.072	0.017	0.00634473634110808	CTRL
Gnas	2.09310001978843e-07	-189484841673971	0.199	0.362	0.00675757341388696	CTRL
5530601H04Rik	2.1291580346257e-07	194497318074002	0.175	0.073	0.00687398671478908	CTRL
Ankef1	2.13107073174658e-07	227407657073157	0.048	0.008	0.00688016185744383	CTRL
Gm15938	2.14589738645532e-07	535274313379341	0.018	0.001	0.00692802971217102	CTRL
Sfswap	2.1997668481449e-07	123216705581083	0.361	0.207	0.0071019472692358	CTRL
Gm11714	2.20670150458908e-07	38377210721264	0.018	0.001	0.00712433580756586	CTRL
Top3b	2.29198729890817e-07	175710675892031	0.139	0.05	0.00739968099452504	CTRL
Pdcd5	2.33347271933933e-07	-240220857647548	0.145	0.307	0.00753361667438703	CTRL
Tob2	2.33528930174703e-07	595958235267899	0.789	0.628	0.00753948151069028	CTRL
Nbea	2.35885801833227e-07	649159131630815	0.62	0.426	0.00761557311218575	CTRL
Trpc1	2.36129181719498e-07	835368441200955	0.578	0.399	0.007623430631814	CTRL
Gm4316	2.36398603676544e-07	233033046675327	0.09	0.025	0.00763212891969723	CTRL
H1f2	2.38010885760688e-07	798774869019818	0.476	0.305	0.00768418144678382	CTRL
Pcmtd2	2.39253104979196e-07	382652214520325	0.97	0.875	0.00772428649425336	CTRL
Atp6v1f	2.46080531866928e-07	-189461018760241	0.169	0.337	0.00794470997132376	CTRL
9230104M06Rik	2.51291111639131e-07	417418757306638	0.024	0.002	0.00811293353926935	CTRL
Zfp612	2.51507589850826e-07	16768757562399	0.241	0.117	0.00811992253833393	CTRL
Aldoa.1	2.54664139600254e-07	449605655445677	0.024	0.002	0.00822183174699419	CTRL
Vps28	2.54682726114519e-07	-183579090031092	0.157	0.329	0.00822243181260724	CTRL
Mef2c	2.63291667704638e-07	568647604111519	0.765	0.581	0.00850037149184422	CTRL
Clstn1	2.67133737723594e-07	-976863319626661	0.434	0.585	0.00862441272240624	CTRL
Bhlhe41	2.72369749251625e-07	107716609520218	0.422	0.261	0.0087934573545887	CTRL
Scand1	2.83600030515649e-07	-135759874253749	0.253	0.431	0.00915602698519773	CTRL
Ntm	2.83715807160706e-07	755227443991942	0.548	0.372	0.00915976483418339	CTRL
Kmt5b	2.84695114401824e-07	975925668847905	0.386	0.228	0.00919138176846287	CTRL
N4bp2	2.91669106634324e-07	136492722925568	0.259	0.126	0.00941653710768916	CTRL
Hinfp	2.91768091891762e-07	145918740518857	0.223	0.102	0.00941973284672552	CTRL
Luc7l3	3.05404613707127e-07	578178828701038	0.693	0.488	0.0098599879535346	CTRL
Zfp36l2	3.09308418640173e-07	552669385803762	0.62	0.422	0.009986022295798	CTRL
Hlcs	3.12987090976578e-07	141982076981651	0.151	0.056	0.0101047882321788	CTRL
Gm45406	3.14360252710301e-07	250282806842333	0.09	0.025	0.0101491207587521	CTRL
Gm16845	3.15217339303262e-07	277228194593763	0.036	0.005	0.0101767917994058	CTRL
Eif1a	3.15280058521831e-07	-110120258914509	0.307	0.482	0.0101788166893773	CTRL
Fus	3.168393932323e-07	749009735799031	0.675	0.523	0.0102291598105048	CTRL
Rwdd1	3.35252289699865e-07	-166354724094395	0.193	0.361	0.0108236201729602	CTRL
Fis1	3.3775665176592e-07	-152254625333082	0.247	0.405	0.0109044735022627	CTRL
Slc22a29	3.43632560671538e-07	190922142011465	0.127	0.043	0.0110941772212806	CTRL
Cep350	3.52417734544755e-07	107946733516119	0.41	0.253	0.0113778065597774	CTRL
Arf5	3.56301148765304e-07	-154014218692669	0.211	0.374	0.0115031825878879	CTRL
Hsp90aa1	3.5831741820768e-07	-360971956454602	0.988	0.992	0.011568277846835	CTRL
Gatad2b	3.63514817728513e-07	666802001427916	0.446	0.265	0.011736075890365	CTRL
Rnft2	3.67494423238651e-07	187349173730472	0.133	0.047	0.0118645574542598	CTRL
Plagl2	3.68016227901934e-07	916716787336131	0.355	0.198	0.0118814039178139	CTRL
Tbc1d32	3.68961338500947e-07	110829955088553	0.319	0.174	0.0119119168135031	CTRL
Zfp966	3.8061460784623e-07	256628739787569	0.042	0.007	0.0122881426143155	CTRL
Hadha	3.83175207060679e-07	856637468055482	0.482	0.327	0.012370811559954	CTRL
Herc1	3.83673779062342e-07	816487142272709	0.428	0.26	0.0123869079570277	CTRL
1700028E10Rik	3.85928732535558e-07	194278174723965	0.078	0.02	0.0124597091299105	CTRL
Tigd2	3.88493777218891e-07	969931350662192	0.331	0.18	0.0125425215975119	CTRL
Snhg12	3.95096693954315e-07	-154866999577248	0.211	0.382	0.0127556967643151	CTRL
Smyd4	3.9864509454583e-07	17084059886463	0.157	0.061	0.0128702568774121	CTRL
Prdx1	4.03736892341633e-07	-187958438154995	0.181	0.344	0.0130346455692496	CTRL
BC046251	4.03972716350766e-07	15450838010044	0.133	0.047	0.0130422591473845	CTRL
Olfr967	4.06031376566217e-07	220925676585913	0.072	0.018	0.0131087229924403	CTRL
Sesn1	4.07999978854796e-07	121081959696612	0.223	0.102	0.0131722793173271	CTRL
Mark3	4.08167193350263e-07	108752332204199	0.392	0.238	0.0131776778373132	CTRL
Frmpd2	4.17132559730949e-07	922338506538123	0.392	0.23	0.0134671246909137	CTRL
Tmem80	4.17494871202592e-07	129627196030827	0.241	0.114	0.0134788219167757	CTRL
Trim2	4.18206382032717e-07	816359106146752	0.518	0.351	0.0135017930439263	CTRL
Gm27032	4.19027572626526e-07	349021873947262	0.03	0.004	0.0135283051822474	CTRL
Kctd1	4.20907180982854e-07	223711298228896	0.096	0.028	0.0135889883380314	CTRL
1190005I06Rik	4.22936876096424e-07	-149877490305081	0.175	0.346	0.0136545170447731	CTRL
Med25	4.41620760050072e-07	122694155281927	0.295	0.155	0.0142577262382166	CTRL
Zfp182	4.47454456753372e-07	222779578737193	0.078	0.02	0.0144460671362826	CTRL
Dynlrb1	4.47703262111231e-07	-170218152126812	0.193	0.358	0.0144540998172611	CTRL
Rbm39	4.51626321925939e-07	486580720795684	0.849	0.716	0.0145807558033789	CTRL
Ckb	4.5796880782378e-07	-739009292772999	0.542	0.699	0.0147855229605907	CTRL
3830406C13Rik	4.59132896033164e-07	184503226132831	0.145	0.055	0.0148231055484307	CTRL
Pde6a	4.65875026263192e-07	280130517244599	0.976	0.903	0.0150407752229072	CTRL
Clk4	4.70051641197564e-07	101298300739317	0.386	0.228	0.0151756172360634	CTRL
Dlst	4.74319405514411e-07	139076526679142	0.229	0.109	0.0153134020070328	CTRL
Nemf	4.76129287864267e-07	96049273742683	0.386	0.237	0.0153718340586979	CTRL
Dcaf8	4.85313323612583e-07	928244173408003	0.47	0.312	0.0156683406528323	CTRL
Btrc	4.8740516005092e-07	1378829338754	0.283	0.152	0.0157358755922439	CTRL
Dleu2	5.11854073869536e-07	138189155389365	0.253	0.126	0.016525208774878	CTRL
Sh3bgrl2	5.1356790155473e-07	119013255693108	0.313	0.169	0.0165805397016945	CTRL
Ncam1	5.23047287515676e-07	66565270305229	0.645	0.469	0.0168865816774436	CTRL
Gm11574	5.36251013674385e-07	618857226583832	0.012	0.001	0.0173128639764775	CTRL
Gm3948	5.36251013674385e-07	541506950117001	0.012	0.001	0.0173128639764775	CTRL
Gm50070	5.36251013674385e-07	545398117484608	0.012	0.001	0.0173128639764775	CTRL
Olfr1122	5.41406711734421e-07	4904332399701	0.012	0.001	0.0174793156883458	CTRL
4933405L10Rik	5.41406711734421e-07	460155663583123	0.012	0.001	0.0174793156883458	CTRL
Cmbl	5.41406711734421e-07	49093989040778	0.012	0.001	0.0174793156883458	CTRL
Gm49163	5.41406711734421e-07	499846246328916	0.012	0.001	0.0174793156883458	CTRL
Gm37165	5.41406711734421e-07	545439048941938	0.012	0.001	0.0174793156883458	CTRL
Car5a	5.44002450593358e-07	485092492912406	0.012	0.001	0.0175631191174065	CTRL
Mecom	5.46610186604151e-07	43743123729376	0.012	0.001	0.017647309874515	CTRL
Tacr1	5.46610186604151e-07	428318905274266	0.012	0.001	0.017647309874515	CTRL
Gm12100	5.46610186604151e-07	398005887523387	0.012	0.001	0.017647309874515	CTRL
Paxbp1	5.47458002830128e-07	113379500271377	0.361	0.211	0.0176746816213707	CTRL
2210414F02Rik	5.49229972996763e-07	42082472838211	0.012	0.001	0.0177318896782005	CTRL
Gm40634	5.49229972996763e-07	377194187934242	0.012	0.001	0.0177318896782005	CTRL
AI506816	5.53838244611979e-07	233139706618706	0.084	0.023	0.0178806677272977	CTRL
Gm45509	5.68806411439609e-07	17058973354929	0.127	0.044	0.0183639149933278	CTRL
Abcd4	5.71821448762063e-07	250058922728615	0.108	0.035	0.0184612554732832	CTRL
Garre1	5.83496055133027e-07	825414390056294	0.518	0.346	0.0188381701399698	CTRL
Bbs7	5.99574085001084e-07	728719278237753	0.518	0.341	0.01935724933426	CTRL
C2cd2l	6.10213384869838e-07	72041068295337	0.578	0.406	0.0197007391305227	CTRL
Snrnp27	6.17107290404019e-07	-132457374162975	0.223	0.396	0.0199233088706938	CTRL
Tmem201	6.19620217813674e-07	106934039875487	0.386	0.228	0.0200044387321145	CTRL
Pfdn2	6.34796003773709e-07	-146075551967637	0.193	0.361	0.0204943889818342	CTRL
Ttc19	6.5515603760121e-07	100028966148598	0.416	0.265	0.0211517126739551	CTRL
B930059L03Rik	6.58409393270041e-07	255565119395988	0.054	0.011	0.0212567472617233	CTRL
Zfp507	6.63511351910086e-07	160507519989994	0.217	0.103	0.0214214639964171	CTRL
Sfxn2	6.63893622255237e-07	135901419258454	0.199	0.088	0.0214338055945103	CTRL
6330408M09Rik	6.63913135891892e-07	20706263691107	0.066	0.016	0.0214344355922697	CTRL
Gm10873	6.65800118333905e-07	376642472572874	0.024	0.002	0.0214953568204101	CTRL
4930551O13Rik	6.71483836365336e-07	247938492759344	0.072	0.018	0.0216788556570549	CTRL
Itch	6.79335483933781e-07	946442388832934	0.398	0.235	0.0219323460988021	CTRL
Msh5	6.80975424098853e-07	351693649742338	0.024	0.002	0.0219852915670315	CTRL
Ppfia2	6.82905479770682e-07	101094121295758	0.337	0.188	0.0220476034143965	CTRL
1700066B19Rik	7.0172840265501e-07	289290561921237	0.024	0.002	0.022655301479717	CTRL
Zc3h7a	7.12041352747724e-07	116970988384792	0.307	0.167	0.0229882550734603	CTRL
Gm48086	7.14114326361454e-07	239950885816169	0.024	0.002	0.0230551810265796	CTRL
Stat1	7.20503101505719e-07	-220887763282444	0.066	0.226	0.0232614426321121	CTRL
Prpf38b	7.28151701944992e-07	908696367791273	0.404	0.246	0.0235083776972941	CTRL
Ss18l2	7.28189906076201e-07	-127877281427406	0.235	0.407	0.0235096111176702	CTRL
Egr1	7.29652972029852e-07	-335860873388634	0.048	0.202	0.0235568462019838	CTRL
Rictor	7.39487303095666e-07	106850557641505	0.367	0.22	0.0238743475804436	CTRL
Ppp6r3	7.43632964016366e-07	110208673284128	0.367	0.224	0.0240081902432684	CTRL
Pcyox1l	7.50412443876827e-07	186709618921813	0.102	0.032	0.0242270657505634	CTRL
Gm16041	7.51229492945708e-07	171804937188229	0.096	0.029	0.0242534441797522	CTRL
Gfm2	7.5798420697463e-07	133040681343951	0.211	0.096	0.0244715201221759	CTRL
Mthfsd	7.84837384247966e-07	216824115913845	0.12	0.042	0.0253384749504456	CTRL
Rbm26	7.8876475602984e-07	100367407128528	0.47	0.32	0.0254652701484234	CTRL
Got1	7.96452585021301e-07	-931931282842351	0.319	0.498	0.0257134717074127	CTRL
4930525G20Rik	8.00253348494641e-07	205400851424978	0.066	0.016	0.0258361793561495	CTRL
Gm19466	8.07468715494559e-07	205190193619962	0.072	0.018	0.0260691274797418	CTRL
Atp7b	8.09126898600545e-07	166599215348226	0.12	0.042	0.0261226619213186	CTRL
Ccdc126	8.10377111861708e-07	507815318557293	0.795	0.656	0.0261630250564552	CTRL
Nrf1	8.13364841179867e-07	136580796052946	0.223	0.105	0.026259483897492	CTRL
Mdh2	8.14438154682002e-07	-853528751385064	0.331	0.511	0.0262941358239084	CTRL
AU041133	8.15140589711399e-07	182484604171479	0.151	0.059	0.0263168139388325	CTRL
Acad9	8.33471081983028e-07	172455951162057	0.151	0.059	0.0269086138818221	CTRL
Polr3a	8.40392833717889e-07	126445462625878	0.181	0.076	0.0271320826365821	CTRL
Myo10	8.4156179615801e-07	-205603142515569	0.078	0.246	0.0271698225889613	CTRL
Chpt1	8.46782111417184e-07	122716510063062	0.289	0.156	0.0273383604671038	CTRL
Nim1k	8.57158687904341e-07	611417965996948	0.62	0.427	0.0276733682389916	CTRL
Smchd1	8.80103619282826e-07	776463322830087	0.47	0.308	0.028414145348546	CTRL
Cep44	8.87078540277476e-07	15069402447797	0.163	0.066	0.0286393306728583	CTRL
Cabin1	9.21432088617088e-07	107990241753222	0.283	0.148	0.0297484349810027	CTRL
4933421O10Rik	9.25030951817405e-07	157336652332015	0.199	0.09	0.0298646242794249	CTRL
Napb	9.25899352664662e-07	111138322573695	0.446	0.306	0.0298926606007786	CTRL
Git2	9.46482718086603e-07	133707191764238	0.235	0.114	0.030557194553426	CTRL
Idh3b	9.48167722685788e-07	107026305544142	0.355	0.215	0.0306115949269107	CTRL
Zfp512	9.67274129539003e-07	149843418104817	0.169	0.07	0.0312284452721667	CTRL
Vps13d	9.8504743579361e-07	127190340471938	0.205	0.093	0.0318022564645967	CTRL
Gm4787	9.97048804349777e-07	449267216445246	0.018	0.001	0.0321897206484325	CTRL
Sppl2a	1.00070960223745e-06	124106571695838	0.235	0.115	0.0323079095082359	CTRL
Gm28320	1.01609775187629e-06	332672478600982	0.018	0.001	0.032804715919326	CTRL
Cpm	1.01897897012396e-06	132192007649269	0.12	0.041	0.0328977360504522	CTRL
Hirip3	1.02192981504676e-06	1208111852826	0.325	0.189	0.0329930040787845	CTRL
Gm2026	1.02252488912948e-06	337751961623681	0.018	0.001	0.0330122160455453	CTRL
Map1lc3b	1.04583102356907e-06	-146601760399581	0.193	0.363	0.0337646545959276	CTRL
Mien1	1.05577650175404e-06	-256196250160201	0.12	0.271	0.0340857443591293	CTRL
Ppef2	1.06260825900047e-06	815931081657669	0.512	0.338	0.0343063076418302	CTRL
Ccdc66	1.06409222585017e-06	116862840828235	0.289	0.154	0.0343542175115729	CTRL
Slc24a1	1.06779223301079e-06	-467580603729474	0.97	0.959	0.0344736722427534	CTRL
Gm10353	1.06794121317024e-06	226668822516551	0.078	0.021	0.0344784820672013	CTRL
Rspry1	1.0892484845674e-06	129824222802398	0.253	0.13	0.0351663873242584	CTRL
Txn1	1.09389410562109e-06	-261620182121891	0.06	0.211	0.0353163711999768	CTRL
Zfp113	1.11362181286336e-06	163247977074505	0.145	0.056	0.0359532802282936	CTRL
Odf2	1.12081926877867e-06	150343284697263	0.187	0.084	0.0361856500925194	CTRL
2810013P06Rik	1.13156251932806e-06	132530080536321	0.349	0.211	0.0365324959365063	CTRL
Gm16759	1.1384047156977e-06	261999204635331	0.048	0.009	0.0367533962463003	CTRL
Ctsb	1.14057767618878e-06	-142037233955603	0.283	0.44	0.0368235502757549	CTRL
Fam184b	1.14538109725065e-06	122687176783043	0.283	0.147	0.0369786287247372	CTRL
Rassf8	1.15487776122364e-06	107815183033064	0.277	0.145	0.0372852285211051	CTRL
Herc3	1.15551266973477e-06	550599044100367	0.819	0.669	0.0373057265423869	CTRL
Psd	1.16445593548806e-06	101076825337239	0.446	0.285	0.037594459877232	CTRL
Jarid2	1.17450133487788e-06	993857111597499	0.452	0.293	0.0379187755965324	CTRL
Olfr1191-ps1	1.218849215231e-06	235188639402148	0.042	0.007	0.0393505469137328	CTRL
Stxbp5	1.22726620015357e-06	12916880560074	0.277	0.15	0.039622289271958	CTRL
Gm7467	1.22922564467386e-06	1944067424265	0.084	0.024	0.0396855499382954	CTRL
Nr2c2	1.24844288981797e-06	85503931149684	0.343	0.194	0.0403059786977733	CTRL
Lima1	1.25733245926015e-06	987585156295743	0.398	0.238	0.0405929784472139	CTRL
Kdm2a	1.25999175934033e-06	100508155612152	0.44	0.281	0.0406788339503025	CTRL
2810002D19Rik	1.31196648050855e-06	202141470621588	0.072	0.019	0.0423568378232185	CTRL
Mpped2	1.33496999299076e-06	107777853483031	0.295	0.159	0.0430995062237067	CTRL
Senp2	1.34850990636048e-06	923270831596562	0.422	0.266	0.0435366423268481	CTRL
Gm5165	1.35176497549765e-06	136947120022745	0.217	0.104	0.0436417322339417	CTRL
C130071C03Rik	1.36916935976579e-06	149974408619727	0.169	0.071	0.0442036327800386	CTRL
Cxcr6	1.37746793767627e-06	253170769649858	0.054	0.012	0.0444715523678783	CTRL
Gm49932	1.386928490493e-06	24025604167109	0.072	0.019	0.0447769863155664	CTRL
Eef2	1.39440223856302e-06	-761736437087877	0.524	0.649	0.0450182762720071	CTRL
Phc3	1.40605929182703e-06	129070125452113	0.259	0.135	0.0453946242366357	CTRL
Psap	1.42590728601337e-06	-327114211933827	0.169	0.327	0.0460354167289417	CTRL
Acin1	1.43227405903839e-06	565158212063199	0.663	0.488	0.0462409679960544	CTRL
Gm29055	1.454692274012e-06	255141667141669	0.048	0.009	0.0469647400664775	CTRL
Aff1	1.52027432064868e-06	575713724674083	0.566	0.389	0.0490820564421426	CTRL
Add1	1.55923670588784e-06	826790734596333	0.458	0.298	0.0503399570495889	CTRL
Snrpg	1.56435240350632e-06	-129552021491746	0.217	0.384	0.0505051173472017	CTRL
4921515G04Rik	1.59610125216864e-06	212605523188731	0.066	0.016	0.0515301289262644	CTRL
Gm36266	1.61721994260481e-06	151205783692021	0.157	0.063	0.0522119458469963	CTRL
Olfr107	1.63101259997133e-06	361010038411071	0.024	0.003	0.0526572417900744	CTRL
Mrps21	1.64725315247943e-06	-208162611586322	0.163	0.308	0.0531815680277983	CTRL
Fbxl12	1.65976146604414e-06	143349561922637	0.283	0.154	0.0535853989312352	CTRL
Asxl2	1.67016172909947e-06	81505196226018	0.41	0.249	0.0539211714239763	CTRL
[truncated: 2,978 more rows]

## Sheet: rods_c4 
gene	p_val	avg_log2FC	pct.1	pct.2	p_val_adj	experimental group
[truncated: 10,876 more rows]

[truncated: 7 more sheets: rods_c5, CTRL-mueller, LD-mueller, CTRL-microglia , LD-microglia, CTRL-RPE, LD-RPE]
