# Supplementary material for: Illuminating photoreceptors: TGFβ signaling modulates the severeness of retinal degeneration
Source: Cell Death Discov. 2025 Aug 15;11:384. doi: 10.1038/s41420-025-02685-5 (PMC12356984; doi:10.1038/s41420-025-02685-5)
Supplement: Supplementary file 8 — Supplementary Table3 [file 41420_2025_2685_MOESM8_ESM.xlsx]

## Sheet: CTRL k-mer cluster 1
Tmem237
Ergic3
Hspa5
Pdia3
Emc7
Prnp
Scg5
Abca4
Snhg8
Ccdc107
Tmem59
Clstn1
Cds1
Prom1
Mfge8
Atp1a3
Lamp1
Calr
Tecr
Cpe
Cadm1
Elovl4
Tspan3
Slc24a1
Aplp2
Impg1
Atp2b1
Cirbp
Bsg
Gm48552
Hsp90b1
Plpp2
Syt1
Rtn4
Canx
Atp1b2
Rdh12
Pdia6
Hcn1
Ctsb
Rbp3
Cdhr1
Ebpl
Itm2b
Laptm4b
Pla2g7
H2-D1
Ndfip1
Ctsf
Rtn3
Atp6ap2
Pcsk1n
Tspan7

## Sheet: CTRL k-mer cluster 2
Pfdn2
Eef1b2
Ndufb3
Adipor1
Ptma
Rpl37a
Gas5
Sag
Cox5b
Rpl31
Pdc
Rp1
Pde6d
Rpl7
H3f3a
Sumo1
Cops9
Snhg6
Psmc3
Edf1
Ndufaf5
Dynlrb1
Rps21
Set
Sys1
Romo1
Serf2
Rpl12
Rpl7a
Zfas1
Oip5os1
Srp14
Atp5e
Atp5g3
Atp5c1
Cst3
Psma7
Bbln
Swi5
Kcnb1
Scand1
Rpl35
Snrpb
Mtln
Anp32e
Car2
Ndufb5
Csde1
Rpl22l1
Selenof
Gm8797
Psmb4
Fabp12
Rps3a1
Ndufc1
Mgarp
Rpl34
Mrps21
Atp5pb
Rps27
Ssu72
Gnb1
Mrpl20
Atp6v1g1
Eno1
Rpl22
Clta
Snhg12
Dctn3
Scp2
Ndufs5
Park7
Uqcrh
Micos10
Ybx1
Ndufb6
Hmgn2
Rpl11
Rps8
Rps6
Rps20
Fis1
Mdh2
Ran
Pde6b
Rpl6
Pomp
Bri3
Rpl5
Rplp0
Lyar
Dynll1
Tomm7
Rab28
Pebp1
Atp5j2
Cox6a1
Atp5k
Rpl9
Mrfap1
Hmgb1
Cnga1
Chchd2
Actb
Ost4
Ndufb2
Gngt1
Cbx3
Slc6a6
Mlf2
Rho
Atp6v0e2
Snrpg
Gm15706
Gm20594
Snrnp27
Grcc10
Ndufa5
Gnb3
Ndufa4
Ybx3
Sem1
Gapdh
Impdh1
Fam3c
Rpl32
Rps5
Rps9
Taldo1
Rpl28
Ndufc2
Eif3f
Snrpd2
Rpl27a
Rpl18
Ndufa3
Tlcd3b
Rps16
Rplp2
Slc17a7
Rps19
Rps11
Aldoa
Rps3
Nop53
Selenow
Psmd8
Cox6b1
Rabac1
Rps17
Ftl1
Rps15a
Rpl13a
Eif4g2
Rps13
Rpl13
Prdx2
Use1
Cox4i1
Hsbp1
Gabarapl2
Ndufb7
Rtbdn
Slc25a4
Rpl18a
Uba52
Cngb1
Ndufa13
Tomm20
Cox5a
Hspa8
Pkm
Rpl4
Faim
Rpsa
Lars2
Timm8b
Poc1a
Rps25
Anp32a
Ubl5
Rpl14
Rplp1
Gnat1
Cox7a2
Eef1a1
Atp5l
Tma7
Tle5
Atp5d
Ppa1
Ndufs7
Atp5b
Reep6
Eef2
Chchd10
Oaz1
Rps15
Nap1l1
Naca
Gpx4
Agpat3
Ddt
Rwdd1
Uqcr11
Rps26
Mif
Cisd1
Hk1
Rps12
Slc25a3
Myl6
Rpl41
Unc119
Vtn
Rpl19
Psmb6
Ubb
Hint1
Rack1
Vdac1
Psmc5
Rcvrn
Eif1
Ywhae
Rpl26
Rpl27
Rpl38
Ppia
Prcd
Spop
2410006H16Rik
H3f3b
Sumo2
Pde6g
Rnasek
Atp5h
Commd1
Uqcr10
Uqcrq
Atp5g1
H2az2
Rpl23a
Rps27a
Mdh1
Rpl23
Guk1
Purb
Calm1
Ppp2r5c
Ckb
Hsp90aa1
Atp5mpl
Rps29
Rps7
Ndufb1
H2bc4
Rps23
Rps18-ps5
Cox7c
Uqcrb
Ndufs6
Btf3
Rps18-ps6
Tpt1
Selenok
Rps24
Nedd8
Dad1
Nrl
Rpl15
Pfdn5
Rpl8
Ndufb9
Rbx1
Smdt1
Rpl37
Ptp4a3
Pcbp2
Rpl30
Cox6c
Sub1
Eif3h
Ndufa6
Atp5g2
Rpl3
Zfp385a
Ap2m1
Rpl24
Sod1
Cox17
Rpl35a
Ndufb4
Atp5j
Atp5o
Hmgn1
A930003A15Rik
Prph2
Guca1b
Rpl10a
Ndufv3
Ndufa7
Rps2
Rpl36
Smim40
ENSMUSG00000098178
Tubb5
Atp6v0c
Rps10
Cox7a2l
Tulp1
Ndufb10
Guca1a
Elob
Rps28
Tomm6
ENSMUSG00000105361
Pde6a
Rps14
Atp5a1
Rpl17
Epb41l4aos
Ndufa2
Pgam1
Fth1
Tmem258
Fau
DPCD
Eef1g
Prdx5
Arl3
Ndufb8
Cox8a
Stx3
Atp5md
Rom1
Uqcc3
Gstp1
mt-Nd1
mt-Nd2
mt-Co1
mt-Co2
mt-Atp6
mt-Co3
mt-Nd3
mt-Nd4
mt-Nd5
mt-Cytb
mt-Nd4l
Slc25a5
Cox7b
Rs1
Rpl36a
Ndufa1
Rps4x
Tmsb4x
Rpl39
Ndufb11

## Sheet: CTRL k-mer cluster 3
R3hdm1
Igsf9
Cspp1
Gm4258
Raph1
Clk1
Pfkfb2
Itga4
Stard7
Neurod1
Zer1
Dnaaf9
Madd
Stam2
Pla2r1
Khdc4
Camk2d
Ttc14
Mir124-2hg
Spata1
Ank2
Pde7a
Rnpc3
Pnisr
Zcchc7
Rsrp1
Unc13b
Rnf207
Ccdc24
Rabgef1
Pclo
Pan3
1700028K03Rik
Krit1
Pitpnm2os2
Luc7l2
Tia1
Tra2a
Dusp11
Frmd4b
Tmcc1
Mat2a
C2cd5
Grip2
Far1
Leng8
Zfp260
Crebzf
Peg3
Leng9
Fam53b
Snrnp70
Rnf121
4632427E13Rik
Cers4
Grk1
Nfat5
Nktr
Abhd14b
Zfp846
4930581F22Rik
Kmt2a
Rbm5
Sik2
Tmem108
Fyco1
Fbxl12
Gm9856
Sgk1
Pcdh15
Ahi1
Gm10097
Gm20139
Zup1
Cpsf6
Zfp207
Dlg4
Slfn5
Srsf1
Clk4
Snhg20
Crlf3
Gpatch8
Pitpnm3
Srsf2
Pnn
Rbm25
Prpf39
Eml5
Alkbh1
3110056K07Rik
Slc38a9
Zkscan3
Srek1
Gm11342
6720427I07Rik
Ktn1
Tasor
Rpgrip1
Styx
Ddhd1
Mycbp2
ENSMUSG00000115801
Tnrc6b
Ddx17
Tmem181a
Stk38
Gm10544
Chka
Zfp950
Malat1
Ocrl
Ogt
Dmd
Rpgr

## Sheet: LD k-mer cluster 1
ENSMUSG00000061654
Ivns1abp
Map2
Rdh10
Terf1
Nop58
Gigyf2
Atg16l1
Acbd3
Desi2
Angel2
Plxna2
Nbeal1
R3hdm1
Plekha6
Kdm5b
Zfp281
Clasp1
Yod1
Creb1
Igsf9
Unc80
Cspp1
Dcaf8
Kif21b
Zbtb18
Cdk5r2
Rd3
Kdsr
Pea15a
Syt14
Ro60
Btg2
Raph1
Trak2
Inpp1
Trip12
Epb41l5
Ralgps2
Uhmk1
Clk1
Wdr26
Dhx9
Nfasc
Pfkfb2
Macir
Tbc1d8
Swt1
Mpp4
Mdm4
Kansl1l
Dnm3
Rcor3
Rasal2
Enah
Phf3
Plekhm3
Ino80d
Gls
Cep350
Slc1a2
Celf1
Fnbp4
Srsf6
Ptges2
Slc12a6
Nop56
Tbc1d20
Kif3b
Ptpn1
Itch
Slco4a1
Polr3k
Trp53inp2
Mga
Crb2
Ubr3
Rabgap1
Gpsm1
Marchf7
Dnajc5
Bbs5
Dync1i2
Epc2
Slc12a5
Itga4
Asxl1
Stard7
Cacnb2
Stk35
Celf2
Zmynd8
Suv39h2
Slc25a25
Gapvd1
Stom
Brd3
Meis2
Jag1
Ttbk2
Trpm7
Snta1
Rbm39
Nol4l
Zdhhc5
Chd6
Pbx3
Tubb4b
Ino80
Plagl2
Adnp
Uckl1
C1ql3
Sp3
Madd
Baz2b
Camsap1
Zcchc3
Cerkl
Lrrc57
Pla2r1
Mef2d
Usp33
Pik3ca
Atp11b
Naa15
Arhgef2
Zranb2
Otud7b
Mcl1
Ensa
Ssx2ip
Negr1
Gatad2b
Rsbn1
Wdr47
Ppp3ca
4932438A13Rik
Pias3
Camk2d
Mab21l1
Arhgef26
Ash1l
Mbnl1
Tsc22d2
Ttc14
Chtop
Hps3
Armc1
Ccnl1
Prpf38b
Gpsm2
Ahcyl1
Ubap2l
Spata1
Atp1a1
Agl
Pkn2
Ank2
Pde4dip
Synpo2
Trim2
Pgrmc2
Tpd52
Srsf11
Fnip2
Rabggtb
Pde7a
Sh3glb1
Pnisr
Kdm4c
Mier1
Hook1
Pum1
Srsf10
Hp1bp3
Phc2
Sfpq
Srsf4
Pank4
Ccnl2
Chd7
Ube2r2
Tut4
Frmpd1
Icmt
Lurap1l
Sgip1
Zcchc7
Ubap1
Rsrp1
Pabpc4
Unc13b
Dhrs3
Slc31a2
Rraga
Casz1
Slc44a1
Rere
Slc1a7
Fsd1l
Dcaf10
Snhg12
Arid1a
B4galt1
Nsun4
Alpl
Srrm1
Dnai4
Crocc
Tardbp
Kdm1a
Zfp292
Camta1
Tmem201
Plekhf2
Whrn
Tmem245
Ago3
Rnf207
Spen
Macf1
Klhl9
Akirin1
Plch2
Prdm2
Zmym4
Jun
Srrm3
Rabgef1
Hadhb
Pclo
Rbm33
Mapre3
Rufy3
Aff1
Cdk8
Pan3
Bcl7b
Gigyf1
Ythdc1
Trrap
Fam222a
Cc2d2a
Uspl1
Elfn1
Atxn2
Pptc7
Sfswap
1700028K03Rik
Msi1
N4bp2
Utp3
Taok3
Fam193a
Kmt2e
Med13l
Tmem214
Fam133b
Ankrd17
Fam184b
Hadha
Tnip2
Ppargc1a
Dhx15
Rchy1
Ppef2
Zcchc8
Fam216a
Prkab1
Rsbn1l
Cnot6l
Mmd2
Ep400
Trafd1
Kmt2c
Rsrc2
Wdfy3
Tapt1
Slbp
Sbno1
Gtf2ird1
Clock
Glmn
Scarb1
Hnrnpdl
Srpk2
Fryl
Zfyve28
5031425E22Rik
N4bp2l2
Gm15513
5430416N02Rik
Cdkn1b
Aak1
Kdm5a
Mkln1
Atf7ip
Etnk1
Cacna2d4
Ubn2
Setd5
Luc7l2
Glcci1
0610030E20Rik
Tia1
Cecr2
Plekha8
Nr2c2
Raf1
Itfg2
Braf
Eno2
Podxl
Tra2a
Dusp11
Frmd4b
Tmcc1
Adipor2
Bhlhe41
Kras
Bcat1
St8sia1
Ints13
Wnk1
Cnot4
Tet3
Mat2a
C2cd5
Ube2h
Iqsec1
Hipk2
Irf3
U2af2
Igf1r
Pde8a
Rab30
Xylt1
Far1
Prr14
Zranb1
Tub
Chsy1
Leng8
Gdpd5
Hnrnpl
Cnot3
Fbxo27
Arntl
Plekha1
Picalm
Zfp260
Rbbp6
Irf2bp1
Zfp444
Crebzf
Srcap
Katnip
Dlg2
Fus
Tnrc6a
Usp47
Rsf1
Ube3a
Slc25a22
Ppm1n
Mef2a
Smg1
Cdr2
Ctbp2
Emsy
Dusp8
Atxn2l
Crx
Ptov1
Btbd10
Peg3
Cyth2
Fam53b
Actn4
Rgs9bp
Nup98
Kcnj14
Zfp329
Snrnp70
Lsm14a
Garre1
Rnf121
Zfp787
4632427E13Rik
Man2a2
Pcf11
Crtc3
Iqgap1
Chaserr
Kcnq1ot1
Map2k7
Ctcf
Cers4
Atp11a
Grk1
Agpat5
Acsl1
Phlpp2
Mt1
Gse1
Klhl36
Marchf1
Kat6a
Pcm1
Sntb2
Chd9
Zdhhc2
Tcf25
Nfat5
Nsd3
Sugp2
Znrf1
Jund
Vps37a
Usp10
Otud4
Timm44
Cnot7
Galnt7
Ist1
Cfap20
Cotl1
Nae1
Hook3
Arglu1
Mau2
Fam89a
Wwc2
Ier2
Junb
Cnot1
Cdh11
Arhgap10
Ing2
Ankrd11
Wdr17
Usp19
Ctnnb1
Clpx
Dalrd3
Taf1d
Usp2
Bace1
Dscaml1
Rora
Csnk1g1
Dop1a
Nt5e
Nktr
Ip6k1
Slc25a20
Senp6
Bbs9
Stag1
Azi2
Scamp2
Oaz2
Dync1li1
Pdcd7
Abhd14b
Sltm
Fam76b
Ncapd3
Gnb5
Ip6k2
Cish
Msl2
4930581F22Rik
Zfp280d
Gramd2
Zbtb44
Setd2
Arhgap32
Dusp7
Kmt2a
Arid3b
Slc38a3
Arih2
Arih1
Cul5
Dixdc1
Abcg4
Rnf111
Tcf12
Phip
Rasa2
Rbm5
Rbm6
Cdv3
Snap91
Cbl
Atp2c1
Sik2
Atrip
Gramd1b
Tmem108
Trpc1
Zfp445
C2cd2l
Klhl18
Syncrip
Arhgef12
U2surp
Sec22c
Fyco1
Fbxl12
Pias1
Nck1
Ncam1
Cep164
Dmxl2
E530011L22Rik
Ranbp2
Ccdc59
Lims1
Sgk1
Map7
Mdm1
Sumo3
Ascc3
Zfc3h1
Cited2
Btg1
Ric8b
Plk5
Bclaf1
Zbtb7a
Jmjd1c
Rufy2
Pcdh15
Ppp1r12a
Ipmk
Osbpl8
Dot1l
Ahi1
Cep290
Dyrk2
Pip4k2c
Hey2
Tnfaip3
Tmpo
Sirt1
Hnrnph3
Ccar1
Anapc16
Ddit4
Usp15
Nfic
Lsm7
Syne1
Zdhhc17
Foxo3
Rexo1
Cpsf6
Nfyb
Tab2
Mnt
Sdf2
Cdk12
Ap1b1
Casc3
Zfp207
Rhot1
Vezf1
Dlg4
Cpeb4
Ppp2ca
Adcy1
Mfap3
Ppm1d
Taf15
Ncbp3
Sec14l1
Nmt1
Spag9
Tnrc6c
Ssh2
Msl1
Arl4d
Tob1
Alkbh5
Mllt6
Smg6
Socs7
Fnip1
Phf12
Zrsr1
Ttc19
Hexim1
Fam161a
Pwwp2a
Hnrnph1
Larp1
Helz
Srsf1
Mgat1
Clk4
Sertad2
Nufip2
Ppp3r1
Llgl2
Usp34
2410006H16Rik
Dgke
Rmnd5b
Npepps
Med1
Ggnbp2
Kansl1
Ypel2
Akap1
Acadvl
Cops3
Ube2b
Ccdc117
Rps6kb1
Mif4gd
Pafah1b1
Luc7l3
Slc16a6
Pitpnc1
Med13
Jmjd6
Flcn
Ormdl3
Bptf
Mafg
Polr2a
Crlf3
Ewsr1
Nr1d1
Meis1
Gpatch8
Pitpnm3
Srsf2
Stat3
Hs3st3b1
Plcd3
Fbxl20
Fam104a
Sypl
Dnmt3a
Pnn
Zc3h14
Tmx1
Ppm1a
Papola
Fos
Esrrb
Yy1
Atad2b
Arid4a
Rbm25
Eif5
Itsn2
Mark3
Asxl2
Srsf5
Wdr20
Rapgef5
Prpf39
Ifrd1
Strn3
Bzw2
Trib2
Nemf
Nfkbia
Trip11
Dync2i1
Dicer1
Btbd7
Ppp4r3a
Tmem229b
Eml5
Syne3
Cfl2
Rdh11
Ncoa1
Ahr
Hdac9
Dpf3
Hbp1
Gm28875
Ssbp2
Naa35
Mylip
Arid4b
Jarid2
Slc38a9
Rnf144b
Cert1
Prpf4b
Brd9
Smim13
Mak
Susd3
Fam193b
Agtpbp1
Ahrr
Kif2a
Msh3
Pik3r1
Bdp1
Cdk13
Fam120a
Zmynd11
Zkscan3
Srek1
Adgrv1
Rasgrf2
Zswim6
Map3k1
Zfp131
Nim1k
6720427I07Rik
Thrb
Tasor
Capn7
Zmym2
Amer2
Zc3h13
Tsc22d1
Pabpn1
Slc4a7
Lrit2
Rp1l1
Kat6b
Rpgrip1
Styx
Lrit1
Gpr137c
Mir124a-1hg
Frmpd2
Nisch
Mapk8
Lats2
Akap11
Spry2
Rbm26
Slc7a8
Acin1
Slc25a37
Zmym5
Supt16
Bmpr1a
Ddhd1
Ints6
Camk2g
Ppp3cc
Atp8a2
Gtf2f2
Nr1d2
Hnrnpc
Otx2
Mycbp2
ENSMUSG00000115801
Mtdh
Rims2
Phf20l1
Larp4
Rictor
Lifr
Trib1
Tnrc6b
Nadk2
Ep300
Scn8a
Atf4
Cplane1
Zfp740
Nup50
Ndrg1
Ccnt1
Slc38a2
Kansl2
Lmbr1l
Kmt2d
Map3k12
Calcoco1
Ago2
Ankrd33b
AW549877
Scaf11
Tob2
Ddx17
Poldip3
Smug1
Azin1
Pdzd2
Tuba1b
Atf7
Ubr5
Cldnd1
Klhl24
Golgb1
Senp2
Dyrk1a
Ubn1
Zbtb20
Jam2
Son
Ubxn7
Heg1
Bcl6
Crebbp
Pdia5
Tra2b
Brwd1
Paxbp1
Zc3h7a
Sec22a
Zfp654
Nrip1
Fgd4
Gspt1
Arl13b
D16Ertd472e
Cadm2
Synj1
Plcxd2
E130310I04Rik
Ier3
Chd1
Abcg1
Luc7l
Pkd1
Srsf3
Tbcc
Lpin2
Crebrf
Ddx39b
Scaf8
Ppm1b
Rrp1b
Ppp1r10
Fance
Srrm2
Tmem181a
Safb
Zfp318
Akap8
Brd4
Srpk1
Wtap
Stk38
Paqr4
Ralbp1
Nudt3
Pdzph1
Map4k3
Brd2
Ankrd12
Tbc1d24
Qk
Rhot2
Akap8l
E4f1
Pcare
Zfp36l2
Srsf7
Cdc42ep3
Rab12
Safb2
Stk19
Memo1
Btbd9
Mtcl1
Ubr2
Smchd1
Ankhd1
Phax
Bin1
Wdr33
Riok3
Ttc39c
Lmnb1
Fhod3
Dmxl1
Kdm3b
Pura
Mib1
Egr1
Apc
Tcf4
Zfp516
Eif1a
Nedd4l
Mex3c
Ube2d2a
Abhd3
Brd8
Kif5b
Smad4
Rax
Epc1
Slc26a2
Ppargc1b
Zfp24
Rock1
Kmt5b
Zfand5
Tnks2
Uhrf2
Chka
Cdk2ap2
Cpt1a
Vldlr
Pdcd4
Shoc2
Ubtd1
Gbf1
Rbm4b
Klf9
Dusp5
Cpsf7
Ric1
Pitpnm1
Cdc37l1
Abhd17b
Lcor
Vps37c
Slf2
Mta2
Ubxn1
Sf1
Snhg1
Peli3
Ppp6r3
Eif3a
Oga
Rorb
Psd
Kdm2a
Tle4
Ccdc186
Cpeb3
Pdzd8
Malat1
9930021J03Rik
Ddx3x
Araf
Ogt
Gpm6b
Usp9x
Dmd
Mecp2
Ammecr1
Gucy2f
Upf3b
Las1l
Rbmx
Atrx
Gm47283

## Sheet: LD k-mer cluster 2
ENSMUSG00000079834
ENSMUSG00000095041
Cnnm3
Rb1cc1
Carf
Plekhb2
Ptpn18
Imp4
Pnkd
Zfand2b
Armc9
Cops7b
Atg4b
Dgkd
Ccnt2
Elk4
Klhl12
Parp1
Tada1
Abl2
Aldh9a1
Relch
Ttll4
Dstyk
Traf3ip1
Pigm
Ppp1r15b
Tor1aip2
Ush2a
Phlpp1
Agfg1
Trmt1l
Dnah7b
Rab3gap2
Stat1
Cdc42bpa
Cop1
Sag
Pikfyve
Glul
Slc41a1
Tpp2
Ccnyl1
Tmco1
Dst
A130010J15Rik
Zcchc2
Fam78b
D730003I15Rik
Cnnm4
Gm15872
Map4k4
Pdc
A430105J06Rik
Gm26879
Gm4258
Lman2l
Rgs20
Ncoa2
Hdac4
Kansl3
Mapkapk2
Zfp451
Rp1
Cops5
Wdr12
Rev1
Pms1
Xpr1
Lamc1
Ahctf1
Nvl
Pou2f1
Atf3
BC034090
Hnrnpu
Atg9a
Usp40
Cnppd1
Gtf3c3
Tmcc2
Ppp1r12b
Mfsd4a
Fam168b
Suco
Mreg
Tmem183a
Klf7
Ier5
Cep170
Crb1
Tuba4a
Timm17a
Kctd3
Kif1a
Pgap1
Bcl2
Sema4c
Zbtb37
B930036N10Rik
Gm8251
Snhg6
Gm10138
Gm20045
Ckmt1
Ap4e1
Chp1
Mpped2
Bcl2l11
Nudt5
Fam107b
Sephs1
Mllt10
Yme1l1
Odf2
Tsc1
Tor1b
Cntrl
Phospho2
Katnbl1
Cstf3
Lrp4
Arfgap2
Snap23
Ptpra
Ivd
Slc20a1
Polr3f
Mapre1
Rbm38
Rab22a
Dok5
Mrgbp
Pcmtd2
Ctdspl2
Metap1d
Phf20
Exosc2
Tubgcp4
Cep250
Kin
Ganc
Macrod2
Stx16
Agps
Mbd5
Slc9a8
Ciz1
Pofut1
Pard6b
Otud1
Fubp3
Lsm14b
Ankrd16
Gpr107
Bend7
Mtch2
Nup160
Dcaf17
Stard9
Rxra
Rnf114
Nmt2
Tm9sf4
Insm1
Hnrnpa3
Ttf1
Tmem87b
Itprid2
Rif1
Wdr5
Zfas1
A530058N18Rik
2900093K20Rik
Rrbp1
Sdc4
Acot8
Sec61a2
Nsun6
Dnajc1
Orc4
Zbtb43
Fbxw2
Psmd5
Rbm18
Clp1
Ubr1
Slc23a2
Sppl2a
Napb
Pak5
Prpf18
Dido1
Tmx4
Scai
Ncoa5
Trpc4ap
Neurod1
Taf4
Asb6
Ralgps1
Zer1
Dnaaf9
Ehmt1
Oser1
Arfrp1
Stau1
Ppip5k1
Serinc4
Spata2
Samhd1
Rabl6
Rnf24
Kcnb1
Fam110a
Sox12
Rexo4
Lnpk
Chn1
Elmo2
Nr6a1
Zscan29
Cpne1
Zdhhc12
Gjd2
Cry2
Rmdn3
Gm14296
Mafb
Lcmt2
Rc3h2
Trim44
Stk39
Stam2
Dennd1a
Zhx3
Zfp512b
Cables2
Gm4631
Ralgapa2
Trp53bp1
Cdan1
Arhgap21
AI847159
5430405H02Rik
Ilf2
Hltf
Arnt
Noct
Plk4
Jade1
D3Ertd751e
E2f5
Mtfr1
Skil
Supt20
Nras
Crtc2
Pmvk
Khdc4
Mrpl9
Bcl10
Dnttip2
Fgf2
Arhgef11
H2az1
Pogz
Dph5
Pigk
Slc16a1
Mynn
Tiparp
Isg20l2
Bbs12
Proser1
Intu
Inka2
Gng5
Acp6
Mfn1
Lrif1
Lekr1
Fubp1
Ube2d3
Abhd18
Hspa4l
Samd7
Ythdf3
Mir124-2hg
Gm37305
Rrnad1
Pip5k1a
Zfp687
Sclt1
Fabp4
Snx16
Ccdc39
Mccc1
Dhx36
Nbea
Etfdh
Hadh
Gar1
Dnajb4
Zbtb7b
Ptbp2
Metap1
Rpf1
Glt28d2
4632404H12Rik
Trmt13
Kirrel
Fndc3b
Phc3
Slc25a44
Rbm15
Elf2
Strip1
Miga1
Siah2
Gabpb2
Acadm
Gria2
Pex5l
Usp53
Cdc14a
Rprd2
Rnpc3
Fhip1a
Tet2
Rapgef2
4930570G19Rik
Fgf2os
6430590A07Rik
Luzp1
Tgfbr1
Mknk1
C1qtnf12
Trp53inp1
Rmdn1
Casp8ap2
Rnf20
Snx30
Dnaja1
Zfp462
Nfx1
Snapc3
Sh3gl2
Slc6a9
Atg4c
Cc2d1b
Edn2
Slc2a1
Hmgcl
Ccdc163
Gpbp1l1
Mob3c
Ptp4a2
Errfi1
Nadk
Gnb1
Usp45
Slc35e2
Ahdc1
Foxj3
Dennd4c
Zmym6
Bsdc1
Cfap74
Camk2n1
Usp48
Pgm1
Rbm12b2
Mthfr
Sdc3
Coa7
Nol9
Hnrnpr
Wasf2
Prpf4
Slc31a1
Gpr157
Stk40
Klhl21
Yrdc
Trit1
Faf1
Kti12
Sh2d5
E130218I03Rik
Csmd2
Gm12940
Gm12802
Noc2l
Mast2
Ttc4
Tex10
Ptbp3
Wdr31
Dock7
Tceanc2
Nasp
Pla2g5
Epb41
Necap2
Vamp3
Kif1b
Atad3a
Akna
Atp6v0b
Rpp25l
Cep85
Topors
Wdtc1
Nfyc
Ctnnal1
Rnf38
AU022252
Txlna
S100pbp
Faah
C77080
Phf13
Rlf
Sigmar1
Map7d1
Pdik1l
Zbtb48
Mysm1
Mllt3
Ube4b
Phactr4
Fkbp15
Ago1
Ddi2
Adprs
Per3
Pithd1
Ccdc24
Gm12992
E130102H24Rik
4933421O10Rik
Samd11
Mob1b
Chfr
Gtf2ird2
Ap4m1
Dnaaf5
Get4
Klhl7
Rint1
Snx17
Nrbp1
Guf1
Cdc7
Zfp326
Ccng2
Anapc7
Rab35
Srsf9
Hps4
Wipi2
Akap9
Cep135
Ube3c
Gpr146
Cit
Setd1b
Nsd2
Sun1
Kmt5a
Gcn1
Pxn
Acox3
Ddx55
Yes1
Foxk1
Septin11
Htt
Slc4a2
Krit1
Rest
Mtf2
Uvssa
Magi2
ENSMUSG00000079065
ENSMUSG00000029386
Gm10419
Prdm8
Shroom3
Maea
Tmem60
Tmem243
Gm14508
Selenoi
Slain2
Pitpnm2os2
9630001P10Rik
2700038G22Rik
A630072M18Rik
Gm36266
Kctd10
Tmed5
Lcorl
Sbds
Prom1
Nelfa
D5Ertd579e
Tbc1d14
Pds5a
Cenpc1
Rasgef1b
Antxr2
Mphosph9
Diablo
Ulk1
Psmg3
Zfp513
Zkscan14
Mepce
Atp8a1
Uba6
Vps37b
Fndc4
Iqce
Mxd4
Rbm48
Git2
Mterf1a
E130309D02Rik
Fbxl5
Noa1
Rad9b
Rnf216
Bicdl1
Ywhag
Fbrsl1
Gtf2i
1500011B03Rik
Adamts3
Tmem150c
Rnf6
Aasdh
Dmtf1
Preb
Nfxl1
Srrm4
Gtpbp6
Ssh1
Rac1
Anapc5
Jchain
Cnga1
Apbb2
Gtf3c2
Zbtb49
Ubc
Pom121
Tctn1
Sirt4
Naaa
Btc
5930430L01Rik
Gm15587
AI480526
Gm26954
A930003O13Rik
Gm42555
Vps50
Lpcat3
Nrf1
Aqp1
Bcl2l13
Repin1
Gngt1
Ing3
Krba1
Herc3
Trim24
Casp2
Gfpt1
Zfp638
Fbxl14
Slc6a6
Rassf8
Atg7
Rho
Necap1
Ing4
Hnrnpf
Ccdc174
Vax2
Ift122
Mob1a
Ccser1
Zfp384
Snx10
C87436
Exoc4
Hilpda
Tigd2
Klhdc10
Alms1
Zfp398
Phf14
Brpf1
Agbl3
Mest
Iffo1
1600020E01Rik
2810454H06Rik
Hk2
Gmcl1
Kdm7a
Rbm28
Tnpo3
Dguok
Tex261
Gnb3
Tmem168
Igf2bp3
Lrig1
Rab43
Sec61a1
Ybx3
Lrp6
Tigar
Gadd45a
Bmt2
Exoc6b
Ipo8
Csgalnact2
Magi1
Srgap3
Gcc1
Kdm3a
Rnf181
Hnrnpa2b1
Caprin2
Skap2
Ptcd3
Atn1
Amn1
Rybp
Vax2os
A430035B10Rik
Gt(ROSA)26Sor
Grip2
Coq8b
Zfp110
Ldha
Zfp112
Cic
Trim28
Napa
Gtf2h1
Prpf31
Sertad1
Brsk2
Tmem80
Tspan4
Sema4b
Zfp30
Fchsd2
Rab6a
Ubfd1
Polr3e
Stim1
Hirip3
Ccp110
Ankrd27
Armc5
Zfp446
Setd1a
Ppp1r13l
Arhgef1
Irgq
Zfp646
Edrf1
Akt2
C2cd3
Zfp574
Akt1s1
2410002F23Rik
Zfp553
Nup62
Fzd4
Tead1
Ercc2
Opa3
Zfp428
Sirt2
Zfp568
Pstk
Zfp865
Dmac2
Tlcd3b
Mex3b
Abraxas2
Bub3
Numa1
Slc17a7
Dyrk1b
Zfp667
Pwwp2b
Zc3h4
Zfp606
Kmt5c
Rabep2
Zfp592
Kcnc3
Tmem145
Gm12758
Whamm
Akap13
2900076A07Rik
Gm33989
Zfp383
Gm32031
Capns1
Med25
Lipe
Fosb
Kmt2b
Xpo6
Cars
Ppp1r12c
Chd2
Nipa2
Tjp1
Unc45a
Zfp74
Pak4
Maz
Cln3
Tial1
Lmo1
Uvrag
Samd4b
Ppp1r15a
Zkscan2
Erf
Usp31
Tbc1d17
Fhip1b
Zfp689
Gtf3c1
Ric3
Zfp536
Trim3
Mcmbp
Leng9
Dedd2
Tfpt
Dcun1d3
Zfp507
Spty2d1
Ppp6r1
Cebpg
Bckdha
Polg
Mapk1ip1
Nfatc2ip
Fiz1
Zfp61
Ube2s
Egln2
Rnf169
Mob2
Slx1b
Plekha7
Tmem41b
Arhgap17
Eed
Furin
Tbc1d10b
Ppfia1
Pik3c2a
1700012D14Rik
Farsa
Wwox
Rfx1
Dnajb1
Sugp1
Snapc2
E2f4
Map1s
Ccl25
Banp
Plpbp
Rwdd4a
Irf2
Cfap97
Heatr3
Zfp821
Ap1g1
Mt2
Herpud1
Slc27a1
Lsm4
Zfp90
Mfhas1
Edc4
Thap11
Hmgxb4
Cyld
Tmco3
Lpcat2
Rnf122
Ing1
Prmt9
Zfp612
Rspry1
Gan
Hook2
Sorbs2
Fto
Prmt7
Slc9a5
Zfp1
Rnf150
Dhps
Tnpo2
Ell
Fbxw9
Mcf2l
Mlycd
Nfatc3
Tgfbr3l
Zfp703
Gm17491
A130014A01Rik
2810030D12Rik
2810013P06Rik
5830408C22Rik
Nr2f6
Large1
Pkn1
Aprt
Enkd1
Fhod1
Fnta
Klkb1
Unc13a
Ankrd10
Dlc1
Ikbkb
Msmo1
Sap30
N4bp1
Ciapin1
Gins2
Zdhhc7
Wdr59
2810004N23Rik
Egln1
Hsdl1
Cdkn2aip
Irs2
Dcaf15
Ranbp10
Dync1li2
Sf3b3
Siah1a
Dcun1d2
Zcchc14
4921524J17Rik
Nxnl1
Meak7
Ssbp4
Ctxn1
Ankrd37
Irf2bp2
Csnk2a2
Zfp319
Slc25a42
Gatad2a
Lonrf1
Ash2l
1700030J22Rik
Zfp868
Letm2
Abce1
Zfp869
Mbtps1
Tacc1
Taf5l
Cngb1
1700029J07Rik
Elavl1
Vps9d1
1190005I06Rik
Zfp866
Grtp1
Gm45732
Qtrt1
Qars
Qrich1
Rhoa
Ubp1
Tmem115
Rassf1
Wdr82
Celsr3
Pcbp4
Limd1
Mre11a
Nectin1
Cadm1
Pus3
Ice2
Imp3
Ireb2
Dpp8
Atr
Xrn1
Tfdp2
Lrrc2
Acvr2b
Amotl2
Ryk
Prkar2a
Npat
Myo6
Dennd4a
Pcsk7
Eepd1
Herc1
Sema7a
Myrip
Msantd2
Dcaf1
Prtg
Zfp846
Epm2aip1
Ilf3
Dnm2
Prdm10
Bcl9l
Paqr9
Nfrkb
Rfx7
Clasp2
Sh3bgrl2
Gtf2a2
Snrk
Sik3
Myo9a
Zfp949
Gnat1
Tpm1
Cep57
Hinfp
Yipf2
Fem1b
Csk
Usp3
Slc25a36
Klhdc8b
Slc24a1
Ptpn23
Glb1l2
Oxsr1
Zfp653
Mindy2
Ulk4
Lrrc49
Ccdc84
Birc2
Acad8
Tlcd5
Dhx30
Clk3
Zfp266
Tmod3
Alas1
Dag1
Sema3f
Ppcdc
Cep162
Jrkl
Dipk2a
Lrrc1
Nkapd1
Zfp609
Tma7
Ppp2r3d
Snhg5
Gm9856
Pan2
Cs
Pttg1ip
P4ha1
Gadd45b
Katna1
Cd164
Rev3l
Tube1
Poc1b
Herc4
Nopchap1
Ddit3
Gnaz
Washc4
Specc1l
Sesn1
Midn
Shprh
Baz2a
Ank3
Eea1
Epb41l2
Ptbp1
Gcc2
Apba3
5330438D12Rik
Fbxo30
Hsf2
Stat2
Nr2c1
Ctdsp2
AU041133
Slc19a1
Sf3a2
Gm16104
Galnt4
Gm10097
Gm20139
Agpat3
Cabin1
Mknk2
Polr2e
Pias4
Fbxo5
Cep57l1
Fam184a
Reep3
Cry1
Chpt1
Ddx50
Tbk1
Mdm2
Ap3d1
Helb
Fzr1
Bloc1s1
Mbd6
Mon2
Heca
Stxbp5
Dtx3
Klf16
Prdm1
Ginm1
Gucd1
Marchf9
Rmnd1
Coq10a
Gna11
Cdc40
Phyhipl
Vezt
Zup1
Tmem259
Lmnb2
Tmtc3
Mier2
Syt1
Rap1b
Mcm9
Amd2
Atxn7l3b
Tbc1d32
Zbtb2
Lemd3
Pcmt1
A930033H14Rik
Gm20300
Trim25
Myo18a
Heatr6
Map3k3
Unc119
Rnf215
Tlk2
Pgs1
Crk
Phf23
G3bp1
Fxr2
Med11
Dvl2
Phykpl
Zfp354a
Mapk9
Pnpt1
Acaca
Amz2
Gna13
Lig3
Unk
Ube2g1
Mfsd11
Per1
Fn3k
Rhbdd3
Hexdc
Tspoap1
Psme4
Gas7
D11Wsu47e
Trim17
Pigs
Sox30
Zfp692
Slc26a11
Borcs6
Axin2
Zfp830
Patz1
Ubald2
Gps2
Cnrip1
Ccdc137
Zfp62
Cdkl3
Mbtd1
Galnt10
Slfn5
Rara
Zzef1
Ascc2
Nf1
Kif1c
Flot2
Fbxw11
Mtmr4
Peli1
Rapgef6
Lyrm9
Ankfy1
Kctd2
Mettl23
Snhg16
Brip1os
Snhg20
Ern1
Epn2
Kpnb1
Hlf
Senp3
Strada
0610009B22Rik
Hdac5
H3f3b
Wsb1
Retreg3
Ints2
Csnk1d
Pfn1
Kpna2
Appbp2
Cwc25
Dusp14
Ndel1
Rufy1
Rgs9
Rffl
Smarcd2
Ddx5
Slc25a19
Doc2b
Gucy2e
Glp2r
Wdr45b
Faap100
Pde6g
Cbx8
Cbx4
Nup88
Camta2
Ankrd13b
Sec24a
Mtmr3
Plekhm1
Tex2
Trim41
Aipl1
Nlgn2
Sgsm2
Akap10
Maml1
Prkca
Sarm1
Tmem11
Sfi1
Nudcd3
Utp18
Arhgdia
Osbp2
Kat7
Sirt7
Usp36
Smurf2
Ccdc157
A530017D24Rik
Hap1
Prpsap1
Snhg15
Tug1
Gm11961
Tnfsf12
Eif2b2
Nampt
Rock2
E2f6
Laptm4a
Klf11
Srp54a
Rdh12
Arg2
Pcnx
Coq6
Ldah
Cipc
Ttll5
Ankmy2
Pnpla8
Syne2
2700049A03Rik
Zfp410
Spata7
Gphn
Wdcp
Dlst
Eml1
Tmem251
Slc38a6
Brms1l
Zc2hc1c
Togaram1
Susd6
Hpcal1
Zfp386
Plekhg3
Dtnb
Ttc8
Bbof1
Daam1
Akap6
Esyt2
Tecpr2
Rnf113a2
Gm48237
Gm48236
Prkd1
Dnajb9
Synj2bp
L3hypdh
Klhl29
Rab10
Sntg2
Klhl28
2700097O09Rik
Ppp2r5e
Zfyve26
Actn1
Lgmn
Numb
Slc25a29
Hsp90aa1
Sos2
Pomt2
Heatr5a
Nek9
Fbxo33
Map4k5
Gpr135
Dcaf5
Ppp1r13b
Ttc7b
Lpin1
Rhob
Ptpn21
Ralgapa1
Alkbh1
Arl4a
3110056K07Rik
2310015A10Rik
Gm49602
Amph
Mef2c
Slc17a1
Hcn1
Trim27
Ripk1
Riok1
Ercc6l2
Cdk20
Gfm2
4833420G17Rik
Slc17a3
Secisbp2
H1f2
Fam169a
Zbed3
Mier3
Lysmd3
Mplkip
Hivep1
Homer1
Sirt5
Phactr1
Smad5
Il6st
Snrnp48
Spin1
Arrdc3
Nsd1
B3galnt2
Lyst
Tmem170b
C130071C03Rik
Hmgcs1
Gm33195
A930014D07Rik
Cdkal1
Hnrnpa0
Zfp729a
Pfkp
Mrs2
Elovl2
Dek
Prxl2c
Lman2
Ddx41
Mterf3
Zcchc9
Polk
Zfyve16
Ppwd1
4833439L19Rik
Uimc1
Zscan26
Rnf44
Tbce
Fcho2
Ice1
Tent4a
Zfp458
Zfp322a
Map1b
Nfil3
Tut7
Carmil1
Klhl3
Atxn1
Mtr
E2f3
Snx18
Tnpo1
Rasa1
Zfp738
Ranbp9
Gm11342
Oxa1l
Wdfy2
Rnf31
Atxn7
Samd8
Nudt13
Zswim8
Vcl
Ktn1
Dcp1a
Pibf1
Ipo5
Rbp3
Parp2
Ap5m1
Dennd6a
Fbxo34
Mettl17
Wapl
Ercc6
Dcaf11
Carmil3
Mbnl2
Erc2
Kif13b
Tmem260
Xkr6
Ift88
Gm15601
Irf9
Parp4
Mapk1ip1l
2810402E24Rik
Ttc5
Ankrd28
Usp54
Ap3m1
Txndc16
Pspc1
Micu2
Hmbox1
Naa16
Bnip3l
Xpo7
Rb1
Fbxl3
Rab2b
Mettl3
Polr3a
Zfhx2
Gnl3
Dock9
Zfp503
Fermt2
Pip4p1
Sall2
Nrl
Zfp219
Fndc3a
Ppp2r2a
Zdhhc20
Xpo4
Exoc5
Dleu2
Gm16973
5830448L01Rik
Sp1
Ccn4
Efr3a
Pick1
Myo10
Tef
Maf1
Hgh1
Grina
Rhpn1
Smarcd1
Dip2b
Atf1
Nr4a1
Tarbp2
Hnrnpa1
Rnf139
Med30
Pim3
Gtpbp1
Atg101
Vps13b
Ppara
1110038F14Rik
Hsf1
Pcbp2
Selenoo
Arid2
Zfp707
Nup155
9330020H09Rik
Gm9918
Phf21b
Fbxo4
Rnf19a
Asap1
Josd1
Fbxl6
Gfus
Chkb
Dhh
Rhebl1
Arhgap39
Bcdin3d
Ankrd54
Mcrs1
Wdr70
Fam227a
Prickle1
Gxylt1
6030458C11Rik
Csrnp2
Cyrib
Cyhr1
Kif21a
Lima1
Klf10
Ext1
Trps1
Dennd6b
Yaf2
Mtss1
Brd1
Cbx7
St3gal1
Adcy6
Skp2
Tuba1a
Cbx5
Cbx6
Ptk2
Csnk1e
Gm29666
A930001M01Rik
Kpna1
Smpd4
Crkl
1810013L24Rik
Zfp263
Lztr1
Igsf11
Tfrc
Fyttd1
Lrch3
Lmln
Gsk3b
Iqcb1
Eif4a2
Usp16
Vasn
Wdr5b
Morc3
Eif4g1
Senp7
Zbtb11
Trmt2a
Cpox
Cggbp1
Impg2
Cd47
Yeats2
Hic2
Cebpd
Snx29
Abcc1
Slc5a3
Klhl22
Gm15983
2610020C07Rik
Cdip1
Dgcr8
Med15
Anks3
Cep97
Tbc1d23
Stxbp5l
Txndc11
Coro7
Scaf4
Hmgn1
Zbtb21
Trmt10c
Atp13a3
Eef2kmt
Abcc5
Zfp597
Hlcs
Zfp523
Ranbp3
Alkbh7
Brpf3
Mapk14
Dus3l
Spaca6
Unkl
Prrt1
Cep43
Gtpbp2
Prph2
Guca1b
Med20
Rnf8
Spast
Spsb3
Gabbr1
Ccnd3
Zfp472
Socs5
Rxrb
Ypel5
Wdr43
Zfp598
Eml4
Gpank1
Pgp
Trim26
Fam120b
Fem1a
Washc1
Zfp760
Phf1
Axin1
Daxx
Mdc1
Yju2
Zfp952
C030034I22Rik
Zfp955b
Ppp1r18
Uhrf1bp1
Afdn
A930015D03Rik
Birc6
ENSMUSG00000098178
Gm5165
Gm49797
Gm50240
Rfx2
Prkd3
Sh3gl1
Syngr3
Khsrp
Dusp1
Tjap1
Slc25a27
Cd2ap
Tbc1d5
Hsp90ab1
Ring1
Gnptg
Bicral
Gfer
Thada
Nfkbil1
Pdcd2
Lemd2
Prr3
Atat1
Rab11b
Zfp871
Guca1a
2310061I04Rik
Cnpy3
Cul9
Taf8
Atl2
Sos1
Mlst8
Antkmt
Wdr90
Polr1c
Mapk8ip3
Map3k4
Fndc1
Polr1h
Tead3
Prdm9
Gm16196
Zfp101
Dynlt1a
Rgmb
Mad2l1bp
1110038B12Rik
Dynlt1f
ENSMUSG00000105361
Hars2
Cul2
Svil
Zeb1
Sap130
Elp2
Mapre2
Thoc1
Iws1
Tcerg1
Seh1l
Smad2
Naa12
Pde6a
Napg
Dctn4
Rbm22
Smad7
Ythdc2
Acaa2
Malt1
Fam53c
Zfp397
Map3k2
3222401L13Rik
Pias2
Csnk1a1
Slc12a2
Ammecr1l
Epb41l4aos
Taf4b
Igip
Esco1
Cdc23
Cplx4
Ptpn2
Me2
Fem1c
Trim36
Fam13b
Hdac3
Rprd1a
Lman1
Cep120
Ccny
Sft2d3
Grpel2
Adnp2
8030462N17Rik
Atp9b
Hmgxb3
Trappc8
Mpp7
Zfp407
Ndst1
Gm10544
Gm26672
Nxf1
Stx5a
Osbp
Syvn1
Slc29a2
Dock8
Rela
Ccnj
Sfxn2
Taf5
Slc18a2
R3hcc1l
Fbxl15
Fhip2a
Sufu
Hif1an
Ppp1ca
Kank1
AI837181
Patl1
Pcgf5
Btrc
Pi4k2a
Ptar1
Nhlrc2
Nfkb2
Ints5
Sfr1
Wbp1l
Zfyve27
Btaf1
Cfl1
Mrpl16
Rbm14
Mrpl49
Tmem138
Naa40
Ak3
Dpf2
Rps6kb2
Cabp4
Banf1
Klc2
Mark2
Pcgf6
Mms19
Chuk
Tmem109
Actr1a
Slc25a28
Rfx3
Cep78
Npas4
Frat2
Slc22a30
Vps13a
Snx32
Zdhhc6
Cacul1
Smc5
Rom1
Sgms1
Ranbp6
Tjp2
Zfp950
Rbm4
Ccdc85b
Ocrl
Sh2d1a
Mid1ip1
Cstf2
Mid1
Kdm6a
Bclaf3
Gripap1
Tafazzin
Mamld1
Fmr1
Slc35a2
Taf1
Gprasp1
Cacna1f
Jpx
Lamp2
Apex2
Rbm3
Brwd3
Rpgr
Zmat1
Med14
Amer1
Tmsb4x
Suv39h1
Firre
Kantr
Gm14703
Kdm5d
Eif2s3y
Uty
Ddx3y

## Sheet: LD k-mer cluster 3
Arpc2
Pfdn2
Eef1b2
Ndufb3
Mrpl30
Adipor1
Mpc2
Ptma
Rpl37a
Gas5
Mrps14
Cox5b
Rpl31
Tram1
Sdhaf4
Nenf
Rpl7
H3f3a
Sdhc
Sumo1
Cops9
Eloc
Psmc3
Ergic3
Edf1
Ppdpf
Phyh
Hspa5
Ube2e3
Pdia3
Chgb
Raly
Map1lc3a
Rab5if
Rpn2
Cd59a
Chmp4b
Ndufaf5
Dynlrb1
Rps21
Pkig
Set
Gnas
Romo1
Prnp
Serf2
Rpl12
Rpl7a
Dstn
C1qtnf4
Sp3os
Srp14
Atp5e
Atp5g3
Scg5
Atp5c1
Psmb7
Emc4
Cst3
Psma7
Phpt1
Cdc123
Bbln
Swi5
1110051M20Rik
Ndufa8
Scand1
Rpl35
Selenoh
Snrpb
Mtln
A930006I01Rik
Adh5
Anp32e
Ndufb5
Dpm3
Krtcap2
Rpl22l1
Mlf1
Selenof
1810037I17Rik
Lamtor5
Gm8797
Psmb4
Fabp12
Lamtor2
Rps3a1
Ndufc1
Mgarp
Rpl34
Mrps21
Atp5pb
Rps27
Chmp5
Ccdc107
Tmem59
Psmb2
Ssu72
Mrpl20
Atp6v1g1
Clstn1
Sec61b
Eno1
Rpl22
Clta
Txn1
Bag1
Dctn3
Tm2d1
Scp2
Ndufs5
Akr1a1
Nudc
Kcnab2
Park7
Uqcrh
Micos10
Atpif1
Ybx1
Ndufb6
Hmgn2
Rpl11
Eif3i
Rps8
Rps6
Rps20
Slc25a33
Dnajb6
Fis1
Mdh2
Cops6
Cds1
Ran
Rpl6
Pomp
Polr2j
Bri3
Lamtor4
Rpl5
Ppp1cc
Rplp0
Lyar
Dynll1
Tomm7
Pdap1
Pebp1
Atp5j2
Cox6a1
Rnf10
Atp5k
Rpl9
Mrfap1
Hmgb1
Chchd2
Actb
Ost4
Ndufb2
Gars
Atp6v1f
Fmc1
Arf5
Cbx3
Rpn1
Mlf2
Atp6v0e2
Bola3
Snrpg
1810058I24Rik
Gm15706
Gm20594
Grcc10
Ndufa5
Ndufa4
Mrps33
Ptms
Ldhb
Sem1
Gapdh
Cycs
Impdh1
Fam3c
Rpl32
Tpi1
Rps5
Rps9
Tmem160
Taldo1
Rpl28
Yif1b
Ndufc2
Stard10
Mettl9
Eif3f
Mrpl23
Hspb6
Snrpd2
Rpl27a
Rpl18
Ndufa3
Rps16
Rplp2
Rps19
Rps11
Chmp2a
Ube2m
Tmem147
Tsg101
Calm3
Aldoa
Rps3
Nop53
Selenow
Taf10
Psmd8
Eif3k
Ctsd
Cox6b1
Rabac1
Rps17
Atp1a3
Sv2b
Ftl1
Sdhaf1
Rps15a
Pdcd5
Rpl13a
Eif4g2
Rps13
Rpl13
Prdx2
Use1
Lamp1
Tm2d2
Arl2bp
Cox4i1
Hsbp1
Gabarapl2
Ndufb7
Mrpl34
Rtbdn
Fkbp8
Calr
Ccdc124
Tecr
Slc25a4
Cfdp1
Cpe
Rpl18a
Uba52
Ndufa13
Tomm20
Cox5a
Cwc15
Eif1b
Hspa8
Nedd4
Pkm
Psma4
Ciao2a
Rpl4
Faim
Rpsa
Ss18l2
Anapc13
Lars2
Timm8b
Rps25
Ubl5
Rpl14
Gm47543
Fbxo9
Eif3g
Rplp1
Dcps
Polr2m
Elovl4
Nr2e3
Cox7a2
Me1
Eef1a1
Atp5l
Rnf123
Higd1a
Aplp2
Impg1
Tle5
Atp5d
Psap
Cstb
Snx3
Ndufa12
Ppa1
Ndufs7
Snrpd3
Tmbim4
Cnpy2
Atp5b
Reep6
Eef2
Cirbp
Chchd10
Oaz1
Rps15
R3hdm2
Nap1l1
Bsg
Naca
Arl1
Gpx4
Ddt
Rwdd1
Hsp90b1
Uqcr11
Rps26
Mif
Cisd1
Mrpl54
Rrp1
Plpp2
Hk1
Rps12
Slc25a3
Myl6
Rpl41
C1d
Vtn
Aldoc
Rpl19
Psmb6
Ubb
Hint1
Rack1
Vdac1
Psmc5
Vamp2
Rcvrn
Fscn2
Thoc5
Eif1
Ywhae
Gid4
Rpl26
Rpl27
Rpl38
Ppia
Psmb3
Ndufaf8
Prcd
Spop
Ccdc47
Mien1
Coa3
Canx
Cfap36
Sumo2
Nme2
Rnasek
Eif5a
Atp5h
Lgalsl
Commd1
Uqcr10
Uqcrq
Actg1
Atp5g1
H2az2
Rpl23a
Rps27a
Mdh1
Rpl23
Atox1
Sec61g
Guk1
Purb
Calm1
Dync1h1
Psmc1
Chga
Sf3b6
Pdia6
Slirp
Ppp2r5c
Odc1
Ckb
Trappc6b
Atp5mpl
Rps29
Ddx1
Rps7
Ywhaq
Ccdc85c
Ndufb1
H2bc4
Prelid1
Paip1
Tbca
Rps23
Nol7
Psma2
Rps18-ps5
Cox7c
Uqcrb
Ndufs6
Btf3
Scamp1
Sncb
Hnrnpk
Rps18-ps6
Esd
Tpt1
Selenok
Rps24
Nedd8
Prxl2a
Cdhr1
Rtraf
Ebpl
Itm2b
Dad1
Ghitm
Rpl15
Spcs1
Pfdn5
Rpl8
Laptm4b
Khdrbs3
Ndufb9
Rbx1
Smdt1
Polr2f
Rpl37
Ptp4a3
Polr2k
Atxn10
Pabpc1
Rpl30
Cox6c
Sub1
Eif3h
Ndufa6
Atp5g2
Vps28
Rpl3
Zfp385a
Dnajb11
Ap2m1
Dynlt2b
Rpl24
Sod1
Ift57
Cox17
Rpl35a
Fam162a
Arl6
Ndufb4
Atp5j
Atp5o
Ranbp1
Pcnp
A930003A15Rik
Ndufa11
Pla2g7
Mrpl14
Hagh
Gpsm3
Rpl10a
Ndufv3
Ndufa7
Rps2
Rpl36
H2-D1
Smim40
Psmb1
Glo1
Ndufv2
Atp6v0c
Uqcc2
Rps10
Cox7a2l
Pfdn6
Myl12b
Ndufb10
Micos13
Elob
Rps28
Tomm6
Ndfip1
Sec11c
Rps14
Atp5a1
BC031181
Rpl17
Ndufa2
Pfdn1
Pgam1
Fth1
Tmem258
Fau
DPCD
Eef1g
Trmt112
Sf3b2
Drap1
Prdx5
Arl3
Got1
Ndufb8
Cox8a
Cuedc2
Fkbp2
Ndufs8
Atp5md
Uqcc3
Gstp1
mt-Nd1
mt-Nd2
mt-Co1
mt-Co2
mt-Atp8
mt-Atp6
mt-Co3
mt-Nd3
mt-Nd4
mt-Nd5
mt-Cytb
mt-Nd4l
mt-Nd6
Slc25a5
Hprt
Atp6ap2
Fundc2
Cox7b
Rs1
Pcsk1n
Tspan7
Pgk1
Rpl36a
3010001F23Rik
Bcap31
Ndufa1
Rps4x
Cetn2
Tmsb15b2
Rpl39
Ndufb11
