# Supplementary material for: Illuminating photoreceptors: TGFβ signaling modulates the severeness of retinal degeneration
Source: Cell Death Discov. 2025 Aug 15;11:384. doi: 10.1038/s41420-025-02685-5 (PMC12356984; doi:10.1038/s41420-025-02685-5)
Supplement: Supplementary file 9 — Supplementary Table4 [file 41420_2025_2685_MOESM9_ESM.xlsx]

## Sheet: rods_c1 vs rods_c3
gene	p_val	avg_log2FC	pct.1	pct.2	p_val_adj
Xist	2.76663053643647e-237	-151649174486882	0.023	0.873	8.93206668688515e-233
Tsix	7.99544427353318e-199	-131414591149316	0.013	0.711	2.58132918371019e-194
Mir124a-1hg	3.46234903014593e-189	-159276040055493	0.114	0.994	1.11781938438261e-184
Kcnq1ot1	8.49463800767469e-173	-136593163386022	0.013	0.639	2.74249388077778e-168
Abhd14b	1.83156574099627e-166	-615362727133229	0.027	0.693	5.91320999480644e-162
4632427E13Rik	4.17661837212487e-147	-605330565666457	0.026	0.633	1.34842124144051e-142
Snrnp70	8.20687260126563e-143	-433767426676631	0.133	0.91	2.64958881931861e-138
Zcchc7	5.81373905225355e-138	-456879089978439	0.066	0.759	1.87696565302006e-133
Nktr	2.73305654155779e-135	-442572485115663	0.094	0.825	8.82367304441931e-131
A330023F24Rik	3.79291682002173e-134	-115493085731702	0.006	0.476	1.22454319534402e-129
Leng8	7.79304333762938e-134	-51571524515691	0.038	0.645	2.51598404155365e-129
Ttc14	1.94080884743883e-114	-412726675798798	0.084	0.735	6.26590136395625e-110
Rnf207	1.82333568686656e-108	-42500640844172	0.091	0.717	5.88663926504868e-104
Malat1	2.43960008017591e-105	-94332122019625	0.536	1	7.87624885884791e-101
Rpgrip1	4.86594799565807e-102	-345078289368999	0.482	1	1.57097131039821e-97
ENSMUSG00000115801	7.41571893231599e-102	-400500936121274	0.117	0.753	2.39416485729822e-97
Zfp207	2.42932973711569e-99	-358909475152915	0.094	0.711	7.843091056278e-95
Gngt1	4.74978323684417e-98	262641353308271	1	1	1.53346751801514e-93
Tma7	6.1970369405394e-98	297006313354722	1	0.964	2.00071337625314e-93
Pde6g	1.56708264132099e-97	225881011976243	1	1	5.05932630750481e-93
Tmem108	7.28158817664562e-97	-390125409457084	0.132	0.765	2.35086074283004e-92
Rbm25	8.21156043506636e-97	-313559442257331	0.184	0.873	2.65110228646117e-92
6430590A07Rik	1.12879726484645e-96	-113654814812444	0.003	0.337	3.64432196955678e-92
Ndufa4	1.60898801474502e-96	363590828925642	0.999	0.693	5.19461780560431e-92
4930581F22Rik	7.47301223697781e-96	-536472666259893	0.021	0.446	2.41266200070829e-91
Rcvrn	8.79653193765792e-95	218835340659986	0.999	0.952	2.83996033607286e-90
ENSMUSG00000097971	1.05317628756058e-94	-111246698826495	0.002	0.325	3.40017964438934e-90
Ogt	2.15011205249772e-94	-486631081715721	0.031	0.488	6.94163676148889e-90
Rps29	2.18457338079355e-93	31034911009511	0.999	0.711	7.05289515989196e-89
Gnat1	4.77377047485901e-93	148134998358742	1	1	1.54121179780823e-88
Peg3	1.75936891228781e-92	-457964838611605	0.044	0.53	5.68012253332121e-88
Rplp1	9.10568201413514e-92	293309940675017	0.999	0.783	2.93976943826353e-87
Clk1	3.1395640148139e-91	-405983548719474	0.07	0.608	1.01360824218267e-86
Rnf121	5.44224596077572e-90	-41366441310808	0.086	0.645	1.75702910843644e-85
Tpt1	8.54444759281419e-90	258723115638186	0.999	0.807	2.75857490534006e-85
Gapdh	1.4612340948054e-88	228137703442414	0.998	0.855	4.71759427507925e-84
Fth1	1.19132940958344e-87	325524162423012	0.99	0.687	3.84620699884014e-83
Gpx4	3.70516264787363e-87	248990032517858	0.995	0.801	1.196211760866e-82
Pnisr	8.29066248137518e-87	-316536857681077	0.185	0.825	2.67664038211198e-82
Dusp11	1.06859442625313e-85	-383704249418717	0.059	0.566	3.44995710515821e-81
Pitpnm2os2	1.4933277068999e-85	-501195642174534	0.03	0.452	4.82120850172633e-81
Rps24	9.44723380157398e-85	297128001659143	0.99	0.681	3.05003943283816e-80
Gnb1	1.21838770319669e-84	11530691091741	1	1	3.93356469977053e-80
AI480526	1.72583743646205e-84	-108554903626184	0.01	0.343	5.57186616361772e-80
Ubb	1.90839679328589e-84	202417361285007	0.998	0.886	6.16125904712349e-80
Cspp1	5.232970655782e-84	-374210917820306	0.1	0.657	1.68946457621922e-79
Rps8	9.33151836982519e-83	263798516003909	0.994	0.717	3.01268070569806e-78
Rps23	5.14671983543739e-82	236222957569971	0.991	0.855	1.66161849887096e-77
Cox6c	7.7901912084916e-82	310836180105175	0.971	0.548	2.51506323166151e-77
Rps15	1.8121379190267e-81	261844032477051	0.992	0.693	5.8504872715777e-77
Gm9856	4.33839405615867e-81	-526830406238481	0.016	0.373	1.40065052103083e-76
Rom1	2.01750776928327e-80	156484907990435	0.999	0.994	6.51352383313104e-76
Srsf2	3.1761881640203e-80	-299466858768005	0.201	0.813	1.02543234875395e-75
Gm20139	4.65005691308328e-80	-367631118640315	0.08	0.596	1.50127087438894e-75
Prpf39	8.1361358975688e-80	-363977912814262	0.078	0.59	2.62675147453009e-75
Gpatch8	1.1659579670088e-79	-316810509354142	0.116	0.687	3.76429529648791e-75
C2cd5	8.8682341988294e-79	-40009745853437	0.04	0.47	2.86310941109207e-74
R3hdm1	5.6978415570758e-78	-360539124753063	0.086	0.602	1.83954814670192e-73
ENSMUSG00000098178	8.36872879747137e-78	175697909744688	1	1	2.70184409226363e-73
1700028K03Rik	4.96956493143172e-77	-548053072763723	0.011	0.331	1.60442403811273e-72
Rps17	1.00856481466872e-76	290015559904416	0.966	0.566	3.25615150415796e-72
Fau	1.17552141401572e-76	259670320857205	0.979	0.639	3.79517088514976e-72
Pnn	1.97154977208706e-76	-310864534355066	0.14	0.723	6.36514843918306e-72
Cox6a1	6.28573447946437e-76	330926897147266	0.943	0.458	2.02934937669507e-71
Rps21	7.13033188906313e-76	268892488766123	0.97	0.602	2.30202765038403e-71
Rps25	1.02612184932441e-75	25790182674361	0.977	0.627	3.31283439054387e-71
Smim40	8.26527171547729e-75	293532548149486	0.958	0.536	2.66844297334184e-70
Rho	1.11809614671628e-74	151821438796538	1	1	3.6097734096735e-70
6720427I07Rik	2.1937760019963e-73	-729662344877166	0.007	0.289	7.08260582244505e-69
Rpl37a	2.81823870049958e-73	248928396231293	0.975	0.572	9.0986836445629e-69
ENSMUSG00000105361	2.84826296012674e-73	166108355324113	0.999	0.946	9.19561696676918e-69
Rpl41	3.10890131538408e-73	208173978390286	0.987	0.771	1.00370878967175e-68
Rpgr	4.22940131829301e-73	-477309047562326	0.028	0.398	1.3654622156109e-68
Cox8a	5.15452031027285e-73	261624606926744	0.973	0.59	1.66413688217159e-68
mt-Cytb	7.96114390513849e-73	289540155710734	0.979	0.759	2.57025530977396e-68
Ccr9	3.65966243104396e-72	-104528312830754	0.002	0.253	1.18152201586254e-67
Pclo	2.20950064163935e-71	-353044537288242	0.083	0.572	7.13337282153265e-67
Mir124-2hg	3.22675000159095e-71	-21090790036917	0.793	0.982	1.04175623801364e-66
Frmd4b	3.234073359385e-71	-306223582276175	0.165	0.723	1.04412058407745e-66
Prcd	3.35423571626315e-71	236745251115904	0.97	0.663	1.08291500099556e-66
mt-Co2	3.56846873073196e-71	284080434628754	0.974	0.759	1.15208012971681e-66
Cox4i1	5.06784918169996e-71	29714929486758	0.941	0.5	1.63615510831183e-66
mt-Co3	1.06027236562881e-70	262044032669396	0.984	0.765	3.4230893324326e-66
Gm10544	1.96937962940936e-70	-370990043584586	0.051	0.482	6.35814213354811e-66
mt-Co1	2.62370457867253e-70	26720084034494	0.98	0.729	8.47063023224428e-66
Rplp2	3.66008771886975e-70	283086720412632	0.935	0.47	1.1816593200371e-65
Pfkfb2	1.0807885429536e-69	-282287822876094	0.154	0.711	3.48932581092568e-65
Tmem181a	1.64708071133355e-69	-326263420208658	0.116	0.627	5.31760007654036e-65
Rps28	2.25082419442895e-69	310678694636057	0.926	0.398	7.26678591171386e-65
Rpl13a	4.91525024790142e-69	248100470021266	0.965	0.602	1.58688854253497e-64
Dok5	1.60619968312912e-68	-103224479576277	0.003	0.247	5.18561567698237e-64
Gm45159	1.91467818599791e-68	-109896307502926	0.002	0.241	6.18153852349424e-64
Rps27a	4.54362671754358e-68	24049425430002	0.967	0.633	1.46690988575894e-63
Rpl13	5.36681239574163e-68	24997385716569	0.958	0.627	1.73267538196518e-63
mt-Atp6	6.44626422460274e-68	252250702155497	0.984	0.843	2.08117640491299e-63
Eif1	1.39614629776417e-67	203405946199212	0.981	0.717	4.50745832233163e-63
Rpl38	2.55146258643605e-67	249535646494069	0.958	0.53	8.23739696030878e-63
Rpsa	2.99387102519689e-67	237793689932805	0.955	0.614	9.66571260484815e-63
Ybx1	3.1430546517977e-67	216456790658251	0.978	0.663	1.01473519433289e-62
Tra2a	3.3361257177365e-67	-302014453259325	0.171	0.723	1.07706818797123e-62
Ddhd1	3.85875713383416e-67	-31057254786143	0.138	0.669	1.24579974065836e-62
Rpl23	4.21749551792246e-67	235164261756441	0.965	0.651	1.36161842796127e-62
Rpl32	4.67472738301088e-67	294591059313019	0.922	0.428	1.50923573560506e-62
Ahi1	5.60076737626882e-67	-254777740122966	0.21	0.801	1.80820774742839e-62
Rps7	1.7960564676659e-66	226814459981302	0.959	0.729	5.79856830585935e-62
Oaz1	1.82971608753277e-66	190999223233593	0.978	0.753	5.90723838859954e-62
Rps20	4.43784795996627e-66	261425250620755	0.944	0.554	1.43275921387511e-61
Eef1a1	1.46492371949041e-65	19937992867812	0.975	0.741	4.7295062283748e-61
Pla2r1	5.42046785717534e-65	-245556387142706	0.317	0.88	1.74999804768906e-60
Rbm5	1.67034429038918e-64	-30303622017864	0.135	0.651	5.39270654152146e-60
Unc119	2.3227605154004e-64	123846358169584	0.999	0.988	7.4990323239702e-60
Rpl36	3.61990852541875e-64	298543427309353	0.909	0.404	1.16868746743144e-59
Stam2	4.24300869062834e-64	-35490017159963	0.057	0.47	1.36985535576936e-59
Rps16	8.03156508750896e-64	249483477885736	0.943	0.548	2.59299078850227e-59
Rpl28	8.08673603025009e-64	248101344273007	0.942	0.572	2.61080272736624e-59
Rp1	1.08664524847198e-63	-117627358440476	0.98	1	3.50823418469179e-59
mt-Nd1	1.21946602926482e-63	278366390500634	0.943	0.645	3.93704607548148e-59
Fyco1	1.53505457364302e-63	-272073756035098	0.14	0.669	4.9559236910065e-59
Chchd2	2.03949960861114e-63	249174989576666	0.935	0.536	6.58452448640107e-59
Mat2a	4.80184133820555e-63	-261973046147456	0.252	0.801	1.55027447603966e-58
Gm4258	5.81658808946451e-63	-599277897269384	0.008	0.265	1.87788546468362e-58
Stk38	6.85808870599073e-63	-491433665010681	0.021	0.331	2.21413393872911e-58
Gm15872	6.88508485365377e-63	-790853192606427	0.003	0.229	2.22284964500212e-58
Pcdh15	7.58913111466614e-63	-356056040331321	0.094	0.554	2.45015098036996e-58
Zfp950	8.39072836033399e-63	-403021170043701	0.027	0.361	2.70894665113383e-58
Rpl39	1.16106391729897e-62	276961191115048	0.905	0.506	3.74849485699972e-58
Pitpnm3	1.89371748147222e-62	-272593857432531	0.219	0.759	6.11386688893306e-58
Rps14	1.9477688225102e-62	233307482711594	0.946	0.584	6.28837164347417e-58
Prph2	2.07602357924102e-62	1063890954865	0.999	1	6.70244212557962e-58
Kmt2a	6.79842445571451e-62	-262975177835823	0.301	0.837	2.19487133552743e-57
Srek1	7.02919413371539e-62	-367632759089742	0.058	0.464	2.26937532607001e-57
Unc13b	1.05533422514219e-61	-274956863627823	0.18	0.717	3.40714654587157e-57
mt-Nd4	1.06521263627746e-61	263591420941784	0.951	0.633	3.43903899622177e-57
Srsf1	5.20272237913346e-61	-272942874573158	0.187	0.723	1.67969892010324e-56
H3f3a	6.16424260012825e-61	152746528048881	0.99	0.873	1.99012572345141e-56
Zup1	1.21822083809892e-60	-443643472718481	0.025	0.343	3.93302597580237e-56
Atp5mpl	1.26420590294481e-60	3330363235341	0.862	0.337	4.08148875765732e-56
Camk2d	1.41129585543106e-60	-227392912320514	0.401	0.91	4.55636866925918e-56
Rpl8	1.56849789909877e-60	212293122038338	0.96	0.669	5.06389546724038e-56
Ank2	1.8522980464126e-60	-213239051796347	0.468	0.934	5.98014424284309e-56
Sik2	2.28095656385285e-60	-439091978059144	0.033	0.373	7.36406826639894e-56
Slfn5	4.4419579349179e-60	-383286892655189	0.039	0.398	1.43408611928824e-55
Rpl11	5.63775650813264e-60	274937712012403	0.906	0.482	1.82014968865062e-55
Rpl26	7.74481258125601e-60	229799303371267	0.924	0.59	2.5004127418585e-55
Atp5e	1.02693890321798e-59	281547886135392	0.894	0.422	3.31547224903926e-55
Rpl19	1.54452255536722e-59	219457946647763	0.949	0.614	4.98649107000306e-55
Gm19409	2.72187481900735e-59	-977275807542421	0.001	0.199	8.78757285316522e-55
Gm26724	2.72187481900735e-59	-10169481971879	0.001	0.199	8.78757285316522e-55
Crebzf	7.04778646008438e-59	-311610102019377	0.106	0.572	2.27537785863824e-54
Atp5h	2.10157616056253e-58	315479327030257	0.862	0.38	6.78493863437612e-54
Leng9	3.15019068739997e-58	-427145327947038	0.028	0.343	1.01703906342708e-53
Rps11	3.58961994053222e-58	239178724361815	0.924	0.566	1.15890879780083e-53
Rpl37	4.30541585308764e-58	256243617501855	0.91	0.512	1.39000350816935e-53
Mycbp2	5.45877994593762e-58	-288995029272055	0.138	0.633	1.76236710554596e-53
Chchd10	1.63500216832119e-57	220132290349391	0.943	0.608	5.27860450042496e-53
Rpl23a	2.1198062040862e-57	24870805625216	0.92	0.494	6.8437943298923e-53
Rnpc3	6.05249978915221e-57	-379457856811308	0.029	0.349	1.95404955692779e-52
Rpl24	7.66653720508087e-57	238985110471467	0.93	0.53	2.47514153666036e-52
Rsrp1	1.89799759875721e-56	-178167359616582	0.56	0.952	6.12768524758764e-52
Krit1	2.12053108185194e-56	-354096450875296	0.062	0.452	6.846134597759e-52
Rpl27a	3.51945907988679e-56	209886944932622	0.944	0.687	1.13625736394145e-51
Rpl7	9.66685176152911e-56	20601962245158	0.949	0.62	3.12094309120967e-51
2610037D02Rik	1.64787946911997e-55	-910622320398057	0.002	0.199	5.32017886605381e-51
Rpl9	2.07336907385938e-55	266310748746375	0.858	0.434	6.69387205495501e-51
Rps12	2.10324370298286e-55	221945464159485	0.926	0.608	6.79032229508016e-51
Nfat5	3.18366485116721e-55	-344352529755085	0.069	0.464	1.02784619719933e-50
Rpl10a	3.60715717157467e-55	197293063240655	0.955	0.723	1.16457069284288e-50
Itga4	7.4981858088199e-55	-322903480346242	0.08	0.488	2.4207892883775e-50
Uqcrq	1.07762359640724e-54	271718703879415	0.871	0.386	3.47910778100076e-50
Rpl18a	1.71670523873522e-54	211316256871944	0.94	0.645	5.54238286325666e-50
Rps18-ps5	2.00398785674704e-54	308557614533862	0.841	0.386	6.46987479550782e-50
Rps3	3.34326791577541e-54	217686228104332	0.926	0.536	1.07937404660809e-49
Cpe	4.62550029424015e-54	217446312796827	0.918	0.608	1.49334276999543e-49
Rps13	6.14823106762533e-54	248093982236184	0.891	0.488	1.98495640018284e-49
Gm42716	8.70700432180973e-54	-999211710824779	0.003	0.199	2.81105634529627e-49
Crlf3	9.8823082936965e-54	-321151892043843	0.112	0.548	3.19050323261991e-49
Pde7a	2.0691905070455e-53	-441839998525464	0.019	0.289	6.6803815519964e-49
Cers4	2.33126298932676e-53	-267673488783333	0.251	0.735	7.52648256104143e-49
Rps10	2.55318421364103e-53	227608144493271	0.906	0.518	8.24295523374006e-49
Mdm4	5.55435339661893e-53	-333441678243499	0.042	0.38	1.79322299409842e-48
Arl3	1.03820260071432e-52	198991473690262	0.933	0.633	3.35183709640619e-48
Rufy2	1.57221963011808e-52	-322245073774354	0.048	0.398	5.07591107583621e-48
Grip2	2.46770367504271e-52	-302020287786468	0.108	0.542	7.9669813148754e-48
Ndufb8	3.17216078562506e-52	307209687423297	0.828	0.289	1.02413210963905e-47
Kctd4	3.68351106394779e-52	-101033799536188	0	0.169	1.18922154699555e-47
Uqcrh	3.77447745716901e-52	25634028786891	0.876	0.44	1.21859004704702e-47
Rps15a	5.16590209037882e-52	209449351122883	0.92	0.566	1.6678114898788e-47
Gm48677	5.83693950817756e-52	-939141745607903	0.003	0.193	1.88445592021512e-47
Rpl27	8.79806696200806e-52	2274148463196	0.898	0.476	2.8404559186843e-47
Tasor	1.09919888368501e-51	-297482458208664	0.088	0.5	3.54876359597704e-47
Atp5k	1.54723753711917e-51	345936313970069	0.808	0.325	4.99525638858923e-47
Ints13	1.85006592264271e-51	-253941034733486	0.104	0.548	5.972937831252e-47
Cox6b1	5.35155275741018e-51	283945038616284	0.83	0.325	1.72774880772988e-46
Ccnl1	6.90063058266181e-51	-270685343167748	0.113	0.554	2.22786858361237e-46
Madd	1.09239236056984e-50	-239295749229707	0.276	0.771	3.52678873609972e-46
Hmgn1	1.34698398107501e-50	111080834971684	0.998	0.952	4.34873778290068e-46
Nrl	1.70383545482198e-50	109535348524642	0.996	0.964	5.50083276589275e-46
Rps4x	1.94386588110147e-50	236478127553966	0.883	0.512	6.2757709971361e-46
Fam53b	2.28642709789411e-50	-273481139422162	0.184	0.663	7.38172988555114e-46
Tle4	2.44549556072569e-50	-26330439929197	0.132	0.59	7.8952824178029e-46
Cst3	3.01046391822353e-50	144161283146322	0.979	0.94	9.71928275998467e-46
Raph1	3.65183846008465e-50	-335508944197421	0.073	0.452	1.17899604683833e-45
Gm20045	5.02636654716873e-50	-103134562705338	0.002	0.181	1.62276243975342e-45
Eml5	5.40100004603404e-50	-270455687663645	0.133	0.578	1.74371286486209e-45
Rabgef1	6.61773324740287e-50	-199663560107154	0.454	0.873	2.13653517892402e-45
Gm10097	1.03163499356525e-49	-479291257518547	0.014	0.253	3.33063357672541e-45
Cpsf6	1.0901264354557e-49	-267975941657816	0.153	0.614	3.51947319686872e-45
Rpl34	1.17032400291323e-49	227104905139289	0.885	0.5	3.77839104340535e-45
Stard7	1.28111847574396e-49	-229488979675463	0.271	0.759	4.13609099893937e-45
Gm20594	1.58772633184806e-49	301779544344288	0.823	0.398	5.12597446237145e-45
Rps6	2.20067600268667e-49	170033721993852	0.925	0.578	7.1048824746739e-45
Dmd	5.26275650995356e-49	-214207476387564	0.428	0.873	1.69908093923851e-44
Spata1	1.13872291762523e-48	-302660968074461	0.081	0.47	3.67636693955307e-44
Rpl3	1.63420832852041e-48	190356487328191	0.929	0.639	5.27604158862815e-44
Tnrc6b	1.9146392366417e-48	-197026488407217	0.508	0.916	6.18141277549772e-44
Atp5md	2.08418886118491e-48	265698636351326	0.831	0.361	6.72880373833549e-44
mt-Nd2	2.30079769715473e-48	273854046680386	0.871	0.566	7.42812536526403e-44
Ddx17	2.75124310703069e-48	-214919549619798	0.271	0.765	8.88238837104857e-44
Gm11342	3.31816464506327e-48	-249814799141439	0.167	0.627	1.07126945565868e-43
Tia1	4.41458830804631e-48	-322929861049466	0.078	0.458	1.42524983525275e-43
Cox7a2	4.93595745839513e-48	260832872482956	0.836	0.404	1.59357386544287e-43
Rps5	1.07429329952422e-47	249665625986644	0.851	0.41	3.46835591751394e-43
Gm12940	1.12224088728845e-47	-532382372095864	0.007	0.205	3.62315470461076e-43
3110056K07Rik	1.20853751428134e-47	-41199030480756	0.021	0.277	3.90176336485731e-43
Dnaaf9	1.26735496055408e-47	-502556100820754	0.013	0.241	4.09165549014886e-43
Rps19	1.63336097107378e-47	256565301745816	0.84	0.434	5.27330589511169e-43
Cox5b	1.78281974472608e-47	28480504014819	0.811	0.398	5.75583354584814e-43
Khdc4	3.37844742661097e-47	-379076835279759	0.025	0.295	1.09073175168135e-42
Pfdn5	3.75876348229185e-47	269463504717738	0.832	0.392	1.21351679025792e-42
Guk1	4.39544490848411e-47	241780485586362	0.857	0.464	1.4190693887041e-42
Epb41l2	6.06386119597335e-47	-137083418169403	0.799	0.988	1.95771758712e-42
Strada	6.86679480813536e-47	-539672880977572	0.008	0.211	2.2169447038065e-42
Dlg4	6.95975305828933e-47	-20875071833423	0.375	0.843	2.24695627486871e-42
Chka	7.69643334354909e-47	-478881648606394	0.016	0.253	2.48479350496482e-42
Zfp260	1.03283663316177e-46	-216714635679444	0.289	0.765	3.33451307016276e-42
Tmcc1	1.19115638621797e-46	-308577814851645	0.084	0.464	3.84564839290472e-42
Gm26981	1.93842067260217e-46	-958606082109093	0.001	0.157	6.25819114149611e-42
Adarb2	1.93842067260217e-46	-970367812789142	0.001	0.157	6.25819114149611e-42
ENSMUSG00000079065	2.17159696115833e-46	-359853224321289	0.04	0.343	7.01100078909967e-42
Atp5j2	2.84902079575672e-46	22086214560488	0.864	0.452	9.19806363910057e-42
Snhg20	2.87874771746495e-46	-340806265989348	0.042	0.349	9.29403700583559e-42
Ocrl	5.03442415628857e-46	-380164042432332	0.035	0.325	1.62536383885777e-41
Clk4	5.17437501038074e-46	-334421552621367	0.054	0.386	1.67054697210142e-41
Gm19667	5.24601092663389e-46	-586295349293368	0.007	0.199	1.69367462766375e-41
Pkm	5.97749768506736e-46	137665385423786	0.986	0.861	1.929835127624e-41
Rpl17	9.69626327054224e-46	195383084118417	0.903	0.572	3.13043859689456e-41
Rps9	1.46425948798693e-45	223233537995801	0.871	0.494	4.7273617569658e-41
Zfp385a	2.8105427534073e-45	194648116267955	0.895	0.554	9.07383727937547e-41
Rpl14	3.10038399963034e-45	215636928992849	0.882	0.518	1.00095897428066e-40
Atp5b	3.26686659071623e-45	150912332410798	0.959	0.741	1.05470787881273e-40
Rpl35	3.99147971574781e-45	270603358373972	0.796	0.355	1.28864922622918e-40
Ndufb1	7.81133343664389e-45	281945046112841	0.784	0.325	2.52188900002048e-40
Mak	1.16560928004526e-44	-209140461679705	0.225	0.705	3.76316956062611e-40
Hadha	1.81292211377042e-44	-283906639881265	0.097	0.482	5.85301904430779e-40
Uba52	1.95935635166941e-44	275588384918702	0.784	0.355	6.32578198136468e-40
Uqcrb	2.64918616175841e-44	253637210620287	0.81	0.343	8.55289752323704e-40
Ndufb9	2.83783227418894e-44	255776587947438	0.822	0.361	9.161941497219e-40
Rbmx	2.93410477029354e-44	-26195328862042	0.096	0.488	9.47275725089268e-40
3222401L13Rik	3.17024802242097e-44	-32062041812034	0.065	0.404	1.02351457403861e-39
Ndufb11	4.43432134866281e-44	263408839271171	0.809	0.361	1.43162064741579e-39
Zfp329	5.04150116324432e-44	-286324146721335	0.077	0.44	1.62764865055343e-39
Zfp846	5.37625648762153e-44	-433368852249592	0.022	0.265	1.73572440702861e-39
Far1	6.79724503817372e-44	-349461602840293	0.045	0.349	2.19449056057439e-39
Marchf1	8.27569877469431e-44	-19821416829128	0.361	0.831	2.67180934941006e-39
Fam161a	2.13562281611142e-43	-18496213463872	0.407	0.861	6.89485826181571e-39
Zkscan3	2.7775251336282e-43	-350014638428069	0.048	0.355	8.96723989391865e-39
0610030E20Rik	6.63434482618532e-43	-376174302313	0.027	0.283	2.14189822713393e-38
Ankrd12	6.70765844081075e-43	-160757362306827	0.588	0.934	2.16556752761575e-38
Atp5l	7.55786375172666e-43	19260590591391	0.895	0.59	2.44005631224495e-38
Alkbh1	9.4816511458689e-43	-449938419358526	0.016	0.235	3.06115107244377e-38
Cdan1	1.40693765092127e-42	-299277514675884	0.055	0.373	4.54229820599932e-38
Rpl35a	6.1735520537099e-42	192501970161563	0.867	0.53	1.99313128054024e-37
Guca1a	7.20815800734693e-42	856545509003129	0.999	1	2.32715381267196e-37
Pgam1	1.16887064408918e-41	192810155789935	0.882	0.506	3.77369887444191e-37
Terf1	1.17285425927138e-41	-26691924453007	0.063	0.398	3.78655997605765e-37
Atp5g1	1.23926446235625e-41	258439923534846	0.795	0.331	4.00096531671716e-37
Ascc3	1.38874580236405e-41	-318603726158281	0.044	0.337	4.48356582293233e-37
Akap8l	1.56107013961286e-41	-286334695151648	0.077	0.428	5.03991494574012e-37
Rpl12	2.00162170674948e-41	265135203274188	0.794	0.38	6.46223568024068e-37
Samd11	2.02871328400539e-41	-1257559402072	0.83	0.97	6.54970083741141e-37
Rps3a1	2.068810300052e-41	192473858750274	0.878	0.512	6.67915405371787e-37
Zmym6	3.05592889685236e-41	-51426069228572	0.007	0.187	9.86606644348784e-37
Ccnt2	3.37612345445397e-41	-353249826573371	0.036	0.307	1.08998145727047e-36
Pan3	3.37633306919564e-41	-356206164172785	0.052	0.355	1.09004913138981e-36
Cox7c	4.08682364139756e-41	224151175140413	0.838	0.482	1.3194310126252e-36
4930509H03Rik	5.76960139016345e-41	-950227217003365	0.001	0.139	1.86271580881427e-36
Macir	6.09086451290196e-41	-210251567899787	0.289	0.729	1.9664356079904e-36
Zc3h13	2.12513578024047e-40	-265651553964243	0.082	0.434	6.86100086650636e-36
Vtn	2.18400933383915e-40	146059482777221	0.946	0.783	7.05107413429971e-36
Zer1	2.62436934407724e-40	-358023618388668	0.039	0.313	8.47277642735336e-36
Irf3	2.91932475623982e-40	-33010364233177	0.046	0.337	9.42503997552025e-36
Rack1	5.74348208535009e-40	191678698476239	0.869	0.53	1.85428319125528e-35
Gm16982	7.60634604863506e-40	-952748641496066	0.004	0.163	2.45570882180183e-35
Ndufa7	1.00601984766943e-39	269101908189277	0.759	0.301	3.24793507820077e-35
Pdc	1.48213702054916e-39	773258894550393	0.999	1	4.78507937084295e-35
Atp5c1	1.50628573479781e-39	275020405810259	0.759	0.325	4.86304349479472e-35
Igsf9	1.55739404856677e-39	-275504046279344	0.13	0.512	5.02804668579781e-35
Zc3h7a	1.75749748269151e-39	-352298689758794	0.038	0.307	5.67408062286954e-35
Ccdc24	2.03455170347699e-39	-271325353329376	0.118	0.494	6.56855017467547e-35
Ubl5	2.32721950511187e-39	198716656698823	0.848	0.5	7.51342817225369e-35
Gm9993	2.74784683973525e-39	-978553127076007	0.003	0.151	8.87142352208526e-35
Ddx5	2.86570540078669e-39	-99531495292328	0.955	0.994	9.25192988643984e-35
Zrsr1	3.13326750129923e-39	-262906829246375	0.086	0.434	1.01157541279446e-34
Ppp1r12b	3.55732553431708e-39	-361623016026163	0.03	0.277	1.14848254875427e-34
Slc17a4	3.81190287603058e-39	-961146001088839	0.001	0.133	1.23067284352647e-34
Rps26	4.06434058180424e-39	232344698159621	0.817	0.458	1.3121723568355e-34
Gm47956	4.51408740865028e-39	-946664469221727	0.001	0.139	1.45737311988274e-34
Grk1	5.94230566019102e-39	-137798280473402	0.624	0.97	1.91847338239267e-34
Iffo1	5.99255577165185e-39	-45093270467981	0.016	0.223	1.9346966308778e-34
Slc38a9	7.71370527763681e-39	-313202772787862	0.068	0.386	2.49036974888504e-34
E130102H24Rik	8.52517573266324e-39	-508221689789868	0.009	0.187	2.75235298529033e-34
Sfxn2	1.05931229448607e-38	-411341599790907	0.011	0.199	3.41998974274828e-34
C130071C03Rik	1.18420996213633e-38	-55656283744074	0.006	0.169	3.82322186275715e-34
Tafazzin	1.4257851905265e-38	-36557822263228	0.036	0.295	4.60314748761481e-34
Snx32	1.56696730702861e-38	-535609037838513	0.01	0.193	5.05895395074188e-34
Neurod1	1.96845800791471e-38	-149819121143779	0.662	0.952	6.35516667855265e-34
Pebp1	2.25193103962862e-38	245067112944914	0.782	0.398	7.27035936144099e-34
Dynlt1a	2.25439836739133e-38	-275183727344424	0.079	0.416	7.2783251291229e-34
Hinfp	2.29923880811464e-38	-408964156862222	0.016	0.223	7.42309249199811e-34
Crtc3	5.8845786443394e-38	-310077348434339	0.073	0.392	1.89983621532497e-33
Enah	6.53832586133104e-38	-277145048620918	0.094	0.44	2.11089850433073e-33
Kdm4c	7.23217813211886e-38	-18700106914335	0.289	0.747	2.33490870995457e-33
Ywhae	7.55512825596381e-38	154355646261415	0.91	0.681	2.43917315743792e-33
Slc31a2	1.15153229077108e-37	-191488434857028	0.288	0.729	3.71772200075443e-33
Stard9	1.17684842466866e-37	-467677187800867	0.01	0.187	3.79945513904278e-33
Gm15520	1.44482656875961e-37	-936959951573368	0	0.12	4.66462257724042e-33
Cacnb2	1.50823350127527e-37	-230008437517781	0.202	0.614	4.8693318588672e-33
Cops9	1.88221177166579e-37	322665535292569	0.699	0.235	6.07672070482302e-33
Fbxl12	2.46316487770655e-37	-381235334948816	0.034	0.283	7.9523278076756e-33
Bsg	2.50070861248129e-37	22236683966173	0.804	0.482	8.07353775539585e-33
Gm43696	2.50528556202084e-37	-982405133308508	0.001	0.127	8.08831443698429e-33
Tet2	2.61376539056976e-37	-298068384177144	0.068	0.38	8.43854156345446e-33
Gm45509	2.81533501351238e-37	-73817313808737	0.001	0.127	9.08930909112472e-33
Tbc1d24	2.83959616002331e-37	-233883326139877	0.137	0.518	9.16763620263525e-33
Dynlt2a2	2.92855711216008e-37	-972211971222183	0.001	0.133	9.4548466366088e-33
E530011L22Rik	2.966543700062e-37	-361655556138793	0.034	0.283	9.57748633565016e-33
Rpl30	3.06735359531155e-37	201423025889329	0.825	0.464	9.90295108246333e-33
Wdr20	3.15994217911188e-37	-216017816375464	0.161	0.566	1.02018733252627e-32
Gm21781	3.38610970820629e-37	-680115797100052	0.001	0.133	1.0932055192944e-32
Las1l	3.74046637552857e-37	-218429985496274	0.135	0.524	1.2076095693394e-32
Paxbp1	3.79134698794738e-37	-283748807201069	0.059	0.361	1.22403637505881e-32
Rpl6	4.0194546221336e-37	173801644191214	0.887	0.596	1.29768092475583e-32
Ndufa2	4.10663948616156e-37	259141458641916	0.753	0.355	1.32582855810726e-32
Ranbp6	4.28530171581591e-37	-357886298104398	0.032	0.277	1.38350965895117e-32
Aak1	4.31604307691166e-37	-229814902736564	0.188	0.59	1.39343450738093e-32
Zfp266	4.47799215629558e-37	-272891032849973	0.084	0.416	1.44571976766003e-32
Ago3	4.50414494522283e-37	-282743025880744	0.045	0.319	1.45416319556519e-32
Rbm4b	4.50945989072804e-37	-299856775576061	0.072	0.386	1.45587912572155e-32
Rasgef1b	4.8730723255009e-37	-400705355725168	0.021	0.235	1.57327140028797e-32
Cep164	5.69539233179393e-37	-218533511663203	0.27	0.705	1.83875741431967e-32
Dalrd3	6.60110669474412e-37	-238362797579164	0.126	0.512	2.13116729639814e-32
Slc25a4	6.63800688228587e-37	155315055320535	0.92	0.62	2.14308052194599e-32
Ndufa1	1.30730473010803e-36	324302572986473	0.694	0.247	4.22063332115378e-32
Igf2bp3	1.31875731358607e-36	-465822438586025	0.014	0.205	4.25760798691262e-32
Scarb1	1.41446341299815e-36	-256102598837831	0.115	0.476	4.56659512886453e-32
Atf7ip	1.79126283378805e-36	-226245485129528	0.105	0.464	5.78309205888472e-32
Gm20342	1.87379961646903e-36	-527793623737596	0.005	0.157	6.04956206177026e-32
Tgfbr3l	2.0789591653791e-36	-534824410346245	0.005	0.157	6.71191966542641e-32
Nr2c2	2.58696304100542e-36	-284742100913577	0.055	0.343	8.35201017788601e-32
Qk	3.20621682542754e-36	-319300782771459	0.047	0.319	1.03512710208928e-31
Lman2l	3.24452450280365e-36	-336134928219315	0.031	0.271	1.04749473573016e-31
Smug1	3.38683085911924e-36	-220777586613169	0.163	0.56	1.09343834286665e-31
Gigyf1	4.51812601325038e-36	-313393319662679	0.049	0.325	1.45867698337788e-31
Luc7l2	5.86834067443433e-36	-216496026540258	0.206	0.614	1.89459378674112e-31
Tle5	6.204221053937e-36	247633374194477	0.752	0.349	2.00303276726356e-31
Acsl1	6.27535900799747e-36	-277290397237857	0.091	0.422	2.02599965573198e-31
Tomm6	6.33923570542732e-36	259657073359164	0.741	0.319	2.04662224749721e-31
Elob	6.4643245358235e-36	243503708862141	0.766	0.38	2.08700717639062e-31
Ftx	6.88526688928663e-36	-648436986433459	0.004	0.145	2.22290841520619e-31
Kif1b	7.41000653915192e-36	-120859350040368	0.787	0.964	2.3923206111652e-31
Styx	8.09823122734997e-36	-30021926491657	0.11	0.458	2.61451395174994e-31
mt-Nd3	8.95971568480694e-36	289701785033463	0.718	0.325	2.89264420883992e-31
Gm14508	1.1575180460626e-35	-637045935341701	0.003	0.139	3.73704701171311e-31
Memo1	1.20121346910746e-35	-214291010708939	0.187	0.59	3.87811768501342e-31
Atp5j	1.2771741373572e-35	18797939925473	0.773	0.361	4.12335670245772e-31
Ttc19	1.40576660950984e-35	-2784872081309	0.088	0.416	4.53851749880251e-31
Rpl15	1.40753231218647e-35	167867721432944	0.877	0.542	4.544218069894e-31
Hps3	1.58207055891585e-35	-320426845169715	0.048	0.319	5.10771479945983e-31
4933413L06Rik	1.58718911604537e-35	-93952158399876	0.002	0.133	5.12424006115248e-31
Dnm3os	1.63791771673471e-35	-985766158313583	0.001	0.12	5.28801734847802e-31
Gtf3c2	1.76070616963331e-35	-284087140324984	0.059	0.349	5.68443986866114e-31
Gm43581	1.88612467193537e-35	-958732197966346	0.001	0.127	6.08935350334335e-31
Zfp397	2.67400483263055e-35	-249357612826312	0.097	0.44	8.63302460214772e-31
Unc80	3.25027212538051e-35	-21650080199146	0.164	0.554	1.0493503556791e-30
Serf2	3.85752049753076e-35	174469055389952	0.854	0.56	1.24540049262781e-30
Dgke	3.88826896826541e-35	-160648194500663	0.442	0.831	1.25532763640449e-30
Gm47283	5.03956324662064e-35	-159742969204281	0.49	0.88	1.62702299417147e-30
mt-Nd5	5.12967384290637e-35	264112902408509	0.758	0.386	1.65611520018232e-30
Slc25a27	5.26730491861326e-35	-318949716150617	0.019	0.223	1.70054939297429e-30
Srpk2	6.01166035470318e-35	-193466145103757	0.257	0.693	1.94086454551592e-30
Atr	7.40182333491258e-35	-381365353077644	0.022	0.229	2.38967866367653e-30
Gramd1b	8.25107726080499e-35	-185809475174096	0.322	0.723	2.66386029365089e-30
Git2	9.80992822732614e-35	-37581554873088	0.023	0.235	3.16713532819224e-30
Rpl4	1.07489995695074e-34	195721128161913	0.809	0.416	3.47031451101547e-30
Selenow	1.31793364401143e-34	254486915648582	0.736	0.337	4.2549487696909e-30
Sgk1	1.53791599729355e-34	-140373582528097	0.609	0.916	4.96516179726223e-30
Epm2aip1	1.74485992395697e-34	-250521617561582	0.118	0.47	5.63328026449507e-30
Kif21b	2.39676581811437e-34	-239260274474704	0.144	0.518	7.73795844378223e-30
Kdm2a	2.42698226347138e-34	-256158866097739	0.1	0.44	7.83551223761736e-30
Uvssa	2.69343565066624e-34	-387333496340673	0.022	0.229	8.69575699817596e-30
Rpl22	3.62732950589489e-34	207456052766086	0.798	0.398	1.17108333097817e-29
Ccnl2	3.79627126179106e-34	-255031478864677	0.088	0.416	1.22562617686925e-29
Ncapd3	4.07999192058553e-34	-409951716440847	0.019	0.217	1.31722539156104e-29
Meis1	5.09185483977096e-34	-291617340339486	0.078	0.386	1.64390533502005e-29
Fam193b	5.16182043424663e-34	-385131077165961	0.019	0.217	1.66649372719652e-29
Dnajc1	5.29357103822663e-34	-339800901523792	0.033	0.265	1.70902940969147e-29
Slc25a5	5.49523050023961e-34	147999948721288	0.905	0.669	1.77413516700236e-29
Slc4a7	5.97541283313459e-34	-172837321196055	0.395	0.789	1.9291620331775e-29
Tmbim1	6.31736955078524e-34	-910798894735328	0.003	0.133	2.03956275947101e-29
Ppwd1	7.34167797351099e-34	-47831098111896	0.013	0.187	2.37026073374802e-29
Slc22a29	9.88899536694452e-34	-956503880147346	0.002	0.127	3.19266215421804e-29
Azi2	1.00011792305977e-33	-28666555350094	0.093	0.416	3.22888071459847e-29
Nufip2	1.0448683958393e-33	-225844188949909	0.136	0.506	3.37335761596717e-29
Ntn3	1.20559755276145e-33	-949542669149321	0.001	0.12	3.89227169909033e-29
Sgip1	1.24090679735385e-33	-185770665462625	0.37	0.765	4.0062675952569e-29
Olfr1459	1.52051610239328e-33	-589519168549447	0.001	0.12	4.9089862365767e-29
Fam184b	1.53652967149316e-33	-298036693643018	0.038	0.283	4.96068604441565e-29
Ndufa13	1.87775115781561e-33	290968130836325	0.654	0.181	6.06231961300769e-29
Srsf7	2.05729115122711e-33	-200160687444691	0.213	0.62	6.64196448173671e-29
Dmtf1	2.56351493537088e-33	-281663475559935	0.058	0.337	8.2763079688449e-29
4732440D04Rik	3.49951375317421e-33	-356859318070775	0.01	0.175	1.12981801521229e-28
Zfp280d	3.54974158627424e-33	-267412416309392	0.082	0.392	1.14603407112864e-28
Dop1a	3.89843983865497e-33	-24641792700469	0.097	0.428	1.25861130190976e-28
Brd8	3.97320397294469e-33	-205233066943493	0.19	0.59	1.28274890266519e-28
Stk35	4.41940740898445e-33	-161482723278468	0.468	0.819	1.42680568199063e-28
Gm15513	4.50458938837227e-33	-331213918428417	0.033	0.265	1.45430668403599e-28
Reep6	5.76644217285834e-33	130193391769063	0.94	0.747	1.86169585550731e-28
N4bp2	6.22106941096332e-33	-328744805733775	0.032	0.259	2.00847225932951e-28
Camsap1	6.36547272081916e-33	-190637167145927	0.283	0.681	2.05509286791647e-28
Zbtb20	8.68119081123058e-33	-277437693978592	0.062	0.343	2.80272245340579e-28
Mgarp	8.96902838460769e-33	133107050896728	0.914	0.723	2.89565081397059e-28
Mpp7	9.21168580130571e-33	-229544163954336	0.107	0.446	2.97399276095155e-28
Gm10845	9.7001720519154e-33	-615931931641104	0.004	0.139	3.13170054696089e-28
Park7	1.07823436073962e-32	230827087959583	0.751	0.416	3.48107963364788e-28
Luc7l3	1.07974456356929e-32	-172370893844529	0.265	0.693	3.48595532348346e-28
Mau2	1.16786709641051e-32	-318195481125097	0.062	0.337	3.77045892076134e-28
Stx16	1.45414192512587e-32	-326594418586104	0.039	0.277	4.69469720526888e-28
Srrm3	1.49389512963522e-32	-222583976952174	0.103	0.434	4.82304042602729e-28
Abhd18	1.49829053582569e-32	-388187581915397	0.015	0.193	4.83723099491325e-28
Tubgcp4	1.58304057930108e-32	-364582708063737	0.022	0.223	5.11084651027354e-28
Tub	2.61292581525187e-32	-206827949297193	0.232	0.633	8.43583099454065e-28
Gtpbp2	3.47540592381006e-32	-271789225495113	0.049	0.307	1.12203480250208e-27
Tnrc6c	4.29927209016321e-32	-185078661169334	0.213	0.627	1.38801999430919e-27
Snapc3	5.40693004698191e-32	-271331629549374	0.031	0.253	1.74562736566811e-27
1700081N11Rik	6.8913781149698e-32	-92337866576471	0.001	0.108	2.224881424418e-27
B3galt2	7.64552560691493e-32	-932948456489027	0.001	0.114	2.46835794219248e-27
Gm15758	7.64552560691493e-32	-907364966807345	0.001	0.114	2.46835794219248e-27
Cnga1	7.65174089032789e-32	904882402241923	0.987	0.976	2.47036454644236e-27
Pcbp2	7.67975801083074e-32	943319071472787	0.98	0.94	2.47940987379671e-27
Map2	7.69136131811217e-32	-174654799655264	0.419	0.795	2.48315600155251e-27
Gm48619	8.34838653537834e-32	-648663576088449	0.001	0.114	2.6952765929469e-27
Chd2	8.66016227081312e-32	-232596337834638	0.123	0.47	2.79593338913201e-27
Atp5o	1.14363010589596e-31	232955327803158	0.729	0.386	3.6922097968851e-27
Dleu2	1.16030989185712e-31	-373809880375702	0.033	0.253	3.7460604858607e-27
Cd2ap	1.17440760998605e-31	-312848860327608	0.028	0.241	3.79157496883997e-27
Asxl2	1.24274503745949e-31	-23179562005879	0.092	0.41	4.01220235343796e-27
5031425E22Rik	1.34447028510744e-31	-213164233632612	0.126	0.476	4.34062231546938e-27
H2bc4	1.45379579431603e-31	22432999108341	0.773	0.44	4.69357972194932e-27
Cpsf7	1.48759005441104e-31	-277827004863078	0.072	0.361	4.80268449066604e-27
Plekha1	1.53499908143136e-31	-334302194733273	0.041	0.277	4.95574453440116e-27
Ranbp2	1.66208428062901e-31	-216884214780519	0.17	0.536	5.36603910001075e-27
Rrnad1	1.82021668331941e-31	-344315681467334	0.017	0.199	5.87656956209673e-27
B4galt1	2.2156037666294e-31	-269016334364496	0.081	0.38	7.15307676056301e-27
Itch	2.24832687034889e-31	-245019501582873	0.088	0.398	7.2587233009214e-27
Lekr1	2.28453208021228e-31	-305228866816738	0.032	0.253	7.37561182096535e-27
Atrx	2.36358685835995e-31	-189829241057144	0.268	0.663	7.63084017221509e-27
Ndufs5	2.61658143231604e-31	274949644237828	0.674	0.271	8.44763315423234e-27
Rims2	2.99322986989591e-31	-136963792127418	0.574	0.898	9.66364263495896e-27
Mtdh	3.5813773545384e-31	-1991385555772	0.248	0.639	1.15624767891272e-26
Srcap	3.99431489098015e-31	-228781669830048	0.119	0.452	1.28956456255294e-26
Atp1a3	4.86373917346234e-31	132007384153962	0.913	0.735	1.57025819215232e-26
BC046251	5.61848925411901e-31	-552945220041946	0.004	0.133	1.81392925569232e-26
Grcc10	6.34679463833607e-31	232978030637328	0.713	0.331	2.0490626489868e-26
Pdzph1	6.91733751885786e-31	-160043513755599	0.471	0.813	2.23326241796326e-26
Pex5l	8.25006322097358e-31	-114331935291726	0.759	0.958	2.66353291089132e-26
Akap8	9.26669457644941e-31	-277285037527062	0.074	0.361	2.99175234400669e-26
A930003O13Rik	1.03037290471764e-30	-347929619442161	0.03	0.241	3.3265589228809e-26
Ndufb7	1.08135983459916e-30	30230209494405	0.652	0.247	3.49117022600338e-26
Rad9b	1.35535386816715e-30	-393212543886463	0.019	0.199	4.37575996337764e-26
Prpf38b	1.41540503878807e-30	-245837710323922	0.094	0.404	4.5696351677273e-26
Slf2	1.42203270795636e-30	-306464448899475	0.048	0.295	4.59103259763711e-26
Naa40	1.52571011197064e-30	-341023647507435	0.023	0.217	4.9257550964972e-26
Ip6k2	1.63762694706046e-30	-177446700142782	0.389	0.753	5.2870785985847e-26
Magi2	2.17992001591418e-30	-287103038735333	0.044	0.283	7.03787177137893e-26
Arhgef26	2.24122503173976e-30	-182030674701579	0.251	0.651	7.23579501497182e-26
N4bp2l2	2.2565997676027e-30	-19427214537963	0.158	0.524	7.28543234970533e-26
8030456M14Rik	2.57505843921808e-30	-88602730988102	0	0.096	8.31357617101556e-26
Aldoa	2.67526081621868e-30	114998121832518	0.97	0.843	8.637079545162e-26
Nbeal1	2.76023249569908e-30	-256566584051417	0.109	0.428	8.91141061236447e-26
C230013L11Rik	3.05840747044452e-30	-60545249595703	0.003	0.12	9.87406851833014e-26
Septin1	3.21556600321076e-30	-56265584841998	0.003	0.12	1.03814548413659e-25
Tomm7	3.26197570043386e-30	275872536656579	0.669	0.265	1.05312885488507e-25
Golgb1	3.37180039531747e-30	-1590422172982	0.212	0.62	1.08858575762825e-25
Ndufa5	3.78344580144976e-30	266399601924786	0.669	0.295	1.22148547699806e-25
Atg16l1	6.16027866239224e-30	-256565303398093	0.068	0.343	1.98884596615334e-25
Purb	6.76713674114826e-30	122617484307275	0.948	0.753	2.18477009687972e-25
Prdx2	8.88297489499202e-30	250000546067768	0.688	0.313	2.86786844484817e-25
1700029J07Rik	9.40993505673366e-30	-365384439711913	0.021	0.205	3.03799753306646e-25
Kantr	9.87320226238163e-30	-328098675623366	0.037	0.259	3.18756335040991e-25
Rictor	1.04272206106979e-29	-274772045942255	0.082	0.367	3.3664281741638e-25
Ppargc1b	1.1578036479452e-29	-21270253980268	0.184	0.554	3.73796907739107e-25
Sv2c	1.15920404075556e-29	-578602084097986	0.005	0.133	3.74249024557933e-25
Wnk1	1.25944653425203e-29	-192579510048297	0.262	0.639	4.06612313583269e-25
Gm11961	1.2628090439029e-29	-202455142670956	0.164	0.524	4.0769789982405e-25
Pcare	1.37184443805167e-29	-190003245873335	0.256	0.639	4.42899976824983e-25
Calm1	1.38551853174924e-29	196188165456222	0.767	0.446	4.47314657975243e-25
Casz1	1.38902582490536e-29	-134291555050473	0.56	0.867	4.48446987570697e-25
Cdk12	1.43930887676827e-29	-223503838817579	0.123	0.458	4.64680870864637e-25
Mab21l1	1.46024394321985e-29	-214396232913415	0.168	0.53	4.7143975706853e-25
Atad2b	1.75594036253459e-29	-200432148785581	0.169	0.524	5.66905346044293e-25
A430035B10Rik	2.03504158862985e-29	-213047669088572	0.192	0.554	6.57013176889148e-25
Slc17a1	2.19612754345767e-29	-257517676768047	0.054	0.307	7.09019777405308e-25
Gm16196	2.52184801079517e-29	-700929672061724	0.004	0.127	8.14178630285222e-25
Ndufb4	2.5457740908487e-29	327803604132752	0.632	0.241	8.21903165230502e-25
Ctxn1	3.73422594078222e-29	-302485360657789	0.038	0.259	1.20559484498154e-24
Smdt1	4.28896547937283e-29	268646413867426	0.668	0.289	1.38469250501552e-24
Rpl5	5.73547966089844e-29	154621474818721	0.843	0.542	1.85169960852106e-24
Etnk1	5.9646504845464e-29	-189125225774694	0.221	0.602	1.92568740893581e-24
Rpl18	6.12472603524357e-29	21345652408757	0.739	0.392	1.97736780047839e-24
1700012D14Rik	6.27890130201976e-29	-504227488426041	0.007	0.139	2.02714328535708e-24
Pds5a	7.80707815035269e-29	-293692200371578	0.045	0.277	2.52051518084137e-24
Serinc4	8.97715659790353e-29	-26283041393832	0.069	0.337	2.89827500763315e-24
Selenok	1.00517911928687e-28	207139531259434	0.719	0.355	3.24522078661764e-24
Yod1	1.0849455760785e-28	-243048458722245	0.068	0.337	3.50274679236945e-24
Fubp1	1.21945054857891e-28	-175470111619264	0.249	0.627	3.93699609608702e-24
Scai	1.22120970311232e-28	-399910907462371	0.021	0.199	3.94267552649813e-24
Mysm1	1.34388367392139e-28	-22607024585061	0.08	0.367	4.33872844125519e-24
Macf1	1.59313517943571e-28	-146691066051339	0.384	0.783	5.14343692680818e-24
Mir181a-1hg	1.65739948973822e-28	-925390079512171	0	0.09	5.35091425261985e-24
Gm45406	1.65739948973822e-28	-958384732136893	0	0.09	5.35091425261985e-24
Scg5	2.03302649644762e-28	212449505452497	0.727	0.398	6.56362604378115e-24
Tug1	2.23050080765844e-28	-248424930126556	0.088	0.373	7.20117185752527e-24
Cdc37l1	2.31320635314179e-28	-205837278893397	0.148	0.488	7.46818671111828e-24
Katnip	2.64064982391335e-28	-194576647332391	0.164	0.518	8.52533795650426e-24
Gm8797	2.73192017342427e-28	158238059390302	0.789	0.518	8.82000427990024e-24
Gm16041	2.83864067927931e-28	-875044054057781	0.001	0.096	9.16455143305324e-24
Gm26930	2.99781448975076e-28	-916728093411001	0.001	0.102	9.67844408016034e-24
Gm11713	2.99781448975076e-28	-89365475128034	0.001	0.102	9.67844408016034e-24
Dlg2	3.25239066195613e-28	-300598263388886	0.039	0.259	1.05003432521254e-23
Glb1l2	3.7554602087559e-28	-214832447541405	0.155	0.494	1.21245032839684e-23
Actn4	3.85740879889777e-28	-240034399931003	0.092	0.38	1.24536443072414e-23
Tet3	5.26842370323328e-28	-165254624446259	0.307	0.687	1.70091059258886e-23
Cox7b	6.11039627961206e-28	214823639696582	0.708	0.325	1.97274143887275e-23
Pdzd2	6.18395056803871e-28	-263044128164762	0.107	0.404	1.9964884408913e-23
Hlcs	6.29968819474747e-28	-423025630217087	0.01	0.151	2.03385433367422e-23
Ikbkb	7.67611243645595e-28	-380159945199692	0.022	0.199	2.4782329001098e-23
Gxylt1	8.68595634887504e-28	-272544316945327	0.05	0.289	2.80426100723431e-23
Atf7	1.1109765143321e-27	-33538265482324	0.039	0.253	3.58678767652119e-23
Ndufb3	1.45017903205886e-27	20988998744884	0.717	0.355	4.68190300500202e-23
Taf4b	1.48401458307163e-27	-232553512418199	0.126	0.44	4.79114108144676e-23
2810030D12Rik	1.48828679020069e-27	-275699622105741	0.054	0.295	4.80493390216294e-23
Gm26672	1.78938555768903e-27	-391091241111946	0.013	0.163	5.77703127299903e-23
2810402E24Rik	1.90239632877475e-27	-344895781959218	0.025	0.211	6.14188654744929e-23
Gm15601	1.96203649209143e-27	-401468202193579	0.013	0.163	6.33443481471719e-23
Apex2	2.09741884542627e-27	-402869567927521	0.014	0.169	6.77151674245871e-23
Sfswap	2.25925362969344e-27	-263448928022264	0.083	0.361	7.29400034346528e-23
Prpf4b	2.26751661860114e-27	-18479591722798	0.26	0.62	7.32067740315379e-23
Frmpd2	2.34500273860158e-27	-238178174302646	0.099	0.392	7.57084134157522e-23
Fryl	2.46906819124908e-27	-148162809258254	0.408	0.783	7.97138665544765e-23
Med13l	3.04444933523241e-27	-139630473528623	0.49	0.837	9.82900467879785e-23
Atp5pb	3.19031873069241e-27	180816865557194	0.739	0.355	1.02999440220404e-22
Gpsm1	3.21294834001505e-27	-246396279651082	0.091	0.373	1.03730037157386e-22
Upf3b	3.76624563370432e-27	-178988475231608	0.241	0.608	1.21593240284144e-22
Rnf8	3.93823255481075e-27	-257861490446667	0.057	0.301	1.27145838032065e-22
Dennd1a	4.0352457083674e-27	-306885852132973	0.028	0.217	1.30277907694642e-22
Ppp6r3	5.06839055362531e-27	-246461208997813	0.089	0.367	1.63632989023793e-22
Slc16a6	5.34504332794232e-27	-126663522166436	0.503	0.861	1.72564723842618e-22
Cnot3	5.45215452759442e-27	-239658954480634	0.104	0.398	1.76022808923386e-22
Dot1l	5.65795457660452e-27	-24177658957191	0.085	0.361	1.82667063505677e-22
Gramd2	6.26599156284777e-27	-214462651764272	0.106	0.41	2.0229753760654e-22
Rbp3	6.52492016495986e-27	109201968137211	0.939	0.831	2.10657047525729e-22
Acrbp	7.31240900539671e-27	-920357820005105	0.003	0.108	2.36081124739233e-22
Gatad2b	7.38574138107701e-27	-178625707723519	0.123	0.446	2.38448660488071e-22
Heg1	8.09628388102681e-27	-21910986458301	0.131	0.452	2.61388525098951e-22
Eno2	8.2581477256704e-27	-176162769218346	0.207	0.56	2.66614299323269e-22
Olfr889	9.53340454289719e-27	-569935641294124	0.003	0.108	3.07785965667436e-22
Mxd4	9.82515943353498e-27	-337884627411744	0.028	0.217	3.17205272311677e-22
Gm37305	1.01113709974108e-26	-552245041909877	0.003	0.108	3.26445612651406e-22
Mark3	1.04312888294303e-26	-231985158376189	0.1	0.392	3.36774159858158e-22
Gm5136	1.06323844183986e-26	-855148756865275	0	0.084	3.43266530948e-22
Zfc3h1	1.13004275255929e-26	-250820194947553	0.09	0.367	3.64834302663765e-22
A430105J06Rik	1.21629612555391e-26	-330312601982249	0.018	0.181	3.92681204135079e-22
Cep350	1.29151970339885e-26	-229059493897287	0.111	0.41	4.16967136242318e-22
Gm13830	1.38355240755471e-26	-346855830857574	0.016	0.175	4.46679894779039e-22
Gm29666	1.48855616715689e-26	-415929310390244	0.006	0.127	4.80580358566601e-22
Ino80d	1.51258895675415e-26	-228944759318203	0.109	0.41	4.88339344688079e-22
Gm42463	1.80719883448279e-26	-930805756362716	0.001	0.09	5.83454143712769e-22
2810405F17Rik	1.85149290994974e-26	-930590141829299	0.001	0.096	5.97754485977274e-22
Gm29107	1.89165173197719e-26	-717210132191722	0.001	0.09	6.10719761668836e-22
Phf20l1	1.95843338555286e-26	-189186450900655	0.143	0.47	6.32280218525742e-22
Ank3	2.43488310219762e-26	-264744066314751	0.05	0.277	7.86102009544502e-22
Ccl25	2.49777484041503e-26	-417048720707648	0.01	0.145	8.06406607227992e-22
Crb2	2.66048851350609e-26	-263565997107505	0.083	0.349	8.58938716585441e-22
Srrm2	2.98650373151162e-26	-124823410324146	0.559	0.886	9.64192729718526e-22
Man2a2	3.16866091156947e-26	-148449975709465	0.41	0.765	1.0230021753002e-21
Plagl2	3.50102653195686e-26	-228459357564043	0.083	0.355	1.13030641584227e-21
Selenoi	4.01682190395345e-26	-418044832287573	0.013	0.157	1.29683095169137e-21
Guf1	4.06683244974092e-26	-368106923999512	0.025	0.205	1.31297685639886e-21
Nedd4l	4.99049952327003e-26	-228854425088359	0.083	0.355	1.61118277108773e-21
ENSMUSG00000079834	5.12875469473159e-26	-255315033724046	0.089	0.361	1.65581845319409e-21
Ccp110	5.64982177452942e-26	-372681630477973	0.017	0.175	1.82404495990682e-21
Relch	6.21016628921561e-26	-232065311652753	0.08	0.349	2.00495218647326e-21
Gabpb2	6.48410556012837e-26	-288321762312904	0.029	0.217	2.09339348008744e-21
Zfyve28	7.144206389408e-26	-236327544662123	0.083	0.349	2.30650703282037e-21
Aprt	8.94736599700116e-26	-259949584207746	0.044	0.259	2.88865711213182e-21
Arhgef12	9.3153002183855e-26	-232394757912749	0.148	0.464	3.00744467550576e-21
Wdfy3	1.03788914747443e-25	-202954520943349	0.095	0.38	3.3508251126212e-21
Mafg	1.0876465042955e-25	-343187015294755	0.034	0.229	3.51146673911804e-21
Sirt4	1.17757959679817e-25	-273728487992746	0.056	0.289	3.80181572826288e-21
Gabarapl2	1.22915989581386e-25	193766400479426	0.694	0.325	3.96834272363503e-21
Mpp4	1.24490887681017e-25	-122956383200129	0.653	0.91	4.01918830878164e-21
Phf14	1.3676469238709e-25	-185792339950993	0.133	0.452	4.41544809371721e-21
Btf3	1.52141986593008e-25	215731798729029	0.675	0.361	4.91190403715527e-21
Ndufc1	1.5343290653906e-25	229369302197452	0.665	0.313	4.95358138761354e-21
Agpat3	1.599436260196e-25	835718766072544	0.983	0.934	5.16377996604279e-21
Akap1	1.69917933204794e-25	-245269005475403	0.081	0.343	5.48580047351676e-21
Gm28959	1.99117479567244e-25	-582390901396648	0.004	0.108	6.42850782782848e-21
Sec61a2	2.00940841629396e-25	-421695917944006	0.012	0.151	6.48737507200505e-21
Rabac1	2.11248251425719e-25	269174963829337	0.618	0.271	6.82014979727933e-21
Ddx55	2.13587408331578e-25	-322202955351591	0.039	0.241	6.895669477985e-21
Rps27	2.13937124881915e-25	2615718721932	0.598	0.223	6.90696007681263e-21
Ahcyl1	2.30577912183745e-25	-131378889866828	0.503	0.813	7.4442078948522e-21
Hnrnpu	2.40923816753046e-25	-103677171538558	0.767	0.934	7.77822542387209e-21
Aff1	2.65895142988203e-25	-172276046951065	0.213	0.566	8.58442469137413e-21
Fam227a	2.72233082124035e-25	-369752452672054	0.016	0.169	8.78904505637448e-21
Rprd1a	2.83135519567389e-25	-269635893985211	0.05	0.271	9.14103024923315e-21
Herc1	2.87400800013759e-25	-198167086228125	0.123	0.428	9.2787348284442e-21
Cox5a	3.06609069250287e-25	152592099713325	0.772	0.464	9.89887380074551e-21
Zfp36l2	3.62395051468723e-25	-166917284379273	0.259	0.62	1.16999242366677e-20
Firre	3.66493691710251e-25	-428162091744581	0.008	0.133	1.18322488368655e-20
Rpl7a	3.78446297949218e-25	159626331930397	0.764	0.464	1.22181387292905e-20
Stx19	4.08477489501448e-25	-875959505155768	0.003	0.102	1.31876957485543e-20
Sfi1	4.22074878120148e-25	-332767074903643	0.015	0.163	1.3626687440109e-20
Tbc1d32	4.255681948227e-25	-248987919447909	0.071	0.319	1.37394691698509e-20
Zfp445	4.71119583766705e-25	-183626831333299	0.213	0.56	1.52100957619081e-20
Phc3	5.39983222900319e-25	-294851887351891	0.046	0.259	1.74333583513368e-20
Atp11b	5.74664996176606e-25	-148684990934793	0.328	0.699	1.85530594015617e-20
Xylt1	6.78691869090694e-25	-235164311560531	0.089	0.355	2.19115669935931e-20
Gm28791	6.80044545256837e-25	-886602806272917	0	0.078	2.1955238143617e-20
D830024N08Rik	6.80044545256837e-25	-88767398382573	0	0.078	2.1955238143617e-20
Zbtb37	7.58777847746239e-25	-338334399563985	0.029	0.211	2.44971428144873e-20
Olfr1322	8.08334002473263e-25	-691343436712614	0.002	0.096	2.60970632698493e-20
Mtcl1	9.16978387147079e-25	-19568931022807	0.114	0.41	2.96046472290434e-20
Cdh11	9.2666805028076e-25	-24061573877098	0.103	0.38	2.99174780033143e-20
Ubn2	1.00950210128834e-24	-165387529173444	0.323	0.669	3.25917753400941e-20
A530041M06Rik	1.13197213587147e-24	-921768407726427	0.001	0.09	3.65457204066103e-20
Olfr1323	1.13197213587147e-24	-86367091962077	0.001	0.09	3.65457204066103e-20
Ptma	1.13206728116219e-24	129328919237777	0.874	0.663	3.65487921723213e-20
Lnpk	1.16462437401429e-24	-261796219643912	0.075	0.325	3.75998979150515e-20
Amn1	1.17797467636756e-24	-289808596898114	0.045	0.253	3.80309124265268e-20
Rps2	1.28479689782147e-24	190815673923177	0.697	0.404	4.14796678461662e-20
Pak5	1.30993102766826e-24	-178814302835595	0.179	0.518	4.22911232282696e-20
Negr1	1.43973579148363e-24	-242399687348288	0.082	0.337	4.64818700280491e-20
Tut4	1.47542848456569e-24	-174139942071502	0.129	0.44	4.76342086242034e-20
Atp5g2	1.62160258309418e-24	17482303018027	0.741	0.446	5.23534393951957e-20
Tnrc6a	1.84308994118249e-24	-196153531322257	0.16	0.476	5.95041587510767e-20
Romo1	2.59492807607213e-24	247894889671538	0.613	0.247	8.37772529359888e-20
Prr14	2.68538874859305e-24	-270609040784101	0.06	0.289	8.66977757483267e-20
Itfg2	2.93096749861642e-24	-239617296109035	0.091	0.355	9.46262856928313e-20
Rpl36a	3.23743403921466e-24	308608329604411	0.567	0.217	1.04520557956045e-19
Uqcr11	3.93345465084968e-24	265666644817189	0.602	0.241	1.26991583402682e-19
Ist1	4.12352945432291e-24	-287916231511781	0.053	0.271	1.33128148432815e-19
Acaca	4.74883882600701e-24	-231898595138846	0.088	0.349	1.53316261497636e-19
Prdm11	4.77360155262234e-24	-489710698240601	0.004	0.108	1.54115726126412e-19
Ndufs6	5.19380386833583e-24	332361426008533	0.557	0.193	1.67681957889222e-19
2610306M01Rik	5.31956485658976e-24	-405446393357102	0.013	0.151	1.71742151395e-19
Pcmtd2	5.56556979402057e-24	-935178359590152	0.855	0.97	1.79684420799954e-19
Son	5.94096018370325e-24	-114145484617528	0.624	0.898	1.91803899530859e-19
Hsp90b1	6.01956776201375e-24	175267118485302	0.761	0.536	1.94341745196614e-19
5830448L01Rik	6.54755310842132e-24	-334798635105331	0.023	0.187	2.11387752105382e-19
Safb2	6.70188914741001e-24	-221910824372118	0.098	0.373	2.16370491124132e-19
Tmem59	7.06596530408904e-24	20993817059366	0.671	0.331	2.28124689842515e-19
Atp8a2	7.3304610740326e-24	-172069083112988	0.253	0.59	2.36663935775143e-19
Pkd1	7.68089134718508e-24	-281107731265284	0.059	0.283	2.4797757714387e-19
Pias3	7.83321102979376e-24	-248855776526482	0.109	0.386	2.52895218096892e-19
Coro7	8.06118369007877e-24	-400223152790591	0.012	0.145	2.60255315434193e-19
Adipor1	8.15595425146733e-24	957209180115053	0.925	0.825	2.63314983008623e-19
Gm28875	9.99387317322985e-24	-182507647692593	0.118	0.41	3.22652195397726e-19
Atl2	1.00718985430449e-23	-289117444567027	0.035	0.223	3.25171244462204e-19
Msh3	1.13054370559482e-23	-222921163033159	0.08	0.337	3.64996035351288e-19
Chd9	1.13251364875306e-23	-187345948969887	0.189	0.506	3.65632031499926e-19
Gm15706	1.17963608608247e-23	17955063698751	0.733	0.452	3.80845510391724e-19
Selenof	1.27963782482408e-23	204012337602892	0.668	0.331	4.13131071744454e-19
Zeb1	1.39814424031381e-23	-269645797920111	0.045	0.253	4.51390867985315e-19
Tardbp	1.46402527281825e-23	-157969080073478	0.278	0.633	4.72660559329372e-19
Sec22a	1.50250731576305e-23	-196014668156592	0.122	0.416	4.850844868941e-19
Dync2i1	1.51367326997502e-23	-170727271324257	0.161	0.488	4.88689415211435e-19
Clasp1	1.51537666752342e-23	-209659254083478	0.153	0.458	4.89239357109935e-19
Jpx	1.72910337830721e-23	-278734400523044	0.039	0.235	5.58241025686484e-19
Vps37a	1.95016559502117e-23	-147546171025654	0.35	0.705	6.29610962352585e-19
Mcf2l	2.01271512206496e-23	-222710802824336	0.083	0.337	6.49805077158672e-19
Odf2	2.01497471582464e-23	-315872254593878	0.024	0.187	6.50534587003986e-19
Ndufv3	2.27563339833249e-23	224402949561901	0.631	0.289	7.34688242651643e-19
Syne3	2.2757528358979e-23	-280801599968463	0.063	0.289	7.34726803069637e-19
Itm2b	2.4056171737924e-23	196522844306062	0.674	0.373	7.76653504558877e-19
Acin1	2.55194705827532e-23	-137767444417965	0.302	0.663	8.23896107764188e-19
Gstp1	2.65568001697189e-23	260652278171818	0.59	0.259	8.57386293479374e-19
Dtx3	2.71635141413187e-23	-191983517790691	0.139	0.44	8.76974054052473e-19
Hyal1	2.73222676801915e-23	-560990960116802	0.003	0.096	8.82099412054981e-19
Gpr137c	2.96459081804425e-23	-243878072027104	0.092	0.349	9.57118145605586e-19
Wwox	3.6196494525016e-23	-256274707027201	0.042	0.241	1.16860382574014e-18
Sppl2a	3.71304218996455e-23	-272733173234172	0.04	0.235	1.19875567103005e-18
Atp6v0c	3.82242398086441e-23	137122312719459	0.813	0.53	1.23406958222207e-18
Wdr33	4.41076115566276e-23	-197691789953971	0.117	0.398	1.42401423910572e-18
Gm36266	4.43219503765501e-23	-378380294308646	0.016	0.157	1.43093416790692e-18
Telo2	5.84941119978279e-23	-451927496833474	0.007	0.12	1.88848240584987e-18
Gm38405	6.84432729498708e-23	-875611503325198	0.001	0.084	2.20969106718658e-18
Gm6169	6.84432729498708e-23	-919750397864329	0.001	0.084	2.20969106718658e-18
Rplp0	7.08718974054054e-23	195522796186717	0.691	0.404	2.28809920773351e-18
Gm37459	7.20387180364472e-23	-822407115325763	0.001	0.078	2.3257700118067e-18
Rskr	7.20387180364472e-23	-82115532952767	0.001	0.078	2.3257700118067e-18
Gm47689	7.20387180364472e-23	-907846260792706	0.001	0.078	2.3257700118067e-18
Tmem245	7.79699599949587e-23	-234048725741296	0.071	0.307	2.51726015843724e-18
ENSMUSG00000095041	7.8966726043088e-23	-364698087767323	0.019	0.169	2.5494407503011e-18
Hsf2	9.42301465704053e-23	-25994664797856	0.051	0.259	3.04222028202554e-18
Usp33	1.01782826385888e-22	-161196845150646	0.32	0.651	3.28605854986838e-18
Uqcr10	1.03852217465939e-22	236753144103045	0.613	0.277	3.35286884088784e-18
Noct	1.24128059768225e-22	-333305777887845	0.023	0.181	4.00747440961714e-18
Fnbp4	1.31592620244739e-22	-233391094658004	0.054	0.271	4.24846774460139e-18
Cep162	1.49257651988265e-22	-244671910983591	0.032	0.211	4.81878329444114e-18
Kcnc3	1.49966658684262e-22	-257236174068874	0.036	0.223	4.84167357562138e-18
Rexo1	1.53765108254236e-22	-232277240251422	0.077	0.319	4.96430651998801e-18
Rtbdn	1.55354805011786e-22	828822871058363	0.968	0.904	5.01562987980551e-18
Naca	1.57871711935627e-22	143208620914757	0.799	0.542	5.09688821984173e-18
Rpl31	1.6902630370596e-22	188431108150039	0.682	0.386	5.45701421514693e-18
Ost4	1.95976443004355e-22	301655523198019	0.553	0.223	6.3270994623956e-18
Zfp729a	2.02505748744884e-22	-229177794298364	0.041	0.235	6.53789809822858e-18
Slc24a1	2.33481074721732e-22	809582800913254	0.964	0.97	7.53793649739111e-18
Mier1	2.74393003262337e-22	-21597204219593	0.099	0.361	8.85877811032454e-18
Zkscan2	3.0774049432231e-22	-286050606271627	0.045	0.241	9.93540185919578e-18
Otud4	3.11347297100038e-22	-236890070617804	0.068	0.295	1.00518474868747e-17
Apc	3.14946533103803e-22	-16141693772058	0.222	0.56	1.01680488212563e-17
Kmt2c	3.77824325788503e-22	-154044242416376	0.32	0.651	1.21980583580818e-17
Amer2	3.84042286425764e-22	-152578513153124	0.305	0.633	1.23988052172558e-17
Snrnp48	4.05703214532891e-22	-250422396237755	0.062	0.283	1.30981282811944e-17
Celf1	4.25477656320935e-22	-162183379162501	0.132	0.434	1.37365461343214e-17
Noa1	4.39536608644179e-22	-201258427300622	0.062	0.289	1.41904394100773e-17
Btrc	5.3630977723049e-22	-251235625875166	0.063	0.283	1.73147611578864e-17
Rbm26	5.48519207332126e-22	-186374136192103	0.166	0.47	1.77089426087177e-17
Rbm33	6.06295580504697e-22	-200446114462189	0.083	0.331	1.95742528165941e-17
Pcsk1n	6.07326309886974e-22	179094641189466	0.697	0.404	1.9607529914701e-17
Cplane1	6.75126738807047e-22	-266208663977655	0.036	0.217	2.17964667623855e-17
Ktn1	7.2052069483513e-22	-10376061435752	0.63	0.892	2.32620106327522e-17
A930024E05Rik	7.32942511010534e-22	-439264481658942	0.004	0.096	2.36630489679751e-17
Lrif1	7.45055382510221e-22	-243987604671272	0.065	0.289	2.40541130243425e-17
Ldah	7.62972053469545e-22	-275891485406303	0.031	0.205	2.46325527462642e-17
Ppm1n	7.88424376460172e-22	-161126142993392	0.27	0.608	2.54542809940167e-17
Ybx3	8.81271555613128e-22	867918969685115	0.946	0.886	2.84518521729698e-17
Tmem201	9.3238924229827e-22	-209980242590373	0.114	0.386	3.01021866875997e-17
Ndufb5	9.90051657438865e-22	22951484351194	0.599	0.259	3.19638177604137e-17
Thoc1	1.25233294640554e-21	-28033706529399	0.042	0.229	4.04315691747028e-17
Nopchap1	1.31928865399092e-21	-327254650331423	0.033	0.205	4.25932341940967e-17
Zfp933	1.42203802179895e-21	-344973482179954	0.014	0.145	4.5910497533779e-17
Eif4g2	1.4921198678676e-21	115065649160625	0.877	0.663	4.81730899341056e-17
Marchf7	1.54966417132831e-21	-226532696342729	0.117	0.38	5.00309077713344e-17
Naa15	1.65237974763111e-21	-195042796791606	0.102	0.361	5.33470801522704e-17
Rif1	2.28521836496218e-21	-189124800137933	0.113	0.386	7.37782749128039e-17
BC065397	2.52373497958407e-21	-677555226968147	0.002	0.084	8.14787838158717e-17
Gm8251	2.65164991746843e-21	-651858773474195	0.002	0.084	8.56085175854684e-17
Gm48604	2.67799215611976e-21	-635579190535144	0.002	0.084	8.64589767603265e-17
Zfp407	2.70526684244927e-21	-362590176641516	0.025	0.181	8.73395400084746e-17
Slamf1	2.7618011114368e-21	-801204224062567	0	0.066	8.9164748882737e-17
Gm12689	2.7618011114368e-21	-810765897041811	0	0.066	8.9164748882737e-17
Psg16	2.82022737445656e-21	-520208587363873	0.005	0.102	9.10510407843301e-17
Wdr5b	2.86652031193694e-21	-33508362760852	0.018	0.157	9.25456082708841e-17
Tob2	3.51650278261352e-21	-126687928133819	0.495	0.789	1.13530292336677e-16
Baz2b	4.07242102158479e-21	-122063922366142	0.357	0.711	1.31478112681865e-16
Gm46218	4.08767221859067e-21	-925479931250842	0.001	0.078	1.319704975772e-16
Brd8dc	4.08767221859067e-21	-866406650995195	0.001	0.078	1.319704975772e-16
Kmt2d	4.10974171465957e-21	-140837208703312	0.279	0.608	1.32683011257784e-16
Ftl1	4.34193327849613e-21	246179676851884	0.597	0.289	1.40179315896247e-16
Timm8b	4.35141154439458e-21	309250422480698	0.52	0.175	1.40485321710779e-16
Dynll1	4.43802434336321e-21	128175777218904	0.809	0.608	1.43281615925481e-16
Mms19	4.44012158258985e-21	-279737772104916	0.031	0.199	1.43349325293913e-16
4930551O13Rik	4.50895162734488e-21	-882726655483405	0.001	0.072	1.45571503288829e-16
Olfr967	4.50895162734488e-21	-854285005638659	0.001	0.072	1.45571503288829e-16
Gm48855	4.50895162734488e-21	-81760243449978	0.001	0.072	1.45571503288829e-16
Gm10353	4.53849924771057e-21	-596184373745854	0.001	0.078	1.46525448212336e-16
Tigd2	4.59300749226925e-21	-188354417831018	0.086	0.331	1.48285246887913e-16
Gm26873	4.66334738094997e-21	-681300107213519	0.001	0.072	1.5055617019397e-16
Chpt1	4.85628023697776e-21	-256244432705124	0.069	0.289	1.56785007450827e-16
Ncam1	4.90617615909449e-21	-151472282053482	0.316	0.645	1.58395897296366e-16
Cox7a2l	5.29197104939645e-21	208964515121742	0.629	0.289	1.70851285329764e-16
Sfpq	5.33884843023664e-21	-149359991551108	0.309	0.639	1.7236472157019e-16
Nsun4	5.80902234677602e-21	-285494728151782	0.04	0.223	1.87544286465664e-16
6030458C11Rik	5.91907647602242e-21	-274674833140758	0.048	0.241	1.91097384028384e-16
Cbl	6.99831589589234e-21	-24087926073709	0.042	0.229	2.25940628698884e-16
Uhrf2	8.09720587047875e-21	-222978083645937	0.092	0.337	2.61418291528406e-16
Caprin2	8.16286311130223e-21	-599724607425914	0.004	0.096	2.63538035548392e-16
Bri3	9.65902901675579e-21	4246336594179	0.463	0.108	3.11841751805961e-16
Tcf12	1.01371869485319e-20	-215499948260885	0.103	0.355	3.27279080633353e-16
Gdpd5	1.04793861166355e-20	-201475419623042	0.12	0.386	3.38326980775577e-16
Dennd4a	1.07383275580271e-20	-234585075052137	0.066	0.283	3.46686905210905e-16
Cacna2d4	1.11801610992005e-20	-144184473381481	0.343	0.663	3.6095150108769e-16
Celf2	1.17504021609393e-20	-139484694508223	0.393	0.723	3.79361733765924e-16
Mapk1ip1	1.20289854485416e-20	-261447935980686	0.031	0.199	3.88355795206165e-16
Ppia	1.34322661948234e-20	199855109166907	0.659	0.386	4.33660714099873e-16
Zfp398	1.42944383713327e-20	-244695016490938	0.067	0.283	4.61495942818476e-16
Tead1	1.4751543248178e-20	-452832699944194	0.008	0.114	4.76253573767426e-16
Gfm2	1.58079268104987e-20	-277565241427121	0.036	0.211	5.10358917076952e-16
Snrpd2	1.58321970540503e-20	307289238758767	0.517	0.175	5.11142481890014e-16
Nemf	1.62742246426211e-20	-182844301747543	0.121	0.386	5.25413342587024e-16
Phip	1.712403597519e-20	-197133697105906	0.095	0.343	5.52849501459009e-16
Casc3	1.71314594602707e-20	-227709562441268	0.061	0.271	5.53089168674838e-16
Rbm39	1.80839284527447e-20	-104250994060872	0.564	0.849	5.83839630096863e-16
Cog7	1.91279400605661e-20	-206833648020594	0.055	0.259	6.17545544855376e-16
Gls	2.05441863608525e-20	-138422689950771	0.291	0.627	6.63269056660122e-16
Tex10	2.07669126449461e-20	-418080112378211	0.01	0.12	6.70459774742086e-16
Atp5g3	2.26788391170554e-20	168301337314547	0.691	0.434	7.32186320894135e-16
Gm4631	2.41111125379094e-20	-26439463426457	0.057	0.259	7.78427268286405e-16
Gas7	2.53337588622418e-20	-166353643578088	0.271	0.584	8.17900404867475e-16
Sntb2	2.60990145189368e-20	-153005056054069	0.291	0.614	8.42606683743874e-16
Mphosph9	2.72892908072553e-20	-266537651949919	0.047	0.235	8.81034753712237e-16
Trpc1	2.80039476471047e-20	-157533151941002	0.255	0.578	9.04107449786776e-16
Foxj3	2.80112550711516e-20	-328839559927897	0.029	0.187	9.04343369972131e-16
Kmt5b	3.23424845827467e-20	-181116699121785	0.118	0.386	1.04417711475398e-15
Sap130	3.29573022994531e-20	-304384638168508	0.025	0.175	1.06402650473784e-15
Spop	3.48410262736217e-20	17395796435036	0.674	0.386	1.12484253324388e-15
Dtnb	3.58674824873805e-20	-292628843400645	0.021	0.163	1.15798167210508e-15
Araf	3.6293766937394e-20	-162098935076437	0.205	0.512	1.17174426557376e-15
Stag1	4.69332989493942e-20	-167429989073419	0.15	0.44	1.51524155658119e-15
Ppip5k1	4.85178339892818e-20	-182315483251144	0.146	0.434	1.56639827034396e-15
Nedd8	4.95985169443034e-20	268512617393223	0.551	0.241	1.60128811954683e-15
Clock	5.06182740384285e-20	-196419105265302	0.12	0.38	1.63421097733066e-15
Pi4k2a	5.6172273909235e-20	-248794155946648	0.037	0.211	1.81352186315965e-15
Nhlrc2	5.66709153834665e-20	-236268333197268	0.067	0.283	1.82962050315522e-15
Hsp90aa1	6.39638011948877e-20	527170570913753	0.999	0.988	2.06507132157695e-15
Gm28424	6.51275005612079e-20	-62474819538029	0.003	0.084	2.1026413556186e-15
Rspry1	6.53567659745694e-20	-256258856854521	0.056	0.253	2.11004318948897e-15
Polr3a	6.67259114135418e-20	-255822033103426	0.027	0.181	2.1542460499862e-15
C730034F03Rik	7.01403291723399e-20	-536094382866288	0.003	0.084	2.26448052732899e-15
Slc22a30	7.01403291723399e-20	-540401831743051	0.003	0.084	2.26448052732899e-15
Pomp	7.01514172658401e-20	268006094971462	0.535	0.205	2.26483850642765e-15
Rlf	7.02826377195755e-20	-21834405758914	0.076	0.301	2.2690749587765e-15
Sf3b3	7.05734281437414e-20	-215476129957411	0.092	0.331	2.27846312762069e-15
Sumo2	7.09251953350522e-20	126006650471709	0.787	0.524	2.28981993139216e-15
Klhdc10	7.19515878088863e-20	-295133043643248	0.025	0.175	2.32295701240989e-15
H2az2	7.48647327660145e-20	164829763267146	0.675	0.386	2.41700789735078e-15
Gm47512	7.55341808685318e-20	-548397950319175	0.003	0.084	2.43862102934055e-15
Gm15587	8.13376431810363e-20	-476148092929869	0.003	0.084	2.62598581009976e-15
Nup98	8.4168900365865e-20	-207714761445343	0.08	0.307	2.71739294831195e-15
Spata7	8.57577281649521e-20	-273559603736223	0.045	0.229	2.76868825380548e-15
Galnt7	9.12706345784578e-20	-15846697437198	0.262	0.584	2.94667243736551e-15
Ndufa6	9.52134432196665e-20	22138581086514	0.584	0.271	3.07396601434693e-15
Slc25a22	9.54698483726574e-20	-225962262738297	0.069	0.283	3.08224405471124e-15
Chuk	9.89640240933159e-20	-296191669720411	0.022	0.163	3.1950535178527e-15
Mfap3	1.01641306322496e-19	-273375355797615	0.045	0.229	3.28148957462179e-15
Ppp1r10	1.07641583987895e-19	-218844475874557	0.121	0.373	3.4752085390492e-15
C87436	1.14985558093384e-19	-311743205500629	0.037	0.205	3.71230874304489e-15
mt-Nd4l	1.24915347330135e-19	230134413231283	0.575	0.241	4.0328919885534e-15
Nvl	1.48331019877552e-19	-211459814382461	0.049	0.241	4.78886697674676e-15
Trim2	1.50528363825599e-19	-166662970678457	0.218	0.518	4.85980822610946e-15
Cwf19l2	1.50779723302094e-19	-181061898022601	0.096	0.343	4.86792336680811e-15
Slc26a2	1.54399854128226e-19	-189850433359186	0.136	0.404	4.98479929052977e-15
Gas5	1.64717547553428e-19	188298220242276	0.638	0.337	5.31790602276243e-15
Klhl18	1.67040050140988e-19	-156819156797623	0.349	0.639	5.3928880188018e-15
Dclre1c	1.69650402050514e-19	-489309998888266	0.002	0.078	5.47716323020086e-15
Gm14296	1.72415518572277e-19	-387353756124383	0.012	0.127	5.56643501710598e-15
Pkn1	1.73528542468682e-19	-375786830238552	0.012	0.127	5.60236899360138e-15
Cit	1.755623414228e-19	-847657410686177	0	0.06	5.6680301928351e-15
D130040H23Rik	1.755623414228e-19	-813320733092464	0	0.06	5.6680301928351e-15
Gm17021	1.755623414228e-19	-80955975141492	0	0.06	5.6680301928351e-15
Cfap74	1.7805208145026e-19	-342790993645738	0.012	0.127	5.74841144962163e-15
Malt1	1.94821419891143e-19	-324351143997615	0.012	0.127	6.28980954118555e-15
Fam133b	1.96378894481643e-19	-1940905297338	0.084	0.313	6.34009260833983e-15
Heatr5a	2.11638480201107e-19	-18656777686199	0.178	0.458	6.83274833329273e-15
Rgs9bp	2.17327366820717e-19	-112598569685956	0.55	0.801	7.01641403780685e-15
Pkn2	2.35568268984532e-19	-174346895098162	0.144	0.422	7.60532156416562e-15
Tcf4	2.37151265326995e-19	-228029303592113	0.093	0.325	7.65642860108203e-15
Mttp	2.50277370203168e-19	-315122151793556	0.019	0.151	8.08020489700927e-15
Milr1	2.61511462096758e-19	-594289097210883	0.001	0.072	8.44289755379383e-15
Fbxl12os	2.75369264428498e-19	-543378084830365	0.001	0.072	8.89029670207405e-15
Fsd1l	2.78369330233207e-19	-16298330819577	0.204	0.5	8.9871538265791e-15
Gm20274	2.80481392008875e-19	-822789785266944	0.001	0.066	9.05534174100653e-15
Ifitm2	2.80481392008875e-19	-798576435115472	0.001	0.066	9.05534174100653e-15
Aqp11	2.80481392008875e-19	-824153326242024	0.001	0.066	9.05534174100653e-15
4921515G04Rik	2.80481392008875e-19	-776377286289607	0.001	0.066	9.05534174100653e-15
Taok3	2.83817503510474e-19	-130757870757968	0.359	0.681	9.16304810083564e-15
Picalm	2.91761765025038e-19	-202912344373208	0.086	0.313	9.41952858383335e-15
Pcf11	3.0730117147871e-19	-133525114998837	0.289	0.627	9.92121832119015e-15
E4f1	3.11897490975889e-19	-268990572088928	0.039	0.211	1.00696104961566e-14
Kansl1l	3.20564272281702e-19	-242055839305221	0.054	0.247	1.03494175306148e-14
Ppp3ca	3.27960540796815e-19	-13442471198203	0.188	0.5	1.05882060596252e-14
Rasgef1a	3.30262830389397e-19	-48291167095896	0.007	0.102	1.06625354791217e-14
Dcaf8	3.46656996125895e-19	-165054210499459	0.181	0.47	1.11918211199245e-14
Scamp2	3.61426476695094e-19	-247520162136454	0.039	0.211	1.16686538001011e-14
Psmb6	3.77072225063318e-19	207326426586286	0.587	0.247	1.21737767861692e-14
Swt1	3.8640388588336e-19	-173708807342582	0.108	0.361	1.24750494557443e-14
3110021N24Rik	4.1291529765028e-19	-507211932787619	0.004	0.09	1.33309703846393e-14
Mtss1	4.13120753870701e-19	-22768751228611	0.066	0.271	1.33376035387156e-14
Phka2	4.23461369061768e-19	-482004876276003	0.004	0.09	1.36714503001592e-14
Garre1	4.31634644146185e-19	-151570949147283	0.212	0.518	1.39353244862596e-14
Rb1	4.42570283039236e-19	-218951429350354	0.054	0.247	1.42883815879217e-14
Pou2f1	4.53456122778662e-19	-182527265074299	0.085	0.313	1.46398309239091e-14
Acer3	4.7630245613152e-19	-404930733369228	0.004	0.09	1.53774247962061e-14
Eef1g	4.8915176674384e-19	183420287309168	0.66	0.38	1.57922647893249e-14
Gm12992	5.02252448710233e-19	-384703820673041	0.014	0.133	1.62152203066099e-14
Tra2b	5.21540987540425e-19	-133976253533317	0.245	0.572	1.68379507827426e-14
Mapk8	5.62029881443061e-19	-207169235554903	0.077	0.295	1.81451347223892e-14
Mga	5.70055538654875e-19	-204745237151591	0.135	0.398	1.84042430654726e-14
Ap4e1	5.91557657784862e-19	-382561880635015	0.008	0.108	1.90984389815843e-14
Map4k3	6.30025119083419e-19	-166858430682645	0.159	0.44	2.03403609696082e-14
Zfyve26	6.30818155811129e-19	-429037975658386	0.008	0.108	2.03659641603623e-14
Sem1	6.3782142899229e-19	232505357703766	0.561	0.265	2.05920648350161e-14
Chfr	6.63182614892429e-19	-22969048676053	0.047	0.229	2.14108507218021e-14
Zfp131	8.01617660514843e-19	-209300628913399	0.102	0.337	2.58802261697217e-14
Gmcl1	8.10023380327814e-19	-239889817864643	0.053	0.241	2.61516048338835e-14
Riok3	8.29677186012932e-19	-155492422243471	0.156	0.434	2.67861279504275e-14
Jag1	9.39958376192114e-19	-1535748156524	0.218	0.518	3.03465561753624e-14
Zfp507	1.02676397336967e-18	-27018524625417	0.043	0.217	3.31490748802397e-14
Glul	1.02889611367127e-18	-278653298874531	0.057	0.247	3.32179110298769e-14
Ccna2	1.08671400129873e-18	-488026588662517	0.006	0.096	3.50845615319295e-14
Dixdc1	1.09979046525713e-18	-177233080876476	0.201	0.488	3.55067351708265e-14
AI506816	1.12939158745575e-18	-587160509530046	0.004	0.084	3.64624074010089e-14
Skp2	1.14751736775176e-18	-503974340747007	0.006	0.096	3.70475982178656e-14
Eef2	1.1663631193411e-18	131634539900857	0.756	0.524	3.76560333079275e-14
Fam13b	1.20759457704291e-18	-177003357098692	0.063	0.271	3.89871909198304e-14
Setd2	1.27912400672958e-18	-169828424472212	0.147	0.416	4.12965185572644e-14
Fbxo4	1.29844138891011e-18	-405414241227316	0.004	0.084	4.1920180240963e-14
Zcchc3	1.39111106335386e-18	-201176203638129	0.08	0.301	4.49120206803794e-14
Syne1	1.42199337386896e-18	-162301145985543	0.21	0.5	4.59090560753594e-14
Gm5165	1.45649852725879e-18	-247650280157274	0.043	0.217	4.70230549525499e-14
Fcho2	1.48479213634563e-18	-221050327943962	0.062	0.259	4.79365141219186e-14
Fis1	1.61870015755555e-18	236413462080077	0.552	0.247	5.22597345866811e-14
Bcl7a	1.68700625822392e-18	-310946267547316	0.022	0.157	5.44649970467594e-14
Ash1l	1.69510938275528e-18	-12733927989032	0.359	0.669	5.47266064222543e-14
Slc25a37	1.76724596825407e-18	-29774547587615	0.022	0.157	5.70555360850826e-14
Smc5	1.80649661719987e-18	-193384873414788	0.088	0.319	5.83227432862977e-14
Cyld	1.81337654973321e-18	-259014996335115	0.057	0.247	5.85448619081366e-14
Larp1	1.85292612016873e-18	-217454591635248	0.076	0.289	5.98217197896475e-14
Hirip3	1.93090521111776e-18	-195614317262712	0.095	0.325	6.23392747409368e-14
AU041133	1.99957389089118e-18	-338884447425756	0.02	0.151	6.45562430674219e-14
Dicer1	2.04704802730643e-18	-189924381466561	0.142	0.404	6.6088945561588e-14
Phf3	2.10572358842204e-18	-160556685708162	0.177	0.458	6.79832860522055e-14
Slc12a6	2.13472649804496e-18	-199858816497613	0.119	0.361	6.89196449893815e-14
Bbs9	2.13892687153365e-18	-147007916015519	0.208	0.512	6.9055254047464e-14
C030034I22Rik	2.27430638312439e-18	-266099711845982	0.018	0.145	7.34259815791708e-14
Wdcp	2.69986182338117e-18	-247856136957834	0.032	0.187	8.71650389678612e-14
Zdhhc20	2.7693186476152e-18	-400237969585398	0.013	0.127	8.94074525382567e-14
4931415C17Rik	2.86655505396548e-18	-335180668753669	0.015	0.133	9.25467299172754e-14
Arhgef1	2.97355270924889e-18	-402745690668495	0.012	0.12	9.60011492181004e-14
Scn8a	3.07244882048212e-18	-248718964510522	0.044	0.217	9.91940101692652e-14
Eif3h	3.33135043017713e-18	203755997162319	0.587	0.283	1.07552648638269e-13
Hnrnpr	3.39747607468617e-18	-131885378246906	0.413	0.705	1.09687515071243e-13
Tmod3	3.59685458334306e-18	-310355371842237	0.022	0.157	1.16124450223231e-13
Usp48	3.60515545729234e-18	-250666288069715	0.042	0.211	1.16392443938683e-13
Mfsd4a	3.98054077002932e-18	-33077390801718	0.022	0.157	1.28511758760397e-13
2700038G22Rik	4.20851000622372e-18	-299421158142209	0.022	0.157	1.35871745550933e-13
Cbx5	4.54847495018536e-18	-25566195614102	0.05	0.229	1.46847513766734e-13
Ubr1	4.63538200769019e-18	-201593706882932	0.071	0.277	1.49653308118278e-13
Gm45051	5.12565343758196e-18	-472095139220416	0.005	0.09	1.65481721232334e-13
Swi5	5.30700504078669e-18	230431654294397	0.549	0.265	1.71336657741798e-13
Cabin1	5.31182812526869e-18	-207339068989582	0.074	0.283	1.714923710243e-13
Tube1	5.45009175175384e-18	-235277795506043	0.036	0.199	1.75956212205373e-13
Zfp26	5.63841787788882e-18	-278427549255366	0.033	0.187	1.82036321187641e-13
Sltm	5.75228788165833e-18	-12428827260905	0.186	0.488	1.85712614259339e-13
Slc17a3	5.78063299340963e-18	-330528386947978	0.012	0.12	1.8662773619223e-13
Jarid2	5.84800621262524e-18	-173113808299638	0.176	0.452	1.88802880574606e-13
Nsd1	6.4626357297734e-18	-130113049501323	0.222	0.53	2.08646194535734e-13
Synj2bp	6.65619263035466e-18	-187054155259782	0.129	0.38	2.14895179071e-13
Pick1	7.04013387132274e-18	-266027098032006	0.022	0.157	2.27290722035655e-13
Atp11a	7.06190669534347e-18	-185298181182122	0.138	0.392	2.27993657659164e-13
Commd1	7.25364077123219e-18	201796370777348	0.587	0.301	2.34183792299231e-13
Rmdn1	7.86782955680099e-18	-252898853310043	0.028	0.175	2.5401287724132e-13
Katnbl1	8.02486122715651e-18	-236108633554766	0.065	0.259	2.59082644718748e-13
Gm37748	8.54314260628021e-18	-528343025343549	0.002	0.072	2.75815359043756e-13
Insm1	8.59001759163854e-18	-195220953316126	0.12	0.361	2.7732871794605e-13
Gm37233	8.79161343398228e-18	-525163139779012	0.002	0.072	2.83837239716118e-13
Lipe	8.81243118700342e-18	-158004603936598	0.206	0.5	2.84509340872405e-13
Raf1	9.12261573841613e-18	-187115506746703	0.083	0.301	2.94523649114765e-13
Tmsb4x	9.554357383167e-18	12911639503828	0.763	0.524	3.08462428115546e-13
Plekha6	9.55685997077943e-18	-236030749058494	0.037	0.199	3.08543224156614e-13
Senp2	9.70034761616915e-18	-175488224046707	0.157	0.422	3.13175722788021e-13
Dnai4	1.01003814491422e-17	-167120391653498	0.19	0.464	3.26090815085556e-13
Gm43378	1.11531016296395e-17	-769355288032029	0	0.054	3.60077886112912e-13
Nap1l5	1.11531016296395e-17	-756802637635683	0	0.054	3.60077886112912e-13
AA386476	1.11531016296395e-17	-833434510513487	0	0.054	3.60077886112912e-13
Gm16153	1.11531016296395e-17	-812912493764732	0	0.054	3.60077886112912e-13
Gm28370	1.11531016296395e-17	-805383684069583	0	0.054	3.60077886112912e-13
Adcy6	1.1325683247166e-17	-244760819936288	0.056	0.241	3.65649683634755e-13
Nudt13	1.16843646053199e-17	-307311837595285	0.016	0.133	3.77229711282752e-13
A530017D24Rik	1.26732557429233e-17	-2791971568264	0.031	0.181	4.09156061660278e-13
Jmjd1c	1.28152880737037e-17	-177197133663318	0.129	0.373	4.13741575459525e-13
Gm29358	1.39553411570344e-17	-86697927163543	0.001	0.066	4.50548189254857e-13
Gm6525	1.39553411570344e-17	-853733951792675	0.001	0.066	4.50548189254857e-13
Ercc6l2	1.4598876651834e-17	-219111010944664	0.049	0.223	4.71324732704461e-13
Supt16	1.61606912178577e-17	-145470888979695	0.25	0.548	5.21747915968537e-13
Gm42726	1.73319258932678e-17	-851488513824004	0.001	0.06	5.59561227464149e-13
Gm35256	1.73319258932678e-17	-830356579351393	0.001	0.06	5.59561227464149e-13
Gm49747	1.73319258932678e-17	-814203500068293	0.001	0.06	5.59561227464149e-13
B4galt6	1.73319258932678e-17	-799436510150947	0.001	0.06	5.59561227464149e-13
Nscme3l	1.73319258932678e-17	-73189103849048	0.001	0.06	5.59561227464149e-13
Stxbp5	1.76782968825042e-17	-233821886923119	0.075	0.277	5.70743814851648e-13
Ssbp2	1.77823527348037e-17	-169211173096966	0.225	0.506	5.74103258043136e-13
Gm49795	1.81144801533502e-17	-596249833281645	0.001	0.06	5.84825991750911e-13
Zfp292	1.83902233242467e-17	-16778206480704	0.187	0.458	5.93728360023306e-13
Zfp512b	1.85417327901405e-17	-414404143389445	0.011	0.114	5.98619843129686e-13
Yes1	1.91550199599898e-17	-252311944007799	0.057	0.241	6.1841981940827e-13
Usp19	1.92060954417883e-17	-175211698843173	0.138	0.398	6.20068791338135e-13
Spaca6	1.93541171409478e-17	-499272500115772	0.001	0.06	6.24847671895499e-13
Supt20	1.98995715086484e-17	-198466729194741	0.064	0.259	6.42457666156715e-13
Arhgap17	2.03366598303527e-17	-35261506797793	0.013	0.12	6.56569062622938e-13
Fus	2.04185545712491e-17	-13904397917092	0.391	0.675	6.59213034332779e-13
Ppip5k2	2.08316121214385e-17	-371043026435165	0.02	0.145	6.72548597340642e-13
Mrpl16	2.32204191007474e-17	-263212435326142	0.036	0.193	7.49671230667629e-13
Arntl	2.33437379526395e-17	-17318038905117	0.129	0.38	7.53652579800968e-13
Arglu1	2.3556312897789e-17	-120984723863417	0.375	0.675	7.60515561905118e-13
Atp6v1g1	2.42672440579775e-17	189262158819267	0.601	0.355	7.83467974411803e-13
Hnrnph1	2.58480113835513e-17	-126221904540974	0.358	0.651	8.34503047517953e-13
Nae1	2.63859823277921e-17	-169377711864665	0.152	0.416	8.51871439452769e-13
Cox17	2.84801595860023e-17	218922439904969	0.544	0.241	9.19481952234085e-13
Atp2c1	2.92026314115187e-17	-148941736533162	0.216	0.5	9.42806955120882e-13
Smchd1	2.92801483897315e-17	-135529332412675	0.188	0.47	9.45309590762481e-13
Cnot1	2.94228530465566e-17	-18110163520627	0.137	0.392	9.49916810608081e-13
Flcn	3.05197540514417e-17	-185083348965035	0.092	0.313	9.85330259550794e-13
Zfyve27	3.18714155125923e-17	-261118362946942	0.032	0.181	1.02896864982404e-12
Tmem214	3.50110410230277e-17	-270186817528704	0.039	0.199	1.13033145942845e-12
Wdr47	3.51086392116315e-17	-127396065974222	0.292	0.602	1.13348241694752e-12
Fam184a	3.73236622870061e-17	-239792891514841	0.055	0.235	1.20499443693599e-12
Klhl12	3.78222063146048e-17	-256676202330749	0.047	0.217	1.22108993086702e-12
Uspl1	3.8161219678059e-17	-20075257290651	0.065	0.259	1.23203497730614e-12
Zranb2	3.84111158926313e-17	-159264261556051	0.175	0.44	1.2401028765936e-12
Cfl2	3.85849395170143e-17	-191458011241592	0.1	0.325	1.24571477230681e-12
Rassf8	3.92493109337399e-17	-202895276879203	0.074	0.277	1.26716400349579e-12
Ccar1	4.70461620150623e-17	-139478069418122	0.197	0.482	1.51888534065629e-12
Eif3f	5.23243359536284e-17	16247348855323	0.634	0.361	1.68929118626289e-12
Emsy	5.50346350178356e-17	-147247394059455	0.187	0.464	1.77679319155082e-12
Noc2l	5.85990980713643e-17	-259460898667074	0.042	0.205	1.891871881234e-12
Mkln1	6.46530397437119e-17	-185103315387328	0.167	0.422	2.08732338812574e-12
Vmn2r76	6.54865817896104e-17	-43554730923621	0.004	0.078	2.11423429307757e-12
Hmgxb3	6.70701658409489e-17	-356388313467079	0.015	0.127	2.16536030417503e-12
Itsn2	6.94529023053676e-17	-167309154355575	0.181	0.446	2.24228695092879e-12
Xpo6	7.01831905515214e-17	-325497554387588	0.015	0.127	2.26586430695587e-12
Lars2	7.09624000362167e-17	196866878246613	0.58	0.319	2.29102108516926e-12
Top3b	7.70425375192986e-17	-311248290317426	0.019	0.139	2.48731832381055e-12
Pptc7	7.82653181401221e-17	-234003116978965	0.085	0.289	2.52679579615384e-12
Agl	8.54477015589317e-17	-22840249964455	0.08	0.283	2.75867904483011e-12
BC034090	9.14362890166692e-17	-240038028232741	0.056	0.235	2.95202059090317e-12
Utp3	9.18525391809958e-17	-170102558726311	0.13	0.38	2.96545922745845e-12
Usp40	9.20202810102126e-17	-370069303653549	0.012	0.114	2.97087477241471e-12
Rps6kb1	9.34383152333921e-17	-203594942135436	0.105	0.325	3.01665600731007e-12
Taf1d	9.4419468043231e-17	-216864987222679	0.061	0.247	3.04833252577571e-12
Bin1	9.4681914263794e-17	-163939004834213	0.195	0.464	3.05680560200659e-12
Mdc1	1.00207969740442e-16	-20174733383681	0.039	0.199	3.23521430307017e-12
Ttll3	1.00974895446002e-16	-28639213841774	0.029	0.169	3.25997449947417e-12
Kdm3b	1.09171211178334e-16	-151654315075512	0.165	0.428	3.5245925528925e-12
4921531C22Rik	1.11511276112967e-16	-278775162965103	0.025	0.157	3.60014154930712e-12
Mcm9	1.12512045394318e-16	-35837556380225	0.012	0.114	3.63245138555555e-12
2810454H06Rik	1.13521695784168e-16	-375357319483328	0.01	0.108	3.66504794839186e-12
Ralgps2	1.15161716320539e-16	-144981060942553	0.189	0.464	3.71799601140859e-12
Dyrk2	1.16704784930245e-16	-121727555335386	0.329	0.62	3.76781398147295e-12
Rsrc2	1.17972552453079e-16	-969073929222825	0.46	0.777	3.80874385594767e-12
C2cd3	1.18446444957137e-16	-286587380196575	0.031	0.175	3.82404347544115e-12
Rs1	1.19441493227683e-16	699589642714918	0.975	0.91	3.85616860885575e-12
Zfp322a	1.23395571530432e-16	-221323486513997	0.104	0.325	3.98382602685998e-12
Hsf1	1.27895485395835e-16	-31956301066936	0.023	0.151	4.12910574600452e-12
Bclaf1	1.29007711681568e-16	-139807267687268	0.258	0.554	4.16501397163941e-12
Per3	1.40517418974188e-16	-319748210288539	0.017	0.133	4.53660487158167e-12
2610020C07Rik	1.41213814944545e-16	-209731703517017	0.048	0.217	4.55908801548464e-12
Tarbp1	1.41688603223368e-16	-354873079533012	0.009	0.102	4.57441655506645e-12
Cdc7	1.42926635141362e-16	-310102893063835	0.023	0.151	4.61438641553887e-12
Dpf3	1.53549928801462e-16	-14084180001753	0.295	0.578	4.95735945135519e-12
Gm17491	1.57403893946324e-16	-326275062555781	0.023	0.151	5.08178471605708e-12
Scp2	1.61173903876107e-16	211529259569215	0.538	0.247	5.20349948664012e-12
Pex1	1.65720912558878e-16	-343963426421409	0.03	0.169	5.35029966196337e-12
Synpo2	1.82014626027397e-16	-189388396639693	0.086	0.295	5.8763422012945e-12
Gm49785	1.93134757077214e-16	-41015543414531	0.003	0.072	6.23535563223786e-12
Atxn2l	1.95936683154916e-16	-18988069420154	0.094	0.307	6.32581581565646e-12
Dad1	1.97743790781018e-16	229702607541539	0.516	0.217	6.38415828536515e-12
Rufy3	2.05978128025901e-16	-945536087635958	0.622	0.855	6.65000386331621e-12
Ube3c	2.10361879298049e-16	-221815437475882	0.054	0.229	6.79153327313751e-12
Gm10138	2.15744614033639e-16	-28577761108814	0.028	0.163	6.96531486407604e-12
Zfp318	2.17792044818503e-16	-233163465081803	0.059	0.241	7.03141616696537e-12
Fto	2.18795852356897e-16	-213870709801942	0.081	0.283	7.06382409334242e-12
Map2k7	2.22752410811544e-16	-218665571520724	0.088	0.295	7.19156158305069e-12
Sec61a1	2.28159113954164e-16	-166069061487912	0.135	0.38	7.36611699401017e-12
Ckb	2.31747991593795e-16	117017942641946	0.784	0.542	7.48198390860569e-12
Mdh1	2.3274798399124e-16	129110939091857	0.709	0.458	7.51426866315717e-12
Htt	2.40346706444858e-16	-17223579971707	0.081	0.289	7.75959341757225e-12
Rfx1	2.4697869645564e-16	-266961591130684	0.032	0.175	7.97370721507033e-12
Iqce	2.52875606406283e-16	-318758737847756	0.022	0.145	8.16408895282684e-12
Xpr1	2.56000293646595e-16	-218798840132481	0.062	0.247	8.26496948038032e-12
Ice2	2.58173570946999e-16	-25347378396147	0.023	0.151	8.33513373802387e-12
Epb41	2.95290355871469e-16	-892002505736798	0.792	0.91	9.53344913931039e-12
Sec24a	2.98972248357395e-16	-215643747881906	0.085	0.289	9.65231903821848e-12
Ttc8	3.02262967164734e-16	-131730749470749	0.291	0.584	9.75855989491343e-12
Ap1m1	3.02363174249037e-16	-268408857228459	0.016	0.127	9.76179508063017e-12
Ep300	3.11796180498145e-16	-140672492807345	0.205	0.476	1.00663396873826e-11
Osbp	3.13534963198014e-16	-177028905906335	0.059	0.241	1.01224762868479e-11
Braf	3.36558245348618e-16	-203479658677915	0.116	0.343	1.08657829510801e-11
Mbd6	3.54354415861519e-16	-230388520140415	0.036	0.187	1.14403323160891e-11
Gm42659	3.96282222600256e-16	-817889522677023	0.002	0.066	1.27939715566493e-11
Esyt1	4.00017892887155e-16	-622159483920501	0.002	0.066	1.29145776718618e-11
Usp24	4.00855800503232e-16	-262511553613889	0.022	0.145	1.29416295192468e-11
Zfp101	4.20077052165537e-16	-294551028082564	0.014	0.12	1.35621876291644e-11
Crx	4.24198540114876e-16	-825511264459175	0.697	0.861	1.36952498676088e-11
Mtcp1	4.27157202854278e-16	-582559542220506	0.002	0.066	1.37907702941504e-11
A630072M18Rik	4.36646836747583e-16	-336374477921183	0.013	0.114	1.40971431243957e-11
Rab13	4.47645510906309e-16	-490202172554097	0.002	0.066	1.44522353196102e-11
Mfhas1	4.82875905648194e-16	-207750421297849	0.075	0.271	1.55896486138519e-11
Mterf1a	4.95833885524036e-16	-342478591819386	0.02	0.139	1.60079969941435e-11
Spen	5.32814762753848e-16	-195147254661686	0.091	0.301	1.7201924615508e-11
AI429214	5.38196656069033e-16	-372585171135561	0.01	0.102	1.73756790411887e-11
Csf2ra	5.4141500367793e-16	-345642779662293	0.011	0.108	1.7479583393742e-11
Iqsec1	5.64475892331198e-16	-184095059562961	0.167	0.41	1.82241041839127e-11
Hspa8	5.90063376594219e-16	107089958910098	0.8	0.62	1.90501961133444e-11
Plp1	5.95342419106184e-16	-349580692934694	0.008	0.096	1.92206300008432e-11
Cpt1a	6.05761110487391e-16	-12838081856251	0.223	0.506	1.95569974520854e-11
Cnot6l	6.08726331634907e-16	-166504582477964	0.159	0.416	1.9652729616833e-11
Tsc1	6.18155891712242e-16	-202955552443352	0.036	0.187	1.99571629639297e-11
Orc4	6.36921550596753e-16	-233443949118125	0.083	0.277	2.05630122610162e-11
Fam3c	6.38277888204193e-16	903524969653528	0.893	0.729	2.06068016206724e-11
Zfp612	6.49754571301171e-16	-241090728880919	0.062	0.241	2.09773263344583e-11
Cdc40	6.54296761299414e-16	-230051671522678	0.058	0.235	2.11239709385516e-11
Plch2	6.78349022716405e-16	-135793822014157	0.27	0.554	2.19004981983991e-11
Armc1	6.94735300480321e-16	-147006189227937	0.148	0.398	2.24295291760072e-11
Crybg3	7.04095184902502e-16	-477035428699191	0.004	0.078	2.27317130445773e-11
9430060I03Rik	7.08871826183663e-16	-813343064995621	0	0.048	2.28859269083395e-11
Gm43462	7.08871826183663e-16	-8150481073643	0	0.048	2.28859269083395e-11
Gm13063	7.08871826183663e-16	-74787060483354	0	0.048	2.28859269083395e-11
Insl5	7.08871826183663e-16	-808964359295388	0	0.048	2.28859269083395e-11
Gm50013	7.08871826183663e-16	-791693445700556	0	0.048	2.28859269083395e-11
5730405O15Rik	7.08871826183663e-16	-863425668864818	0	0.048	2.28859269083395e-11
Gm14827	7.08871826183663e-16	-795254587775209	0	0.048	2.28859269083395e-11
Med25	7.22591927406318e-16	-187291129901584	0.087	0.295	2.3328880376313e-11
Dpf2	7.46013879558736e-16	-227040153542152	0.048	0.211	2.40850581015538e-11
Usp36	7.74050001793648e-16	-217531061348697	0.035	0.181	2.49902043079079e-11
Arhgap19	7.93832535493891e-16	-787379742745285	0.001	0.06	2.56288834084203e-11
2900052L18Rik	8.01831051490163e-16	-65549480584322	0.001	0.06	2.58871154973599e-11
Mdm1	8.25135351564346e-16	-135593498527279	0.228	0.518	2.66394948252549e-11
Ubr2	8.44788911518278e-16	-171400579928043	0.123	0.355	2.72740100083676e-11
Zfp646	8.61554214206958e-16	-313496665740101	0.016	0.127	2.78152778056716e-11
Eif3a	8.8094616919345e-16	-162767420825649	0.117	0.349	2.84413470724105e-11
Mplkip	9.05234131983955e-16	-229592097898799	0.066	0.247	2.9225483951102e-11
Gm16141	9.53613271659213e-16	-33942379568983	0.004	0.078	3.07874044755177e-11
Ginm1	9.7842580382038e-16	-291217500060368	0.022	0.145	3.1588477076341e-11
Gm12758	9.84060880507591e-16	-260162359805918	0.038	0.187	3.17704055271876e-11
Fanca	1.06314554635073e-15	-784355824550715	0.001	0.054	3.43236539639333e-11
Pcdhga7	1.06314554635073e-15	-816440077297407	0.001	0.054	3.43236539639333e-11
Cxcr6	1.07482680653704e-15	-640498271705316	0.001	0.054	3.47007834490485e-11
Impdh1	1.14435175026132e-15	103910445835553	0.827	0.681	3.69453962571868e-11
Csnk1g1	1.15159499299361e-15	-152060348351142	0.162	0.416	3.71792443487988e-11
Wdr82	1.15746127824059e-15	-21642747774224	0.042	0.199	3.73686373679975e-11
Uvrag	1.27993752818189e-15	-208501740434443	0.062	0.241	4.13227830973523e-11
Guca1b	1.28595392223778e-15	602984254816481	0.983	0.97	4.15170223794467e-11
Asxl1	1.31387699630476e-15	-220227570286558	0.028	0.163	4.24185188256993e-11
Taf5l	1.32921583526909e-15	-255173245776224	0.041	0.193	4.29137332416626e-11
Btbd7	1.46191852142754e-15	-167417422938603	0.135	0.367	4.71980394642882e-11
Map7	1.48057091134113e-15	-146778836840472	0.236	0.506	4.78002318726485e-11
Zdhhc17	1.50788767770925e-15	-193411565818225	0.1	0.313	4.86821536748433e-11
Srgap3	1.68280133566512e-15	-191127496437667	0.082	0.283	5.43292411219486e-11
Trp53bp1	1.70608345391287e-15	-23899718140318	0.041	0.193	5.5080904309577e-11
Chd6	1.71672422367816e-15	-188550592285482	0.109	0.325	5.54244415614495e-11
E130310I04Rik	1.72797167313613e-15	-12800626842869	0.265	0.548	5.57875654672e-11
Armc9	1.73803937338963e-15	-230739737549873	0.049	0.211	5.61126011698841e-11
Gm26910	1.8978719900882e-15	-319293760804857	0.013	0.114	6.12727971999974e-11
Zmynd11	1.95411270062834e-15	-163114920172073	0.143	0.386	6.30885285397859e-11
D3Ertd751e	2.00182431767336e-15	-22267805692218	0.06	0.235	6.46288980960844e-11
Ift122	2.02986945412467e-15	-199321493744905	0.09	0.295	6.55343353264151e-11
Gzf1	2.06590086464283e-15	-280083221377516	0.032	0.169	6.66976094149939e-11
Rps18-ps6	2.12017148686759e-15	267117855617413	0.47	0.205	6.84497364535202e-11
Kmt2b	2.16017597049787e-15	-213263056806828	0.057	0.229	6.97412812075239e-11
Rnasek	2.37794531589424e-15	174999090826485	0.531	0.247	7.67719645236456e-11
Pcsk7	2.42788682689514e-15	-396133706116909	0.009	0.096	7.83843262063096e-11
Pibf1	2.59207102747675e-15	-236304252486073	0.036	0.181	8.36850131220868e-11
Ahr	2.61992583289654e-15	-191225095377507	0.103	0.313	8.45843055150649e-11
Ppef2	2.64280245515557e-15	-137105854109125	0.234	0.512	8.53228772646974e-11
Tmem258	2.87995630565738e-15	316817063980511	0.433	0.157	9.29793893281484e-11
C2cd2	2.96331133865232e-15	-359239062459904	0.01	0.102	9.567050656839e-11
Lrit1	3.02520957918e-15	-120957127355588	0.329	0.602	9.76688912638263e-11
Zfp692	3.07474860051846e-15	-366494802160584	0.01	0.102	9.92682585677385e-11
Bdp1	3.08083763778727e-15	-17282107450007	0.1	0.313	9.94648431359619e-11
Fdxacb1	3.11295307710237e-15	-365834217962709	0.004	0.072	1.0050169009425e-10
Arhgap10	3.14068937095684e-15	-13760758757901	0.172	0.434	1.01397156341341e-10
Chaserr	3.19556825995315e-15	-207037301941765	0.149	0.38	1.03168921272588e-10
Hmbox1	3.30788793417085e-15	-256437843153606	0.032	0.169	1.06795161954706e-10
Celsr3	3.33950237048326e-15	-266627699297248	0.023	0.145	1.07815834031052e-10
Kif5b	3.52419925809501e-15	-140249797199919	0.207	0.47	1.13778773047598e-10
Faap100	3.62767977055003e-15	-327775223830394	0.022	0.139	1.17119641392208e-10
Mdh2	3.69320600041522e-15	14292368334124	0.615	0.331	1.19235155723406e-10
Birc2	3.78252401454051e-15	-243216244535048	0.053	0.217	1.2211878780944e-10
Trpc4ap	3.8632498736327e-15	-224196447377655	0.055	0.223	1.24725022170232e-10
Bptf	3.99209725064369e-15	-116097647726702	0.361	0.639	1.28884859737032e-10
Cdkl3	4.30425196012451e-15	-204659840226933	0.044	0.199	1.3896277453262e-10
Zfp326	4.44433062759179e-15	-208677741913273	0.062	0.235	1.43485214311801e-10
Ttbk2	4.54496494543049e-15	-165226863961788	0.107	0.325	1.46734193263223e-10
Gm16055	4.65200051932927e-15	-315048451597166	0.024	0.145	1.50189836766546e-10
Rbm6	4.71960173522304e-15	-170649369334443	0.126	0.355	1.52372342021676e-10
Myo6	4.72580475380326e-15	-239497612578054	0.037	0.181	1.52572606476538e-10
Ranbp10	4.83404078249293e-15	-355337397306767	0.018	0.127	1.56067006662784e-10
Pigc	5.00297320665088e-15	-244517529402209	0.019	0.133	1.61520989976724e-10
Gm9752	5.1385649731127e-15	-323500437582781	0.018	0.127	1.65898570156943e-10
Pabpc4	5.20201840433287e-15	-27784616620569	0.038	0.181	1.67947164183887e-10
Dynlrb1	5.39307696479455e-15	242906739370176	0.476	0.193	1.74115489808392e-10
Syt14	5.44391527165716e-15	-177376859383261	0.074	0.265	1.75756804545451e-10
Mrgbp	5.60105145095206e-15	-223903154430634	0.072	0.253	1.80829946093987e-10
Ccdc84	6.00580561394046e-15	-349706287099311	0.014	0.114	1.93897434246068e-10
Bbs12	6.03872281460655e-15	-233937291993638	0.051	0.211	1.94960166069572e-10
Rab43	6.35178150187169e-15	-291632046986011	0.036	0.175	2.05067265787928e-10
Smpd4	6.65762249123313e-15	-311793947386981	0.018	0.127	2.14941342129462e-10
Lig3	6.71921610296963e-15	-266177451991233	0.033	0.169	2.16929891884374e-10
Osbpl8	6.85710123981333e-15	-168719055677541	0.209	0.464	2.21381513527373e-10
Ric3	7.25514486962215e-15	-142442347168004	0.135	0.367	2.34232352115751e-10
Gps2	7.31138204882958e-15	-167341988496665	0.106	0.319	2.36047969446463e-10
Atp5d	7.37046449862132e-15	199017641699471	0.541	0.283	2.37955446337989e-10
Akap11	7.49560102482096e-15	-193362354540246	0.126	0.343	2.41995479086345e-10
Tapt1	7.51748226148255e-15	-209111418379486	0.111	0.319	2.42701914811964e-10
Clta	7.54498093568657e-15	130167190746548	0.69	0.482	2.43589709508641e-10
Arid3b	7.61467977915752e-15	-18028305113699	0.05	0.211	2.458399366701e-10
Ndel1	7.7685775073029e-15	-204137436081176	0.065	0.241	2.50808524823274e-10
Tsc22d2	7.78180896332917e-15	-262061956235541	0.048	0.205	2.51235702381082e-10
Dlst	7.96223377401006e-15	-22299567357003	0.059	0.229	2.57060717393915e-10
Gria2	7.98432642375832e-15	-336875715060638	0.025	0.145	2.57773978591037e-10
Tbk1	8.06219978862318e-15	-217999369275427	0.057	0.223	2.602881201757e-10
Smg1	8.24413111984969e-15	-191051037003036	0.103	0.307	2.66161773204347e-10
Nfasc	8.41026628368644e-15	-188963196306519	0.099	0.307	2.71525446968817e-10
Shprh	8.62977626771066e-15	-192711674816575	0.088	0.283	2.78612326803039e-10
Arl4d	8.6731686025479e-15	-144875805601111	0.209	0.476	2.80013248333259e-10
Cbx3	9.42933601653983e-15	109318040843409	0.728	0.464	3.04426113293988e-10
Fndc1	9.44959362456962e-15	-264263602124408	0.039	0.181	3.0508013016923e-10
Pla2g7	9.73727551292641e-15	147457170960865	0.634	0.41	3.14367939934829e-10
Nrip1	9.99765951819271e-15	-163315252171441	0.209	0.464	3.22774437544852e-10
Taf3	1.00625809920946e-14	-181043031655874	0.091	0.289	3.24870427329773e-10
Vax2os	1.06199861105356e-14	-180048264797368	0.438	0.639	3.42866251578641e-10
Cstf3	1.06728223052414e-14	-154080271033771	0.111	0.325	3.44572068124718e-10
Cluh	1.11857459153341e-14	-354754230775208	0.011	0.102	3.61131806876563e-10
Pura	1.14390633630402e-14	-118043202979531	0.402	0.669	3.69310160675752e-10
Mef2d	1.1623283202831e-14	-138667108417444	0.338	0.614	3.75257698203398e-10
Mast2	1.20465190239363e-14	-169522238818786	0.087	0.283	3.88921866687782e-10
Uqcc2	1.20747572060312e-14	349885874719725	0.396	0.114	3.89833536396717e-10
Prdx5	1.23341503802027e-14	244550745315232	0.451	0.169	3.98208045024844e-10
Prkd3	1.24456995388086e-14	-325764208568304	0.011	0.102	4.01809409610436e-10
Senp7	1.24686583581292e-14	-171288967572695	0.071	0.253	4.02550635092202e-10
Prrc1	1.33207201414122e-14	-29813653814692	0.025	0.145	4.30059449765493e-10
Riok1	1.33728003272195e-14	-219424373879369	0.051	0.211	4.31740858564282e-10
Nsd3	1.35037954771586e-14	-156753371841933	0.142	0.38	4.35970036980065e-10
Stk36	1.35595680459413e-14	-347943483831712	0.01	0.096	4.37770654363214e-10
Nfxl1	1.37762672950872e-14	-377280084093662	0.008	0.09	4.4476678962189e-10
Hif1an	1.40414805980189e-14	-235074254471787	0.041	0.187	4.53329201107039e-10
Gm26549	1.40495622778116e-14	-37573432394468	0.008	0.09	4.53590118139148e-10
Asb3	1.44019977901591e-14	-267625888741985	0.013	0.108	4.64968498655286e-10
Ctnnd1	1.44813611317676e-14	-277941464543244	0.033	0.169	4.67530744139116e-10
Zkscan7	1.46408328548789e-14	-324702871201025	0.007	0.084	4.72679288719765e-10
Tbc1d8	1.48169355523351e-14	-168669719215726	0.106	0.313	4.78364764307137e-10
Znrf1	1.56842490503459e-14	-175072239134016	0.097	0.301	5.06365980590418e-10
Repin1	1.5900531458276e-14	-259321244461249	0.027	0.151	5.13348658130441e-10
Gss	1.61742748417756e-14	-213781999203371	0.02	0.133	5.22186463266725e-10
Slc25a25	1.65346934411022e-14	-13355510309273	0.228	0.488	5.33822577745985e-10
Gm4673	1.68716524652273e-14	-350133505811425	0.008	0.09	5.44701299839863e-10
Rabgap1	1.69505485672663e-14	-180829127507548	0.114	0.325	5.47248460494192e-10
Stx5a	1.90319307949036e-14	-230178133641131	0.041	0.187	6.14445885713463e-10
Stxbp5l	1.96354368593847e-14	-248041721294909	0.029	0.157	6.33930079005235e-10
Actb	1.98899981024997e-14	108502184392898	0.809	0.687	6.42148588739202e-10
Nfatc3	2.01356185007939e-14	-193121409295505	0.048	0.205	6.5007844329813e-10
2700097O09Rik	2.0553777955888e-14	-289058322825928	0.019	0.127	6.63578721305846e-10
Dock7	2.06552417452983e-14	-319943818026736	0.019	0.127	6.66854479746957e-10
Ap2m1	2.21556256587177e-14	165573900083421	0.559	0.289	7.15294374391701e-10
Gm33989	2.25073021128076e-14	-226690071007212	0.049	0.205	7.26648248711995e-10
9330020H09Rik	2.25316397394561e-14	-247868093539633	0.042	0.187	7.2743398898834e-10
Scand1	2.36872462290271e-14	198466249960366	0.532	0.253	7.64742744504139e-10
Ndufb10	2.45038409003545e-14	188508057651141	0.515	0.217	7.91106503467945e-10
Myl6	2.47792761248476e-14	158946037099633	0.621	0.398	7.99998929690706e-10
Wdr31	2.58551790316757e-14	-184676415249291	0.076	0.259	8.34734455037651e-10
Foxk1	2.68358652012107e-14	-247209227190106	0.05	0.205	8.66395908021088e-10
Hint1	2.68457861957961e-14	158871507567084	0.564	0.307	8.66716207331278e-10
Rapgef5	2.71542962704168e-14	-13859203153571	0.204	0.47	8.76676455090405e-10
Cisd1	2.72376601113644e-14	203262045741041	0.508	0.235	8.79367856695401e-10
Meis2	2.72630282697281e-14	-153601002250887	0.21	0.464	8.80186867688171e-10
Kmt2e	2.75859258031326e-14	-881101457969429	0.39	0.687	8.90611614554135e-10
Ralgps1	2.79414901751907e-14	-288100947442341	0.021	0.133	9.02091010306033e-10
Proser1	2.89625798877761e-14	-27722895164654	0.032	0.163	9.35056891676852e-10
Mien1	2.90707108615461e-14	343065224137087	0.392	0.12	9.38547900165015e-10
Amt	2.99764117526627e-14	-416744231732662	0.004	0.072	9.67788453434715e-10
Ptk2	3.00912907985213e-14	-219681876397889	0.05	0.205	9.7149732343026e-10
Chd7	3.03536805979603e-14	-110860458761771	0.317	0.596	9.79968578105147e-10
Zfp426	3.0472103639288e-14	-27941826310913	0.023	0.139	9.83791865994412e-10
Mcmbp	3.0525863615544e-14	-251014965489759	0.034	0.169	9.85527506827838e-10
Cebpg	3.06488660579317e-14	-210371827871016	0.052	0.211	9.89498640680325e-10
Ciz1	3.12341315142145e-14	-228966191797404	0.036	0.175	1.00839393593641e-09
Acp6	3.13386602845265e-14	-304970671450352	0.013	0.108	1.01176864728594e-09
Ryk	3.13798875681016e-14	-173510509086002	0.068	0.247	1.01309967013616e-09
Ube3a	3.16481494573068e-14	-132450768232627	0.268	0.536	1.02176050522915e-09
Ap4m1	3.25879193869413e-14	-262696938671522	0.025	0.145	1.0521009774074e-09
Plcd3	3.30238194565799e-14	-18025987386226	0.093	0.289	1.06617401115568e-09
Snx29	3.51789845645715e-14	-316130659205943	0.013	0.108	1.13575351666719e-09
Zmat1	3.55875911847605e-14	-24307752913929	0.039	0.181	1.14894538139999e-09
Sesn1	3.5877617795876e-14	-183120648990972	0.057	0.223	1.15830889053986e-09
Ssu72	3.59848165146625e-14	108099493362659	0.775	0.596	1.16176980117588e-09
Tmem80	3.63694181275838e-14	-19496318569386	0.066	0.241	1.17418666424904e-09
Pfdn2	3.67990572769991e-14	214793339222425	0.473	0.193	1.18805756418792e-09
Cited2	3.7354618991786e-14	-100305518125745	0.495	0.741	1.20599387414981e-09
Phf21b	3.83663290182146e-14	-235437943790214	0.045	0.193	1.23865693235306e-09
Mrps21	3.87380497685039e-14	286524774397319	0.428	0.163	1.25065793677615e-09
Wdr76	4.02592840521041e-14	-215982104899613	0.036	0.175	1.29977098562218e-09
Tmx3	4.02716856081633e-14	-209196439233936	0.051	0.205	1.30017136985955e-09
Cep290	4.0566085991412e-14	-890253185603406	0.501	0.783	1.30967608623274e-09
Magi1	4.37594009689539e-14	-333711381351852	0.017	0.12	1.41277226028268e-09
Plekhm3	4.38776343658164e-14	-197788681236413	0.078	0.259	1.41658942550038e-09
Elmo2	4.40307284872484e-14	-225881480732865	0.021	0.133	1.42153206921081e-09
Flrt3	4.41439166321964e-14	-739808628531758	0.001	0.054	1.42518634847046e-09
Nlrx1	4.41439166321964e-14	-743802743931714	0.001	0.054	1.42518634847046e-09
Mroh5	4.41439166321964e-14	-812171557078725	0.001	0.054	1.42518634847046e-09
Adra2a	4.41439166321964e-14	-873002158232428	0.001	0.054	1.42518634847046e-09
Platr1	4.51457977195287e-14	-825536514117072	0	0.042	1.45753207937498e-09
Ifi203	4.51457977195287e-14	-749777404524806	0	0.042	1.45753207937498e-09
Vwa1	4.51457977195287e-14	-798245473637353	0	0.042	1.45753207937498e-09
BC051077	4.51457977195287e-14	-7619111944497	0	0.042	1.45753207937498e-09
Gm45235	4.51457977195287e-14	-806979652141315	0	0.042	1.45753207937498e-09
Gm26631	4.51457977195287e-14	-816271610661856	0	0.042	1.45753207937498e-09
Slc17a2	4.51457977195287e-14	-768977009727559	0	0.042	1.45753207937498e-09
Rasal2	4.58445012701338e-14	-149335256616505	0.132	0.355	1.48008972350627e-09
Chd3	4.64780447452419e-14	-280838900776368	0.017	0.12	1.50054367460014e-09
Gtf2ird1	4.73435435098656e-14	-181601060114162	0.103	0.307	1.52848630221601e-09
Iqck	4.96643751498641e-14	-421327525590905	0.001	0.054	1.60341435171336e-09
Brwd1	5.04657205254053e-14	-17704639358761	0.129	0.343	1.62928578716271e-09
Galc	5.05256505461623e-14	-305297836631349	0.019	0.127	1.63122062788285e-09
Ankrd11	5.16440580034852e-14	-132482919576944	0.259	0.518	1.66732841264252e-09
Zfp598	5.28396870003324e-14	-230792346276648	0.032	0.163	1.70592929480573e-09
Cpox	5.43089167006951e-14	-193205630513946	0.084	0.271	1.75336337568194e-09
Pcyox1l	5.54671530223057e-14	-304442115573676	0.012	0.102	1.79075703532514e-09
Lrp4	5.62009795365057e-14	-215222968147869	0.086	0.271	1.81444862433609e-09
Myo9a	5.71854667721515e-14	-168158447931497	0.083	0.271	1.84623279473891e-09
Fchsd2	5.80515098374154e-14	-305468627545741	0.012	0.102	1.87419299510096e-09
Zranb1	5.82733902014728e-14	-12498128422384	0.278	0.554	1.88135640265455e-09
Lima1	5.83960304198215e-14	-151386132400165	0.158	0.398	1.88531584210394e-09
Apba3	5.8624030333541e-14	-327536664479009	0.019	0.127	1.89267681931837e-09
Edf1	5.96646041639998e-14	222958548019663	0.477	0.211	1.92627174543473e-09
4930405A21Rik	6.25057319504932e-14	-263526256474191	0.012	0.102	2.01799755602167e-09
Slc44a1	6.30008862683136e-14	-144803027171643	0.148	0.38	2.0339836131725e-09
Npepps	6.46294664580155e-14	-135974427115705	0.249	0.5	2.08656232459703e-09
H4c14	6.46632550456442e-14	-742144414095984	0.001	0.048	2.08765318914862e-09
D830036C21Rik	6.46632550456442e-14	-715483008555173	0.001	0.048	2.08765318914862e-09
Gm45250	6.46632550456442e-14	-820324074924411	0.001	0.048	2.08765318914862e-09
Jaml	6.46632550456442e-14	-77907035268734	0.001	0.048	2.08765318914862e-09
Gm11491	6.46632550456442e-14	-660169034140324	0.001	0.048	2.08765318914862e-09
BC051142	6.46632550456442e-14	-843811443221393	0.001	0.048	2.08765318914862e-09
Rnf165	6.46632550456442e-14	-804296115133068	0.001	0.048	2.08765318914862e-09
Tm7sf2	6.46632550456442e-14	-696818083481204	0.001	0.048	2.08765318914862e-09
Akap6	6.79888765801854e-14	-166503242500467	0.143	0.367	2.19502088039129e-09
Atrip	6.92140916444738e-14	-186397705925541	0.056	0.217	2.23457694874184e-09
Fbrsl1	7.02830519547685e-14	-22996618625347	0.048	0.199	2.2690883323597e-09
Xdh	7.69150507656563e-14	-358645085030707	0.007	0.084	2.48320241396921e-09
Abcd4	7.9749422515849e-14	-379508973242337	0.014	0.108	2.57471010592418e-09
Rraga	8.52165852695304e-14	-165938499665099	0.193	0.44	2.75121745542679e-09
Ccdc191	8.55031084695803e-14	-240217446976787	0.03	0.157	2.7604678569404e-09
Rlbp1	8.62292651586646e-14	-846664014801048	0.013	0.102	2.78391182564749e-09
Zcchc8	9.42137764985369e-14	-171980430734926	0.103	0.301	3.04169177425526e-09
Zfp949	9.42458350617363e-14	-259255431349941	0.036	0.169	3.04272678496816e-09
Zfp112	9.79967543512408e-14	-513775678881861	0.004	0.066	3.16382521422981e-09
Map4k2	1.03983647278103e-13	-301584296702982	0.018	0.12	3.35711205237354e-09
Plekhf2	1.04837209223604e-13	-995109574702737	0.422	0.711	3.38466929978407e-09
Epb41l5	1.05000400583989e-13	-16397909110146	0.167	0.392	3.38993793285409e-09
Nxnl1	1.05442760698792e-13	-897496565721372	0.645	0.795	3.40421952916048e-09
Olfr1388	1.07932022675726e-13	-455396407397106	0.004	0.066	3.48458535208581e-09
4632404H12Rik	1.08441965140709e-13	-220467236167673	0.049	0.199	3.50104884456778e-09
Ankrd33b	1.09777130489515e-13	-89680322825251	0.535	0.765	3.54415465785398e-09
Nap1l1	1.09944426209078e-13	105837307148383	0.77	0.602	3.54955580016007e-09
Ric1	1.13014267787241e-13	-117543427005044	0.212	0.476	3.64866563551108e-09
Med1	1.1541007049918e-13	-17488129188682	0.08	0.265	3.72601412606604e-09
AW209491	1.16399108988508e-13	-228566089319432	0.033	0.163	3.75794523369398e-09
Ern1	1.17047108123758e-13	-392387378225134	0.013	0.102	3.77886588577551e-09
Zmynd8	1.19483289225266e-13	-127493655384699	0.298	0.554	3.85751799263772e-09
6230400D17Rik	1.20778821294531e-13	-385339091088333	0.004	0.066	3.89934424549392e-09
Thrb	1.24045015761628e-13	-156018169410529	0.142	0.361	4.00479333386416e-09
Pogz	1.26398876386014e-13	-224175343825294	0.036	0.169	4.08078772412246e-09
Smad4	1.27732913866855e-13	-149632153554185	0.162	0.398	4.12385712419141e-09
Mpv17l	1.34432600249879e-13	-248246230646189	0.014	0.108	4.34015649906733e-09
Zscan29	1.35391630307087e-13	-148829448323693	0.13	0.349	4.3711187844643e-09
Abcc5	1.36256231339868e-13	-242923777839002	0.033	0.163	4.39903242880764e-09
Pbx3	1.45037901865771e-13	-160753203467625	0.159	0.386	4.68254866173643e-09
Ahrr	1.46901914757181e-13	-169693395026823	0.078	0.259	4.74272831793558e-09
Fra10ac1	1.60222703641434e-13	-197283180112818	0.07	0.241	5.1727899870637e-09
Xrn1	1.6108721685896e-13	-148627819147281	0.127	0.343	5.20070079629152e-09
Gmpr2	1.62546682433438e-13	-291812900143271	0.027	0.145	5.24781964236354e-09
C2cd2l	1.66504331701529e-13	-11239570430087	0.314	0.578	5.37559234898386e-09
Cul9	1.66715606766022e-13	-197208173671501	0.063	0.229	5.38241336444101e-09
Cnot4	1.7959055059272e-13	-170115993076741	0.135	0.349	5.79808092588596e-09
Calr	1.82479609255096e-13	14244583367464	0.628	0.416	5.89135418480078e-09
Setd1b	1.8703256185084e-13	-195505987556684	0.095	0.283	6.03834625935438e-09
Phlpp2	1.91810359708447e-13	-166679353169173	0.152	0.367	6.19259746318721e-09
Ptpn18	1.99293284301023e-13	-345466679068924	0.016	0.114	6.43418368365852e-09
Slc25a36	2.00291140694173e-13	-254680644532403	0.027	0.145	6.46639947731138e-09
Tcf3	2.18561265354774e-13	-352490582633751	0.011	0.096	7.05625045197888e-09
Ipo8	2.18806376448771e-13	-175313954894717	0.066	0.235	7.06416386364858e-09
Zfp654	2.28390486601815e-13	-141267660257747	0.198	0.44	7.3735868599396e-09
Rbm28	2.3000316396501e-13	-127234667479473	0.091	0.289	7.42565214861035e-09
Cdc42bpa	2.30227669277549e-13	-17358466522757	0.123	0.331	7.43290030262568e-09
Adamts3	2.31808657413179e-13	-233819339060084	0.025	0.139	7.48394250458449e-09
Psd	2.34164808536222e-13	-159792046562232	0.204	0.446	7.56001084359191e-09
Ncbp3	2.36249755664249e-13	-171194466844556	0.129	0.337	7.62732336162029e-09
Fam76b	2.50656706753674e-13	-220763476557762	0.051	0.199	8.09245177754237e-09
Mtf2	2.51420794270252e-13	-181154601560968	0.077	0.253	8.11712034301508e-09
Exoc6b	2.59348120403317e-13	-222997938315926	0.031	0.157	8.3730540672211e-09
Esyt2	2.73918329625721e-13	-262931827701411	0.034	0.163	8.84345327196639e-09
Phactr4	2.74704571573709e-13	-233230253563495	0.027	0.145	8.86883709325719e-09
Pspc1	2.78144024469931e-13	-152578425925664	0.112	0.319	8.97987983001172e-09
Anapc13	2.82695361668264e-13	328624072110435	0.369	0.108	9.12681975145992e-09
Ankrd10	2.84814449043132e-13	-223457614604072	0.025	0.139	9.19523448735751e-09
Wwc2	2.87435979148843e-13	-134092675333786	0.242	0.488	9.27987058682041e-09
Zfhx2	2.92619674642223e-13	-300586184507565	0.028	0.145	9.44722619582418e-09
Arl13b	2.93099715939728e-13	-110708406802807	0.296	0.56	9.46272432911412e-09
Sp3	2.95487918777559e-13	-16197244239438	0.164	0.392	9.5398274577335e-09
Tbc1d23	3.04640111557662e-13	-206250471409316	0.079	0.253	9.8353060016391e-09
Tacc1	3.09512982970576e-13	-277058747149716	0.037	0.169	9.99262665520506e-09
Ndufa3	3.1326514395574e-13	270691485277842	0.421	0.175	1.01137651726111e-08
Chst3	3.16941577178107e-13	-240432750012415	0.073	0.241	1.02324588191952e-08
Zfp182	3.24478982751253e-13	-399393191105936	0.007	0.078	1.04758039581242e-08
Pias1	3.26450490607384e-13	-168079093657758	0.15	0.367	1.05394540892594e-08
Zfp687	3.28718327774088e-13	-365266473738371	0.01	0.09	1.06126712121864e-08
Hs3st3b1	3.40618534042503e-13	-10434832601625	0.242	0.506	1.09968693715622e-08
Foxp1	3.50133901801663e-13	-216673896966656	0.036	0.169	1.13040730196667e-08
Zfp738	3.50489961881715e-13	-28429508557477	0.028	0.145	1.13155684193512e-08
Zfp964	3.58963352214497e-13	-345175100270744	0.007	0.078	1.1589131826245e-08
Dgkd	3.66646513327942e-13	-165701803896509	0.1	0.295	1.18371826827926e-08
Rasgrf2	3.68228607945191e-13	-150155300661269	0.199	0.44	1.18882606075105e-08
Nfx1	3.69322377127884e-13	-193041482423958	0.065	0.229	1.19235729455737e-08
Pik3c2a	3.69596937907722e-13	-201630659005749	0.045	0.187	1.19324371403508e-08
Tor1b	3.72125005964324e-13	-360616934217863	0.017	0.114	1.20140558175582e-08
Rpl22l1	3.768951538307e-13	13835413444445	0.581	0.337	1.21680600414242e-08
Adgrv1	3.78006705444455e-13	-15556462383606	0.172	0.404	1.22039464852742e-08
Ints6l	3.79685000847029e-13	-448591120024149	0.003	0.06	1.22581302523463e-08
1700028E10Rik	3.83926781834323e-13	-337751961716058	0.007	0.078	1.23950761515211e-08
Erc2	3.99244900771356e-13	-200861301849499	0.054	0.205	1.28896216214032e-08
Hadhb	4.02395149853485e-13	-166415118634161	0.116	0.319	1.29913274130198e-08
Nisch	4.05460662954042e-13	-13783714004202	0.175	0.416	1.30902975034713e-08
Ythdc1	4.21301431478622e-13	-123884985842873	0.29	0.548	1.36017167152873e-08
Gan	4.21907193272065e-13	-244704846185624	0.03	0.151	1.36212737347886e-08
Rint1	4.24263207960573e-13	-235633134239679	0.032	0.157	1.36973376690071e-08
Plk4	4.32614758531126e-13	-303684191282084	0.015	0.108	1.39669674791774e-08
Zfp281	4.58095811963177e-13	-136444831842979	0.164	0.392	1.47896232892312e-08
Zfp740	4.61688776002962e-13	-185452071787021	0.078	0.253	1.49056221332556e-08
Nr1d2	4.74451815828503e-13	-169676474823256	0.121	0.325	1.53176768740232e-08
Taf4	4.77511324259911e-13	-218051752668298	0.042	0.181	1.54164531037312e-08
Vps13a	4.90513386029798e-13	-244080654350994	0.023	0.133	1.5836224667972e-08
Prkca	4.90687095680947e-13	-115721300713929	0.158	0.392	1.58418328840594e-08
Atxn1	4.95366509945385e-13	-111324220055419	0.339	0.62	1.59929077735867e-08
Maz	5.02166756078788e-13	-162105123853738	0.097	0.289	1.62124537200037e-08
Chsy1	5.06687006024767e-13	-173430592897129	0.086	0.265	1.63583899895096e-08
Chpf2	5.17580812366708e-13	-327755434436639	0.013	0.102	1.67100965272592e-08
Thoc2l	5.28891307260779e-13	-285844557993016	0.017	0.114	1.70752558549142e-08
Herc4	5.31894205378822e-13	-163485597237903	0.08	0.259	1.71722044206553e-08
Miga1	5.37735598073626e-13	-169418015113982	0.05	0.199	1.7360793783807e-08
5430405H02Rik	5.44839182354258e-13	-193201339623874	0.059	0.217	1.75901330023072e-08
Oga	5.47826327376573e-13	-15076204279385	0.164	0.392	1.76865729793527e-08
Dhh	5.51792647540201e-13	-260191620725159	0.035	0.163	1.78146256258354e-08
Plxna2	5.58857204655263e-13	-175953557835239	0.164	0.386	1.80427048522952e-08
Sugp2	5.62772659123017e-13	-152551794003041	0.155	0.38	1.81691152997866e-08
St8sia1	5.63173158386022e-13	-129351650744687	0.263	0.518	1.81820454184927e-08
Micu2	5.75644447483375e-13	-306948733805583	0.013	0.102	1.85846809870008e-08
Atp7b	5.97103508027368e-13	-30440851690024	0.019	0.12	1.92774867566636e-08
Dctn3	6.03738606775453e-13	233191246423053	0.418	0.157	1.94917009197455e-08
Gm26879	6.04893500542086e-13	-238699009546862	0.049	0.193	1.95289866650013e-08
Fbxw9	6.89645020009931e-13	-296203615613506	0.026	0.139	2.22651894710206e-08
Brd4	7.90425428333807e-13	-200599849821662	0.07	0.235	2.5518884953757e-08
Nelfa	7.99136860869444e-13	-20808655432195	0.036	0.163	2.580013355317e-08
Suco	8.39938242234571e-13	-192066491480055	0.083	0.259	2.71174061505431e-08
Atp5a1	8.60218882198564e-13	103047686827315	0.751	0.572	2.77721666117806e-08
Ftsj1	8.89133051979514e-13	-268945096884407	0.019	0.12	2.87056605831586e-08
Tecr	9.11158720889673e-13	167645968652795	0.552	0.343	2.94167593039231e-08
Sbno1	9.11945195889423e-13	-140224134812946	0.23	0.47	2.944215064929e-08
Zfp516	9.30392548273366e-13	-125666127457498	0.213	0.464	3.00377234210056e-08
Marchf8	9.47264864123508e-13	-181012398322945	0.048	0.193	3.05824461382275e-08
Sub1	9.61798357650655e-13	201386888007499	0.446	0.199	3.10516599767514e-08
Tctn1	9.7536064667574e-13	-327395463591117	0.016	0.108	3.14895184779263e-08
Prr14l	9.82477736968548e-13	-263862045503099	0.022	0.127	3.17192937380296e-08
Hapln3	1.0090397950993e-12	-57301165224907	0.002	0.054	3.25768497847808e-08
Dst	1.019008235529e-12	-175198123981492	0.154	0.361	3.28986808840539e-08
Zfp384	1.02792975937079e-12	-282174675001712	0.024	0.133	3.31867122812859e-08
Rapgef6	1.03987237346728e-12	-228085877787406	0.019	0.12	3.3572279577391e-08
Virma	1.06803480515743e-12	-210526652684216	0.074	0.241	3.44815036845077e-08
Set	1.07315950587436e-12	119125304948126	0.694	0.494	3.46469546471537e-08
Snrpb	1.08339058862946e-12	118259945009538	0.654	0.446	3.49772651539021e-08
Orai3	1.08352672472592e-12	-426080802318128	0.002	0.054	3.49816603077764e-08
B930059L03Rik	1.08352672472592e-12	-51432399832347	0.002	0.054	3.49816603077764e-08
Kif3b	1.09026885122335e-12	-148003869441512	0.132	0.343	3.51993298617458e-08
Aasdh	1.09928942759907e-12	-286387970883784	0.016	0.108	3.54905591700359e-08
B230317F23Rik	1.1128286330267e-12	-442753750999449	0.002	0.054	3.59276724172671e-08
Rnf113a2	1.1203566461374e-12	-198733074885166	0.07	0.235	3.6170714320546e-08
Gm49417	1.15089600320382e-12	-295606142832003	0.012	0.096	3.71566774634352e-08
Nt5e	1.18760833469053e-12	-973656089894712	0.333	0.602	3.83419350854839e-08
Cep250	1.21737180817217e-12	-190349526674879	0.046	0.187	3.93028488268385e-08
Lims1	1.24428476909579e-12	-181906682107586	0.048	0.193	4.01717337702577e-08
Tnks2	1.25026330155738e-12	-127400451946203	0.205	0.446	4.03647506907801e-08
Tasor2	1.25597565309697e-12	-239587960582781	0.056	0.205	4.05491739602357e-08
Srp14	1.2586267636108e-12	160998323851795	0.532	0.301	4.06347650631746e-08
Zfp868	1.29485707798595e-12	-285076894228413	0.022	0.127	4.18044607627764e-08
Peli3	1.31671936055451e-12	-124232232276928	0.225	0.47	4.25102845555023e-08
Pnpla8	1.37552919416222e-12	-203754478568879	0.083	0.253	4.44089600335272e-08
Usp34	1.44015866573409e-12	-101135282957774	0.343	0.608	4.64955225232252e-08
Ddx50	1.56736094303688e-12	-196651058283037	0.114	0.301	5.06022480459456e-08
Asph	1.62337530069464e-12	-28985093223424	0.022	0.127	5.24106715829266e-08
Gm50240	1.6631688642522e-12	-186289809517295	0.09	0.271	5.36954067823823e-08
Fbxo27	1.67762399392121e-12	-255463408258996	0.029	0.145	5.41620906437463e-08
Neil2	1.7319017390718e-12	-410566973763536	0.007	0.078	5.59144476459331e-08
Cln3	1.77287189251947e-12	-260614775176938	0.02	0.12	5.72371690499912e-08
Kansl1	1.7788551823646e-12	-162576852642942	0.142	0.355	5.74303395626411e-08
Plekha7	1.81539333528656e-12	-23086957541729	0.042	0.175	5.86099738297266e-08
Metap1	1.86303953535998e-12	-26366042851108	0.027	0.139	6.01482313990969e-08
Ccdc177	1.8835155093462e-12	-146154547533444	0.138	0.355	6.08092982192421e-08
Cep192	1.93831234576102e-12	-317173538633391	0.009	0.084	6.25784140828944e-08
4932422M17Rik	2.01865662527159e-12	-359522514238187	0.007	0.078	6.51723291468934e-08
Edrf1	2.03527490474191e-12	-225652719237502	0.036	0.163	6.57088502995927e-08
Zfp568	2.04030269625533e-12	-254651720386133	0.014	0.102	6.58711725486033e-08
Cep57l1	2.05092392043103e-12	-274819740322497	0.022	0.127	6.62140787711159e-08
Plcb4	2.0863045634321e-12	-188688279138281	0.053	0.199	6.73563428304053e-08
Rps6kb2	2.11092116663476e-12	-251719536186089	0.027	0.139	6.81510898648034e-08
Sh3bgrl2	2.21081878843485e-12	-168644109551088	0.115	0.313	7.13762845846192e-08
Tmtc3	2.2188520841121e-12	-20423476103199	0.08	0.247	7.16356395355591e-08
Rwdd1	2.29864814680003e-12	227118409015942	0.439	0.193	7.42118554194389e-08
Ubap2l	2.30380128787795e-12	-136569969511164	0.169	0.392	7.43782245791395e-08
BC025920	2.31012037066811e-12	-334982817702768	0.019	0.114	7.45822361670199e-08
Trib2	2.38107780812341e-12	-141906665190776	0.181	0.41	7.68730970352642e-08
Utp14b	2.38674650754536e-12	-778986544727136	0.001	0.048	7.70561109961018e-08
Gm29055	2.38674650754536e-12	-612931613615476	0.001	0.048	7.70561109961018e-08
Gm27200	2.38674650754536e-12	-839012955282735	0.001	0.048	7.70561109961018e-08
Gm26621	2.38674650754536e-12	-839352302317185	0.001	0.048	7.70561109961018e-08
Nova1	2.40975533011231e-12	-591637629642621	0.001	0.048	7.7798950832676e-08
Hsbp1	2.44586758755206e-12	169568080465399	0.514	0.271	7.89648350641182e-08
Masp2	2.45642750624335e-12	-561552144432064	0.001	0.048	7.93057620390666e-08
Gm49708	2.4800949057602e-12	-551583134513591	0.001	0.048	8.00698640324679e-08
Antxr2	2.48503649471722e-12	-255898223157958	0.025	0.133	8.02294032319455e-08
E230029C05Rik	2.50398590743879e-12	-592184425197738	0.001	0.048	8.08411850216612e-08
Gm17249	2.50398590743879e-12	-51087146331226	0.001	0.048	8.08411850216612e-08
Cast	2.50398590743879e-12	-57739917009753	0.001	0.048	8.08411850216612e-08
Rhbdd3	2.53309448932765e-12	-197358495420966	0.047	0.187	8.1780955587943e-08
Wdr38	2.5524470122411e-12	-503852877968259	0.001	0.048	8.2405751790204e-08
Wdr59	2.62198883904515e-12	-233637299857474	0.022	0.127	8.46509096685726e-08
Srsf6	2.64212600553648e-12	-171190314137845	0.124	0.319	8.53010380887452e-08
Ankrd16	2.66037617844144e-12	-258278189070196	0.014	0.102	8.58902449209818e-08
Anxa7	2.6789514613724e-12	-249691575735596	0.022	0.127	8.64899479304079e-08
Crkl	2.70363097448941e-12	-213834302555487	0.034	0.157	8.72867260113904e-08
Slc12a5	2.77334273523427e-12	-138415844258996	0.172	0.392	8.95373702070383e-08
Gapvd1	2.78312318078164e-12	-145638251473489	0.152	0.367	8.98531318915352e-08
Cxcr2	2.88744917050541e-12	-723206001968676	0	0.036	9.32212964697671e-08
Arhgef4	2.88744917050541e-12	-728229522830706	0	0.036	9.32212964697671e-08
Gm9929	2.88744917050541e-12	-745892554813556	0	0.036	9.32212964697671e-08
Cd46	2.88744917050541e-12	-724929105702355	0	0.036	9.32212964697671e-08
Nnat	2.88744917050541e-12	-782904468805775	0	0.036	9.32212964697671e-08
Gm43560	2.88744917050541e-12	-783364104380995	0	0.036	9.32212964697671e-08
Gm43773	2.88744917050541e-12	-696856234247824	0	0.036	9.32212964697671e-08
Gm13112	2.88744917050541e-12	-76514982884495	0	0.036	9.32212964697671e-08
1700109H08Rik	2.88744917050541e-12	-764969986181033	0	0.036	9.32212964697671e-08
Gm31152	2.88744917050541e-12	-789715730513472	0	0.036	9.32212964697671e-08
Gm15356	2.88744917050541e-12	-736120599960546	0	0.036	9.32212964697671e-08
Gm5608	2.88744917050541e-12	-831462319536801	0	0.036	9.32212964697671e-08
Gm37850	2.88744917050541e-12	-77978840104243	0	0.036	9.32212964697671e-08
Gm29395	2.88744917050541e-12	-837545639520954	0	0.036	9.32212964697671e-08
Gm16140	2.88744917050541e-12	-720664687620065	0	0.036	9.32212964697671e-08
Gm15893	2.88744917050541e-12	-759309963133051	0	0.036	9.32212964697671e-08
4933426K07Rik	2.88744917050541e-12	-729758014082534	0	0.036	9.32212964697671e-08
Gm48237	2.88744917050541e-12	-73139199715798	0	0.036	9.32212964697671e-08
Gm16169	2.88744917050541e-12	-821894304637545	0	0.036	9.32212964697671e-08
Zfp811	2.88744917050541e-12	-805552080983541	0	0.036	9.32212964697671e-08
Gm53028	2.88744917050541e-12	-736297699452241	0	0.036	9.32212964697671e-08
Hhex	2.88744917050541e-12	-760932095921315	0	0.036	9.32212964697671e-08
Glmn	2.92342059185086e-12	-977449677618135	0.487	0.723	9.43826338079051e-08
Fam161b	2.92370892310692e-12	-311636225321754	0.019	0.114	9.43919425825071e-08
Rere	2.96023856801835e-12	-16358471596539	0.094	0.271	9.55713021684723e-08
Mpc2	2.96301069964077e-12	147428775980084	0.558	0.307	9.56608004379024e-08
Psmc5	3.02931611285984e-12	194030975574	0.483	0.259	9.78014707036799e-08
Pan2	3.05566412287622e-12	-255644487812529	0.03	0.145	9.86521162070588e-08
Ttf1	3.07012610839378e-12	-185616155104497	0.059	0.211	9.91190214094932e-08
Calcoco1	3.17043249574016e-12	-192867999573698	0.069	0.229	1.02357413124971e-07
Zbtb6	3.2105679360292e-12	-198764562506917	0.065	0.223	1.03653185814703e-07
Cdk13	3.21228385660572e-12	-1170164083186	0.191	0.428	1.03708584310516e-07
Znhit6	3.31718310144523e-12	-214680332946717	0.039	0.169	1.07095256430159e-07
Tpm1	3.41547062725699e-12	-295228827174691	0.013	0.096	1.10268469200992e-07
Ago2	3.41672698798984e-12	-163822438546968	0.113	0.301	1.10309030807252e-07
Gcc2	3.43204044903936e-12	-132592149640429	0.156	0.373	1.10803425897236e-07
Eno1	3.47160409675517e-12	747615032204119	0.878	0.753	1.12080738263741e-07
Casp2	3.5817938970902e-12	-274584454286926	0.013	0.096	1.15638215967557e-07
Clstn1	3.60143170158899e-12	127257828461014	0.636	0.434	1.16272222485801e-07
Usp47	3.60998550042662e-12	-127233366315657	0.18	0.404	1.16548381881273e-07
Spag9	3.70528025424148e-12	-108035726654754	0.236	0.494	1.19624973008186e-07
Gprasp1	3.76882652226107e-12	-222259416981459	0.035	0.157	1.21676564271199e-07
Nop56	3.80001542643421e-12	-171426570370774	0.111	0.301	1.22683498042429e-07
Gnb5	3.80612318587839e-12	-6595145579395	0.697	0.904	1.22880687056084e-07
Srsf11	3.87976054672165e-12	-121983541890987	0.196	0.428	1.25258069250909e-07
Gm43598	3.89282280112319e-12	-777025342255343	0.001	0.042	1.25679784134262e-07
4933433G15Rik	3.89282280112319e-12	-78535122984512	0.001	0.042	1.25679784134262e-07
Gm17477	3.89282280112319e-12	-747339058965916	0.001	0.042	1.25679784134262e-07
Gm33843	3.89282280112319e-12	-76070176479489	0.001	0.042	1.25679784134262e-07
4933411O13Rik	3.89282280112319e-12	-760962739893881	0.001	0.042	1.25679784134262e-07
Gm49886	3.89282280112319e-12	-757427085243171	0.001	0.042	1.25679784134262e-07
Gm6225	3.89282280112319e-12	-773594394329159	0.001	0.042	1.25679784134262e-07
Gm50375	3.89282280112319e-12	-750330073200431	0.001	0.042	1.25679784134262e-07
Gm29361	3.93437708038934e-12	-560600503191255	0.001	0.042	1.2702136404037e-07
Dip2b	3.96755098863623e-12	-216499424981423	0.06	0.211	1.28092383668121e-07
Osbpl11	3.9878121066085e-12	-310558121015927	0.023	0.127	1.28746513861856e-07
Cep68	4.05576198653937e-12	-257310463007519	0.023	0.127	1.30940275735423e-07
Gm47439	4.14876014457421e-12	-475559030839933	0.001	0.042	1.33942721267578e-07
A730011C13Rik	4.19299089844799e-12	-392334082190172	0.001	0.042	1.35370711156393e-07
Crocc	4.21098274667775e-12	-928772441813301	0.306	0.572	1.35951577976491e-07
Mllt3	4.23426485012444e-12	-189384626970892	0.093	0.271	1.36703240686267e-07
Mastl	4.24883576823352e-12	-433898820042593	0.004	0.06	1.37173662777419e-07
4932438A13Rik	4.28199032970884e-12	-106555753933825	0.32	0.572	1.3824405779465e-07
2610008E11Rik	4.30578560359625e-12	-257500826250123	0.033	0.151	1.39012288212105e-07
Tmco6	4.31528020130678e-12	-414739169140974	0.004	0.06	1.39318821299189e-07
Ankrd44	4.42789128568975e-12	-354677205388365	0.011	0.09	1.42954470158494e-07
Slc17a5	4.52119639174217e-12	-261528285086861	0.019	0.114	1.45966825507396e-07
Smyd4	4.54192252049642e-12	-231017288210717	0.035	0.157	1.46635968574227e-07
Cuedc2	4.58336886995115e-12	301171801050627	0.383	0.145	1.47974063966373e-07
Usp5	4.69120181625753e-12	-204699548758842	0.037	0.163	1.51455450637874e-07
Zfp263	4.72026464346636e-12	-240217026555376	0.043	0.175	1.52393744014312e-07
Snapc1	4.77815257762389e-12	-149668348639142	0.068	0.229	1.54262655968587e-07
Phactr1	4.78677294791149e-12	-15979988738657	0.119	0.313	1.54540964623322e-07
Srrm4	4.94292607447954e-12	-213679254801871	0.043	0.175	1.59582368314572e-07
Zmym2	5.03746982950926e-12	-151573713376816	0.094	0.277	1.62634713445707e-07
Dcaf17	5.08125685834862e-12	-170773262681048	0.071	0.235	1.64048377671785e-07
Dcaf1	5.22975382719777e-12	-142270828908571	0.084	0.259	1.6884260231108e-07
Zfp61	5.26619734414037e-12	-256424195534501	0.023	0.127	1.70019181255572e-07
Ndrg1	5.28046228191726e-12	-145221709623187	0.251	0.482	1.70479724771699e-07
Kif21a	5.29210477295903e-12	-115060907884428	0.326	0.578	1.70855602594982e-07
Atp8a1	5.37178081693919e-12	-178320464942294	0.048	0.187	1.73427943674882e-07
Trak2	5.4059253396789e-12	-162595687390929	0.131	0.331	1.74530299591533e-07
P4ha1	5.46219601555992e-12	-21584511624311	0.054	0.199	1.76346998362352e-07
Armc5	5.46696592813711e-12	-23127692474836	0.021	0.12	1.76500994989907e-07
1500015A07Rik	5.71356968952606e-12	-206410556740148	0.028	0.139	1.84462597426349e-07
Cep43	5.7493463819071e-12	-233848860557448	0.044	0.175	1.85617647939871e-07
Ier3	5.78691586749724e-12	-117734517492217	0.329	0.578	1.86830578782148e-07
Srsf5	5.83249431638244e-12	-922636692194732	0.503	0.729	1.88302079004407e-07
Tbcc	5.93681368199405e-12	-122854561381151	0.258	0.494	1.91670029723178e-07
Vps13d	5.98826685873829e-12	-169421299820674	0.057	0.205	1.93331195534366e-07
Zfp74	6.12332294745454e-12	-160982772218199	0.032	0.151	1.9769148135857e-07
Atxn2	6.16769113761064e-12	-127216220077695	0.136	0.343	1.99123908377759e-07
Trim26	6.18018064174417e-12	-199421554410526	0.06	0.211	1.9952713201871e-07
Slx1b	6.24865138484753e-12	-216448181970664	0.04	0.169	2.01737709959803e-07
Ccdc62	6.45125528546391e-12	-340918854569617	0.01	0.084	2.08278776891202e-07
Ccny	6.56153953715544e-12	-236174404581347	0.047	0.181	2.11839303957063e-07
Lysmd3	6.58585875411523e-12	-180958908974158	0.064	0.217	2.1262444987661e-07
Otx2	6.72648398045937e-12	-119973030330637	0.335	0.566	2.17164535309131e-07
Dvl2	6.87289050098937e-12	-331554119921189	0.01	0.084	2.21891269824442e-07
Myo9b	6.91253371106264e-12	-327586902614884	0.01	0.084	2.23171150861657e-07
Mib1	6.98893197183392e-12	-172176397511456	0.088	0.259	2.25637668710658e-07
Stk39	7.01249779093422e-12	-127136539046536	0.162	0.38	2.26398491180311e-07
Abcg1	7.03226735255437e-12	-140219992933981	0.172	0.392	2.27036751477218e-07
Orc2	7.33254356957906e-12	-179028929873905	0.066	0.223	2.3673116914386e-07
Brms1l	7.43912564969449e-12	-229447089571993	0.041	0.169	2.40172171600387e-07
Fem1a	7.46111594554776e-12	-241984850777332	0.017	0.108	2.40882128302009e-07
Pus7	7.68504108399791e-12	-403856352128068	0.008	0.078	2.48111551396873e-07
Mrfap1	7.78812375568211e-12	119653265641625	0.625	0.41	2.51439575452197e-07
Gm7467	7.88874903448662e-12	-279742835168988	0.01	0.084	2.546882625784e-07
Sirt7	8.04102362255683e-12	-27771144089249	0.017	0.108	2.59604447654247e-07
Mettl17	8.27532765504996e-12	-323421584389874	0.013	0.096	2.67168953343288e-07
Pomt2	8.64264174920958e-12	-232989327039675	0.041	0.169	2.79027688873231e-07
Gk	8.8369505398034e-12	-35538752670851	0.008	0.078	2.85300948177553e-07
Strn3	8.96980776720386e-12	-139568732370542	0.135	0.343	2.89590243764177e-07
Parg	9.03883491261241e-12	-156670689257412	0.063	0.217	2.91818785153692e-07
Ammecr1	9.06362981998481e-12	-123863758225154	0.204	0.428	2.92619288738209e-07
Acap2	9.08143321291871e-12	-182546858761449	0.058	0.205	2.93194071279081e-07
2410002F23Rik	9.09301146996962e-12	-278866470154485	0.022	0.12	2.93567875307969e-07
Gm49932	9.13146369863629e-12	-372342619186733	0.007	0.072	2.94809305510473e-07
Arhgap29	9.31045183937123e-12	-371745423245342	0.007	0.072	3.005879376341e-07
Cdc23	9.45765305007365e-12	-215339989614506	0.056	0.199	3.05340328721628e-07
Zfp961	9.73637564390049e-12	-32012343305266	0.008	0.078	3.14338887663327e-07
Ppp4r3a	9.74570876983809e-12	-143408407651062	0.148	0.355	3.14640207634223e-07
Ccnt1	9.75943384754059e-12	-147160468905612	0.178	0.398	3.15083321767848e-07
Mccc1	9.91473047400178e-12	-29700797294717	0.008	0.078	3.20097073353147e-07
Setd5	1.00060840498376e-11	-15433836590602	0.106	0.289	3.23046423549006e-07
Pigm	1.00883397664949e-11	-272997776209389	0.024	0.127	3.25702049361289e-07
Gm9918	1.0227200802971e-11	-186447976702891	0.089	0.259	3.30185177923919e-07
Zan	1.02582398285041e-11	-302717889957034	0.007	0.072	3.31187272863256e-07
Gm7598	1.02810951449375e-11	-281958927596136	0.008	0.078	3.31925156754306e-07
2810403D21Rik	1.06607122519901e-11	-311167766515312	0.008	0.078	3.44181095055499e-07
Sirt1	1.09395173351168e-11	-215661497193317	0.045	0.175	3.53182317164245e-07
Carf	1.11146558109055e-11	-185613597168196	0.05	0.187	3.58836662855086e-07
Dpp8	1.14138334830465e-11	-179690800300292	0.065	0.217	3.68495614000156e-07
Fbxw2	1.23150131735735e-11	-16645992847971	0.083	0.247	3.97590200308822e-07
Zfyve16	1.24348440759831e-11	-237516462453624	0.024	0.127	4.01458940993115e-07
Dnajc28	1.28025569417125e-11	-177391660517033	0.049	0.187	4.13330550863189e-07
Trmt1l	1.30603125549606e-11	-223789928458333	0.024	0.127	4.21652190836901e-07
Tmem138	1.31207085646654e-11	-150809584475847	0.109	0.295	4.23602076010222e-07
Trappc9	1.32538149685827e-11	-160358134813085	0.078	0.241	4.27899416260691e-07
Zfp830	1.32942499069684e-11	-218417332415783	0.026	0.133	4.29204858246474e-07
Ush2a	1.38424966826087e-11	-18106032361847	0.062	0.211	4.46905005398023e-07
N4bp2l1	1.4438171238713e-11	-474917917403659	0.003	0.054	4.6613635844185e-07
Qrich1	1.4464495098013e-11	-187962320266001	0.083	0.247	4.6698622423935e-07
Plxnb1	1.48600832470738e-11	-225104981359224	0.048	0.181	4.79757787631778e-07
Lpin1	1.49284731017221e-11	-184814953096595	0.059	0.205	4.81965754089097e-07
Taf15	1.50085291368808e-11	-179213965664155	0.082	0.247	4.84550363184198e-07
Myo19	1.50367136659465e-11	-537884037669928	0.003	0.054	4.85460300705082e-07
Rfx3	1.53443229879778e-11	-244542247196972	0.042	0.169	4.95391467666865e-07
Snrpg	1.56142508579401e-11	178918909053034	0.464	0.217	5.04106088948595e-07
Chp1	1.60374091665163e-11	-186657542592638	0.097	0.271	5.17767754940977e-07
Zfp386	1.62057111616927e-11	-170195040664738	0.075	0.235	5.23201384855249e-07
Gm11696	1.67008454077329e-11	-249625274294578	0.027	0.133	5.39186793988655e-07
Cfap46	1.67089689066287e-11	-371998267708087	0.003	0.054	5.39449061150506e-07
Tgfbr1	1.67697761223416e-11	-31120124187524	0.018	0.108	5.41412222109799e-07
Ccdc66	1.68348383768078e-11	-152740692690175	0.106	0.289	5.43512756995241e-07
Zfp40	1.69829873234609e-11	-296617606809716	0.016	0.102	5.48295745737936e-07
Trim39	1.71832341621413e-11	-246515056058536	0.039	0.163	5.5476071492473e-07
Cdk17	1.74246824419471e-11	-2981738475255	0.012	0.09	5.62555872638264e-07
Vcl	1.74706602914944e-11	-296613687565487	0.018	0.108	5.64040267510895e-07
Llgl2	1.76192888148763e-11	-168205771192277	0.145	0.343	5.68838739388283e-07
Gbf1	1.77401270962465e-11	-1571090645825	0.131	0.325	5.72740003302319e-07
Tead3	1.7984704503061e-11	-283595796940771	0.012	0.09	5.80636184881323e-07
Kctd18	1.83663311707542e-11	-306607242019613	0.018	0.108	5.92957001847799e-07
Cnot10	1.86939849509824e-11	-166391155688735	0.079	0.241	6.03535304142466e-07
Lrch3	1.88777221031264e-11	-198733531134776	0.042	0.169	6.09467258099435e-07
Ccnj	1.92102646321979e-11	-259146187089658	0.027	0.133	6.20203393650508e-07
Rnf139	1.94078443447177e-11	-254956716639416	0.032	0.145	6.26582254669213e-07
Pwwp2b	1.94379596063132e-11	-19898669697994	0.036	0.157	6.27554525889822e-07
Hdac9	1.98023912164856e-11	-170218931724802	0.101	0.277	6.39320200424239e-07
Cep85	1.98186734213691e-11	-180508224591937	0.044	0.175	6.398458714089e-07
Agfg1	1.98350501039042e-11	-19008682484588	0.072	0.229	6.40374592604546e-07
Faim	1.99836904565843e-11	709397034375202	0.888	0.801	6.45173446390825e-07
Gm10419	2.02946164735499e-11	-250547046884763	0.018	0.108	6.5521169284856e-07
Mif	2.05752912834315e-11	305600495869279	0.422	0.223	6.64273279085585e-07
Dmxl2	2.07238335604601e-11	-115868466665962	0.239	0.482	6.69068966499454e-07
Zfp960	2.09461096464419e-11	-247157273796998	0.016	0.102	6.76245149935375e-07
Sod1	2.11489198411861e-11	185516624635783	0.476	0.253	6.82792877072694e-07
Abcg4	2.12988648326965e-11	-167465389620191	0.089	0.259	6.87633851123606e-07
Mef2a	2.13706491882965e-11	-131993793264713	0.2	0.422	6.89951409044153e-07
Sbf2	2.14779781859448e-11	-199651695946113	0.09	0.259	6.93416525733227e-07
Zfp512	2.17026384944164e-11	-206438432131894	0.042	0.169	7.00669683792234e-07
Fbxl19	2.17215910454173e-11	-271589898344938	0.018	0.108	7.01281566901299e-07
Dync1li2	2.17293938470149e-11	-195587452070286	0.121	0.313	7.01533480350875e-07
Edc4	2.22046655594325e-11	-225477384871475	0.039	0.163	7.16877627586277e-07
Samd4b	2.28186254563593e-11	-150269920907226	0.062	0.211	7.36699322858561e-07
Hmg20a	2.2904302063723e-11	-151195500757973	0.062	0.211	7.39465392127298e-07
Nudcd3	2.31857786931075e-11	-148692292923935	0.103	0.283	7.48552865106976e-07
Gm9895	2.36558113853025e-11	-206332064540387	0.045	0.175	7.63727870574492e-07
Hap1	2.37037273406045e-11	-349765233656631	0.014	0.096	7.65274837191415e-07
Lrp8	2.41622400690285e-11	-335526186558552	0.01	0.084	7.80077920628585e-07
Hnrnpa2b1	2.4613791387987e-11	-695035761906175	0.738	0.892	7.94656254961162e-07
Akap13	2.50833604313732e-11	-245004413632947	0.032	0.145	8.09816291526884e-07
Ccnyl1	2.55247547720683e-11	-311677591473586	0.014	0.096	8.24066707816225e-07
Plekhn1	2.56699060181841e-11	-323292581048936	0.01	0.084	8.28752915797072e-07
Lrit2	2.5722271306231e-11	-101329151827987	0.41	0.639	8.30443529121667e-07
Aldh3a2	2.65512542187018e-11	-296381652485603	0.014	0.096	8.57207242450786e-07
Cdip1	2.731195802206e-11	-196423292144676	0.054	0.193	8.81766564742208e-07
Trp53inp2	2.80004452257967e-11	-151513335820341	0.116	0.301	9.03994374114846e-07
Ermard	2.83504557088418e-11	-231876783439911	0.018	0.108	9.15294462559958e-07
Whrn	2.94003222855719e-11	-146180523315609	0.117	0.301	9.49189404989688e-07
Fundc2	3.0558364038653e-11	248276229729749	0.369	0.133	9.86576782987913e-07
Utp25	3.19701894657909e-11	-213316949040632	0.025	0.127	1.03215756690306e-06
Sbno2	3.2841852517218e-11	-405145517235201	0.004	0.06	1.06029920851838e-06
Mapk1ip1l	3.35587197017761e-11	-251887316257883	0.028	0.133	1.08344326557184e-06
Dmxl1	3.40775843196042e-11	-167444798983459	0.135	0.325	1.10019480975842e-06
Tmem260	3.42370707973429e-11	-192891687312385	0.039	0.163	1.10534383069222e-06
Gm32442	3.47663275331528e-11	-205127555460447	0.037	0.157	1.12243088440784e-06
Micos10	3.57593296990069e-11	148331250710913	0.514	0.277	1.15448995933244e-06
3830406C13Rik	3.58997638890354e-11	-242641537281316	0.033	0.145	1.15902387715751e-06
Traf3ip1	3.64828827651382e-11	-141636236588564	0.05	0.187	1.17784987007249e-06
Otud7b	3.8636586625127e-11	-113555042990205	0.292	0.524	1.24738219919223e-06
Lats1	3.8923230016699e-11	-189944173233874	0.064	0.211	1.25663648108913e-06
Rab12	4.07959098408482e-11	-23858730644794	0.025	0.127	1.31709594921178e-06
Anks3	4.16160809946945e-11	-237887914896069	0.041	0.163	1.34357517491371e-06
Hey2	4.20021603189495e-11	-370229714783429	0.007	0.072	1.35603974589729e-06
Aopep	4.2162580936431e-11	-300309032952053	0.019	0.108	1.36121892553267e-06
Faah	4.29223116172374e-11	-175950932171604	0.057	0.199	1.38574683056251e-06
Aatf	4.29323195859529e-11	-187013956276174	0.032	0.145	1.38606993783249e-06
Kat6b	4.38135783664228e-11	-183252243635568	0.088	0.253	1.41452137755996e-06
Dmpk	4.4021174564523e-11	-401436114705156	0.006	0.066	1.42122362081563e-06
Ccnh	4.48292294866909e-11	-152863846231689	0.08	0.241	1.44731167397781e-06
Snapc4	4.54928996984431e-11	-365389540355657	0.006	0.066	1.46873826676424e-06
Pm20d1	4.63926702687203e-11	-51254504488219	0.002	0.048	1.49778735962563e-06
Gm26749	4.63926702687203e-11	-540115113425176	0.002	0.048	1.49778735962563e-06
Slc25a42	4.66956114564968e-11	-264379340137017	0.023	0.12	1.507567815873e-06
Gm49156	4.76268324752482e-11	-313595363970093	0.013	0.09	1.53763228646339e-06
D16Ertd472e	4.77881933404236e-11	-102938079943306	0.288	0.542	1.54284182199558e-06
Fam120b	4.81508127245709e-11	-245074076605229	0.042	0.163	1.55454898881277e-06
Alms1	4.86135951843713e-11	-232225559921309	0.043	0.169	1.56948992052743e-06
Prdm15	4.86440296076676e-11	-309073642729271	0.007	0.072	1.57047249588355e-06
Tgm4	4.9700002320884e-11	-348295607773648	0.002	0.048	1.60456457492974e-06
Letm2	4.98553435842682e-11	-266312323912907	0.021	0.114	1.6095797676181e-06
Uckl1	5.07467015698311e-11	-878352373653247	0.401	0.639	1.638357260182e-06
Kctd3	5.0832465413707e-11	-178404377556944	0.048	0.181	1.64112614588153e-06
Lcmt2	5.11768531174126e-11	-260230822561507	0.019	0.108	1.65224470289566e-06
Slc26a11	5.29066260309049e-11	-307501512212286	0.006	0.066	1.70809042140776e-06
Gm47438	5.46267925519304e-11	-324678358879366	0.002	0.048	1.76362599753907e-06
Fabp12	5.47813072167359e-11	110926958647738	0.683	0.518	1.76861450349232e-06
Nbea	5.47816276750704e-11	-840802884660442	0.355	0.62	1.76862484948965e-06
Polr3f	5.55319824460282e-11	-18938086672772	0.078	0.235	1.79285005327002e-06
Nsmce3	5.85295010402677e-11	-198592285024105	0.053	0.187	1.88962494108504e-06
4833420G17Rik	5.93684861707913e-11	-158481494603806	0.106	0.283	1.916711576024e-06
Pde8b	5.95863368247161e-11	-143168523345578	0.111	0.295	1.92374488438596e-06
Zmym5	5.9655799635602e-11	-123862496149365	0.211	0.44	1.92598749123541e-06
9330160F10Rik	6.15707963332841e-11	-255010552618722	0.016	0.102	1.98781315962008e-06
Polr2j	6.43263928838291e-11	205676180584998	0.393	0.145	2.07677759425442e-06
Pttg1ip	6.49271055398947e-11	-18961086134399	0.038	0.157	2.0961716023555e-06
Ap3d1	6.56227928256435e-11	-151049884019685	0.126	0.319	2.1186318663759e-06
Vdac1	6.63298852069304e-11	146820892304228	0.547	0.337	2.14146034390575e-06
Ccdc167	6.77769408452396e-11	-247491758522018	0.028	0.133	2.18817853518856e-06
Arfgap2	7.04969997229931e-11	-173092442985858	0.062	0.205	2.27599563605683e-06
Pitpnc1	7.26681493851561e-11	-142035531314283	0.141	0.337	2.34609120289976e-06
Ptbp2	7.6249065650455e-11	-151909441064962	0.084	0.247	2.46170108452494e-06
Ndufaf5	7.70130766692949e-11	20346002193298	0.436	0.211	2.48636718026819e-06
Poc1b	7.78383851870698e-11	-175322738119213	0.038	0.157	2.51301226576455e-06
Ecd	7.86810565162467e-11	-204645552365298	0.056	0.193	2.54021790962703e-06
Ppa1	8.18813932968851e-11	153389787021389	0.528	0.325	2.64354078258994e-06
Large1	8.34327846953583e-11	-244850394737948	0.031	0.139	2.69362745388964e-06
Npat	8.45583090225046e-11	-177771876168633	0.044	0.169	2.72996500679156e-06
Iqgap1	8.46474776403806e-11	-149787965279894	0.068	0.217	2.73284381561969e-06
Gpatch2	8.55514629781683e-11	-220625112585247	0.051	0.181	2.76202898225016e-06
Ctr9	8.82421975513264e-11	-108990968481377	0.256	0.488	2.84889934794457e-06
Gm29562	9.01031419867692e-11	-270043536879303	0.024	0.12	2.90897993904284e-06
Elp2	9.15358695216804e-11	-216315782793851	0.039	0.157	2.95523554750745e-06
Nras	9.16809468665489e-11	-162677832805536	0.041	0.163	2.95991936958653e-06
Ubr5	9.3361449492228e-11	-136419896164376	0.143	0.337	3.01417439685658e-06
Blzf1	9.47261267731193e-11	-17614039797253	0.065	0.211	3.05823300287016e-06
Dnm3	9.51097323924086e-11	-110845423785092	0.213	0.434	3.07061771028891e-06
Ireb2	9.52303323073189e-11	-189603354845951	0.081	0.241	3.07451127854179e-06
Ganc	9.56205528359272e-11	-205516396757334	0.051	0.181	3.08710954830791e-06
Pigq	9.63931313854258e-11	-206818633098039	0.033	0.145	3.11205224677847e-06
Jrkl	9.68461125976188e-11	-194295011701756	0.063	0.205	3.12667674521412e-06
Tpp2	9.69041813940677e-11	-203099776527824	0.06	0.199	3.12855149630748e-06
Safb	9.78186189597349e-11	-15759999096377	0.116	0.295	3.15807411311504e-06
Rbm4	9.8243906858207e-11	-202688697593833	0.057	0.193	3.17180453291721e-06
Ddt	1.0085543794741e-10	241931511367481	0.383	0.157	3.25611781413214e-06
Rnf113a1	1.01914922097514e-10	-253950334890328	0.022	0.114	3.29032325991824e-06
Psmb4	1.0447379187442e-10	166241073551382	0.486	0.259	3.37293637066564e-06
Hexdc	1.04878049453949e-10	-185308120929374	0.054	0.187	3.38598782662073e-06
Bcl9l	1.08055306744592e-10	-205623169313251	0.039	0.157	3.48856557824916e-06
Hps4	1.08833539132655e-10	-190918949815553	0.047	0.175	3.51369081089776e-06
Lmnb1	1.10396157211677e-10	-12437058790403	0.118	0.307	3.564139935579e-06
Fnip1	1.10775697878794e-10	-155541335248851	0.132	0.313	3.57639340601687e-06
Iws1	1.13440952329048e-10	-131363971741467	0.091	0.259	3.66244114594331e-06
Trmt13	1.13737641106905e-10	-230908747033065	0.024	0.12	3.67201974313642e-06
Sdc4	1.15554931185865e-10	-139930184743354	0.184	0.392	3.73069095333565e-06
Kdm3a	1.15718170853516e-10	-233531991002533	0.022	0.114	3.73596114600576e-06
Fhip1b	1.17161757117800e-10	-280234202656933	0.027	0.127	3.78256732854816e-06
Abitram	1.21201566421735e-10	-327926195528273	0.013	0.09	3.9129925719257e-06
Mtm1	1.21879889309524e-10	-234591478342557	0.019	0.108	3.934892226358e-06
Polr3e	1.22400521596599e-10	-263234454129572	0.019	0.108	3.95170083974618e-06
Ptcd3	1.26407873654863e-10	-179712814048074	0.045	0.169	4.08107820094724e-06
A630052C17Rik	1.26823588176098e-10	-57855235675281	0.001	0.042	4.09449954426532e-06
Gm43920	1.28009429593197e-10	-545679335555885	0.001	0.042	4.13278443441636e-06
AW549877	1.28391016327941e-10	-109166102036257	0.204	0.428	4.14510396214757e-06
Pwwp2a	1.29809410087803e-10	-120992469209968	0.108	0.289	4.19089680468471e-06
Bag1	1.29848191941105e-10	301399451573444	0.336	0.114	4.19214887681858e-06
Hnrnpul2	1.29967685070795e-10	-115698058958183	0.21	0.434	4.19600671251061e-06
Olfr1191-ps1	1.30413713789801e-10	-511287492188079	0.001	0.042	4.21040674970372e-06
Olfr1152	1.33593718681142e-10	-473140559117494	0.004	0.054	4.31307320762066e-06
Zfp966	1.37894437640403e-10	-41114035114017	0.001	0.042	4.45192191922041e-06
Lsm14a	1.38334155844886e-10	-918402405056254	0.393	0.633	4.46611822145214e-06
Zfp113	1.38628761221739e-10	-230405735137615	0.034	0.145	4.47562955604385e-06
Fancg	1.38673170569896e-10	-47020725715185	0.004	0.054	4.47706331184909e-06
Pcgf2	1.4075737770406e-10	-430455574372598	0.004	0.054	4.54435193917558e-06
Arl10	1.41790458826686e-10	-323641053096184	0.001	0.042	4.57770496321957e-06
Selenoo	1.43414821613533e-10	-200127940914287	0.031	0.139	4.6301475157929e-06
Washc1	1.44427649624014e-10	-214379245654232	0.031	0.139	4.66284666811129e-06
Supt7l	1.44756936624596e-10	-222238761951419	0.052	0.181	4.67347769892509e-06
Psmc3	1.46867316099643e-10	176020007509087	0.462	0.229	4.74161130027698e-06
Lamtor5	1.47691758819823e-10	225536590078709	0.406	0.187	4.76822843349799e-06
B930036N10Rik	1.49404649143334e-10	-391036507061985	0.004	0.054	4.82352909759255e-06
Sumo1	1.49789097467147e-10	129240932441428	0.566	0.355	4.83594101172685e-06
Gpm6b	1.50698609736895e-10	-128462024905866	0.219	0.44	4.86530461535565e-06
Bace1	1.52698648984257e-10	-129522997740412	0.158	0.361	4.92987588245675e-06
Sp1	1.54562177780579e-10	-13904954028233	0.062	0.205	4.99003990964601e-06
Trpm7	1.5477344388984e-10	-116861296143095	0.185	0.392	4.9968606359835e-06
Ston2	1.54782045093516e-10	-288442611254539	0.013	0.09	4.99713832584416e-06
Ppp1r12c	1.54864386056645e-10	-19472130904198	0.054	0.187	4.99979670383878e-06
Xaf1	1.55070566485892e-10	-39138956219982	0.004	0.054	5.00645323899703e-06
Hook3	1.56431026719036e-10	-83971588390116	0.49	0.699	5.05037569762406e-06
Ccdc157	1.57693182562524e-10	-211563103763951	0.031	0.139	5.09112439903107e-06
Gm48505	1.60409012493479e-10	-217462764585952	0.034	0.145	5.17880496835195e-06
Eml4	1.60409012493479e-10	-217274629426124	0.034	0.145	5.17880496835195e-06
Msmo1	1.60498211593504e-10	-192697560722712	0.061	0.199	5.18168476129629e-06
Mapk8ip3	1.66681765301726e-10	-168341755987264	0.08	0.235	5.38132079276621e-06
Srpk1	1.70108862061126e-10	-123568348496112	0.117	0.301	5.49196461164346e-06
Zbtb2	1.73133216122296e-10	-248231103995694	0.013	0.09	5.58960588250833e-06
Paqr9	1.74585243553482e-10	-216748450311873	0.029	0.133	5.63648458812416e-06
Spry2	1.77272275700421e-10	-129405819470034	0.181	0.386	5.72323542098808e-06
Pde6d	1.77402712385013e-10	133098147753486	0.531	0.295	5.72744656935014e-06
A930014E10Rik	1.78486850612114e-10	-247433417348669	0.037	0.151	5.7624479720121e-06
Mcmdc2	1.86097891754375e-10	-704213987579584	0	0.03	6.00817043529e-06
Gm28941	1.86097891754375e-10	-725957581575561	0	0.03	6.00817043529e-06
Gm28792	1.86097891754375e-10	-779584327548056	0	0.03	6.00817043529e-06
Pax6	1.86097891754375e-10	-670197215268985	0	0.03	6.00817043529e-06
Olfr1238	1.86097891754375e-10	-696297027701719	0	0.03	6.00817043529e-06
Sycp1	1.86097891754375e-10	-670542064058033	0	0.03	6.00817043529e-06
1700034I23Rik	1.86097891754375e-10	-675553432982429	0	0.03	6.00817043529e-06
Gm43774	1.86097891754375e-10	-688209283463127	0	0.03	6.00817043529e-06
Tmprss11d	1.86097891754375e-10	-724532492823308	0	0.03	6.00817043529e-06
Lrtm2	1.86097891754375e-10	-659395078392546	0	0.03	6.00817043529e-06
Gm16630	1.86097891754375e-10	-674328266438742	0	0.03	6.00817043529e-06
Tbx6	1.86097891754375e-10	-720926343467783	0	0.03	6.00817043529e-06
Pycard	1.86097891754375e-10	-691477694198013	0	0.03	6.00817043529e-06
Vmn2r58	1.86097891754375e-10	-702080104143172	0	0.03	6.00817043529e-06
Gm45464	1.86097891754375e-10	-733832785268128	0	0.03	6.00817043529e-06
Gm45570	1.86097891754375e-10	-763806215430523	0	0.03	6.00817043529e-06
Pclaf	1.86097891754375e-10	-700809196130684	0	0.03	6.00817043529e-06
4932413F04Rik	1.86097891754375e-10	-743539046435964	0	0.03	6.00817043529e-06
Jam3	1.86097891754375e-10	-701549162385413	0	0.03	6.00817043529e-06
Gpr22	1.86097891754375e-10	-784030604008565	0	0.03	6.00817043529e-06
Gm36445	1.86097891754375e-10	-659982165171022	0	0.03	6.00817043529e-06
Gm47802	1.86097891754375e-10	-73532322504819	0	0.03	6.00817043529e-06
4930453C13Rik	1.86097891754375e-10	-73951766343369	0	0.03	6.00817043529e-06
Gm48321	1.86097891754375e-10	-790255643094724	0	0.03	6.00817043529e-06
4930565N06Rik	1.86097891754375e-10	-671017903784059	0	0.03	6.00817043529e-06
Vmn2r124	1.86097891754375e-10	-702462320315403	0	0.03	6.00817043529e-06
Gm49970	1.86097891754375e-10	-702172316088171	0	0.03	6.00817043529e-06
Efemp2	1.86097891754375e-10	-679933132779561	0	0.03	6.00817043529e-06
Gm50196	1.86097891754375e-10	-736639997264475	0	0.03	6.00817043529e-06
Snrnp27	1.88184085313594e-10	167990027557294	0.451	0.223	6.07552319434939e-06
Gm19466	1.88523220423991e-10	-327993143235277	0.008	0.072	6.08647217138855e-06
Pkig	1.89720878680572e-10	232101019089734	0.38	0.169	6.12513856820225e-06
Neat1	1.93887595653483e-10	-205819430270625	0.005	0.06	6.25966102567271e-06
Ints7	1.95018309293122e-10	-315398225952516	0.018	0.102	6.29616611552844e-06
Cep44	1.9529796136583e-10	-198083520160107	0.042	0.163	6.30519468269583e-06
Xpo4	1.95585280097024e-10	-210521992908061	0.037	0.151	6.31447076793243e-06
Wdr17	1.96037695543418e-10	-781224929747333	0.517	0.759	6.32907700061926e-06
Lcor	1.97638248496389e-10	-168705782331079	0.067	0.211	6.38075085270593e-06
Phf12	2.04152934181763e-10	-159268022213874	0.1	0.265	6.59107748005823e-06
Tmod1	2.10830972413632e-10	-388736552914463	0.007	0.066	6.80667794437411e-06
Arhgef2	2.10854356039678e-10	-187717073820079	0.061	0.199	6.80743288474101e-06
Abl2	2.13921546815214e-10	-160786833051931	0.054	0.187	6.90645713892917e-06
Kcnv2	2.15519331805334e-10	-689802375952259	0.561	0.807	6.9580416273352e-06
Gba2	2.18355020772962e-10	-16210328477547	0.051	0.181	7.04959184565506e-06
Mbd5	2.20502605880633e-10	-187904893798342	0.043	0.163	7.11892663085624e-06
Pfkp	2.23168174669458e-10	-1312755646442	0.169	0.373	7.20498451920344e-06
Ccdc130	2.26100844680377e-10	-232406290081845	0.022	0.114	7.29966577050598e-06
Adat1	2.2625843847112e-10	-35893592417243	0.005	0.06	7.30475368604011e-06
Rnf111	2.29822120862337e-10	-162975336914666	0.07	0.217	7.41980717204057e-06
Bcl2l15	2.31269031862174e-10	-781977505907887	0.001	0.036	7.46652069367028e-06
2510017J16Rik	2.31269031862174e-10	-708031958492002	0.001	0.036	7.46652069367028e-06
Vamp1	2.31269031862174e-10	-711698330355879	0.001	0.036	7.46652069367028e-06
Gm47289	2.31269031862174e-10	-738472500316327	0.001	0.036	7.46652069367028e-06
Bcas3os1	2.31269031862174e-10	-765167404799359	0.001	0.036	7.46652069367028e-06
Vmn1r202	2.31269031862174e-10	-681952061116884	0.001	0.036	7.46652069367028e-06
Gm30054	2.31269031862174e-10	-63894531794324	0.001	0.036	7.46652069367028e-06
Hpgds	2.36129996495442e-10	-562216457061842	0.001	0.036	7.62345693685536e-06
Fbxl5	2.36215228527182e-10	-816317774147523	0.451	0.657	7.62620865300007e-06
Sidt2	2.36921354604038e-10	-313659471103365	0.012	0.084	7.64900593339137e-06
Olfr539	2.38597760162722e-10	-535535141397676	0.001	0.036	7.70312868685348e-06
Gm16845	2.38597760162722e-10	-565684445988212	0.001	0.036	7.70312868685348e-06
Map4k5	2.40464010604398e-10	-201099487786116	0.049	0.175	7.763380582363e-06
Tgif2	2.41090708123999e-10	-599758907455207	0.001	0.036	7.78361351178331e-06
Gm13075	2.41090708123999e-10	-503587128625053	0.001	0.036	7.78361351178331e-06
Car7	2.41090708123999e-10	-483942919061387	0.001	0.036	7.78361351178331e-06
Mef2c	2.44699048356266e-10	-784740916057044	0.538	0.765	7.90010877618206e-06
Gm43138	2.46153161523011e-10	-392307712289611	0.001	0.036	7.9470548197704e-06
Abca2	2.50781143723686e-10	-228403375432517	0.022	0.114	8.0964692251192e-06
Hexim1	2.55820233966943e-10	-255176663798657	0.022	0.114	8.25915625362275e-06
Rffl	2.58780299864253e-10	-254904465375304	0.03	0.133	8.35472198111742e-06
Eml6	2.5949205817209e-10	-309437693742997	0.012	0.084	8.37770109808592e-06
Nop53	2.61206212577967e-10	127993769464636	0.575	0.38	8.43304257307967e-06
Lemd2	2.71644336074052e-10	-162625832683747	0.054	0.187	8.77003739015077e-06
A530083I20Rik	2.73703877767657e-10	-235978291193883	0.022	0.114	8.83652969372882e-06
Nrf1	2.83253208343047e-10	-168430712363887	0.074	0.223	9.14482983135526e-06
6330408M09Rik	2.87052204812681e-10	-173056942029837	0.007	0.066	9.26748043237741e-06
Zfp638	2.97047453466747e-10	-108501323757864	0.246	0.47	9.59017703517394e-06
Ppp1r12a	3.00244944769604e-10	-136775808170314	0.103	0.271	9.69340804188665e-06
Ndufb2	3.00255476392158e-10	157827156295732	0.5	0.289	9.69374805532081e-06
Pwwp3a	3.05215552554553e-10	-246403456628542	0.02	0.108	9.85388411422374e-06
Dennd6b	3.06478125036169e-10	-237697191027508	0.02	0.108	9.89464626679271e-06
Dph5	3.14773282436916e-10	-211550218103284	0.032	0.139	1.01624554234758e-05
Nim1k	3.15901496132948e-10	-853461294808946	0.365	0.62	1.01988798026522e-05
Pdap1	3.25685799642783e-10	174918026744894	0.439	0.211	1.05147660414673e-05
Tmem161a	3.26262126919112e-10	-319829821307884	0.021	0.108	1.05333727675835e-05
Mecp2	3.28710285628438e-10	-112344948521912	0.22	0.44	1.06124115715141e-05
Ttll5	3.35919516185408e-10	-168758093016736	0.055	0.187	1.08451615800459e-05
Lyst	3.61947545404361e-10	-15859228327901	0.098	0.259	1.16854765033798e-05
Rnft2	3.63305929802619e-10	-247338374820714	0.03	0.133	1.17293319436775e-05
Stat3	3.64477900096763e-10	-281920289524054	0.028	0.127	1.1767169004624e-05
Ndfip1	3.72915969805582e-10	877874656182843	0.752	0.639	1.20395920851732e-05
Psme4	3.74269623812685e-10	-125998989052025	0.066	0.211	1.20832948047925e-05
Mid1	3.76431702700327e-10	-184400638113276	0.054	0.181	1.21530975216801e-05
Clip1	3.76827364666803e-10	-136185823874378	0.164	0.355	1.21658714682677e-05
Slc38a3	3.81835336259879e-10	-105150564102641	0.248	0.47	1.23275538311502e-05
Napb	3.85445160904192e-10	-138219370954809	0.248	0.446	1.24440970197918e-05
Dbt	3.90803034069025e-10	-219026754529632	0.033	0.139	1.26170759549185e-05
Pikfyve	3.92208128535727e-10	-24528418580254	0.039	0.151	1.26624394297759e-05
Rock1	4.03116983158459e-10	-123985690914438	0.135	0.319	1.30146318012708e-05
Ddx41	4.03986113370918e-10	-16794305601016	0.04	0.157	1.30426916701801e-05
Ptar1	4.04047858372962e-10	-113443868447058	0.177	0.386	1.30446851075711e-05
Mon2	4.14167221902719e-10	-16269568181959	0.04	0.157	1.33713887591293e-05
Ddit4	4.20147776620193e-10	-139067354842819	0.203	0.41	1.35644709681829e-05
Cuedc1	4.22870024345783e-10	-103825222598001	0.263	0.488	1.36523587360036e-05
Pskh1	4.2528018631746e-10	-34953692602882	0.01	0.078	1.37301708152592e-05
Rcbtb1	4.26936979410507e-10	-179637375624401	0.05	0.175	1.37836603802682e-05
Zfp280c	4.27494525188488e-10	-25194794760163	0.014	0.09	1.38016607457103e-05
Wipi2	4.3418448517375e-10	-138672625725263	0.074	0.223	1.40176461038345e-05
Carmil1	4.3427147050612e-10	-290543405985076	0.016	0.096	1.40204544252901e-05
Rusf1	4.36205863484292e-10	-307683044056195	0.016	0.096	1.40829063025904e-05
Gjd2	4.3867323123448e-10	-193874079016642	0.053	0.181	1.41625652704052e-05
Peli1	4.6661566251609e-10	-118007968282085	0.09	0.253	1.5064686664332e-05
Gspt2	4.67431954130701e-10	-315314316416035	0.01	0.078	1.50910406391097e-05
Cadm1	4.7954388519484e-10	-776365408606761	0.552	0.765	1.54820743335154e-05
Lamtor4	4.81249407710643e-10	247632177995014	0.374	0.163	1.55371371279381e-05
Ociad2	4.94173127500847e-10	-799039990282784	0.009	0.072	1.59543794213648e-05
DPCD	4.98800691658492e-10	178694756079009	0.477	0.289	1.61037803301944e-05
Mia2	5.09659659103613e-10	-148391696798923	0.106	0.277	1.64543620941601e-05
Rhot2	5.21000874547271e-10	-127711599981731	0.177	0.38	1.68205132347586e-05
Dyrk1a	5.23193318884392e-10	-127682355838382	0.104	0.277	1.68912963001826e-05
Sec61g	5.23540796722095e-10	163800932214037	0.445	0.217	1.69025146221729e-05
Naa35	5.33270364797373e-10	-137660329287878	0.096	0.259	1.72166337274832e-05
Cnnm3	5.36206573036747e-10	-198529657257113	0.023	0.114	1.73114292104914e-05
Sema4b	5.4043507982623e-10	-275515801414522	0.026	0.12	1.74479465521898e-05
Gm48678	5.44048730838159e-10	-541674308363544	0.003	0.048	1.756461327511e-05
Arhgef7	5.46813837319139e-10	-232479185746349	0.028	0.127	1.76538847378484e-05
Impact	5.55416249208659e-10	-176604818690993	0.066	0.205	1.79316136057016e-05
Tpcn1	5.55550041324323e-10	-248118510475466	0.01	0.078	1.79359330841558e-05
Itpr1	5.65142535952578e-10	-194240995404093	0.025	0.12	1.8245626773229e-05
Mcts2	5.82752563756806e-10	-240494247028332	0.051	0.175	1.88141665208885e-05
2810002D19Rik	5.86730212352426e-10	-351505846473886	0.009	0.072	1.89425849057981e-05
Zbtb26	5.91121731926269e-10	-206685588990067	0.039	0.151	1.90843651152396e-05
Psma7	5.95154218751393e-10	148238773869178	0.531	0.325	1.92145539523887e-05
[truncated: 8,716 more rows]

## Sheet: rods_c1 vs rods_c4
gene	p_val	avg_log2FC	pct.1	pct.2	p_val_adj
Mir124a-1hg	0	-156686878774556	0.114	0.979	0
Snrnp70	0	-444076392553226	0.133	0.92	0
Nktr	0	-433466006912532	0.094	0.859	0
Ccnl1	0	-395876013989138	0.113	0.805	0
Cspp1	0	-401360772120112	0.1	0.786	0
Rpl9	0	350010214474277	0.858	0.194	0
Uba52	0	339410178042059	0.784	0.194	0
Atp5h	0	305957675736297	0.862	0.347	0
Atp5e	0	284853021545078	0.894	0.381	0
Rpgrip1	0	-299081083131052	0.482	0.98	0
Cox4i1	0	297926291762623	0.941	0.459	0
Smim40	0	285628415722487	0.958	0.487	0
Malat1	0	-90548127410757	0.536	1	0
Cox6a1	0	265018987286869	0.943	0.482	0
Rps4x	0	271833125590853	0.883	0.423	0
Rplp2	0	245364286714081	0.935	0.506	0
Chchd2	0	246733897090929	0.935	0.508	0
Rsrp1	0	-217743486524674	0.56	0.968	0
mt-Nd1	0	269663374784016	0.943	0.542	0
Rpl23a	0	250550264017986	0.92	0.524	0
Cox6c	0	265586267774185	0.971	0.577	0
Casz1	0	-220429372242278	0.56	0.949	0
Rpl37a	0	25101597821706	0.975	0.595	0
Cox8a	0	259397491480817	0.973	0.595	0
Rps25	0	254419792588795	0.977	0.604	0
Rps16	0	23587216077464	0.943	0.573	0
Rpl3	0	230730408766749	0.929	0.559	0
Rpl28	0	240881931144477	0.942	0.575	0
Rpl38	0	221237097362321	0.958	0.591	0
Rpsa	0	247028796830575	0.955	0.595	0
Rpl7	0	233509358788449	0.949	0.592	0
Rps20	0	235411243850045	0.944	0.588	0
Rps21	0	23804599894709	0.97	0.619	0
Ybx1	0	230214292868103	0.978	0.639	0
Rpl13a	0	240808676389379	0.965	0.641	0
Neurod1	0	-259104670053737	0.662	0.985	0
Rpl19	0	218282072969763	0.949	0.629	0
Fau	0	253394683732412	0.979	0.662	0
mt-Co1	0	246906157519618	0.98	0.672	0
Rps27a	0	216013916133277	0.967	0.662	0
Ndufa4	0	292776347714437	0.999	0.695	0
Rps17	0	213520399754827	0.966	0.663	0
Rps7	0	222971567874156	0.959	0.66	0
mt-Co2	0	267712043553069	0.974	0.69	0
mt-Cytb	0	282560421175642	0.979	0.695	0
Rpl13	0	220009464918592	0.958	0.675	0
Rpl23	0	208078970999755	0.965	0.686	0
Fth1	0	255985449624981	0.99	0.713	0
Rpl8	0	205603750253238	0.96	0.684	0
Rps15	0	246231825195184	0.992	0.719	0
mt-Co3	0	257902738354211	0.984	0.742	0
Rps29	0	243712909393593	0.999	0.761	0
mt-Atp6	0	261258435697373	0.984	0.746	0
Eef1a1	0	191231149210973	0.975	0.738	0
Rplp1	0	269151914448431	0.999	0.77	0
Rps24	0	223747333528334	0.99	0.761	0
Rps23	0	247686431334145	0.991	0.785	0
Gapdh	0	230219882736107	0.998	0.794	0
Rps8	0	237220908904755	0.994	0.797	0
Tpt1	0	246552594865206	0.999	0.821	0
Gpx4	0	170886112865868	0.995	0.85	0
Ubb	0	173984602500335	0.998	0.897	0
Rcvrn	0	237483150220969	0.999	0.917	0
Ddx5	0	-144607335890473	0.955	0.998	0
Guca1a	0	146032055317386	0.999	0.962	0
Tma7	0	201151745155664	1	0.979	0
Pde6g	0	239301289035933	1	0.979	0
Rp1	0	-136348861504056	0.98	0.999	0
Rom1	0	181163839996263	0.999	0.984	0
Gnb1	0	198366302944267	1	0.992	0
Gnat1	0	176470067054176	1	0.993	0
Gngt1	0	230590349415398	1	0.997	0
Rho	0	16488051821452	1	1	0
Prph2	0	109066299212865	0.999	0.999	0
Chchd10	5.7005975449584e-308	21862920188739	0.943	0.595	1.84043791738982e-303
Ahr	1.1728446768183e-306	-381711082155767	0.103	0.782	3.78652903910788e-302
Junb	5.29318996915942e-306	-619493451527848	0.034	0.709	1.70890638154312e-301
Rpl41	1.43646454050417e-304	156134575638861	0.987	0.809	4.63762576901772e-300
mt-Nd4	1.97122262726199e-302	236679088409643	0.951	0.577	6.36409225211533e-298
Frmd4b	1.56822084488009e-300	-329994758389305	0.165	0.812	5.06300099769536e-296
Rps12	1.49651051937616e-299	226501139833149	0.926	0.604	4.83148421180594e-295
Clk1	1.54127236023292e-299	-445510981395286	0.07	0.737	4.97599781501199e-295
Rps3	9.01906749391839e-299	222967532407917	0.926	0.582	2.91180594041155e-294
ENSMUSG00000115801	1.11555364356581e-297	-419109152282577	0.117	0.767	3.60156493825221e-293
Nrl	7.37948483690077e-294	12470404268946	0.996	0.955	2.38246667959341e-289
Rpl10a	1.48780084001007e-293	197093512646098	0.955	0.736	4.80336501197251e-289
Rps11	4.23677801656027e-293	225270553470993	0.924	0.571	1.36784378264648e-288
Cst3	4.70746829568275e-293	163787165293452	0.979	0.894	1.51980613926117e-288
Rpl26	8.27041130520868e-293	209806726236319	0.924	0.587	2.67010228988662e-288
Atp5j2	3.52783995639582e-291	257175024984656	0.864	0.377	1.13896312992239e-286
Camk2d	9.07785072121909e-290	-224569756634018	0.401	0.921	2.93078410534558e-285
Pdc	8.84237719050444e-286	107302959842888	0.999	0.994	2.85476147595436e-281
Rps15a	1.57370663559803e-285	213502554881802	0.92	0.619	5.08071187302825e-281
Cox6b1	1.21351044924739e-284	270809623897778	0.83	0.342	3.91781848539519e-280
Pnisr	1.52675500350404e-282	-298516669217447	0.185	0.819	4.92912852881279e-278
Srsf2	3.44264077199638e-282	-300552237312533	0.201	0.815	1.11145657323903e-277
Pkm	1.03707470912122e-279	15627813224858	0.986	0.83	3.34819569839786e-275
Rpl32	1.08672154918981e-279	211707626909394	0.922	0.575	3.50848052155929e-275
Agtpbp1	6.68506656552806e-277	-276990225632076	0.332	0.868	2.15827374068073e-272
Rps14	1.08748564740337e-276	187837583160669	0.946	0.698	3.51094741264178e-272
Atp5mpl	2.02020866094073e-276	242469758188999	0.862	0.42	6.52224366184715e-272
Tle4	6.70127034613775e-276	-339487102495124	0.132	0.767	2.16350513125057e-271
Rps10	4.38543330432946e-273	221305295551714	0.906	0.564	1.41583714230277e-268
Rps6	1.91276750645842e-272	205277662653455	0.925	0.589	6.17536989460102e-268
Stat3	4.91467116550502e-269	-567266641048516	0.028	0.65	1.58670158578329e-264
Arl3	8.30669140920948e-267	190815149128637	0.933	0.637	2.68181532146328e-262
Cox7a2	6.44720455226245e-266	250456763282844	0.836	0.385	2.08147998969793e-261
Gstp1	2.4517825511577e-265	462402060239574	0.59	0.056	7.91557996641264e-261
Rpl11	2.81731063068696e-265	216593139573902	0.906	0.561	9.09568737117286e-261
Tmem108	6.65445263552071e-265	-348129017721477	0.132	0.743	2.14839003337786e-260
Ndufb9	2.29432474326453e-264	27020037757073	0.822	0.347	7.40722743362955e-260
Rps13	3.08421499782514e-264	223365250489709	0.891	0.524	9.95738812047846e-260
Cpe	8.55340547455242e-263	199419778962394	0.918	0.616	2.76146695745925e-258
Rpl18a	8.43194300506156e-262	190076897569293	0.94	0.671	2.72225279918412e-257
Rpl14	4.69603196726648e-261	23083343564855	0.882	0.499	1.51611392063198e-256
ENSMUSG00000105361	6.9939148241121e-261	116113926486837	0.999	0.981	2.25798540096459e-256
Rpl27a	4.05473441209554e-260	185704030461643	0.944	0.69	1.30907100494505e-255
Pcdh15	6.86242900343918e-260	-395188106440507	0.094	0.703	2.21553520376034e-255
Rbm25	9.55960997188798e-260	-283313577856174	0.184	0.796	3.08632007942404e-255
Rpl17	7.03764824007484e-259	206370656883424	0.903	0.584	2.27210473430816e-254
Cox7c	3.40903744605381e-258	255205178381466	0.838	0.405	1.10060773945847e-253
Aldoa	3.7977945955183e-258	169320740155974	0.97	0.788	1.22611798516308e-253
Rpl35	2.04116134253995e-257	261301048793527	0.796	0.313	6.58988939439021e-253
Rpl39	1.58696601566109e-256	199132742714183	0.905	0.597	5.12351978156184e-252
Rpl27	1.24566462850886e-255	204895368180256	0.898	0.545	4.02162825314086e-251
Slc4a7	9.907574794117e-255	-219107336183436	0.395	0.884	3.19866052228068e-250
Cnga1	1.71657225929784e-254	133435382926909	0.987	0.942	5.54195353914307e-250
Mat2a	4.9402009680418e-250	-257758315413996	0.252	0.818	1.59494388253229e-245
Unc119	5.16060189619863e-250	97406073327063	0.999	0.977	1.66610032218773e-245
Stk35	7.70197378728397e-249	-206634762796366	0.468	0.893	2.48658223722463e-244
Pgam1	1.88309438701529e-247	211127801423665	0.882	0.509	6.07957022847887e-243
Cox5b	6.11198072750065e-247	253597658635238	0.811	0.381	1.97325297787359e-242
Rpl36	1.15147274263087e-246	195677810033118	0.909	0.566	3.71752974958376e-242
Rnf207	2.91002411001654e-246	-398562439352633	0.091	0.68	9.39501283918839e-242
ENSMUSG00000098178	2.95556765360239e-245	835730812820902	1	0.998	9.5420501696553e-241
Rps28	3.8442626663517e-243	180207664430118	0.926	0.608	1.24112020183164e-238
Uqcrh	6.11368039975942e-243	213815969862809	0.876	0.514	1.97380171706233e-238
Kmt2a	1.14415339757209e-237	-241794037145129	0.301	0.837	3.6938992440615e-233
4632427E13Rik	1.23338206162805e-237	-557310895928405	0.026	0.599	3.98197398596616e-233
Tub	1.42433372088897e-236	-251086672464486	0.232	0.792	4.59846141789004e-232
Prcd	2.15732663577483e-236	143774737804719	0.97	0.793	6.96492904359904e-232
Tomm6	5.98516375986485e-236	285586433444255	0.741	0.262	1.93231011987237e-231
Zfp207	1.83962360345835e-235	-354612496993417	0.094	0.68	5.93922480376527e-231
Atp5l	2.03618148937518e-235	199128541575124	0.895	0.55	6.57381193844777e-231
Ndufb8	2.26181807095737e-235	230178932949478	0.828	0.408	7.30227964208588e-231
mt-Nd2	6.53319738101612e-235	234875096362244	0.871	0.501	2.10924277446106e-230
Gm15513	7.61789771180528e-235	-487389215019603	0.033	0.607	2.45943827625633e-230
Mak	1.82410867229274e-234	-24742840058126	0.225	0.791	5.88913484849711e-230
Jun	3.43620318457939e-233	-5057129733905	0.068	0.63	1.10937819814146e-228
Ndufb11	4.10690048690745e-232	248955238290408	0.809	0.395	1.32591282219807e-227
Vtn	8.81867662419307e-232	158822530945368	0.946	0.753	2.84710974812073e-227
Ndufa1	9.39988743852536e-232	302182117047809	0.694	0.197	3.03475365952791e-227
Pebp1	4.89175486047037e-231	257786151395305	0.782	0.351	1.57930305670286e-226
Atp5c1	4.45815018977491e-229	268957696205511	0.759	0.312	1.43931378876883e-224
H2bc4	5.22425449858117e-228	282045837422334	0.773	0.33	1.68665056486693e-223
Atp5b	2.5706935335107e-227	145456803684131	0.959	0.779	8.29948407293931e-223
Rpl24	9.55646937230753e-227	179447915546516	0.93	0.646	3.08530613684949e-222
Pfdn5	1.92717573789083e-226	225877416034272	0.832	0.445	6.22188686978056e-222
Rack1	7.07089164632466e-225	198924540791213	0.869	0.553	2.28283736801592e-220
Dmd	2.09344659938433e-223	-18974914675678	0.428	0.894	6.7586923461123e-219
Zcchc7	2.47907606597574e-223	-392383138658158	0.066	0.628	8.00369707900268e-219
Rpl34	6.31737615956963e-223	188680535318315	0.885	0.532	2.03956489311705e-218
Rps19	8.938416020374e-223	220849792698318	0.84	0.472	2.88576761217775e-218
Abhd14b	1.35153952685547e-221	-563907408107045	0.027	0.57	4.36344536245287e-217
Peg3	1.53744635260668e-221	-460850275204419	0.044	0.594	4.96364554939068e-217
Atp5md	1.82460567925014e-220	2113860567972	0.831	0.419	5.89073943545908e-216
Stard7	2.45199110414488e-218	-229534532531666	0.271	0.791	7.91625327973174e-214
Nr2e3	1.06468870527153e-217	146766219638955	0.961	0.751	3.43734748496912e-213
Uqcrq	2.98418515943251e-217	195568888664884	0.871	0.5	9.63444178722787e-213
Rps3a1	4.25508605431341e-215	190046806140117	0.878	0.569	1.37375453263508e-210
Ddx17	5.79155123367851e-215	-225394297169763	0.271	0.803	1.86980231579311e-210
Atp5j	3.19252744116262e-214	240722531360953	0.773	0.353	1.03070748437935e-209
Tnrc6b	6.6454319938421e-214	-170164056439592	0.508	0.915	2.14547771921192e-209
Rps18-ps5	1.16501361550476e-213	207152070764428	0.841	0.481	3.76124645765712e-209
Gm20594	8.66475640247044e-213	209417549529767	0.823	0.386	2.79741660453758e-208
Rps5	2.34377004098074e-212	203080180592287	0.851	0.48	7.56686157730633e-208
Pdzph1	5.20228221073537e-210	-17566701623585	0.471	0.893	1.67955681173592e-205
Rpl37	7.90728937335616e-209	176069680077247	0.91	0.604	2.55286837418803e-204
Srrm2	1.65243031588109e-208	-153760977010987	0.559	0.941	5.3348712748221e-204
Park7	2.07570415807012e-206	251062831770764	0.751	0.321	6.70141087432939e-202
Ubl5	8.0328520608175e-206	191786381904122	0.848	0.528	2.59340628783493e-201
Ttc14	7.82516553752191e-205	-34194914996552	0.084	0.626	2.52635469378895e-200
Vps37a	4.66523936569017e-204	-196538049524184	0.35	0.841	1.50617252921307e-199
Heg1	1.8433370047144e-201	-316939764965546	0.131	0.655	5.95121351972042e-197
Ank2	2.29128281088384e-200	-172620364495082	0.468	0.893	7.39740655493847e-196
Ndufa7	2.74644099974027e-200	23323759336698	0.759	0.342	8.86688476766146e-196
Leng8	8.04658625217029e-200	-463898362680609	0.038	0.551	2.59784037151318e-195
Rbm5	1.21665011181628e-199	-293582765060013	0.135	0.661	3.92795488599885e-195
Uqcrb	2.80411298684697e-199	20523365796704	0.81	0.438	9.05307877803543e-195
Atp5k	9.41684083253164e-199	210258700214597	0.808	0.426	3.04022706278284e-194
Eno1	4.50109877727099e-198	172840435011785	0.878	0.55	1.45317974024194e-193
Dusp11	4.75888116251439e-197	-366674751422421	0.059	0.583	1.53640478331777e-192
Zfyve28	4.81627136566294e-197	-352066208449201	0.083	0.603	1.55493321040428e-192
Zfp385a	8.79182898258786e-196	163280121865633	0.895	0.613	2.83844198702849e-191
Son	1.21879115670836e-195	-134970313315978	0.624	0.949	3.93486724943294e-191
Qk	7.00280649044743e-195	-427838784827399	0.047	0.555	2.26085607544095e-190
Prpf4b	1.26812766421999e-194	-219046435302206	0.26	0.774	4.09415016393424e-190
Ndufb1	5.14290814343602e-194	209294198943	0.784	0.385	1.66038789410832e-189
Atp5o	1.08762950838632e-193	2434417223691	0.729	0.319	3.51141186782523e-189
Srsf1	1.81947691905506e-193	-248133745197406	0.187	0.713	5.87418123316925e-189
Dlg4	3.39249748618705e-193	-191286118764099	0.375	0.833	1.09526781341549e-188
Bsg	3.86981602689826e-192	210842307260503	0.804	0.513	1.2493701042841e-187
Reep6	4.1614117754567e-192	14223345638715	0.94	0.742	1.34351179170619e-187
Camsap1	9.0629923389797e-192	-209443919129501	0.283	0.778	2.9259870766396e-187
Rpl30	1.58536195172702e-191	191622314909802	0.825	0.486	5.11834106115068e-187
Rps26	3.91132851182278e-191	207447728675177	0.817	0.493	1.26277241004198e-186
Rpl4	1.73867810754135e-190	200306892103448	0.809	0.447	5.61332227019724e-186
Cacnb2	2.100660322436e-190	-241524746168981	0.202	0.715	6.78198185098464e-186
Selenow	3.36108911070115e-190	238573638456873	0.736	0.335	1.08512761938986e-185
Madd	3.2474026526255e-189	-216038763175693	0.276	0.77	1.04842394640014e-184
Ndufa2	8.5346710897756e-189	227141120286677	0.753	0.365	2.75541856133405e-184
Pcare	1.3274127079884e-188	-227404859901664	0.256	0.744	4.28555192774054e-184
Ankrd12	3.28471581253532e-187	-150694566590308	0.588	0.937	1.06047050007703e-182
Marchf1	2.59443632084166e-183	-182016864013709	0.361	0.836	8.37613766183729e-179
Rpl15	1.48987790919619e-182	162574605954382	0.877	0.62	4.81007082983991e-178
Tnpo1	1.52088017666034e-182	-153436745503637	0.514	0.88	4.91016165034792e-178
Rs1	4.1246151028211e-182	11595083833861	0.975	0.896	1.33163198594579e-177
Grcc10	2.62269578669567e-181	241007958734049	0.713	0.308	8.46737334734696e-177
Slc25a5	3.9982094213945e-181	150781616621674	0.905	0.652	1.29082191169722e-176
Pla2r1	5.54418600347189e-181	-210115974129793	0.317	0.786	1.7899404512209e-176
Unc13b	1.8211093753164e-180	-248585774600359	0.18	0.686	5.87945161820899e-176
H3f3a	2.13238128925276e-180	978246731720092	0.99	0.91	6.88439299235253e-176
Prpf39	3.02888200178601e-180	-340109813810167	0.078	0.57	9.77874554276614e-176
Pclo	4.18925000522368e-180	-329058842703875	0.083	0.58	1.35249936418647e-175
Serf2	5.29235297396179e-180	17494965933363	0.854	0.563	1.70863615764356e-175
Rps9	8.76547947755443e-180	172255523367904	0.871	0.612	2.82993504932845e-175
Gpatch8	3.1040508788408e-179	-285628394913944	0.116	0.618	1.00214282623375e-174
Rpl12	3.62421758130727e-179	209452490936199	0.794	0.471	1.17007864612505e-174
R3hdm1	1.30800632050648e-178	-340187855017845	0.086	0.577	4.22289840575516e-174
Romo1	2.56937930899101e-178	281437059356629	0.613	0.182	8.29524109907748e-174
Pnn	1.6501007909487e-177	-261414541662709	0.14	0.653	5.32735040357788e-173
Zfp516	1.95473882069072e-177	-230472859255457	0.213	0.707	6.31087428259998e-173
Pcmtd2	2.80107425681543e-177	-115318983313353	0.855	0.979	9.04326823812862e-173
Rabgef1	4.35524779942364e-176	-167659262640605	0.454	0.861	1.40609175204392e-171
Grk1	1.92123776894697e-175	-135012511280489	0.624	0.923	6.2027161370453e-171
Mgarp	2.18493609333178e-175	139860309085651	0.914	0.67	7.05406617732165e-171
Rnf121	8.66272637331312e-175	-373647892337107	0.086	0.564	2.79676120962414e-170
Ash1l	3.30501805446182e-174	-179962471382986	0.359	0.812	1.067025078883e-169
mt-Nd3	9.9895392001585e-174	219640629010432	0.718	0.299	3.22512273077117e-169
Ip6k2	1.47286300473545e-173	-19914795533837	0.389	0.794	4.75513821078838e-169
Hmgn1	1.87260683464356e-173	815039193223076	0.998	0.97	6.04571116564674e-169
Naa35	3.82934265725047e-173	-317898116494071	0.096	0.583	1.23630327689331e-168
Luc7l3	3.93708818903457e-173	-192792327341727	0.265	0.758	1.27108892182981e-168
Macir	4.13783306966738e-172	-199575704383469	0.289	0.759	1.33589940654212e-167
Cops9	2.09861651307849e-171	228189414736735	0.699	0.29	6.7753834124739e-167
Slc38a2	2.27804340370876e-171	-395855486827242	0.077	0.546	7.35466312887373e-167
Ebpl	1.27665091918185e-170	19130248024684	0.79	0.417	4.1216674925786e-166
Slc31a2	2.20147974893545e-170	-202921485488438	0.288	0.744	7.10747736943809e-166
Jund	7.71947405491072e-170	-265595959371857	0.195	0.656	2.49223219862793e-165
Srek1	7.93991410729433e-170	-350998548847873	0.058	0.531	2.56340126953998e-165
Pabpc4	8.3055634043739e-169	-452839169564728	0.038	0.493	2.68145114510211e-164
N4bp2l2	1.81483048806102e-168	-23567377500341	0.158	0.654	5.85918023070501e-164
Atf7	3.9811764524288e-168	-405846508706441	0.039	0.497	1.28532281766664e-163
Mef2d	6.53680495192644e-168	-184448735448111	0.338	0.771	2.11040747872945e-163
Luc7l2	9.93369965906658e-167	-226152854447858	0.206	0.683	3.20709493492964e-162
Cnot3	3.18541319367974e-166	-287407722829998	0.104	0.58	1.0284106495795e-161
mt-Nd5	3.84026004997141e-166	200268260940886	0.758	0.37	1.23982795713327e-161
Hey2	3.87584360614441e-166	-650080517561958	0.007	0.443	1.25131610824372e-161
Hadha	1.30490312114697e-165	-299576871054526	0.097	0.576	4.21287972662298e-161
Rsrc2	5.02013357871948e-165	-14932879690552	0.46	0.862	1.62075012588959e-160
Eml5	8.33798835966557e-165	-257740159052664	0.133	0.617	2.69191954191803e-160
Gpsm2	9.73090306303173e-165	-164082221212252	0.449	0.834	3.14162205389979e-160
Srpk2	1.5476452325515e-164	-194427482291794	0.257	0.743	4.99657263329253e-160
Naca	2.1162600901081e-164	192122263721714	0.799	0.487	6.832345700914e-160
Sgk1	2.72744702991503e-164	-15303318087554	0.609	0.893	8.80556273608068e-160
Hmgn2	4.95383136596213e-164	215421502184777	0.716	0.339	1.59934445650088e-159
Galnt7	4.81521760131893e-163	-207367935150586	0.262	0.721	1.55459300258582e-158
Rps2	1.38084341634823e-161	223208195500822	0.697	0.328	4.45805296968027e-157
Kif1b	1.44994737123181e-161	-108592166449582	0.787	0.977	4.6811550880219e-157
Kcnq1ot1	1.90509768205215e-161	-126362555083276	0.013	0.437	6.15060786650538e-157
Rps18-ps6	2.58232661764694e-161	348651628705068	0.47	0.08	8.33704148507314e-157
Actb	2.92751045836062e-161	18959491493739	0.809	0.524	9.45146751481725e-157
Ino80d	7.91461389145629e-161	-274709642278133	0.109	0.58	2.55523309485666e-156
Hnrnpu	2.67779430753419e-160	-108319878292468	0.767	0.963	8.64525892187413e-156
Ndufa13	1.00437865127352e-159	247083329072649	0.654	0.276	3.24263647563657e-155
Purb	1.97505459941858e-158	12239990274298	0.948	0.78	6.37646377422287e-154
Nfat5	3.11918556533165e-158	-332285248049262	0.069	0.522	1.00702905976732e-153
Gpr137c	6.99927321056701e-158	-312660937167947	0.092	0.548	2.25971535603156e-153
Chaserr	2.23652317424143e-157	-275669440215399	0.149	0.599	7.22061506803847e-153
Tra2b	2.30436205859359e-157	-217511249235112	0.245	0.699	7.43963290616941e-153
Slc25a4	8.68360841427731e-157	133895692521652	0.92	0.709	2.80350297654943e-152
Cox5a	2.89706981991977e-156	190342472873524	0.772	0.453	9.35318991361099e-152
Atp5pb	8.53750619098359e-156	200684122845853	0.739	0.405	2.75633387375905e-151
Stk38	2.7479984361076e-154	-532274414222626	0.021	0.438	8.87191295097339e-150
Tomm7	3.15311405313503e-154	218972620514663	0.669	0.28	1.01798287205465e-149
Ddhd1	2.28076286090293e-152	-256035324119104	0.138	0.596	7.3634428964251e-148
Atp5g1	6.98620861034994e-152	180235965060846	0.795	0.491	2.25549744985148e-147
Memo1	2.65266981998071e-151	-221562995369576	0.187	0.65	8.56414451380773e-147
Plekhf2	3.88025948980055e-151	-181676597084922	0.422	0.774	1.25274177628211e-146
Ywhae	1.31797439932887e-150	126445404973009	0.91	0.694	4.25508034823326e-146
Cep164	1.86768642047527e-150	-183581627204989	0.27	0.725	6.02982560850442e-146
Mt1	6.58026367279105e-150	-623612929896926	0.019	0.422	2.12443812676059e-145
Fam3c	8.61988717574079e-150	139774824369583	0.893	0.676	2.78293057468792e-145
Gabarapl2	5.1774763269866e-149	204046780609178	0.694	0.344	1.67154823216763e-144
Rbm39	5.48920868204529e-149	-120225073499688	0.564	0.91	1.77219102299832e-144
Eif1	1.6269841997353e-148	965546864974511	0.981	0.851	5.25271848884541e-144
Atg16l1	1.79935203458639e-148	-332757118550269	0.068	0.5	5.80920804366216e-144
A330023F24Rik	2.33938386740534e-148	-110201144997602	0.006	0.401	7.55270081591814e-144
Ogt	1.63295269665994e-147	-456584261231877	0.031	0.442	5.27198778116663e-143
Slc24a1	2.20973060203977e-147	950202891975987	0.964	0.967	7.13411524868539e-143
Selenok	6.36968479044231e-147	192400905071427	0.719	0.374	2.0564527345943e-142
Tra2a	1.063868198978e-146	-237606762241733	0.171	0.62	3.43469848040047e-142
Ccnl2	1.44993232879053e-146	-281832766284218	0.088	0.53	4.68110652350022e-142
Ndufc1	1.66345554352113e-146	228092699984035	0.665	0.31	5.37046622225796e-142
Guk1	2.07165859029154e-146	148070828095656	0.857	0.598	6.68834975875623e-142
Srsf7	2.36163148839625e-146	-191845307965769	0.213	0.677	7.62452726028729e-142
Gm15706	3.07353282987668e-146	199508444210095	0.733	0.385	9.92290074125685e-142
Sgip1	1.58725666521389e-145	-164546289307213	0.37	0.784	5.12445814364303e-141
Ktn1	5.99756050697517e-145	-121861341437098	0.63	0.918	1.93631240967694e-140
Zrsr1	6.10060252574495e-145	-311737038139095	0.086	0.518	1.96957952543676e-140
Cers4	1.85775820920186e-144	-207233350684685	0.251	0.683	5.99777237840822e-140
Nufip2	2.04085290060453e-144	-245067717101534	0.136	0.587	6.58889358960171e-140
Rps27	2.19407673219071e-144	232072215256161	0.598	0.221	7.08357672987772e-140
Ndufa5	3.06799693991633e-144	204248055571864	0.669	0.299	9.90502812051988e-140
Ndufb3	4.69887496143754e-144	199572406673969	0.717	0.368	1.51703178130011e-139
Fam161a	6.67970865606236e-144	-152893788615153	0.407	0.808	2.15654393960973e-139
Tia1	6.91455968500541e-144	-308393945370277	0.078	0.508	2.232365594304e-139
Fnbp4	1.68078027388939e-143	-337651143318517	0.054	0.477	5.42639911425191e-139
Cited2	4.42058054486228e-143	-180432895885743	0.495	0.805	1.42718442890879e-138
Crlf3	7.81316787633142e-143	-28893178104685	0.112	0.539	2.5224812488736e-138
Clk4	7.88206882100753e-143	-348608106845049	0.054	0.471	2.54472591886228e-138
Fam53b	8.70876063285189e-143	-21866309353831	0.184	0.635	2.81162337031623e-138
Azi2	1.40253296419108e-142	-28329958036332	0.093	0.526	4.52807767489091e-138
Rpl6	2.95837921206726e-142	136584071386963	0.887	0.691	9.55112728615916e-138
Atp6v0c	3.38094328854115e-142	157107781787518	0.813	0.532	1.09153754070551e-137
Tnrc6a	3.47061325659697e-142	-225034969816481	0.16	0.609	1.12048748989233e-137
Ndufs5	6.0177636304098e-142	212406359515537	0.674	0.324	1.9428349880778e-137
Fyco1	6.51375995873592e-142	-232225730663975	0.14	0.588	2.10296740267789e-137
Tet3	6.99892550625706e-142	-17611391629136	0.307	0.736	2.25960309969509e-137
ENSMUSG00000097971	1.20911632287878e-141	-11122406989669	0.002	0.382	3.90363204841414e-137
Mier1	1.23978659323895e-141	-258615179544276	0.099	0.537	4.00265101627193e-137
Arhgef26	5.14853518921403e-141	-185665395172038	0.251	0.693	1.66220458583775e-136
Uqcr11	2.48318609593669e-140	251890177931927	0.602	0.251	8.0169663107316e-136
Rpl35a	3.9165373051555e-140	134858020514036	0.867	0.593	1.26445406896945e-135
Prdx2	1.71588351183296e-139	198212025740477	0.688	0.34	5.53972991795271e-135
Ier3	1.95191891552161e-139	-200367034431509	0.329	0.735	6.30177021876152e-135
Ndufb7	3.3344260970587e-139	223890230408293	0.652	0.299	1.0765194654354e-134
Rpl5	5.79216643238856e-139	145115549266215	0.843	0.606	1.87000093269665e-134
Cnot6l	3.20431282096908e-138	-233949066555878	0.159	0.593	1.03451239424987e-133
Rpl22	8.11275362696544e-138	164194013667531	0.798	0.51	2.61920250846579e-133
Kmt2c	1.42505786529803e-137	-166557645271772	0.32	0.746	4.60079931811469e-133
Chd7	1.57004072168684e-137	-169233789075986	0.317	0.738	5.06887646996596e-133
Ndufs6	3.73321498066829e-137	267159437039397	0.557	0.195	1.20526845650876e-132
Riok3	1.5254897939719e-135	-217972349319808	0.156	0.592	4.92504379983828e-131
Ahi1	1.64278679698532e-135	-184344974336358	0.21	0.66	5.30373717406709e-131
Ralgps2	4.6499750931314e-135	-20753801234132	0.189	0.622	1.50124445881747e-130
Epc1	6.57580183528376e-135	-232894276047302	0.152	0.58	2.12299762252136e-130
Spop	7.4176530701181e-135	20579953917989	0.674	0.336	2.39478929368763e-130
Camta1	1.85078822575327e-134	-156342173881567	0.402	0.765	5.97526978684442e-130
Plxna2	3.24836226049109e-134	-242204542514656	0.164	0.59	1.04873375579955e-129
Ssu72	3.93296478857134e-134	172014903090456	0.775	0.494	1.26975768199026e-129
Gnb3	5.68553635586119e-134	-173979680819657	0.437	0.799	1.83557541248979e-129
Gls	1.01011070399033e-133	-171644062582508	0.291	0.723	3.26114240783276e-129
Brd2	1.18975981202269e-133	-214885968369259	0.245	0.65	3.84113955311527e-129
H3f3b	2.06118721281625e-133	865829763567471	0.991	0.942	6.65454291657728e-129
Ttc19	2.38359581111961e-133	-283703677557557	0.088	0.503	7.69543907619967e-129
Smdt1	8.06206962536935e-133	205403810475705	0.668	0.33	2.6028391785505e-128
Upf3b	1.0460062607653e-132	-169110437060926	0.241	0.703	3.37703121288078e-128
Eif3h	1.19797609463544e-132	239797950698422	0.587	0.231	3.8676658215305e-128
Cox7b	1.6316723327639e-132	193687992126776	0.708	0.394	5.26785412632824e-128
Wdr47	2.35548591937511e-132	-174070702660758	0.292	0.702	7.60468629070254e-128
Mycbp2	2.95928969670827e-132	-229254901056854	0.138	0.562	9.55406678582263e-128
Crebzf	3.87896174107574e-132	-266607257675115	0.106	0.522	1.2523227981063e-127
Samd7	4.1190492429103e-132	-232037450536374	0.245	0.651	1.32983504807359e-127
Atp1a1	8.39742906010628e-132	-21258391804518	0.206	0.626	2.71110997205531e-127
Ahcyl1	9.9269837127171e-132	-125665651677016	0.503	0.855	3.20492669165072e-127
Podxl	2.32673814983902e-131	-233608480079799	0.147	0.567	7.51187411675527e-127
4930581F22Rik	3.00321191984286e-131	-502275722423933	0.021	0.391	9.69586968321266e-127
Ptpn1	3.83720741723625e-131	-364356668888173	0.048	0.435	1.23884241465472e-126
Tmcc1	6.03492689722954e-131	-302753358556623	0.084	0.486	1.94837614877056e-126
Wnk1	8.92496444313052e-131	-185855445105867	0.262	0.678	2.88142477046469e-126
Mdh1	1.01214692482148e-130	187417120561438	0.709	0.395	3.26771634678616e-126
Tob2	1.17070702225515e-130	-13569276594887	0.495	0.825	3.77962762135074e-126
Gdpd5	1.30015366325004e-130	-249433919937606	0.12	0.54	4.19754610180275e-126
Mkln1	3.00902914842242e-130	-227296143523664	0.167	0.588	9.7146506056818e-126
Kdm4c	4.20230254080036e-130	-169083494494872	0.289	0.703	1.3567133752974e-125
Ndufb5	4.30155870747802e-130	231263783879147	0.599	0.252	1.38875822870928e-125
Acsl1	1.73941439736585e-129	-269077658059968	0.091	0.501	5.61569938189565e-125
Kdm2a	1.94825133752481e-129	-251574962966112	0.1	0.513	6.28992944319886e-125
Hk2	2.18455704269413e-129	-125165762773298	0.665	0.9	7.052842412338e-125
Tnip2	5.36916742519268e-129	-393265076658973	0.03	0.406	1.73343570322346e-124
Btf3	1.09177820818345e-128	190816314263929	0.675	0.358	3.52480594512027e-124
Scg5	1.64858571200992e-127	175652508895061	0.727	0.42	5.32245897122401e-123
Nt5e	1.76321796850648e-127	-178368808367329	0.333	0.711	5.69254921132316e-123
Hnrnph1	5.00786213017179e-127	-15398228017715	0.358	0.748	1.61678828872596e-122
Sltm	7.81079489727892e-127	-182080457177195	0.186	0.623	2.5217151325865e-122
Npepps	2.51537357487454e-126	-178627520220985	0.249	0.665	8.12088358648246e-122
Gpsm1	2.77913612161009e-126	-281936741259356	0.091	0.49	8.97244096861818e-122
Pex5l	5.98861339934324e-126	-970430475565014	0.759	0.945	1.93342383597796e-121
Rplp0	1.07877552619166e-125	185499325320067	0.691	0.386	3.48282678630978e-121
Arhgef2	1.83123843956811e-125	-342203871160545	0.061	0.443	5.91215330214565e-121
Pcsk1n	4.21333020500806e-125	184563023469234	0.697	0.382	1.36027365668685e-120
Tle5	4.23960388418162e-125	164040832643051	0.752	0.46	1.36875611400804e-120
Dusp8	5.16653113865998e-125	-191757404403686	0.298	0.675	1.66801457811637e-120
Atad2b	1.94151103634967e-124	-203401296633777	0.169	0.589	6.26816838085491e-120
Pde6a	3.40670884456307e-123	863588190933261	0.981	0.943	1.09985595046719e-118
Atp1a3	5.29307730140621e-123	10784288024895	0.913	0.792	1.708870006759e-118
Pdzd2	5.84765254436258e-123	-263776953802917	0.107	0.503	1.88791462394746e-118
Utp3	7.74946690636712e-123	-231789480274305	0.13	0.539	2.50191539072062e-118
Marchf7	1.65199013497554e-122	-237735626113068	0.117	0.52	5.33345015076853e-118
Slc25a37	2.7456044643958e-122	-443994830312745	0.022	0.375	8.86418401330185e-118
Ppp1r10	7.81064281139534e-122	-244278287394278	0.121	0.518	2.52166603165899e-117
Itsn2	9.58746649464616e-122	-203705639141257	0.181	0.595	3.09531355779651e-117
Icmt	1.25752342413441e-121	-150574364517096	0.361	0.751	4.05991437481796e-117
Pde7a	2.6909687173183e-121	-469751212137071	0.019	0.368	8.68779250386213e-117
Cdk12	8.75097862743309e-121	-217729750835477	0.123	0.531	2.82525344986677e-116
Sec22c	9.26550459152636e-121	-231000983382305	0.137	0.538	2.99136815737429e-116
Zfp36l2	1.03703777158069e-120	-195710110097884	0.259	0.649	3.34807644554827e-116
Pcbp2	2.52279964012265e-120	786344059468768	0.98	0.919	8.14485863813596e-116
Glmn	2.92631666830195e-120	-124024549577865	0.487	0.825	9.44761336361285e-116
Mir124-2hg	3.12461060374861e-120	-110083402333183	0.793	0.949	1.00878053342024e-115
Arhgef12	1.12132256388593e-119	-234744842333107	0.148	0.545	3.62018989750574e-115
E530011L22Rik	1.60363277887997e-119	-402689260602411	0.034	0.389	5.17732842661399e-115
Ubn2	2.20704560700005e-119	-153162200330333	0.323	0.725	7.12544674219966e-115
Sntb2	2.24704172152162e-119	-158795248698175	0.291	0.696	7.25457419793254e-115
Acin1	2.9518800089804e-119	-149631001391904	0.302	0.71	9.53014460899323e-115
Ints13	4.44893485248801e-119	-238016798819743	0.104	0.504	1.43633861712575e-114
Rrp1b	8.50820537196991e-119	-200528174405606	0.226	0.625	2.74687410434049e-114
Katnip	1.03427146839145e-118	-201382279200305	0.164	0.573	3.33914543570178e-114
Sox30	1.08957335843902e-118	-289940106513971	0.079	0.456	3.51768758772036e-114
Myo10	1.79538958170159e-118	-391996967420411	0.041	0.399	5.7964152645236e-114
Sag	2.50270979679984e-118	491594447428934	1	1	8.07999857896828e-114
Eef1g	5.82610864838914e-118	19563434232901	0.66	0.354	1.88095917713244e-113
Dgke	7.54048386911235e-118	-133805118927905	0.442	0.79	2.43444521714292e-113
B4galt1	8.46038411668016e-118	-296994473080138	0.081	0.454	2.73143501207019e-113
Actg1	1.00154794373283e-117	168453994030361	0.741	0.457	3.23349753634144e-113
Zdhhc17	1.41761655363978e-117	-246344008026059	0.1	0.489	4.57677504342604e-113
Spata1	2.48595164865062e-117	-273846902628943	0.081	0.461	8.02589489766853e-113
Arl4d	5.63450572783084e-117	-210584370781205	0.209	0.589	1.81910017423019e-112
Tasor	1.61851437016565e-116	-26679270001531	0.088	0.467	5.22537364407981e-112
Nbeal1	1.82361419273107e-116	-23943753712804	0.109	0.499	5.88753842123227e-112
Fos	3.66998825202149e-116	-667751570013884	0.007	0.335	1.18485570716514e-111
Elob	5.03949038938175e-116	153760209459631	0.766	0.503	1.6269994722119e-111
Cpt1a	1.48599189538727e-115	-176789083439704	0.223	0.624	4.7975248342578e-111
Slf2	1.74846999238453e-115	-322698082173205	0.048	0.407	5.64493537041346e-111
Emsy	1.94872361866456e-115	-202100666065242	0.187	0.581	6.29145420285853e-111
Rpl7a	3.47310541597291e-115	157634243650498	0.764	0.527	1.12129208354686e-110
6720427I07Rik	4.57101983278134e-115	-726775345663397	0.007	0.329	1.47575375301345e-110
Unc80	1.24405098120689e-114	-208694408013883	0.164	0.559	4.01641859282645e-110
Selenof	3.54597451391734e-114	175320837917099	0.668	0.353	1.14481787181821e-109
Phip	4.75518366643297e-114	-253263165250022	0.095	0.473	1.53521104670789e-109
Sfpq	4.84931938762224e-114	-15757260405299	0.309	0.698	1.56560276429384e-109
Epb41l2	8.2023320357473e-114	-907575278786589	0.799	0.962	2.64812289774101e-109
Rpl18	1.01920057171615e-113	161976740073479	0.739	0.484	3.29048904578558e-109
Phlpp2	1.19497561710076e-113	-209089528460723	0.152	0.54	3.85797877980979e-109
mt-Nd4l	1.43092657927077e-113	212636832208785	0.575	0.242	4.61974646117567e-109
Fis1	1.52215265620535e-113	235417966529326	0.552	0.229	4.91426985055896e-109
Mtcl1	1.68833524725431e-113	-232510469028536	0.114	0.498	5.45079034576054e-109
Rpl36a	3.34297854011371e-113	216646430030228	0.567	0.243	1.07928062167571e-108
Man2a2	6.03191227312704e-113	-131873315621543	0.41	0.784	1.94740287737906e-108
Zbtb20	7.71774386203751e-113	-299058824885963	0.062	0.423	2.49167360585881e-108
Cpsf6	8.35740521588097e-113	-226452597642861	0.153	0.537	2.69818827394717e-108
1700028K03Rik	1.09411573427829e-112	-520467330408868	0.011	0.335	3.53235264811746e-108
Syne1	1.19085174095392e-112	-168739423060443	0.21	0.62	3.84466484566975e-108
Aff1	1.19521871100016e-112	-193354221817137	0.213	0.604	3.85876360846401e-108
Slc25a25	7.38746598444783e-112	-177739599975381	0.228	0.618	2.38504339307898e-107
Ddit4	1.02206610192185e-111	-239396316730297	0.203	0.569	3.29974041005469e-107
Gramd1b	1.431870822636e-111	-161896198209355	0.322	0.69	4.62279495088034e-107
Calm1	4.11004405191693e-111	148266840588339	0.767	0.519	1.32692772216138e-106
Ndufb4	5.34574438168362e-111	19874376979581	0.632	0.324	1.72587357362656e-106
Osbpl8	6.43421818619601e-111	-193499957520396	0.209	0.591	2.07728734141338e-106
Rufy2	1.13503632073868e-110	-311978254420942	0.048	0.397	3.66446476150483e-106
Cdc37l1	2.19525421353685e-110	-206673775250887	0.148	0.536	7.08737822840372e-106
Commd1	1.25533552765494e-109	211853533265248	0.587	0.274	4.05285075103398e-105
Mab21l1	1.94851232428527e-109	-210045857415749	0.168	0.545	6.29077203895501e-105
Atf4	3.48951001935492e-109	-141126329648373	0.511	0.781	1.12658830974874e-104
Nsun4	3.6227620756408e-109	-364320990007559	0.04	0.377	1.16960873612063e-104
Akap8	4.88195067674046e-109	-280114050523482	0.074	0.431	1.57613777598566e-104
Rbm4b	8.01312358320413e-109	-304484322880973	0.072	0.424	2.58703694883745e-104
Klf9	8.59090074769246e-109	-162461644352873	0.348	0.699	2.77357230639251e-104
C2cd5	1.70397739236337e-108	-33850081695183	0.04	0.375	5.50129101124513e-104
Paxbp1	1.72850817536522e-108	-270591411732538	0.059	0.413	5.58048864416661e-104
Nfasc	3.32635989037187e-108	-246153986085898	0.099	0.465	1.07391529060656e-103
Cisd1	6.30028804507015e-108	250476606044499	0.508	0.192	2.0340479953509e-103
Crtc3	7.34035763091803e-108	-272042717889466	0.073	0.428	2.36983446114189e-103
Kmt2e	7.97487457287299e-108	-143773822275582	0.39	0.745	2.57468825585204e-103
Antxr2	1.82725249520818e-107	-412843553303273	0.025	0.347	5.8992846807796e-103
Taf1d	4.3509054753161e-107	-288353947612556	0.061	0.406	1.4046898327058e-102
Sem1	5.54497108923749e-107	205094642326197	0.561	0.239	1.79019391616032e-102
Ndufv3	7.02842939463746e-107	190857321754063	0.631	0.339	2.2691284300587e-102
Gtf2ird1	1.11093905152652e-106	-248035261311865	0.103	0.464	3.58666672785339e-102
Akap1	1.12591021296899e-106	-278626604408483	0.081	0.433	3.6350011225704e-102
Cox7a2l	1.14921375625782e-106	190860009179355	0.629	0.325	3.71023661207838e-102
Timm8b	1.16995278410257e-106	236455074569939	0.52	0.205	3.77719256347514e-102
Pomp	2.73687140226768e-106	225032461124039	0.535	0.218	8.83598932222121e-102
Eif3f	3.82100140625692e-106	187182546225244	0.634	0.337	1.23361030401005e-101
Crebrf	4.67508280699143e-106	-184744649715934	0.21	0.585	1.50935048423718e-101
Raph1	5.22311515496253e-106	-301459590903704	0.073	0.419	1.68628272777965e-101
Ranbp2	6.68513579809759e-106	-18900598936318	0.17	0.55	2.15829609241581e-101
Clasp1	9.56532434640244e-106	-213766357830834	0.153	0.527	3.08816496523603e-101
Ankrd17	9.97463873806795e-106	-208308361607804	0.158	0.533	3.22031211658524e-101
Zkscan3	1.59165456885729e-105	-33612018312831	0.048	0.383	5.13865677555576e-101
Cngb1	2.40098203827974e-105	808047903226359	0.966	0.919	7.75157051058614e-101
Ankrd33b	2.61786366972304e-105	-116510293446924	0.535	0.829	8.45177285770085e-101
Kansl1	4.99665133921241e-105	-216479048869198	0.142	0.512	1.61316888486473e-100
Eef2	5.51133067766672e-105	146075769776476	0.756	0.523	1.7793331092847e-100
Socs7	7.73687026505687e-105	-186248750672864	0.184	0.562	2.49784856507361e-100
Dot1l	8.26249786622754e-105	-257223712615367	0.085	0.438	2.66754743611156e-100
Pitpnm3	1.00842353558381e-104	-187397988001434	0.219	0.594	3.25569538463232e-100
Itga4	1.62507794685642e-104	-31082059575976	0.08	0.42	5.24656415142594e-100
Wdr20	2.26719202416662e-104	-190525422090099	0.161	0.537	7.31962945002192e-100
Igsf9	3.19714650936506e-104	-221037932805794	0.13	0.492	1.03219875054851e-99
Rims2	4.16839343146461e-104	-105870624483129	0.574	0.876	1.34576581934835e-99
Aak1	1.62003231035421e-103	-18961621012613	0.188	0.559	5.23027431397858e-99
Cox17	3.76490739110589e-103	202648212291594	0.544	0.229	1.21550035121854e-98
5031425E22Rik	4.88813220318626e-103	-213091090131683	0.126	0.488	1.57813348179868e-98
Polr3k	5.57503843319332e-103	-214549176241526	0.136	0.501	1.79990115815646e-98
Oaz1	7.75171390347103e-103	710369187217491	0.978	0.871	2.50264083373562e-98
Atf7ip	1.00497416076506e-102	-215822009742859	0.105	0.468	3.24455907802999e-98
Rps6kb1	1.36191831882049e-102	-230470425683514	0.105	0.463	4.39695329231197e-98
Usp33	1.46160132736667e-102	-145447894727883	0.32	0.691	4.71877988540328e-98
Pan3	1.78444838377211e-102	-325597559773642	0.052	0.381	5.76109160700825e-98
Mpc2	2.12862826798029e-102	21737738186847	0.558	0.251	6.87227636317437e-98
Mtdh	2.26926929452469e-102	-15756707970033	0.248	0.637	7.32633591737296e-98
Dync2i1	2.5246606029989e-102	-185862957805445	0.161	0.54	8.15086675678195e-98
Jag1	3.39820158641659e-102	-18060565907083	0.218	0.582	1.0971093821746e-97
Ccar1	7.08564810690516e-102	-171293471797048	0.197	0.574	2.28760149131433e-97
Ago3	7.37592905300681e-102	-304611240598021	0.045	0.369	2.38131869476325e-97
Slc26a2	9.78304648794066e-102	-228848286359833	0.136	0.495	3.15845655863164e-97
Mdm4	1.77873717303718e-101	-304770900766845	0.042	0.367	5.74265296315054e-97
Ctbp2	2.39133745046071e-101	-139628456138785	0.372	0.727	7.72043295881241e-97
Btbd7	2.92189768999314e-101	-197739243580826	0.135	0.502	9.43334669214284e-97
Rab12	3.14130841505895e-101	-384199304571355	0.025	0.335	1.01417142180178e-96
Atp5g2	3.51472750423639e-101	150131097751395	0.741	0.501	1.13472977474272e-96
Ppp3ca	4.48205152868731e-101	-183674970059415	0.188	0.559	1.4470303360367e-96
Ppm1n	5.13224053259627e-101	-155495528525043	0.27	0.647	1.65694385594871e-96
Meis2	9.57357289587204e-101	-178418278051565	0.21	0.587	3.09082800943229e-96
Slc38a9	1.25550642694994e-100	-295664013534957	0.068	0.401	4.05340249940788e-96
Adcy1	3.90119993840074e-100	-142041980037497	0.321	0.685	1.25950240011268e-95
Tnrc6c	4.64490956115339e-100	-145556369786661	0.213	0.604	1.49960905181837e-95
Map4k3	5.31118278293408e-100	-196797846460796	0.159	0.52	1.71471536147027e-95
Ost4	5.48338320881482e-100	205668535418786	0.553	0.25	1.77031026896586e-95
Stk19	7.83650239741329e-100	-44406169512057	0.016	0.314	2.53001479900488e-95
Prpf38b	1.15820630023285e-99	-251189511520815	0.094	0.439	3.73926904030177e-95
Nr2c2	1.59904962193564e-99	-306326738756878	0.055	0.38	5.16253170441921e-95
Hsp90b1	5.53611654499575e-99	148233043600272	0.761	0.588	1.78733522655188e-94
Fus	7.71910914654459e-99	-13555131866905	0.391	0.734	2.49211438796192e-94
Tbc1d24	3.1003175973781e-98	-213048997436028	0.137	0.489	1.00093753631352e-93
Jmjd1c	3.19237136109509e-98	-214587205644036	0.129	0.483	1.03065709392955e-93
Tmem245	7.8283685656428e-98	-266910952163616	0.071	0.403	2.52738879141778e-93
Sumo2	8.26713363899121e-98	121762295484941	0.787	0.557	2.66904409534831e-93
Rock2	8.42490501394443e-98	-216200137297159	0.111	0.462	2.71998058375196e-93
Srrm3	1.73169649610296e-97	-200071545600465	0.103	0.451	5.59078213766842e-93
Hexim1	2.85989955578073e-97	-435945026543628	0.022	0.319	9.2331857158381e-93
Mtln	3.73458913988298e-97	219611397933803	0.498	0.189	1.20571210381122e-92
Uqcr10	5.39246808150779e-97	182618522023692	0.613	0.337	1.74095832011479e-92
Ubr5	6.29320625280354e-97	-204361666701924	0.143	0.496	2.03176163871762e-92
Asxl2	7.62617906157411e-97	-235425259437319	0.092	0.432	2.4621119100292e-92
Kif21b	8.67595700237592e-97	-193325711267347	0.144	0.502	2.80103271821706e-92
Gm8797	9.96526129330289e-97	115809022797187	0.789	0.539	3.21728460854284e-92
Cpeb4	1.05837723338644e-96	-177986164117179	0.218	0.582	3.41697089798813e-92
Dmxl2	1.46364670769373e-96	-155282117999722	0.239	0.613	4.72538339578922e-92
Zranb1	1.93016454587902e-96	-14703822179523	0.278	0.648	6.23153623637043e-92
Tmem181a	2.2731070949077e-96	-238053633743739	0.116	0.455	7.33872625590952e-92
Ndufc2	2.31737243188771e-96	208669320901781	0.533	0.236	7.48163689634948e-92
Ist1	2.35942067919275e-96	-293933369516299	0.053	0.372	7.61738966277378e-92
Atp6v1g1	2.77841045397199e-96	187013082814321	0.601	0.332	8.97009815064855e-92
Fbxl12	3.36211303843722e-96	-358730046140034	0.034	0.336	1.08545819445946e-91
Stag1	5.19924933521627e-96	-183374341884121	0.15	0.516	1.67857764787457e-91
Rgs9bp	5.22023349476963e-96	-105136132384373	0.55	0.84	1.68535238378638e-91
Egr1	6.63774816438818e-96	-596631799100074	0.017	0.304	2.14299699487272e-91
Eif5	1.01804818583164e-95	-144034669412879	0.288	0.649	3.28676856795746e-91
Fscn2	1.12165659936429e-95	174359999322546	0.658	0.393	3.6212683310476e-91
Slc12a5	1.16621599929916e-95	-179087423018505	0.172	0.53	3.76512835373734e-91
Amer2	1.35380001738082e-95	-152387696225952	0.305	0.656	4.37074335611399e-91
Calcoco1	2.60024958171943e-95	-284222604303515	0.069	0.389	8.39490577458119e-91
Negr1	2.70603519901583e-95	-250694711586203	0.082	0.41	8.7364346400226e-91
Trib2	3.18991658664798e-95	-185823734610511	0.181	0.537	1.0298645699993e-90
Ndufa6	3.42508764022558e-95	184640778236129	0.584	0.295	1.10578954464683e-90
Atrx	1.33325353909283e-94	-152837603707591	0.268	0.638	4.3044090509612e-90
Gm47283	1.77017581305208e-94	-130971351922592	0.49	0.774	5.71501261243864e-90
Nfic	1.80790987043437e-94	-153258636162313	0.238	0.6	5.83683701669736e-90
Mafg	2.93700382687804e-94	-354771074774573	0.034	0.334	9.48211685507576e-90
Mib1	3.94765650046513e-94	-25039716387687	0.088	0.418	1.27450090117517e-89
Adgrv1	6.15269539923535e-94	-185187412773336	0.172	0.529	1.98639770964313e-89
Rpl31	8.85819096102954e-94	155364400013439	0.682	0.442	2.85986695176839e-89
Hsp90aa1	1.06977416966486e-93	479839440334593	0.999	0.981	3.45376590676299e-89
Fam133b	2.19883477605404e-93	-226768840397193	0.084	0.416	7.09893807449047e-89
Ankrd11	2.32995328302449e-93	-155025969874371	0.259	0.619	7.52225417424456e-89
Srsf6	2.55480962765259e-93	-203323240594088	0.124	0.469	8.24820288287639e-89
Med13l	3.42318209370942e-93	-117440619398524	0.49	0.783	1.10517433895409e-88
Csnk1g1	1.51388201755272e-92	-186378746790658	0.162	0.517	4.88756809366895e-88
Tcf4	3.04686559033138e-92	-256340687624219	0.093	0.418	9.83680555838487e-88
Pbx3	3.86432210643496e-92	-194181882893427	0.159	0.503	1.24759639206253e-87
A930003A15Rik	3.86782626328455e-92	12797113639983	0.778	0.537	1.24872770910142e-87
Cc2d2a	6.24807450192609e-92	-237305711821665	0.091	0.421	2.01719085294684e-87
Zfand5	9.13065757558155e-92	-155945642022162	0.238	0.598	2.9478327982765e-87
Rsbn1	1.02913602202524e-91	-172330328616485	0.159	0.513	3.3225656471085e-87
Lpcat1	1.25479785782746e-91	-138980228227446	0.284	0.643	4.05111488399596e-87
Bcl6	1.61344551463995e-91	-403571159978447	0.016	0.295	5.20900884401507e-87
Tmem258	2.0082216751486e-91	238689129380213	0.433	0.146	6.48354367821726e-87
Msl2	2.20613934793772e-91	-229631339058421	0.09	0.419	7.12252088481692e-87
Hnrnpdl	2.25272529011082e-91	-12088792239244	0.404	0.733	7.27292359912277e-87
Fam222a	3.01366525479362e-91	-249794252316314	0.094	0.415	9.7296182751012e-87
Flcn	3.10064341431903e-91	-246791248052744	0.092	0.417	1.0010427263129e-86
Plcd3	3.32604656073153e-91	-243402760794983	0.093	0.416	1.07381413213217e-86
Fbxo27	4.15031030304298e-91	-376202487062275	0.029	0.316	1.33992768133743e-86
Tmem59	7.72743794054285e-91	158322714367388	0.671	0.438	2.49480333910426e-86
Zc3h7a	7.95440329552644e-91	-340435928418989	0.038	0.332	2.56807910396071e-86
Rictor	1.26630894334998e-90	-260501379749378	0.082	0.398	4.0882784236054e-86
Ncam1	1.33376814497081e-90	-140350979766812	0.316	0.663	4.30607045603825e-86
Lsm14a	3.13661363251082e-90	-125185553955778	0.393	0.719	1.01265571125612e-85
Crx	3.15039814388253e-90	-933189487564127	0.697	0.879	1.01710604075247e-85
Tnks2	3.98530039086398e-90	-159797557524649	0.205	0.561	1.28665423119044e-85
Pkd1	6.82181870353323e-90	-290006519238065	0.059	0.367	2.2024241684357e-85
Krit1	7.98096075319897e-90	-300020633730003	0.062	0.367	2.57665317917029e-85
Far1	9.22606490637614e-90	-312642631522604	0.045	0.342	2.97863505502354e-85
Atxn2l	1.83653287888041e-89	-21760432166142	0.094	0.418	5.9292463994654e-85
Taok3	2.03212831357012e-89	-126212096840778	0.359	0.704	6.56072626036112e-85
Snrpd2	2.46008784494185e-89	216531630250575	0.517	0.239	7.94239360739476e-85
Spry2	3.83633170958837e-89	-199230177517902	0.181	0.515	1.23855969244061e-84
Wdfy3	5.39038151154613e-89	-217251421440632	0.095	0.421	1.74028467100267e-84
Nedd8	6.04279195391445e-89	198722276075907	0.551	0.276	1.95091538232128e-84
Phf20l1	6.38813837776516e-89	-181378203081751	0.143	0.487	2.06241047526148e-84
Zfp329	7.94710877210613e-89	-255967571771527	0.077	0.392	2.56572406707446e-84
Dlg2	9.92917492841801e-89	-329417736177588	0.039	0.33	3.20563412563976e-84
Clock	1.2364030871986e-88	-202529666027864	0.12	0.454	3.99172736702067e-84
Kif3b	1.86156100712901e-88	-199872569306826	0.132	0.468	6.010049711516e-84
Irf9	2.31376777408408e-88	-54332071820876	0.01	0.273	7.46999925863046e-84
Akap8l	2.53055963399672e-88	-252077735442868	0.077	0.391	8.1699117783584e-84
Btg1	2.87170978314573e-88	-16333388125853	0.267	0.604	9.27131503488598e-84
Cfl2	3.25548966846234e-88	-208538500528319	0.1	0.428	1.05103483946307e-83
Rtbdn	3.95787143783294e-88	712613135891089	0.968	0.9	1.27779879370436e-83
Rere	4.49569958089378e-88	-214130291862473	0.094	0.413	1.45143660969156e-83
Nop56	4.52404261300325e-88	-216184002031319	0.111	0.438	1.4605871576081e-83
Acadvl	8.01036239578739e-88	-24361829100648	0.088	0.405	2.58614549947996e-83
Zfp131	2.78643824025826e-87	-218620773840185	0.102	0.423	8.9960158586738e-83
Hnrnpa2b1	3.67115619624144e-87	-768779426034686	0.738	0.924	1.18523277795655e-82
Phf3	4.49757132795829e-87	-15819849271571	0.177	0.527	1.45204090323133e-82
Brd8	5.52028695376445e-87	-17168444886219	0.19	0.532	1.78222464302285e-82
Frmpd2	5.70693192731726e-87	-233114007318979	0.099	0.415	1.84248297273438e-82
Rnpc3	6.2753090711381e-87	-348918536818332	0.029	0.309	2.02598353361694e-82
Mylip	7.89007126881589e-87	-239920013895486	0.081	0.394	2.54730950913721e-82
Arid3b	1.22686345540901e-86	-264141688485405	0.05	0.345	3.960928665788e-82
Zc3h13	1.39371952454803e-86	-241457123343261	0.082	0.393	4.4996234850033e-82
Tmsb4x	1.43048458450461e-86	-120597151079196	0.763	0.884	4.61831948107313e-82
Chka	1.48025690276029e-86	-462783556983461	0.016	0.281	4.77900941056159e-82
Otud4	1.50992973014032e-86	-24404304995961	0.068	0.373	4.87480813375804e-82
Trpc1	1.99668949556257e-86	-145693622822225	0.255	0.606	6.44631203642376e-82
Rnf144b	2.04909152429532e-86	-279822297269657	0.059	0.359	6.61549198618744e-82
Mindy2	2.30566251608935e-86	-148174718370261	0.236	0.584	7.44383143319448e-82
Ing2	2.66332553194329e-86	-263462017172629	0.058	0.359	8.59854647987892e-82
Slc12a6	2.72470088016677e-86	-213292045950081	0.119	0.443	8.79669679161841e-82
Klhl24	3.2287445845e-86	-256881072941885	0.069	0.375	1.04240018910582e-81
Las1l	6.70433432612303e-86	-185314327281807	0.135	0.466	2.16449433718882e-81
Stom	7.76062699249401e-86	-329040183763766	0.05	0.337	2.50551842452669e-81
Gm45159	9.26465144664555e-86	-10716167750808	0.002	0.251	2.99109271954952e-81
Ahrr	1.25000291004365e-85	-260361088446539	0.078	0.38	4.03563439507591e-81
Phf12	1.47549828868601e-85	-221702741617025	0.1	0.415	4.76364622502279e-81
Cdh11	1.64661240805305e-85	-233605441029672	0.103	0.415	5.31608815939926e-81
Mau2	2.28056365305543e-85	-281547958568877	0.062	0.356	7.36279975388946e-81
Synpo2	2.43576208190458e-85	-246058835990193	0.086	0.392	7.86385788142892e-81
Stat1	3.66818113672014e-85	-259860310041745	0.071	0.372	1.1842722799901e-80
Atp5a1	4.77038930822987e-85	127117465182757	0.751	0.542	1.54012018816201e-80
Nr1d1	6.13279765348142e-85	-279845383512203	0.061	0.356	1.97997372242648e-80
Pfkfb2	6.36992749529717e-85	-182066401731852	0.154	0.481	2.05653109185669e-80
Eif2s3y	7.05714099557592e-85	-432212649983067	0.01	0.268	2.27839797042169e-80
Fnip1	7.8804147084354e-85	-19667108563439	0.132	0.457	2.54419188861837e-80
Dalrd3	1.06084871710105e-84	-209392495314523	0.126	0.449	3.42495008316074e-80
Sik2	1.37639056860299e-84	-395871508814458	0.033	0.305	4.44367695073474e-80
Ascc3	1.79564270189606e-84	-28881333345082	0.044	0.329	5.79723246307144e-80
Eif1a	2.53876351979e-84	-142059807638703	0.288	0.626	8.19639802364203e-80
Cpsf7	3.76283180902042e-84	-253689982846315	0.072	0.371	1.21483024954224e-79
Ank3	3.79174133382325e-84	-297230828296568	0.05	0.335	1.22416368962484e-79
Ckb	4.83896301609237e-84	120880722698468	0.784	0.582	1.56225920974542e-79
Epc2	7.5105109777379e-84	-207645571858773	0.11	0.43	2.42476846916268e-79
Il6st	7.91073207416189e-84	-236571352265012	0.08	0.386	2.55397985014317e-79
Zcchc3	1.03169327032617e-83	-236681679783249	0.08	0.384	3.33082172324803e-79
Ppp6r3	1.15393445409347e-83	-228768612297641	0.089	0.396	3.72547738504077e-79
Srsf5	1.6933966244242e-83	-101732400780112	0.503	0.794	5.46713100195353e-79
Peli3	1.83524268773701e-83	-155249565319013	0.225	0.564	5.92508101735895e-79
Rasal2	1.92302765736118e-83	-180932303086155	0.132	0.463	6.20849479179056e-79
Cdk2ap2	2.17122706213656e-83	-126676320117546	0.473	0.739	7.00980657010787e-79
Dyrk2	3.34016509952091e-83	-132359032971827	0.329	0.652	1.07837230238033e-78
Poc1a	3.55681403903053e-83	258036646721534	0.384	0.114	1.14831741250101e-78
Tcf12	8.32108954694845e-83	-202767520734254	0.103	0.417	2.68646376023231e-78
Map7	1.20165783483453e-82	-150154690523821	0.236	0.571	3.87955231976329e-78
Fam193b	1.50516668943753e-82	-393379866289625	0.019	0.279	4.85943065684907e-78
Tsc22d2	2.52335781459115e-82	-295280607830302	0.048	0.329	8.14666070440754e-78
Rbm26	2.66026107673163e-82	-155847874552507	0.166	0.507	8.58865288622806e-78
Rpgr	2.74643154541227e-82	-391498040474031	0.028	0.291	8.86685424436352e-78
Srsf10	3.32599274847067e-82	-149456005218141	0.193	0.532	1.07379675884375e-77
Safb	3.66461010865801e-82	-194091748056371	0.116	0.435	1.18311937358024e-77
Itch	6.30778968106473e-82	-227441175380945	0.088	0.389	2.03646989853175e-77
Abhd17b	6.3713153748241e-82	-201803683283675	0.113	0.426	2.05697916876196e-77
Braf	8.3385914560196e-82	-203670850429227	0.116	0.431	2.69211425157593e-77
Slc7a8	8.57030151991173e-82	-327836606949037	0.036	0.306	2.7669218457035e-77
Itm2b	9.22450962587324e-82	143629270887355	0.674	0.45	2.97813293271317e-77
Brd4	9.52769393348754e-82	-232253758883089	0.07	0.366	3.07601598642645e-77
Mrps21	1.26534675124591e-81	234638992272228	0.428	0.159	4.08517198639743e-77
Mga	1.28844214408691e-81	-18905113207669	0.135	0.458	4.15973546218459e-77
Casc3	1.98415192469459e-81	-25746548083464	0.061	0.349	6.4058344888765e-77
Gm9856	2.48073393608237e-81	-449393679121746	0.016	0.268	8.00904951264193e-77
Nr1d2	3.69805422872202e-81	-201328089008156	0.121	0.433	1.1939168077429e-76
Lrrc2	4.54892119748634e-81	-233852435319436	0.097	0.402	1.46861920860847e-76
Dop1a	5.75796331978452e-81	-218370033924309	0.097	0.402	1.85895845779243e-76
Map2k7	6.28525957428516e-81	-229482382176464	0.088	0.389	2.02919605355797e-76
Kdsr	6.67895661042521e-81	-168413289808581	0.176	0.503	2.15630114167578e-76
Acaca	7.70047033849297e-81	-224392568025307	0.088	0.389	2.48609684878246e-76
Ncapd3	9.11609016809931e-81	-396484480642567	0.019	0.274	2.94312971077086e-76
Ier2	1.0867306550897e-80	-263625138404774	0.076	0.365	3.50850991995709e-76
Atp11b	1.31110576284299e-80	-112557765429849	0.328	0.683	4.23290495533858e-76
Gm20139	1.36514379234802e-80	-257913150819939	0.08	0.371	4.40736673359559e-76
Mdh2	1.42928336700026e-80	156289251259518	0.615	0.365	4.61444135036034e-76
Hps3	1.81216322736994e-80	-285030044114586	0.048	0.324	5.85056897956384e-76
6430590A07Rik	1.98748011875994e-80	-103261147063534	0.003	0.238	6.41657956341646e-76
Terf1	2.53790563500303e-80	-245655650797124	0.063	0.352	8.1936283426073e-76
Arntl	3.56913803467006e-80	-199427107621066	0.129	0.442	1.15229621449323e-75
Trim2	3.85693579296342e-80	-157748908412644	0.218	0.551	1.24521172075824e-75
Crb2	5.06320508558427e-80	-239431090173527	0.083	0.379	1.63465576188088e-75
Ptma	8.27784517074453e-80	91653907150178	0.874	0.691	2.67250231337487e-75
Nup98	1.11057050795133e-79	-230759245116621	0.08	0.374	3.58547688492087e-75
Leng9	1.45400480506807e-79	-375905057741309	0.028	0.285	4.69425451316226e-75
Arhgap10	1.51387655678097e-79	-157365367527859	0.172	0.504	4.88755046356737e-75
Actn4	2.58247817013943e-79	-220566586472378	0.092	0.391	8.33753077229514e-75
Mbnl1	3.43536318293686e-79	-109370283105074	0.449	0.748	1.10910700361116e-74
Nisch	4.62546433826635e-79	-167026823223141	0.175	0.501	1.49333116160929e-74
Mnt	4.82529146573324e-79	-355659918421098	0.028	0.284	1.55784534971198e-74
Scarb1	6.44662783738294e-79	-203303757978456	0.115	0.421	2.08129379729908e-74
Gatad2b	7.80208281943491e-79	-188604056634179	0.123	0.434	2.51890243825456e-74
Fam184b	1.08945824543842e-78	-279713469737955	0.038	0.305	3.51731594539795e-74
Mark3	2.38416348466341e-78	-206833813516839	0.1	0.401	7.69727181023581e-74
Rnasek	2.6826781876616e-78	189061041507025	0.531	0.275	8.66102652886547e-74
Rhot2	3.32629562602993e-78	-1693674815412	0.177	0.496	1.07389454286376e-73
Mdm1	3.54016465576591e-78	-14411156674233	0.228	0.564	1.14294215911402e-73
Epb41	3.79381972461243e-78	-743101163626424	0.792	0.934	1.22483469809112e-73
3010001F23Rik	4.84724306610901e-78	21635759121715	0.421	0.15	1.56493242389329e-73
Safb2	8.35111919194604e-78	-209441177774178	0.098	0.397	2.69615883111978e-73
Zmynd8	8.92484318223962e-78	-119431963458592	0.298	0.631	2.88138562138606e-73
Ago2	1.01782013378464e-77	-187317952633438	0.113	0.419	3.28603230192371e-73
Slco4a1	1.20182005226216e-77	-221944539656595	0.098	0.392	3.88007603872839e-73
Rab30	1.34436339218329e-77	-18985092067424	0.118	0.427	4.34027721166375e-73
Atxn2	1.39510406085617e-77	-173663452832438	0.136	0.447	4.50409346047416e-73
Plekhm3	1.47014268510501e-77	-231886071253244	0.078	0.365	4.74635565886151e-73
Tardbp	2.59100340213446e-77	-129964895300294	0.278	0.611	8.36505448379111e-73
Cnnm4	2.95635920376877e-77	-17306906103677	0.136	0.452	9.54460568936747e-73
Plagl2	3.87533670693359e-77	-233567275028607	0.083	0.369	1.25115245583351e-72
Tomm20	7.53336304333978e-77	10525028979721	0.807	0.649	2.43214625854225e-72
Tmem214	8.10141642844806e-77	-306210507998594	0.039	0.301	2.61554229392446e-72
Mpp4	8.25757755600065e-77	-918965204338441	0.653	0.873	2.66595891395481e-72
Pla2g7	8.55220641245636e-77	152440067304526	0.634	0.411	2.76107984026153e-72
Vdac1	8.74120690216946e-77	174801475655231	0.547	0.29	2.82209864836541e-72
Dynlrb1	1.30833306575254e-76	204949270077291	0.476	0.216	4.22395330278207e-72
Ddx3y	2.00522257164002e-76	-433712537705827	0.009	0.243	6.47386107253979e-72
Sertad2	2.22005305027948e-76	-419213880185306	0.018	0.259	7.1674412728273e-72
Picalm	2.34723134703444e-76	-216635143934309	0.086	0.375	7.5780364039007e-72
Cep350	2.59713976579943e-76	-194461273682779	0.111	0.411	8.38486573388346e-72
Chd9	3.41897965479425e-76	-161779370664975	0.189	0.507	1.10381758155033e-71
Akirin1	4.64695833523694e-76	-259447608328011	0.063	0.338	1.50027049853125e-71
R3hcc1l	5.0115972723011e-76	-271201211480961	0.052	0.32	1.61799417936241e-71
Map4k4	5.80243821281312e-76	-267850929486207	0.048	0.314	1.87331717700672e-71
H2az2	6.56131765883806e-76	139493146956187	0.675	0.46	2.11832140615587e-71
Fbxl5	7.38044577002418e-76	-10319852488594	0.451	0.751	2.38277691685231e-71
Zfc3h1	7.99589979075989e-76	-213690822497019	0.09	0.379	2.58147624744683e-71
Rfx2	2.25500397819713e-75	-454556107189485	0.011	0.245	7.28028034360943e-71
Syt1	2.29227777993411e-75	-711565422889173	0.758	0.942	7.40061881251729e-71
Chd6	2.75643373948211e-75	-179432867042698	0.109	0.411	8.89914632791798e-71
Tapt1	4.34917082652832e-75	-205451939852212	0.111	0.405	1.40412980134467e-70
Adnp	7.0456246476207e-75	-137339270238084	0.252	0.575	2.27467991748434e-70
Ric8b	7.35043343513797e-75	-135903422361528	0.242	0.566	2.37308743453429e-70
Sfswap	1.04613759266437e-74	-232027722006849	0.083	0.367	3.37745521791692e-70
Fhod3	1.29985006675734e-74	-154756566203742	0.186	0.504	4.19656594052608e-70
Smug1	1.39054268451056e-74	-174099830544963	0.163	0.473	4.48936705694236e-70
Plekha1	1.40987278650359e-74	-315440563774663	0.041	0.295	4.55177429122685e-70
Asxl1	2.61731230568142e-74	-299674257853067	0.028	0.277	8.44999277889247e-70
Use1	3.72388965911245e-74	230315705282218	0.436	0.186	1.20225777644445e-69
Gm10097	4.06455718693834e-74	-478138052834888	0.014	0.245	1.31224228780304e-69
AI480526	4.4509120450939e-74	-992733061330961	0.01	0.234	1.43697695375856e-69
Zcchc8	4.72906792543867e-74	-194708706758044	0.103	0.395	1.52677957972787e-69
Slc25a22	4.75103048594465e-74	-25410369961267	0.069	0.341	1.53387019238723e-69
Apc	1.0353405723908e-73	-148595477609108	0.222	0.543	3.3425970379637e-69
Ep300	1.66107147040834e-73	-15222735906991	0.205	0.522	5.36276924221334e-69
Mapk8	2.07252888049158e-73	-230008083987402	0.077	0.353	6.69115949066708e-69
Zfp280d	3.5245473620151e-73	-233712781350127	0.082	0.36	1.13790011582657e-68
Bbln	3.85679197383042e-73	250107049906992	0.387	0.141	1.24516528875115e-68
Mcl1	4.13537058871488e-73	-189581087526043	0.103	0.395	1.3351043945666e-68
Creb1	4.51232819687173e-73	-171228014011064	0.155	0.46	1.45680515836004e-68
Cacna2d4	5.77590079448395e-73	-115319779845458	0.343	0.66	1.86474957149914e-68
Scand1	7.03983933515042e-73	187524592451361	0.532	0.285	2.27281212935331e-68
Zfp654	8.17619489125086e-73	-145463865953214	0.198	0.509	2.63968452064034e-68
Pura	1.24217700095032e-72	-109254367886279	0.402	0.707	4.01036844756811e-68
Setd5	1.34530939609024e-72	-20056261934326	0.106	0.392	4.34333138527733e-68
Nrip1	1.47632829523264e-72	-150047354588487	0.209	0.523	4.76632590115858e-68
Ccnt2	1.635376067931e-72	-319255496658608	0.036	0.282	5.27981163531524e-68
Eif3a	1.74647024197989e-72	-167489493005427	0.117	0.42	5.63847917623209e-68
0610030E20Rik	1.75799716723327e-72	-360877245007765	0.027	0.266	5.67569385441261e-68
Cuedc2	2.1511567885862e-72	233082215919233	0.383	0.137	6.94500969195054e-68
Eno2	2.54120904806946e-72	-135949531452557	0.207	0.525	8.20429341169224e-68
Setd2	2.58520732783163e-72	-176736410333711	0.147	0.448	8.34634185790443e-68
Map3k1	2.68105898746559e-72	-173048968733574	0.149	0.45	8.65579894103267e-68
Msh3	6.4394349270967e-72	-230577386699083	0.08	0.357	2.07897156621317e-67
Ints6	6.77641829746675e-72	-297678975924647	0.041	0.291	2.18776664733714e-67
Rbm33	8.33690246293014e-72	-205528550648432	0.083	0.362	2.691568960157e-67
Cbl	8.55698974654883e-72	-257492282383626	0.042	0.294	2.76262413967329e-67
Slc44a1	8.65495085650102e-72	-17313728628749	0.148	0.447	2.79425088402135e-67
Atrip	1.01880820397015e-71	-244569445354618	0.056	0.319	3.28922228651762e-67
Jmjd6	1.22000690719512e-71	-216216030568153	0.076	0.351	3.93879229987944e-67
AW549877	1.29764387610315e-71	-156115232299534	0.204	0.515	4.18944325399902e-67
Zfp445	1.40779264415604e-71	-148961151247193	0.213	0.527	4.54505855165778e-67
Dync1i2	1.46153878894961e-71	-109556202792534	0.404	0.702	4.71857798012381e-67
Mien1	2.67528591599298e-71	230186279391595	0.392	0.145	8.63716057978335e-67
Atp8a2	3.03741657487717e-71	-130649124063419	0.253	0.572	9.80629941199096e-67
Usp15	3.50900743189642e-71	-191060148498193	0.114	0.401	1.13288304938776e-66
Atp6v0e2	4.03196700476887e-71	153618232377994	0.601	0.376	1.30172054748963e-66
Swi5	4.60893234655377e-71	157087656216788	0.549	0.304	1.48799380808489e-66
Srsf11	4.87010277538311e-71	-130108058161073	0.196	0.518	1.57231268103244e-66
Dnai4	5.33427264706006e-71	-150403513523085	0.19	0.498	1.72216992410334e-66
Styx	6.08187228256381e-71	-228574978218097	0.11	0.388	1.96353246642573e-66
Baz2b	1.00247691158593e-70	-105290426116506	0.357	0.677	3.23649670905516e-66
Zfp281	1.08102919025128e-70	-156248831274621	0.164	0.465	3.49010274072625e-66
Cish	1.11078494971738e-70	-411598066813583	0.015	0.239	3.58616921016255e-66
Trak2	1.48969047242877e-70	-182143433175352	0.131	0.424	4.80946569023628e-66
Cecr2	2.59712936421109e-70	-180328913605158	0.127	0.418	8.38483215235551e-66
Clta	3.2782907456063e-70	123155271289292	0.69	0.484	1.05839616721899e-65
Gse1	4.5166643759278e-70	-176055293786276	0.129	0.419	1.45820509376829e-65
Ddt	5.01968235019795e-70	250580794180437	0.383	0.145	1.62060444676141e-65
Klhl18	5.54931278889396e-70	-11847435978195	0.349	0.652	1.79159563389441e-65
Slc6a6	5.75235848506231e-70	-599237681201148	0.966	0.992	1.85714893690237e-65
Ccdc117	5.8232721923844e-70	-225736885531514	0.072	0.338	1.8800434273113e-65
Scn8a	6.01471065685981e-70	-2773177176385	0.044	0.291	1.94184933556719e-65
Rrnad1	6.8191027394592e-70	-377281269612477	0.017	0.242	2.2015473194344e-65
Caprin2	8.98506115739922e-70	-694137071985629	0.004	0.214	2.90082699466634e-65
Zer1	9.53353976692524e-70	-329609098228705	0.039	0.28	3.07790331375181e-65
Bptf	9.95695450359467e-70	-109791349907989	0.361	0.673	3.21460276148554e-65
Taf15	1.0450932826799e-69	-208125194947068	0.082	0.355	3.37408366313206e-65
Brwd1	1.17211487485366e-69	-175647597108475	0.129	0.421	3.78417287346503e-65
Ccr9	1.3261343475705e-69	-102891427664332	0.002	0.209	4.28142474113135e-65
Hs3st3b1	1.36843728643698e-69	-128831119238756	0.242	0.558	4.41799977926179e-65
Ppm1d	1.43966702380556e-69	-206718502047639	0.104	0.383	4.64796498635626e-65
Gm4258	2.14037565493451e-69	-56250594994892	0.008	0.22	6.91020280195608e-65
Zmym2	2.33822703595389e-69	-190787782181509	0.094	0.374	7.54896598557712e-65
Prdx5	2.73495325021941e-69	204258286258649	0.451	0.211	8.82979656833337e-65
Chmp2a	3.78164464159001e-69	176307502042882	0.532	0.288	1.22090397253734e-64
Rapgef5	4.26968421482067e-69	-142381079901419	0.204	0.516	1.37846754875485e-64
Sec22a	4.68959617122773e-69	-184277544868961	0.122	0.408	1.51403612388087e-64
Celf2	5.69842657066513e-69	-109957083681765	0.393	0.682	1.83973701833924e-64
Med13	5.78557317397154e-69	-115705949986132	0.384	0.677	1.86787229921671e-64
Dusp7	8.90299496527243e-69	-176317146952959	0.138	0.43	2.8743319245382e-64
Scai	1.83917516871867e-68	-375963645692816	0.021	0.244	5.93777703220823e-64
Hbp1	2.24539035692282e-68	-274800618304552	0.049	0.295	7.24924276732531e-64
Fabp12	2.39141378640988e-68	13172403870917	0.683	0.474	7.72067940942431e-64
Oga	3.26113448697902e-68	-154098372921913	0.164	0.462	1.05285726912118e-63
Fryl	4.22031618976511e-68	-103470953719467	0.408	0.716	1.36252908186567e-63
Mt2	4.45512397928677e-68	-877348211172959	0.007	0.214	1.43833677671273e-63
Uqcc2	5.40227230765479e-68	231755353125926	0.396	0.158	1.74412361452635e-63
Rasgrf2	5.76997790050368e-68	-143749244639435	0.199	0.502	1.86283736517761e-63
Gbf1	6.0257471957474e-68	-170146706777818	0.131	0.423	1.94541248214705e-63
Ybx3	6.7336527278694e-68	677509790625098	0.946	0.882	2.17395978319264e-63
Trp53inp2	6.85231441406817e-68	-180114226405056	0.116	0.396	2.21226970858191e-63
Sec61g	7.87456828669225e-68	200324516756808	0.445	0.201	2.54230437135859e-63
Herc1	1.04906616916595e-67	-185413837059265	0.123	0.405	3.38691012715226e-63
Luc7l	1.08005585642079e-67	-170257714901029	0.112	0.396	3.48696033245453e-63
Vax2os	1.14501474430686e-67	-19188185602688	0.438	0.599	3.69668010199468e-63
Hsbp1	1.47051746363944e-67	171546824248684	0.514	0.273	4.74756563135993e-63
E4f1	1.47594088459958e-67	-291013069214913	0.039	0.277	4.76507514592976e-63
Naa15	1.65842812180738e-67	-185426870280194	0.102	0.379	5.35423519125514e-63
Nmt1	1.76479240745152e-67	-135698478176931	0.233	0.538	5.69763228745723e-63
Jarid2	1.82686367079452e-67	-14596799495247	0.176	0.473	5.89802936116011e-63
Lars2	3.01247959850332e-67	149529446479548	0.58	0.354	9.72579038376797e-63
Tmem201	3.17244926508261e-67	-186310846521558	0.114	0.391	1.02422524523192e-62
Kdm3b	3.80212071591729e-67	-159229228118521	0.165	0.456	1.2275146731339e-62
Ttc39c	5.01213563264978e-67	-140299168396247	0.191	0.491	1.61816798900098e-62
Cd2ap	5.34041194325354e-67	-321142883299109	0.028	0.255	1.72415199587941e-62
Mfap3	7.25556792051826e-67	-282591061323058	0.045	0.285	2.34246010313932e-62
Syne3	8.64866687563217e-67	-257097542319597	0.063	0.312	2.79222210079785e-62
Gm42716	8.89510066864824e-67	-10052367313277	0.003	0.203	2.87178325087308e-62
Psmb4	1.12189675688376e-66	194668377905883	0.486	0.255	3.62204367959923e-62
Iqsec1	1.15786089410481e-66	-15360879404214	0.167	0.461	3.73815389661739e-62
Synj1	1.24576591812037e-66	-117132223332434	0.299	0.604	4.0219552666516e-62
Bclaf1	1.76202127915293e-66	-121618845558265	0.258	0.575	5.68868569974523e-62
Irf3	2.0986080745012e-66	-261165755641332	0.046	0.285	6.77535616852714e-62
Dctn3	2.49679378635978e-66	200192052630813	0.418	0.177	8.06089873926253e-62
Zfp398	2.57936005052362e-66	-254274341011529	0.067	0.317	8.3274639231155e-62
Uvssa	2.84121829955825e-66	-3646497101419	0.022	0.241	9.17287328012382e-62
Tecr	3.21849091931584e-66	158823008424896	0.552	0.325	1.03908979330112e-61
Adipor1	3.23583268195832e-66	69391254064866	0.925	0.857	1.04468858137024e-61
Magi2	3.516308223029e-66	-270338120381103	0.044	0.281	1.13524010980491e-61
Pds5a	3.68029368617329e-66	-278043276920106	0.045	0.282	1.18818281658105e-61
N4bp2	3.91353407091107e-66	-297532104910972	0.032	0.26	1.26348447479364e-61
Garre1	4.00301587081533e-66	-134100615560512	0.212	0.513	1.29237367389273e-61
Ppef2	5.55763127602195e-66	-130414886837397	0.234	0.537	1.79428125746368e-61
Ggnbp2	6.8986263084637e-66	-185282445860198	0.106	0.38	2.2272215036875e-61
Scamp2	8.61457596560002e-66	-27923388776649	0.039	0.273	2.78121585049397e-61
Mif	9.46317882670644e-66	235184055385528	0.422	0.196	3.05518728420217e-61
Plekha6	9.76563082107099e-66	-292450299173069	0.037	0.269	3.15283391058277e-61
Ddx3x	1.7845394137262e-65	-133802057967094	0.254	0.552	5.76138549721504e-61
Zfp292	1.80933643157482e-65	-142881906621256	0.187	0.483	5.84144266933932e-61
ENSMUSG00000079065	2.36956575638275e-65	-30246718958127	0.04	0.271	7.65014304448172e-61
Pkn2	2.7838582553327e-65	-146070015446815	0.144	0.435	8.98768637734163e-61
Arih1	2.80943725146607e-65	-134941872590713	0.233	0.529	9.0702681663582e-61
Snrnp48	3.09068605126165e-65	-227326397053195	0.062	0.31	9.97827991649824e-61
Raf1	3.19333571083275e-65	-20959694620855	0.083	0.34	1.03096843424235e-60
Swt1	3.39886070939636e-65	-166038799325014	0.108	0.385	1.09732218002861e-60
Lifr	3.48716441123669e-65	-143469741910451	0.189	0.48	1.12583103016776e-60
Pptc7	3.93383133022774e-65	-228507012772368	0.085	0.341	1.27003744496402e-60
Ccdc85c	4.08707169912204e-65	-158535226491017	0.185	0.469	1.31951109806155e-60
Atp5g3	4.3067065080652e-65	117066079294718	0.691	0.487	1.39042019612885e-60
Zranb2	5.41227913218586e-65	-149415150558139	0.175	0.469	1.7473543178262e-60
Meis1	5.99403080921307e-65	-229999821802388	0.078	0.331	1.93517284675444e-60
Btg2	6.19132618454962e-65	-158577897748908	0.132	0.417	1.99886965868184e-60
Wwox	7.52461217377124e-65	-251257058430511	0.042	0.275	2.42932104030204e-60
Llgl2	1.05808454755811e-64	-174783522304571	0.145	0.424	3.41602596179137e-60
Ppia	1.06109989493675e-64	137239461601474	0.659	0.479	3.42576101080329e-60
Brd9	1.2828383135587e-64	-190643506371674	0.088	0.348	4.14164349532427e-60
Bin1	1.49584843869017e-64	-143053405005358	0.195	0.49	4.82934668431122e-60
Hinfp	1.75816260473811e-64	-381163999454282	0.016	0.227	5.67622796939698e-60
Srcap	1.88262378548465e-64	-190923322591807	0.119	0.387	6.07805089143718e-60
Gspt1	2.11209429414161e-64	-112783841617604	0.236	0.554	6.81889642863619e-60
Hspa4l	2.37408847568129e-64	-822416768347331	0.607	0.835	7.66474464373704e-60
Ndrg1	3.56199845139109e-64	-137245514076134	0.251	0.537	1.14999120003161e-59
Dleu2	4.98992131467675e-64	-347829550195929	0.033	0.253	1.61099609644339e-59
Yod1	5.19082863204961e-64	-2131829056279	0.068	0.318	1.67585902385722e-59
Trpm7	5.98486226367401e-64	-137986950712021	0.185	0.48	1.93221278182716e-59
Dgkd	6.13656068189944e-64	-182770759016345	0.1	0.366	1.98118861615123e-59
Vps37c	6.24308283921755e-64	-198896510777304	0.094	0.355	2.01557929464139e-59
3222401L13Rik	6.54878715212641e-64	-230440580940986	0.065	0.31	2.11427593206401e-59
Gm10544	7.56693940402335e-64	-259729522006028	0.051	0.287	2.44298638658894e-59
Cplane1	9.04369189633354e-64	-305406283561512	0.036	0.259	2.91975592873128e-59
Prkab1	1.07415244889248e-63	-184130392626361	0.135	0.405	3.46790118124936e-59
Gigyf1	1.08139453139984e-63	-246275348154041	0.049	0.285	3.49128224462438e-59
Crocc	1.14875620620121e-63	-108922580924158	0.306	0.611	3.7087594117206e-59
Pitpnm2os2	1.38279618429282e-63	-360016115915721	0.03	0.246	4.46435748098938e-59
Dcaf8	1.55756017526718e-63	-141073500931051	0.181	0.473	5.02858302585009e-59
Srp14	1.78790963648878e-63	159840072450621	0.532	0.308	5.77226626140401e-59
Pdcd7	2.32870508844947e-63	-211357985335805	0.062	0.309	7.51822437805912e-59
Mysm1	2.35227182763971e-63	-208078488941529	0.08	0.333	7.59430959553481e-59
Mpp7	2.55122731451286e-63	-183252345145217	0.107	0.374	8.23663738490477e-59
Hnrnpl	2.99514170608954e-63	-110511559243809	0.399	0.673	9.66981499811006e-59
Rexo1	3.00413476462845e-63	-209379840193492	0.077	0.328	9.69884908760293e-59
Ftl1	3.02247079238587e-63	150449722065349	0.597	0.4	9.75804695321779e-59
Git2	3.10601997445744e-63	-355857137467356	0.023	0.235	1.00277854875359e-58
Vezf1	3.84411225058291e-63	-88478982219574	0.453	0.728	1.24107164010069e-58
Clcn3	3.89510747891247e-63	-986476025422096	0.401	0.697	1.25753544956689e-58
Myl6	6.01652204971458e-63	138419937684314	0.621	0.425	1.94243414375035e-58
Tut4	6.03448917523309e-63	-168002976556501	0.129	0.403	1.948234830224e-58
Kdm5b	9.72725195931223e-63	-934115596611879	0.427	0.712	3.14044329506395e-58
Zdhhc2	9.7994957432967e-63	-108112589690658	0.402	0.675	3.16376720072334e-58
Psmd8	1.28664236347936e-62	178114876725595	0.494	0.27	4.15392487049313e-58
Myl12b	1.37040134801102e-62	226067635048423	0.368	0.144	4.42434075205359e-58
Edf1	1.42561725292271e-62	184255903278839	0.477	0.25	4.60260530106096e-58
Dnajc1	1.44606622567072e-62	-299277042984077	0.033	0.252	4.66862480957791e-58
Rif1	1.50428635648573e-62	-163613518941098	0.113	0.383	4.85658850191419e-58
Lims1	1.63379134279287e-62	-239057181684548	0.048	0.282	5.27469535020677e-58
Rlf	1.9039570497341e-62	-210430560971691	0.076	0.325	6.14692533506654e-58
Cert1	1.92866812057907e-62	-157450629868163	0.138	0.415	6.22670502728952e-58
Igf1r	2.02580280594713e-62	-120239928186101	0.248	0.545	6.54030435900032e-58
Erh	2.06445407608637e-62	207936053666211	0.353	0.13	6.66508998464485e-58
Tbc1d32	2.22988238591661e-62	-223233867975225	0.071	0.314	7.19917528293177e-58
Klhl36	2.68613530104468e-62	-167132245818048	0.133	0.404	8.67218781942276e-58
Ap2m1	3.01452822330908e-62	151095437282485	0.559	0.343	9.73240436895336e-58
Ttll5	3.29534790050405e-62	-233099667727224	0.055	0.291	1.06390306967773e-57
Lamtor4	3.59415696036755e-62	221584846485069	0.374	0.147	1.16037357465466e-57
Smg6	3.74662803934622e-62	-174511625152675	0.096	0.357	1.20959886250293e-57
Ndufb6	3.79428720064151e-62	222719587280995	0.38	0.158	1.22498562272711e-57
Sirt1	4.02223945452448e-62	-258203830307756	0.045	0.273	1.29858000789323e-57
Pwwp2a	4.15478072464813e-62	-169971817247002	0.108	0.376	1.34137095695265e-57
Zmynd11	4.63922277948313e-62	-154224904466397	0.143	0.422	1.49777307435613e-57
Rax	4.98679092362377e-62	-123050988522448	0.273	0.564	1.60998544969193e-57
Apex2	5.46094282794219e-62	-406121808386031	0.014	0.215	1.76306539200113e-57
Syt14	5.88149390768715e-62	-221664510507838	0.074	0.321	1.8988403080968e-57
Zeb1	6.84471768659323e-62	-259192878610637	0.045	0.273	2.20981710511663e-57
Cycs	7.9494710938219e-62	166087286760275	0.483	0.251	2.5664867426404e-57
Pcf11	8.25171758415241e-62	-112762768034842	0.289	0.585	2.66406702204361e-57
Celf1	1.00906673313703e-61	-144926126054078	0.132	0.413	3.25777194793289e-57
Epb41l5	1.04111947968535e-61	-153648825456773	0.167	0.447	3.36125424016416e-57
Itfg2	1.15126238552359e-61	-205721981520025	0.091	0.343	3.71685061166292e-57
Ubap2l	1.16899184035417e-61	-149144147258448	0.169	0.455	3.77409015658345e-57
Arid4b	1.17100833131293e-61	-139901555831851	0.202	0.496	3.7806003976438e-57
Kcnb1	1.27803819864655e-61	-468744277610983	0.978	0.994	4.12614632433039e-57
Suv39h2	1.29987438837144e-61	-184013486872461	0.128	0.392	4.19664446285721e-57
Dennd4a	1.45083073488263e-61	-230605454907088	0.066	0.304	4.68400702756858e-57
Amn1	1.45581124808791e-61	-28968458233467	0.045	0.266	4.70008661445183e-57
Phactr4	1.45663883368421e-61	-32222276186193	0.027	0.239	4.70275847454949e-57
Clstn1	1.50708147301229e-61	127886168875388	0.636	0.441	4.86561253562016e-57
Otx2	1.66758037177594e-61	-112270496782557	0.335	0.625	5.38378323027863e-57
Zfp318	1.8500431075898e-61	-248067200559528	0.059	0.293	5.97286417285366e-57
3110056K07Rik	1.89183638391436e-61	-364299066897733	0.021	0.226	6.10779376546752e-57
Tuba1b	2.21096244113047e-61	-879727158867461	0.628	0.804	7.13809224118974e-57
Cep290	2.46811502924472e-61	-763929450647659	0.501	0.795	7.96830937191658e-57
Ddx55	3.11443731420115e-61	-278589538639282	0.039	0.259	1.00549608688984e-56
Rnf111	3.92476246812214e-61	-209729365463437	0.07	0.313	1.26710956283323e-56
Rsf1	4.34050586583953e-61	-142402907393253	0.146	0.424	1.40133231878629e-56
Snhg20	4.73581542638996e-61	-278521159613607	0.042	0.263	1.52895801041e-56
2610020C07Rik	6.25603136748115e-61	-240457509335551	0.048	0.274	2.01975972699129e-56
Nemf	7.14571761608144e-61	-163663502169334	0.121	0.39	2.30699493235189e-56
Khdc4	7.20245925771898e-61	-3398663778156	0.025	0.233	2.32531397135457e-56
Chsy1	9.76933891022078e-61	-203689211781847	0.086	0.332	3.15403106716478e-56
Cdc42ep3	1.08670430114861e-60	-198269838623435	0.08	0.325	3.5084248362583e-56
Mrpl16	1.59737932897709e-60	-283185813795523	0.036	0.253	5.15713916360254e-56
Rock1	1.73664219602803e-60	-142765841767895	0.135	0.409	5.60674932987649e-56
Zmym5	2.22625856236907e-60	-125321681404609	0.211	0.506	7.18747576860854e-56
Gm15983	3.22856377770904e-60	-37413203504568	0.022	0.223	1.04234181563336e-55
Enah	3.43803980061298e-60	-196825064293099	0.094	0.344	1.1099711496279e-55
Phc2	3.65366078915715e-60	-155809499428442	0.158	0.432	1.17958438577939e-55
Elfn1	3.91339791638344e-60	-157671762116009	0.167	0.436	1.26344051730439e-55
Sfxn2	5.50853181857823e-60	-396880447786524	0.011	0.203	1.77842949762798e-55
Fam76b	5.97770072400691e-60	-255905077047495	0.051	0.275	1.92990067874563e-55
Rmnd5b	6.78356480914465e-60	-171850340425354	0.103	0.362	2.19007389863235e-55
Pfdn2	7.58417802882367e-60	169991913941931	0.473	0.248	2.44855187660572e-55
Ppp1r12b	7.74514670956424e-60	-30304981974219	0.03	0.239	2.50052061518281e-55
Mphosph9	8.64371873380579e-60	-276487196958646	0.047	0.268	2.7906245932092e-55
Ino80	8.82768243553783e-60	-206905187159144	0.068	0.304	2.85001727431339e-55
Angel2	9.81248824570067e-60	-187296956110314	0.106	0.36	3.16796183012446e-55
Thrb	9.86803729025423e-60	-152194022141744	0.142	0.412	3.18589583915858e-55
Prr14	1.08339380281728e-59	-233138747453267	0.06	0.29	3.49773689239558e-55
Kansl1l	1.09759342063577e-59	-234012076195473	0.054	0.282	3.54358035852258e-55
Macf1	1.46016068984458e-59	-983967724671541	0.384	0.68	4.71412878716323e-55
Itprid2	1.58740184672079e-59	-282053890334923	0.033	0.246	5.12492686213809e-55
D16Ertd472e	1.71176707026351e-59	-121693603583144	0.288	0.569	5.52643998634575e-55
Zfp260	1.74162008299696e-59	-122071468798008	0.289	0.57	5.62282043795568e-55
Samd11	1.92507254926395e-59	-701889842617712	0.83	0.94	6.21509672529865e-55
Supt20	1.95545233228345e-59	-221143254741889	0.064	0.297	6.31317785477712e-55
Gabpb2	2.32732762483008e-59	-305359796628773	0.029	0.236	7.51377723676392e-55
Sbno1	2.39296362965121e-59	-124879360571441	0.23	0.511	7.72568307832893e-55
Fam227a	2.568947517917e-59	-399312038019916	0.016	0.211	8.29384706159504e-55
Rabac1	3.03451630596803e-59	131691206977782	0.618	0.423	9.79693589381778e-55
Slc25a20	3.39309249308082e-59	-372666079246807	0.016	0.211	1.09545991139114e-54
Ncbp3	3.74237741758148e-59	-165156204624495	0.129	0.394	1.20822654926618e-54
Nedd4l	4.05813702546359e-59	-194571196228524	0.083	0.326	1.31016953867092e-54
Rbmx	4.83755888456541e-59	-176041604271892	0.096	0.348	1.56180588588194e-54
Ndufb2	5.06312038569092e-59	159808812802018	0.5	0.277	1.63462841652031e-54
Cul5	7.71025877517893e-59	-104411924205562	0.333	0.63	2.48925704556652e-54
Lmbr1l	1.00546249510207e-58	-256636160477785	0.049	0.27	3.24613566543703e-54
Ptpn2	1.01784856464443e-58	-157459607055219	0.119	0.381	3.28612409095456e-54
Dmtf1	1.13658291130438e-58	-214552318778753	0.058	0.288	3.6694579291462e-54
Hint1	1.31101561809781e-58	148581942064577	0.564	0.362	4.23261392302879e-54
Mest	1.37281319464473e-58	-124461619378878	0.242	0.525	4.43212739891051e-54
Smchd1	1.65040718632107e-58	-118417563662284	0.188	0.474	5.32833960103756e-54
Xylt1	1.6841100102789e-58	-191013775658641	0.089	0.333	5.43714916818541e-54
Gm48677	1.74106478873956e-58	-934391469093063	0.003	0.18	5.62102767044566e-54
Stam2	1.92182499387587e-58	-241431692845231	0.057	0.279	6.20461199272824e-54
Tbcc	2.35903106162137e-58	-116551858952332	0.258	0.544	7.61613178244459e-54
Mapk1ip1	2.95598803081406e-58	-299012635934269	0.031	0.238	9.54340735748319e-54
Hadhb	3.11633998068742e-58	-185466449743411	0.116	0.369	1.00611036276493e-53
Trp53bp1	3.84022565296493e-58	-276336810443411	0.041	0.255	1.23981685205973e-53
Wdr31	3.98006662622846e-58	-205587456171297	0.076	0.312	1.28496451027786e-53
Ythdc1	4.71906779120104e-58	-103961135812788	0.29	0.593	1.52355103638925e-53
4933413L06Rik	6.63300404872384e-58	-979226724073776	0.002	0.177	2.14146535713049e-53
Tug1	8.24716877179382e-58	-202055490774501	0.088	0.329	2.66259843797363e-53
Ndfip1	8.63053504815851e-58	925922076480738	0.752	0.584	2.78636824029798e-53
Uckl1	9.26662748856942e-58	-110150219577341	0.401	0.665	2.99173068468464e-53
Fbxl20	1.31771532048854e-57	-234422150953034	0.066	0.294	4.25424391219725e-53
Rchy1	1.77099417754189e-57	-231781304977371	0.054	0.277	5.717654702194e-53
Cpne1	2.01326505126374e-57	-322029854603181	0.025	0.223	6.49982621800499e-53
Pias1	2.29855530987569e-57	-145555650458883	0.15	0.418	7.42088581793367e-53
Chmp4b	2.58886193422632e-57	163886008318417	0.478	0.256	8.35814075464969e-53
Anapc13	2.60005832704123e-57	200288517180255	0.369	0.148	8.39428830885262e-53
Gramd2	3.13352398309238e-57	-174351334869383	0.106	0.352	1.01165821794137e-52
Nup50	3.49214889594618e-57	-228050410876692	0.057	0.28	1.12744027105622e-52
Abhd3	3.58189027791719e-57	-307007949957621	0.033	0.235	1.15641327622556e-52
Ip6k1	3.63079958085686e-57	-126863032554663	0.2	0.48	1.17220364467964e-52
Cpeb3	3.77046540794711e-57	-158503816307359	0.128	0.388	1.21729475695572e-52
Parp1	5.61463846157322e-57	-189899416671392	0.094	0.335	1.81268602731892e-52
Rnf145	5.96769168726983e-57	-202809711577079	0.072	0.304	1.92666926123506e-52
Spen	6.35767518206924e-57	-190893209665264	0.091	0.332	2.05257543253105e-52
Ttbk2	7.00887443174454e-57	-176612709537041	0.107	0.354	2.26281511028873e-52
Mrpl20	7.50311737794407e-57	167210184032738	0.492	0.276	2.42238144546924e-52
Rasa2	8.3510390743746e-57	-251942357392503	0.054	0.271	2.69613296516184e-52
Pgk1	9.79251353058218e-57	152745951421408	0.541	0.336	3.16151299334846e-52
Tbc1d20	1.02222615017312e-56	-196384145691808	0.088	0.327	3.30025712583393e-52
Btbd9	1.17395436752656e-56	-158072395708848	0.128	0.382	3.79011167555949e-52
Araf	1.25347801112191e-56	-14470574283935	0.205	0.475	4.04685375890708e-52
Pde8a	1.36217475964661e-56	-178227423708541	0.09	0.33	4.39778121151908e-52
Dhh	1.51072000431877e-56	-292782497239737	0.035	0.239	4.87735953394315e-52
Ube3a	1.71453181653632e-56	-106154319120863	0.268	0.564	5.53536596968751e-52
Cdhr1	1.76733684276653e-56	105567141814083	0.729	0.584	5.70584699687175e-52
Mob3c	1.86274934340177e-56	-346200430158484	0.019	0.208	6.01388625517261e-52
Zfp949	2.14678180877793e-56	-288376248594413	0.036	0.239	6.93088506963953e-52
Trrap	2.31107100684495e-56	-175735712485151	0.093	0.337	7.46129274559893e-52
Ndufs7	2.44146877018109e-56	17403344830308	0.483	0.269	7.88228192452964e-52
Pdia5	3.2102421687295e-56	-130042174560716	0.176	0.447	1.03642668417432e-51
Ipo5	3.74291436659621e-56	-186183449366722	0.091	0.329	1.20839990325559e-51
Ssh2	3.78030920215286e-56	-246560675388772	0.057	0.274	1.22047282591505e-51
Nras	4.0237426774807e-56	-252543622455818	0.041	0.25	1.29906532342464e-51
Agl	5.44725519486821e-56	-211851961491111	0.08	0.31	1.7586463396632e-51
Otud7b	5.60256094423754e-56	-107410814276342	0.292	0.572	1.80878680084709e-51
Kat6b	5.86834579746337e-56	-18837204512681	0.088	0.326	1.89459544071105e-51
Gpi1	5.90782047760346e-56	11781626292045	0.634	0.441	1.90733984119428e-51
Calm3	7.47431169759194e-56	236503724348843	0.352	0.148	2.41308153156756e-51
Ypel2	7.91305425127853e-56	-107252314459327	0.469	0.708	2.55472956502527e-51
Rdh10	8.38367388066669e-56	-827273879789534	0.045	0.239	2.70666911237324e-51
Tspan7	8.48695386393116e-56	140699811277582	0.57	0.379	2.74001305497017e-51
Alkbh1	1.04515842014497e-55	-378727719641218	0.016	0.201	3.37429395943805e-51
Dgcr8	1.38385968981522e-55	-227493889144362	0.042	0.25	4.46779100856844e-51
Scp2	1.38789056016918e-55	142696675403893	0.538	0.327	4.48080467350621e-51
Josd1	1.44664342223998e-55	-21636037425154	0.054	0.273	4.67048828870177e-51
Pibf1	1.46966227943986e-55	-28244117622299	0.036	0.239	4.74480466917159e-51
Igsf11	1.49001815168246e-55	-163190609027169	0.142	0.396	4.81052360270681e-51
Lrrc49	1.52378434009111e-55	-27533324621902	0.035	0.238	4.91953774198415e-51
Snhg12	1.61169034976116e-55	-133159848570681	0.284	0.544	5.2033422942039e-51
Ranbp6	1.63783352029925e-55	-301016156481323	0.032	0.231	5.28774552028611e-51
Dennd1a	2.09381485781412e-55	-297078157683313	0.028	0.223	6.75988126845288e-51
Usp19	2.15463755278839e-55	-166981529291306	0.138	0.392	6.95624733917731e-51
Abhd18	2.21582085747893e-55	-368715733532129	0.015	0.198	7.15377763837074e-51
Irf2bp1	2.41804144928534e-55	-141416343717652	0.186	0.454	7.80664681901772e-51
Rraga	2.90453436349224e-55	-133685888516296	0.193	0.46	9.37728919253471e-51
Atp8a1	3.29872196885697e-55	-249842971348532	0.048	0.258	1.06499238764547e-50
Car2	3.30105767312999e-55	125355091711581	0.659	0.486	1.06574646977002e-50
Strn3	3.33906209570936e-55	-149702846740681	0.135	0.394	1.07801619759977e-50
Map2	3.34002289989707e-55	-993798868409598	0.419	0.679	1.07832639323177e-50
Wdr33	3.62283500988352e-55	-161755776169537	0.117	0.367	1.16963228294089e-50
Arglu1	3.82476593440901e-55	-944309269891334	0.375	0.651	1.23482568192395e-50
Lcor	4.15281891211938e-55	-207923194606329	0.067	0.289	1.34073758577774e-50
Dad1	4.16077239597648e-55	155744613939526	0.516	0.316	1.34330536804101e-50
ENSMUSG00000061654	4.67648505316816e-55	-283459339296307	0.03	0.228	1.50980319941534e-50
Gtpbp2	5.09085238117055e-55	-222025417670414	0.049	0.262	1.64358169126091e-50
Hook1	5.43024346207221e-55	-853278134425883	0.476	0.733	1.75315410173001e-50
Amd2	5.56941222740976e-55	-170724517361956	0.129	0.38	1.79808473761924e-50
Acp6	6.16121609475273e-55	-403791991946501	0.013	0.193	1.98914861619092e-50
Lats2	6.25808772808279e-55	-209161983641767	0.078	0.304	2.02042362301153e-50
Bdp1	8.37775679158683e-55	-160775645696763	0.1	0.344	2.70475878016381e-50
Ubr2	8.80871777394661e-55	-158365957183501	0.123	0.373	2.84389453331866e-50
Atox1	9.74338212312304e-55	271161694247655	0.286	0.093	3.14565091845027e-50
Mecp2	1.00831828393224e-54	-1157227799616	0.22	0.495	3.25535557967524e-50
Abcg1	1.1970170273471e-54	-157243540652095	0.172	0.425	3.86456947279011e-50
Mif4gd	1.58743768858557e-54	-201129386193462	0.073	0.3	5.12504257759851e-50
Hook3	1.73366459654561e-54	-779054372404868	0.49	0.761	5.59713614994749e-50
Ube2h	1.85835711105366e-54	-135606469848663	0.194	0.464	5.99970593303675e-50
Pias3	1.91943821422332e-54	-173069130122484	0.109	0.351	6.19690627461999e-50
Arih2	2.17421103104586e-54	-167908998301657	0.112	0.355	7.01944031373156e-50
Sugp2	2.17476718966158e-54	-140788947825854	0.155	0.415	7.02123587182242e-50
Psma2	2.44052590578617e-54	155492415653036	0.482	0.267	7.87923788683065e-50
Smg1	2.59578392339371e-54	-16691611457137	0.103	0.343	8.38048839667659e-50
Gadd45b	2.62697117715051e-54	-398335894737129	0.013	0.192	8.48117644543041e-50
Iffo1	2.64142543292021e-54	-409750188729119	0.016	0.196	8.5278420101829e-50
Psmb6	2.69323020010915e-54	13598421479268	0.587	0.394	8.6950937010524e-50
Dmxl1	3.01287336150278e-54	-153106038077013	0.135	0.388	9.72706164761173e-50
Gzmm	3.38125358634206e-54	29674638689861	0.236	0.057	1.09163772035053e-49
Lipe	3.86584678357375e-54	-136455273427953	0.206	0.471	1.24808863407679e-49
Nae1	3.88452006118338e-54	-150868263909255	0.152	0.407	1.25411730175305e-49
Kdm5a	4.32531420405433e-54	-14738492601278	0.12	0.37	1.39642769077894e-49
Mta2	4.87127451384938e-54	-139954504062132	0.154	0.411	1.57269097679627e-49
Uspl1	5.32080376613181e-54	-208025950212014	0.065	0.284	1.71782149589566e-49
Atp2c1	5.57120900036698e-54	-119239358254693	0.216	0.492	1.79866482576848e-49
Rbm18	5.86020761744352e-54	-163533078186385	0.094	0.334	1.89196802929164e-49
Hnrnpc	6.43461397971778e-54	-945094776464471	0.473	0.707	2.07741512335188e-49
2610037D02Rik	7.44637671142981e-54	-884969313179177	0.002	0.166	2.40406272128511e-49
Rbbp6	9.33733890713403e-54	-126093451024472	0.253	0.523	3.01455986616822e-49
Brms1l	1.0096196675657e-53	-254969024517596	0.041	0.244	3.25955709673588e-49
Ivns1abp	1.17234523109999e-53	-13449352945771	0.18	0.445	3.78491657860633e-49
Bace1	1.7985840334118e-53	-143670895019423	0.158	0.419	5.80672855186999e-49
Nap1l1	1.81140175911342e-53	934600007646339	0.77	0.653	5.84811057929767e-49
Tpd52	2.02918338119668e-53	-756982593990973	0.532	0.767	6.5512185461935e-49
Trip12	2.04076701105016e-53	-110002235682742	0.221	0.498	6.58861629517544e-49
Lpin2	2.05943426203846e-53	-194229541957029	0.086	0.312	6.64888351499117e-49
Poldip3	2.09112783139771e-53	-149508652747799	0.139	0.391	6.7512062036675e-49
Btbd10	2.09208145897894e-53	-161013614498166	0.119	0.364	6.75428499031352e-49
Gmcl1	2.87693662181463e-53	-221308461709096	0.053	0.263	9.28818988352854e-49
Snapc3	3.03183757834999e-53	-235901610807788	0.031	0.225	9.78828762170295e-49
Rnf8	3.19554409878068e-53	-221947855099555	0.057	0.27	1.03168141229134e-48
Gxylt1	3.36561957672054e-53	-232167854572518	0.05	0.257	1.08659028034423e-48
Dusp5	3.44565616662537e-53	-309462183453488	0.03	0.22	1.112430093395e-48
Impg2	4.37306533876566e-53	-680734401903658	0.67	0.875	1.41184414462049e-48
Usp48	4.60503064711183e-53	-247215821933437	0.042	0.242	1.48673414442005e-48
Bag1	4.82054377947269e-53	222471215513815	0.336	0.134	1.55631255920276e-48
Gtf3c2	5.1289066242966e-53	-215729827419972	0.059	0.271	1.65586750365416e-48
Chfr	5.22117401256321e-53	-231184667366067	0.047	0.252	1.68565602995603e-48
Ssbp2	5.8654251164068e-53	-117297311657715	0.225	0.493	1.89365249883194e-48
Gpm6b	6.05893209289587e-53	-126181547266401	0.219	0.482	1.95612622619143e-48
Capn7	6.60718385793663e-53	-184734754848585	0.094	0.325	2.13312930853484e-48
Srrm1	6.62537747627349e-53	-724585043961624	0.441	0.729	2.1390031182149e-48
Nsd2	7.41186280800391e-53	-178006583931292	0.086	0.315	2.39291990756406e-48
Prr3	7.46187267112239e-53	-275792395740823	0.033	0.227	2.40906559187186e-48
Gm20342	7.7886402976062e-53	-555349923022009	0.005	0.17	2.51456252008216e-48
Rbm6	7.84233266049999e-53	-141696460241159	0.126	0.376	2.53189709944242e-48
Slain2	8.74437283672713e-53	-245868849220288	0.03	0.224	2.82312077033735e-48
Micos10	8.88404805563478e-53	14215171120837	0.514	0.31	2.86821491476169e-48
Ccdc186	9.19878583114919e-53	-124914829317046	0.151	0.414	2.96982800558652e-48
Pik3c2a	9.73998982341587e-53	-224182810911398	0.045	0.248	3.14455571448981e-48
Cdk8	1.00232952756897e-52	-154620227841687	0.109	0.352	3.23602087975643e-48
Ndufb10	1.06700496297508e-52	151134556023041	0.515	0.317	3.44482552296504e-48
Rapgef6	1.08896716961466e-52	-293508925183297	0.019	0.201	3.51573050710093e-48
Slbp	1.45398588540595e-52	-208756952899312	0.065	0.28	4.6941934310331e-48
Dynlt1a	1.48593466388826e-52	-208085382506222	0.079	0.298	4.79734006236323e-48
Ep400	1.54511425211972e-52	-187519502627776	0.085	0.311	4.98840136296853e-48
Wsb1	1.5776668783115e-52	-27108414934824	0.03	0.221	5.09349751662867e-48
Cnot1	1.70186937719588e-52	-152611876543075	0.137	0.385	5.49448528427689e-48
Calr	1.73971348481821e-52	12743774049076	0.628	0.471	5.6166649857356e-48
Btrc	1.74110027322638e-52	-206696985581121	0.063	0.277	5.62114223211136e-48
Rsbn1l	1.82196115368695e-52	-102085225314639	0.241	0.526	5.88220158467833e-48
Gm14508	1.95052125722745e-52	-64671092395576	0.003	0.164	6.29725787895881e-48
Uty	2.08513695741844e-52	-463884965181913	0.008	0.175	6.73186466702542e-48
Sox12	2.79792788820891e-52	-232857183233881	0.041	0.241	9.03311018708246e-48
Fnip2	3.64898005949717e-52	-16585659433752	0.125	0.365	1.17807321220866e-47
mt-Nd6	3.66598863742519e-52	240504816031701	0.264	0.078	1.18356443159272e-47
Cotl1	4.14423983075215e-52	-185772662135019	0.083	0.31	1.33796782935833e-47
Dnaaf9	4.61843129288243e-52	-421262950759529	0.013	0.185	1.49106054290709e-47
Lmnb1	4.86553069507734e-52	-155475489678119	0.118	0.36	1.57083658490572e-47
Pdcd4	5.45647741064589e-52	-175901236309554	0.101	0.335	1.76162373202703e-47
Dnm3	5.46426660975997e-52	-128807996336262	0.213	0.478	1.76413847496101e-47
Phf21b	5.93133892661979e-52	-248811257319874	0.045	0.244	1.9149327724592e-47
Pou2f1	6.99240906086206e-52	-17589886172774	0.085	0.308	2.25749926529931e-47
Gm5136	7.35637253552833e-52	-955829261692212	0	0.155	2.37500487309532e-47
H2bu2	8.7112687963715e-52	318734794354688	0.204	0.041	2.81243313090854e-47
Emc4	8.7667100942876e-52	178678897076889	0.393	0.177	2.83033235394075e-47
Ndufaf5	9.71881319414913e-52	168689967361326	0.436	0.224	3.13771883973105e-47
Ppwd1	1.03162572419007e-51	-42843878094261	0.013	0.183	3.33060365054763e-47
Wwc2	1.12944869600001e-51	-108652208829957	0.242	0.514	3.64642511503602e-47
Wdr26	1.16608336994012e-51	-145801247784803	0.129	0.374	3.76470015985169e-47
Iqgap1	1.48890264046258e-51	-209931360773373	0.068	0.28	4.80692217473344e-47
Fam184a	1.53237355555812e-51	-211910833660102	0.055	0.26	4.94726802411939e-47
Ppip5k1	1.61721972680358e-51	-157115076620146	0.146	0.391	5.22119388798537e-47
Yes1	1.74883559445818e-51	-23632754007927	0.057	0.263	5.64611571670823e-47
Rdh11	1.95962922750157e-51	-221553201107909	0.07	0.282	6.32666296098883e-47
Pcgf6	2.00718573197011e-51	-251840590859011	0.032	0.221	6.48019913566552e-47
Ralgps1	2.18249092878876e-51	-307384254492517	0.021	0.199	7.04617196359452e-47
Dip2b	2.23182373767139e-51	-230294484901045	0.06	0.267	7.20544293707209e-47
Snrpb	2.39502288021341e-51	111016006754974	0.654	0.483	7.73233136876899e-47
Fam13b	2.75942626304693e-51	-198765913045448	0.063	0.275	8.90880769024702e-47
Hsf2	2.98510512847089e-51	-231232211455729	0.051	0.252	9.63741190726827e-47
Kif5b	2.98705647800328e-51	-116158452359588	0.207	0.472	9.64371183923358e-47
Ccp110	3.04482790063798e-51	-345761863002837	0.017	0.191	9.83022687720973e-47
Mms19	3.04946369265668e-51	-284701249895895	0.031	0.218	9.84519353174208e-47
Ppdpf	3.62717802160344e-51	288078077214249	0.272	0.09	1.17103442427467e-46
C130071C03Rik	3.78734746574154e-51	-529304992574647	0.006	0.167	1.22274512931466e-46
Rab5if	4.22496771598382e-51	15341497678316	0.47	0.264	1.36403082710538e-46
Mbd6	5.14080958624198e-51	-228712167287917	0.036	0.228	1.65971037491822e-46
Snap91	5.53315049771855e-51	-112729546540195	0.259	0.528	1.78637763818843e-46
Uhrf2	5.54236276192387e-51	-173924777093631	0.092	0.318	1.78935181768712e-46
Smad5	6.00393014286656e-51	-256688423521201	0.048	0.248	1.93836884662447e-46
Wdr82	6.33652551981652e-51	-245473755432869	0.042	0.237	2.04574726407276e-46
Ctcf	7.0233381233929e-51	-101201624204876	0.328	0.595	2.2674847131374e-46
Atf3	7.18467777876657e-51	-274964795728052	0.03	0.215	2.31957322087479e-46
Fubp1	7.3831078718972e-51	-120195902698284	0.249	0.51	2.38363637644201e-46
Cdk5r2	7.90617294819634e-51	-119573908806121	0.309	0.553	2.55250793632519e-46
Akap11	8.99485321210923e-51	-159118730379918	0.126	0.363	2.90398835952946e-46
Ctnnb1	9.03302242594233e-51	-125261695403532	0.205	0.461	2.91631129021548e-46
Sncb	9.43592144889306e-51	158523717043859	0.48	0.273	3.04638723977512e-46
Polr2j	9.71572018715159e-51	19837081469592	0.393	0.195	3.13672026242189e-46
Sf3b2	1.03018321743163e-50	115859584587064	0.648	0.477	3.32594651747803e-46
Nudcd3	1.08351846144282e-50	-171093174356682	0.103	0.333	3.49813935276814e-46
Lnpk	1.15260413941114e-50	-22245297914204	0.075	0.286	3.72118246408886e-46
Gigyf2	1.19409594318928e-50	-118351733358625	0.227	0.491	3.85513875258659e-46
Vps37b	1.24404995376729e-50	-18612973676374	0.059	0.266	4.01641527573769e-46
Pan2	1.54862248715921e-50	-301555212393696	0.03	0.213	4.99972769979352e-46
Dcaf1	1.64832074913222e-50	-175707872561871	0.084	0.305	5.32160353857338e-46
Zfp24	1.84402538355289e-50	-119956429948543	0.194	0.451	5.95343595080051e-46
Zfp740	2.10772231510287e-50	-183334171976286	0.078	0.297	6.80478149430961e-46
Rbm48	2.3928711126537e-50	-208316885752837	0.057	0.26	7.72538438720247e-46
Lman1	2.50978768187718e-50	-924862816826666	0.383	0.652	8.10284953094048e-46
Etnk1	2.61362290826282e-50	-133906561416346	0.221	0.474	8.43808155932652e-46
Mrpl34	2.93140180307724e-50	198741303079385	0.368	0.168	9.46403072123487e-46
Gm48237	3.0575973624666e-50	-966315761257182	0	0.151	9.87145308472343e-46
Dhx9	3.07098432560023e-50	-110985622258487	0.227	0.491	9.91467289520034e-46
Fcho2	3.12921750827987e-50	-235019913423017	0.062	0.265	1.01026787254816e-45
Usp34	3.72377879725165e-50	-907115996114871	0.343	0.611	1.2022219846927e-45
Cenpc1	4.29121853809074e-50	-248025004031821	0.039	0.23	1.3854199050226e-45
Srrm4	4.49989007597267e-50	-240179909713888	0.043	0.236	1.45278951102778e-45
Trib1	4.90283599543779e-50	-138902285797473	0.161	0.406	1.58288060112709e-45
Tgfbr1	4.92793434742254e-50	-33892461221339	0.018	0.189	1.59098360406537e-45
Ube3c	5.30992395919205e-50	-232072732507726	0.054	0.254	1.71430895022515e-45
Senp2	5.33536671075198e-50	-145867002832503	0.157	0.401	1.72252314256628e-45
Uvrag	5.65518964231886e-50	-187554612994368	0.062	0.271	1.82577797602264e-45
Camk2g	6.05322328348905e-50	-160875079917568	0.149	0.389	1.95428313707444e-45
Ccdc24	6.75980368567008e-50	-173751391118061	0.118	0.348	2.18240261991859e-45
Med1	6.91245879984464e-50	-154709409066321	0.08	0.302	2.23168732352984e-45
Nenf	7.88000207683174e-50	269899782450194	0.257	0.079	2.54405867050513e-45
A930003O13Rik	8.38584450781041e-50	-281879327069554	0.03	0.212	2.70736989934659e-45
Znrf1	8.67932465236977e-50	-177508604142789	0.097	0.322	2.80211996401758e-45
Fbxw9	1.02404602184364e-49	-325403916734238	0.026	0.203	3.3061325815222e-45
Kmt5b	1.06423162789688e-49	-151676735013919	0.118	0.355	3.43587181066509e-45
Adcy6	1.12515565213647e-49	-224052414210552	0.056	0.256	3.6325650229226e-45
Ipo8	1.22364823713609e-49	-196571767417733	0.066	0.276	3.95054833359387e-45
Phc3	1.35822301019007e-49	-25642011891652	0.046	0.237	4.38502298839864e-45
Ripk1	1.4045479962165e-49	-556857603349955	0.004	0.159	4.53458320578497e-45
Larp1	1.72291931239075e-49	-192443894150727	0.076	0.288	5.56244500005354e-45
Ankhd1	1.72567298095447e-49	-118915793401503	0.155	0.408	5.57133521901151e-45
Eif4g2	1.78478488323856e-49	709756024468341	0.877	0.777	5.76217799553568e-45
Stat2	1.84239692364433e-49	-360373493825235	0.02	0.191	5.94817846798573e-45
Igf2bp3	1.99582791441849e-49	-406680934861675	0.014	0.179	6.4435304217001e-45
Rfx1	2.09891036699958e-49	-276406714552557	0.032	0.215	6.77633211985815e-45
Cbx5	2.15178712044308e-49	-243282102078905	0.05	0.245	6.94704471835049e-45
Hp1bp3	2.28938253640591e-49	-114652816501589	0.192	0.454	7.39127151878648e-45
Tbc1d14	2.35880864136612e-49	-229926980363902	0.035	0.223	7.61541369865052e-45
Fbxw2	2.3704232891797e-49	-189667648432355	0.083	0.296	7.65291158911666e-45
Cbx3	2.58943431950613e-49	935537599938271	0.728	0.544	8.35998870052553e-45
Acvr2b	2.83317088980093e-49	-153515291444946	0.126	0.362	9.14689221772231e-45
Lman2l	2.94068100661956e-49	-281594522294868	0.031	0.213	9.49398862987125e-45
Mxd4	3.13601387358477e-49	-31849312684288	0.028	0.205	1.01246207908684e-44
Serinc4	3.43733420548007e-49	-193667150306536	0.069	0.277	1.10974334823924e-44
Arhgap17	3.50367692902893e-49	-408821214312777	0.013	0.175	1.13116209653699e-44
E130310I04Rik	3.65466548097883e-49	-104644833662654	0.265	0.529	1.17990875053401e-44
Armc1	4.13406864165928e-49	-136187668067639	0.148	0.393	1.3346840609597e-44
Nhlrc2	4.1509502400861e-49	-185496388681936	0.067	0.275	1.3401342850118e-44
Kansl2	4.69778643685971e-49	-1879659803382	0.079	0.29	1.51668035114016e-44
Nfx1	5.47757997799014e-49	-20324420291233	0.065	0.271	1.76843669589412e-44
C1qtnf4	5.5058765051228e-49	250449601471472	0.267	0.085	1.7775722296789e-44
Tbca	5.71280018778834e-49	190030279828804	0.358	0.159	1.84437754062746e-44
Kmt2b	6.42398501060922e-49	-193473364232801	0.057	0.259	2.07398356067519e-44
Xpo7	6.94741177869679e-49	-248749057216539	0.048	0.241	2.24297189275226e-44
Rnf113a2	6.96795378418443e-49	-191874733897585	0.07	0.279	2.24960387922394e-44
Fam89a	7.44694105185622e-49	-190633110408632	0.069	0.277	2.40424491859178e-44
Ndufv2	7.85353827442362e-49	17029655497506	0.446	0.253	2.53551483189767e-44
Sh3glb1	1.05434573665886e-48	-882196511318079	0.321	0.601	3.40395521080314e-44
Gm11342	1.0826345740187e-48	-147223851584693	0.167	0.408	3.49528572221939e-44
Dyrk1a	1.09303888895661e-48	-154150655653527	0.104	0.332	3.52887605299643e-44
Zfp407	1.1972479893707e-48	-311166410793257	0.025	0.199	3.86531513368332e-44
Patz1	1.35650989478767e-48	-243034768153184	0.042	0.229	4.37949219532198e-44
Cetn2	1.3996167008898e-48	181806845966442	0.373	0.17	4.51866251882271e-44
Tigar	1.6012801420539e-48	-180274107922818	0.088	0.304	5.169732938621e-44
Sp3	1.78585655743389e-48	-135161263907581	0.164	0.411	5.76563789567532e-44
Slc25a36	1.82709387101001e-48	-288960450256995	0.027	0.203	5.89877256255583e-44
Plk5	1.87257424821096e-48	-136163649619003	0.214	0.462	6.04560596034907e-44
Rabgap1	1.92066282135602e-48	-160222960565542	0.114	0.342	6.20085991874792e-44
Zbtb37	2.05814959148719e-48	-305389294906292	0.029	0.205	6.64473595611638e-44
Ppargc1b	2.28276773190339e-48	-148163289659118	0.184	0.423	7.36991562245009e-44
Epm2aip1	3.12080084527038e-48	-17165601388519	0.118	0.344	1.00755055289554e-43
Cdv3	3.50070402485625e-48	-136074376108766	0.109	0.335	1.13020229442484e-43
Yy1	3.9388024675077e-48	-11566411557033	0.23	0.484	1.27164237663486e-43
Selenoi	4.31226764901889e-48	-375033657448367	0.013	0.172	1.39221561048575e-43
Rcor3	4.79387708248471e-48	-13666784656593	0.12	0.351	1.54770321608019e-43
Zfp729a	4.83323047849842e-48	-220522515194033	0.041	0.227	1.56040845998321e-43
Rev1	5.77529952821694e-48	-219468685074151	0.054	0.25	1.86455545268484e-43
Gm15601	6.43240282146066e-48	-397354364547463	0.013	0.172	2.07670125090857e-43
Gm48552	7.71672171987119e-48	151480441634458	0.407	0.203	2.49134360726041e-43
Psmc5	7.92488315484369e-48	141988405964679	0.483	0.286	2.55854852654129e-43
Golgb1	9.09920608496263e-48	-983955596446325	0.212	0.48	2.93767868453018e-43
Eif3i	9.79809168248654e-48	212275822612882	0.338	0.15	3.16331389969078e-43
Mbtps1	1.02222687009754e-47	-20569427285079	0.086	0.293	3.30025945010991e-43
Gm26672	1.07851445773233e-47	-389842207097912	0.013	0.172	3.48198392678883e-43
Tcf25	1.25133933759257e-47	-957810543750125	0.278	0.548	4.03994905141761e-43
Meak7	1.28051359416769e-47	-257985577611013	0.031	0.209	4.13413813877039e-43
Psma7	1.39699159647073e-47	146884342652171	0.531	0.344	4.51018736920575e-43
Slc41a1	1.7990312505743e-47	-270436632246448	0.028	0.203	5.80817239247914e-43
Ppp1r12a	1.89103632476816e-47	-148397362664594	0.103	0.324	6.105210774514e-43
Tcerg1	2.16221120025202e-47	-143585851043363	0.108	0.331	6.98069886001364e-43
Eml4	2.27251218943217e-47	-249035654795828	0.034	0.213	7.33680560358177e-43
Adipor2	2.49569872152585e-47	-153733693302071	0.11	0.335	8.05736332244619e-43
Hirip3	2.53039362077496e-47	-14158493188688	0.095	0.316	8.16937580467196e-43
Micos13	3.35822488483448e-47	216900454013446	0.309	0.125	1.08420290406881e-42
Rtraf	3.44314550553595e-47	168738904356029	0.438	0.245	1.11161952646228e-42
Xpo6	3.53586011152226e-47	-346672756681484	0.015	0.175	1.14155243700496e-42
Arhgap32	3.95386554763176e-47	-159961450391633	0.124	0.349	1.27650549205292e-42
Ubap1	4.21463102619262e-47	-198437801086129	0.059	0.255	1.36069362680629e-42
Taldo1	4.59306914460323e-47	147414883354924	0.488	0.3	1.48287237333515e-42
Igip	5.03296736648591e-47	-189648395115895	0.084	0.292	1.62489351426998e-42
Gm12992	5.77888451945236e-47	-378843507440211	0.014	0.173	1.8657128671052e-42
Lamtor2	6.91398272951085e-47	177836859733738	0.385	0.19	2.23217932422258e-42
Zfp397	7.77614659687493e-47	-171778915374728	0.097	0.313	2.51052892880107e-42
Cadm2	8.9753403968401e-47	-740983490602421	0.491	0.744	2.89768864711982e-42
Chuk	1.02890997188786e-46	-309777479989208	0.022	0.187	3.32183584423995e-42
Psmb1	1.07843549629454e-46	15326603886375	0.469	0.281	3.48172899978692e-42
Akr1a1	1.08528560322083e-46	175412042272295	0.432	0.248	3.50384456999845e-42
Pitpnc1	1.0897638355013e-46	-145726113367583	0.141	0.371	3.51830254291596e-42
Ush2a	1.21059033901081e-46	-205428038054395	0.062	0.257	3.90839090949639e-42
Zfp326	1.39364075561527e-46	-210031813270199	0.062	0.257	4.49936917950391e-42
Cnot4	1.40456131952685e-46	-139507843000148	0.135	0.367	4.53462622009242e-42
Nck1	1.41448763739422e-46	-183076207731256	0.063	0.262	4.56667333732723e-42
Atp11a	1.44589977827002e-46	-151338658216811	0.138	0.366	4.66808743414477e-42
Cstf3	1.5335612624505e-46	-153262348297582	0.111	0.332	4.95110253582142e-42
Ormdl3	1.97948946725424e-46	-11450495836826	0.258	0.503	6.39078174503031e-42
Eef1b2	2.08350879054355e-46	158704554231356	0.449	0.259	6.72660813026985e-42
Tsc1	2.08583457338795e-46	-234028322285627	0.036	0.215	6.73411692018299e-42
Chkb	2.51177390651965e-46	-27287345658002	0.029	0.201	8.10926205719868e-42
Mcf2l	2.91429669696027e-46	-182007228715044	0.083	0.288	9.40880688613623e-42
Ndufa12	2.98456861397242e-46	183369619575404	0.36	0.164	9.63567977020996e-42
Hipk2	3.02796492165898e-46	-119113031745823	0.17	0.412	9.775784749576e-42
Zfp869	3.46149300134357e-46	-231349977445706	0.039	0.22	1.11754301548377e-41
Ppp4r3a	3.66005862523438e-46	-140372330929543	0.148	0.38	1.18164992715692e-41
Atl2	3.68471279611001e-46	-258405427144605	0.035	0.21	1.18960952622412e-41
Ddx50	4.5907746923641e-46	-169715969392828	0.114	0.332	1.48213160942975e-41
Cnpy2	4.82524718161752e-46	230751880719698	0.282	0.104	1.55783105258522e-41
Kat6a	6.00216109370967e-46	-112787364077784	0.186	0.432	1.93779770910417e-41
Smad4	6.54380662364571e-46	-139335282696209	0.162	0.395	2.11266796844402e-41
Tacc1	6.6004686124056e-46	-283175387012139	0.037	0.212	2.13096129151515e-41
Zswim6	6.73310354972414e-46	-174888510721498	0.077	0.28	2.17378248102844e-41
Senp6	6.74113528866476e-46	-103811538915383	0.229	0.481	2.17637552794542e-41
Ddx39b	6.76563588952491e-46	-105064017138529	0.251	0.504	2.18428554693312e-41
Arid1a	6.8303554148499e-46	-12745421011946	0.178	0.419	2.20518024568429e-41
Ppp1r15a	6.99477204550757e-46	-252128930648655	0.029	0.201	2.25826215489212e-41
Gps2	7.02684650260206e-46	-158967061173673	0.106	0.322	2.26861739336507e-41
Dnmt3a	7.86692751343231e-46	-915433301109325	0.303	0.566	2.53983754771162e-41
Poc1b	8.02434033056805e-46	-24175221756323	0.038	0.216	2.59065827572389e-41
ENSMUSG00000095041	8.2467845130804e-46	-369891226310554	0.019	0.179	2.66247438004801e-41
Fgf2	9.20359396099782e-46	-247420494869426	0.036	0.212	2.97138031030815e-41
Txlna	9.84119137834575e-46	-215602293308543	0.035	0.211	3.17722863649893e-41
Bcl9l	1.02069081216427e-45	-250445528212345	0.039	0.216	3.29530028707235e-41
Col4a3	1.07139346847868e-45	268113043878019	0.213	0.055	3.4589938129834e-41
Aldoc	1.09764856967434e-45	170244172090016	0.399	0.205	3.54375840719361e-41
Taf5l	1.09933050571062e-45	-245180459124469	0.041	0.219	3.54918853768672e-41
Ctnnal1	1.21430607315362e-45	-403103842788567	0.01	0.161	3.92038715717647e-41
Gm12940	1.25589356086965e-45	-458712714048912	0.007	0.153	4.05465236126767e-41
Cops6	1.3007703306982e-45	186408334121896	0.339	0.149	4.19953701265914e-41
Sap130	1.31409172493174e-45	-307350708362638	0.025	0.19	4.24254513394211e-41
Tlcd5	1.3319003477201e-45	-774786002759501	0.527	0.739	4.30004027261433e-41
Cep85	1.44895420271171e-45	-199992485527999	0.044	0.227	4.67794864345474e-41
Dcaf17	1.54009544583865e-45	-183309917890261	0.071	0.272	4.9721981468901e-41
Atxn7	1.79057639894822e-45	-273110764656287	0.034	0.207	5.78087590400434e-41
Dynlt2b	1.91200365068876e-45	186464885515853	0.358	0.169	6.17290378624867e-41
Cep120	2.47614824960785e-45	-152462705767449	0.097	0.31	7.99424462385894e-41
Cdc42bpa	3.01413377185647e-45	-142652682599744	0.123	0.345	9.73113088243862e-41
Faim	3.23684010677907e-45	621668217752018	0.888	0.804	1.04501382847362e-40
Tnfaip3	3.31024585874744e-45	-100905983476166	0.317	0.558	1.06871287549661e-40
Osbp	3.43075413863239e-45	-176072071258926	0.059	0.251	1.10761897365747e-40
Ankrd10	3.89424888591897e-45	-272967306710699	0.025	0.189	1.25725825281894e-40
Rhbdd3	4.04456749124536e-45	-220164658048075	0.047	0.229	1.30578861454856e-40
Xrn1	4.0615202635659e-45	-143125264012967	0.127	0.351	1.31126181709225e-40
Kdm1a	4.32073223153836e-45	-118263723473241	0.135	0.364	1.39494840095216e-40
Cd47	4.38664732079492e-45	-193356571430742	0.12	0.328	1.41622908751864e-40
Cep162	5.04880221804018e-45	-250282218671697	0.032	0.202	1.63000579609427e-40
Dcaf10	5.47658240009367e-45	-20876751059519	0.051	0.235	1.76811462787024e-40
Klhl9	5.50226412859232e-45	-120954500749394	0.203	0.443	1.77640597391603e-40
Abcc5	5.54595167787444e-45	-250946739186038	0.033	0.205	1.79051049920176e-40
Smurf2	5.56228871348111e-45	-186450359828298	0.074	0.273	1.79578491114737e-40
Mtf2	5.7034115545068e-45	-17181499052462	0.077	0.279	1.84134642037252e-40
Dynll1	6.44435083650477e-45	732455272011278	0.809	0.678	2.08055866756557e-40
Stx16	6.49335694285629e-45	-260030823396903	0.039	0.213	2.09638028900115e-40
Mrpl54	6.50626471212549e-45	203198081762522	0.338	0.155	2.10054756230971e-40
Zbtb7a	6.51483155061538e-45	-125034459001206	0.193	0.432	2.10331336611618e-40
Fndc3a	6.61517131088551e-45	-171913594216907	0.065	0.26	2.13570805771939e-40
Utp18	6.6253201227995e-45	-260954325925178	0.024	0.187	2.13898460164582e-40
Gm19409	7.00887646528806e-45	-934822613582279	0.001	0.137	2.26281576681825e-40
Tet2	7.75797822116436e-45	-207109300699599	0.068	0.258	2.50466326870291e-40
Birc2	9.95052881341147e-45	-226456534585736	0.053	0.236	3.21252822740989e-40
Rbm28	1.08333657435654e-44	-147203296882907	0.091	0.302	3.4975521303101e-40
Pum1	1.22120542442118e-44	-100828715766239	0.279	0.534	3.94266171274378e-40
Msl1	1.31996873334054e-44	-173363157095233	0.074	0.272	4.26151905558993e-40
Eea1	1.34249673888221e-44	-23302438452596	0.039	0.213	4.33425072148122e-40
Klhl29	1.63290080730783e-44	-227012156813688	0.042	0.217	5.27182025639334e-40
Carf	1.79073351183509e-44	-22517667466448	0.05	0.231	5.78138314295958e-40
Nudc	1.92994526863991e-44	162181811389619	0.428	0.242	6.23082829980394e-40
Thoc1	1.94811026537724e-44	-239699363519355	0.042	0.217	6.28947399177042e-40
Mex3c	1.97638143995262e-44	-159703610472639	0.093	0.301	6.38074747888704e-40
Yif1b	2.39009789770467e-44	227472644755407	0.268	0.095	7.71643106273951e-40
Amotl2	2.51864321171381e-44	-251189209077503	0.041	0.215	8.13143960901803e-40
Vps13a	3.30545106097197e-44	-276190485329674	0.023	0.184	1.0671648750348e-39
1110038F14Rik	3.54331855707465e-44	-150833982866458	0.087	0.292	1.14396039615155e-39
Nfatc3	4.08813604953753e-44	-227079633019696	0.048	0.227	1.31985472359319e-39
Dync1li1	4.43314612259749e-44	-990265199083809	0.232	0.487	1.4312412256806e-39
Rncr4	4.50018062957864e-44	172994032898677	0.403	0.21	1.45288331625946e-39
Esrrb	4.5305476201175e-44	-822764887743208	0.403	0.637	1.46268729915494e-39
Usp9x	4.84841120195908e-44	-107395912053514	0.198	0.439	1.56530955655249e-39
Ppa1	4.94955500089011e-44	127758416777115	0.528	0.35	1.59796383203737e-39
Ndel1	5.07385447965001e-44	-196454315763683	0.065	0.255	1.638093918755e-39
Htt	5.15092385221062e-44	-157072901276401	0.081	0.283	1.6629757656862e-39
Gm26724	5.34225468763462e-44	-944916414619643	0.001	0.135	1.72474692590284e-39
Ndufa11	6.08181691696665e-44	149994625727687	0.471	0.292	1.96351459164268e-39
Naa16	7.22438530767194e-44	-275600323833301	0.025	0.187	2.33239279658189e-39
Noa1	1.11366156614908e-43	-188718403142663	0.062	0.251	3.59545636631232e-39
Kmt5a	1.12375637154147e-43	-172657878531528	0.081	0.279	3.62804744552165e-39
Kcnc3	1.35402222511293e-43	-243526798806857	0.036	0.206	4.37146075377709e-39
Usp2	1.49820806733313e-43	-102867436517212	0.236	0.478	4.83696474538501e-39
Crkl	1.58265867530498e-43	-227957004313588	0.034	0.203	5.10961353322212e-39
Abcg4	1.59143234154846e-43	-183977048370348	0.089	0.289	5.13793931468922e-39
Mir181a-1hg	1.68354624486435e-43	-945133760269073	0	0.131	5.43532905154456e-39
Klhl12	1.9382871115988e-43	-215550214802626	0.047	0.224	6.25775993979672e-39
Nfkbia	1.99011577859702e-43	-19870982265883	0.071	0.261	6.42508879120049e-39
Taf10	2.02721280988698e-43	181065962112408	0.348	0.164	6.54485655672012e-39
Gm28875	2.02755317948065e-43	-148159240277612	0.118	0.33	6.54595543995328e-39
Lonrf1	2.39831655303216e-43	-260175929379205	0.033	0.199	7.74296499146433e-39
Ptbp2	2.40195408222285e-43	-178268382329369	0.084	0.282	7.75470875445649e-39
Sec24a	2.40828943252257e-43	-167423271734245	0.085	0.286	7.77516243289913e-39
Helb	2.42841077254959e-43	-314297328402622	0.016	0.168	7.84012417917635e-39
Agpat3	2.51207369579075e-43	443364513387401	0.983	0.954	8.11022992686043e-39
Tubgcp4	2.79046456910772e-43	-320748516626778	0.022	0.177	9.00901486136426e-39
Pank4	3.33461117502017e-43	-142870830867581	0.113	0.327	1.07657921785526e-38
Adamts3	3.42623551973346e-43	-265028173927227	0.025	0.183	1.10616013754595e-38
Sec61b	3.83137479566599e-43	200988498485107	0.328	0.149	1.23695935278076e-38
Dennd6a	3.84553541097414e-43	-200465750821899	0.048	0.226	1.241531107433e-38
Cdkn1b	3.928799734415e-43	-110778343097462	0.175	0.411	1.26841299425588e-38
5430416N02Rik	3.92981352099617e-43	-210838858337109	0.039	0.21	1.26874029525361e-38
Wtap	4.32153075205751e-43	-128527427973469	0.167	0.394	1.39520620330177e-38
Sf1	4.57382103864515e-43	-110780464837024	0.212	0.453	1.47665812232659e-38
Ap2b1	4.74194482822991e-43	-199314315836381	0.064	0.252	1.53093688779403e-38
Dctn4	5.15586250187478e-43	-160878452085076	0.089	0.29	1.66457020873027e-38
Map4k5	5.22418156139167e-43	-222525127552683	0.049	0.226	1.6866270170953e-38
Ubxn7	5.69158727216176e-43	-118568909963507	0.143	0.365	1.83752895081742e-38
Hagh	5.89843185546039e-43	163962748735211	0.384	0.197	1.90430872453539e-38
Prpf18	6.3394754062556e-43	-177923375676508	0.081	0.277	2.04669963490962e-38
Maz	7.26076498912216e-43	-159765517764224	0.097	0.302	2.34413797673809e-38
Rev3l	7.60678796106708e-43	-181921934441417	0.064	0.252	2.45585149323051e-38
Rab43	7.89968583093715e-43	-244955183279016	0.036	0.203	2.55041357051806e-38
Bloc1s1	8.24596607098441e-43	320216190706262	0.169	0.034	2.66221014601732e-38
1700012D14Rik	8.88297243825974e-43	-469149371858179	0.007	0.145	2.86786765169216e-38
Zfp830	9.45607140260225e-43	-257291386768954	0.026	0.185	3.05289265233014e-38
Fundc2	9.48210221770876e-43	164335679193756	0.369	0.18	3.06129670098727e-38
Rspry1	9.50233718925123e-43	-213996804730558	0.056	0.236	3.06782956154976e-38
Cpox	9.56180911767757e-43	-178755872526182	0.084	0.28	3.0870300736422e-38
Tafazzin	9.83219907634001e-43	-282862285608087	0.036	0.201	3.17432547179637e-38
Klf11	1.10656281452549e-42	-693552563503454	0.001	0.131	3.57253804669553e-38
Wdcp	1.16301818035695e-42	-251804845783417	0.032	0.195	3.7548041952824e-38
C2cd2l	1.20774099195743e-42	-888038454532699	0.314	0.557	3.89919179253457e-38
Dicer1	1.3346784063354e-42	-138109375442891	0.142	0.362	4.30900923485382e-38
Lrit1	1.37717886676084e-42	-842538587043153	0.329	0.576	4.44622197133736e-38
Stim1	1.4997915350404e-42	-20440736648332	0.053	0.231	4.84207697087792e-38
Clpx	1.51807918233128e-42	-146337021860604	0.126	0.34	4.90111864015655e-38
Txndc16	1.54313729422818e-42	-179846542790148	0.089	0.286	4.98201875441568e-38
Snhg16	1.56253785145598e-42	-266751325895253	0.021	0.174	5.04465345342564e-38
Ing3	1.76420474049494e-42	-179750797070478	0.072	0.262	5.69573500468792e-38
Pdzd8	2.06919969940111e-42	-116972454244904	0.165	0.392	6.68041122951649e-38
Ppp3r1	2.07802049659028e-42	-101923322101294	0.211	0.454	6.70888917324171e-38
Fhod1	2.2250411603857e-42	-424517404934008	0.009	0.148	7.18354538630524e-38
Mrpl23	2.39089563608019e-42	18193230382539	0.351	0.166	7.71900656108488e-38
Cdip1	2.5401640077231e-42	-225985909174891	0.054	0.23	8.20091949893403e-38
Hdac9	2.60534063901909e-42	-163158197297369	0.101	0.303	8.41134225307313e-38
Susd6	2.63671614335658e-42	-228342353869445	0.045	0.216	8.51263806882671e-38
Plekha7	2.76080447363894e-42	-243033666914853	0.042	0.211	8.9132572431433e-38
Fmc1	3.0553024168535e-42	200950687571798	0.297	0.122	9.86404385281152e-38
Usp10	3.06908750986829e-42	-125480788976813	0.13	0.348	9.90854902560976e-38
Tmbim4	3.11617400285972e-42	214938936515161	0.281	0.11	1.00605677682326e-37
Crebbp	3.35660653526579e-42	-10467126181841	0.196	0.435	1.08368041991056e-37
Dhrs3	3.42952694387141e-42	-970416667569412	0.28	0.523	1.10722277382889e-37
Myo9a	3.5017948889132e-42	-169914686005165	0.083	0.276	1.13055447988563e-37
Trip11	4.21015660007308e-42	-114006904269392	0.175	0.408	1.35924905833359e-37
Zfp266	4.69798942307995e-42	-181347566054287	0.084	0.277	1.51674588524136e-37
Mtss1	4.92014489717506e-42	-205783141039439	0.066	0.249	1.58846878005297e-37
Pi4k2a	5.40497544445833e-42	-230163350636037	0.037	0.204	1.74499632224337e-37
Zfp61	5.65259672820075e-42	-30518743884264	0.023	0.176	1.82494085369961e-37
Bmpr1a	5.85393903210372e-42	-134381512802969	0.15	0.371	1.88994421651468e-37
Ralbp1	5.96685689586884e-42	-115463318679271	0.161	0.387	1.92639974883126e-37
Nlgn2	6.58666691603387e-42	-29376526537085	0.024	0.177	2.12650541384154e-37
Ahctf1	6.70118715796676e-42	-189055253799569	0.072	0.258	2.16347827394957e-37
Gm26981	6.8265561229922e-42	-942205103728981	0.001	0.128	2.20395364430803e-37
Dcaf11	7.47661496366984e-42	-162013158826862	0.076	0.269	2.41382514102081e-37
Eml1	8.21492878421731e-42	-139006116357035	0.109	0.317	2.65218975798456e-37
Unc45a	9.37709916157153e-42	-205457403365938	0.059	0.239	3.02739646431337e-37
Chd1	9.46933819478636e-42	-110077005193167	0.162	0.392	3.05717583618678e-37
Stx5a	9.72697627843734e-42	-221339486774662	0.041	0.21	3.1403542914935e-37
Frmpd1	1.07223032688552e-41	-114041341041207	0.196	0.43	3.46169561034989e-37
Gm20045	1.1315051768351e-41	-973313949091538	0.002	0.131	3.65306446341212e-37
Chp1	1.19288591933525e-41	-176579414294869	0.097	0.293	3.85123219057385e-37
Mef2a	1.25152127024614e-41	-112387013897635	0.2	0.434	4.04053642098965e-37
Mmd2	1.32965600794323e-41	-19162883497343	0.065	0.248	4.29279442164473e-37
Kmt5c	1.42180721814328e-41	-201542999304231	0.047	0.22	4.59030460377557e-37
Baz2a	1.49909446434859e-41	-12368449421909	0.132	0.348	4.83982647814942e-37
Taf4	1.50779465860613e-41	-221381647801888	0.042	0.21	4.86791505530989e-37
Slc29a2	1.56695967142883e-41	-264662420661713	0.028	0.185	5.05892929920798e-37
Ptbp1	1.61532774998831e-41	-217961607950106	0.045	0.214	5.21508564083725e-37
Trmt1l	1.76535378200539e-41	-282871390391655	0.024	0.176	5.69944468520441e-37
Nsd1	1.81626700458551e-41	-976009926064707	0.222	0.467	5.86381802430433e-37
Bcat1	1.86842843387664e-41	-188382781998321	0.077	0.264	6.03222119877073e-37
Pikfyve	2.15007028467692e-41	-243985214008865	0.039	0.204	6.94150191407945e-37
Ccnt1	2.15930446595394e-41	-11677837988333	0.178	0.408	6.9713144683323e-37
Ctdsp2	2.16799873296044e-41	-329911699418572	0.012	0.153	6.99938390936279e-37
Daam1	2.40926814943865e-41	-147176230532734	0.082	0.276	7.77832222046268e-37
C2cd3	2.43793576103359e-41	-268841361464472	0.031	0.189	7.87087560449696e-37
Hcn1	3.2612485877343e-41	-488580618454388	0.8	0.914	1.05289410655002e-36
Tpm1	3.40228504112899e-41	-316609228150855	0.013	0.154	1.09842772552849e-36
2700097O09Rik	3.46395010512511e-41	-314879134489071	0.019	0.165	1.11833629143964e-36
Sf3b3	3.69925894440552e-41	-155838352722598	0.092	0.291	1.19430575020132e-36
Aars	3.72610448472836e-41	-130344976053905	0.152	0.368	1.20297283289455e-36
Edn2	4.50548394808443e-41	-485441880019524	0.005	0.137	1.45459549263906e-36
Pom121	4.98682990401793e-41	-149276396607461	0.075	0.263	1.60999803451219e-36
Atp13a3	5.18916826201542e-41	-13232927653986	0.126	0.339	1.67532297339168e-36
Lrif1	5.34018010086188e-41	-186496426815929	0.065	0.246	1.72407714556326e-36
Sdhaf1	6.01947285838146e-41	138173593513932	0.445	0.259	1.94338681232845e-36
Jade1	6.66905785831165e-41	-14260473343854	0.113	0.315	2.15310532955592e-36
Pafah1b1	7.58221158328757e-41	-869683929384591	0.361	0.605	2.44791700966439e-36
Psd	7.9633780172854e-41	-121115410205581	0.204	0.429	2.57097659288059e-36
Zdhhc20	9.34576858522326e-41	-369636964925589	0.013	0.153	3.01728138773933e-36
Bri3	1.00405329712619e-40	140834059918424	0.463	0.286	3.2415860697719e-36
Sumo1	1.06028465568973e-40	11069555333823	0.566	0.391	3.42312901089429e-36
Nop53	1.065425760673e-40	119043198637858	0.575	0.413	3.43972706833279e-36
Gm8251	1.19342780131639e-40	-639123429892453	0.002	0.128	3.85298165654998e-36
Zbtb21	1.22053587237858e-40	-247381918695998	0.028	0.183	3.94050006397423e-36
Tmtc3	1.36335605496244e-40	-196137186642877	0.08	0.263	4.40159502344623e-36
6030458C11Rik	1.45492902275063e-40	-213913441318349	0.048	0.216	4.69723834995041e-36
Sh3gl1	1.54948290600872e-40	-237214071098444	0.04	0.203	5.00250556204914e-36
Uhmk1	1.66556330034814e-40	-972193451589133	0.35	0.581	5.37727111517398e-36
Chd2	1.70173981729959e-40	-137087344277597	0.123	0.331	5.49406700015172e-36
Rwdd1	1.82656806112824e-40	151877729434125	0.439	0.261	5.89707498535251e-36
Fgd4	1.84916671854115e-40	-969422278018994	0.285	0.519	5.97003475081009e-36
Kin	1.92372638424675e-40	-159000898247123	0.074	0.263	6.21075063154063e-36
1700029J07Rik	2.29208126214896e-40	-27745648595407	0.021	0.168	7.39998435484793e-36
Myo6	2.42565715084942e-40	-233155836751762	0.037	0.197	7.83123411151735e-36
Per3	2.4263339906916e-40	-320855908990089	0.017	0.16	7.83341928894783e-36
Rb1cc1	2.99261105261002e-40	-109541796426492	0.187	0.418	9.66164478335145e-36
Gins2	3.80979606373176e-40	-165565147412024	0.075	0.261	1.2299926591758e-35
Dscaml1	4.82542377803373e-40	-121189478906513	0.176	0.398	1.55788806673819e-35
Eed	5.024798869869e-40	-158408896845647	0.08	0.266	1.62225631513721e-35
Usp16	5.09514335810131e-40	-145729632907527	0.097	0.294	1.64496703316301e-35
Eif4g1	5.24110023663626e-40	-132500903752236	0.103	0.305	1.69208921139802e-35
Rwdd4a	5.5575622039507e-40	-18930709224165	0.105	0.297	1.79425895754548e-35
Lrch3	5.65532552457362e-40	-220703642193698	0.042	0.205	1.82582184560859e-35
Pcnx	5.66860096707799e-40	-219677525980887	0.043	0.207	1.83010782222113e-35
Qrich1	5.75001063377849e-40	-165176634229716	0.083	0.272	1.85639093311539e-35
Sypl	6.33468309412845e-40	-167246839852888	0.077	0.264	2.04515243693937e-35
Etfdh	6.36634199516698e-40	-331999368095307	0.015	0.154	2.05537351313966e-35
Cplx4	7.33393542180226e-40	-439524222662552	0.949	0.972	2.36776105092886e-35
Map3k2	7.34496294445017e-40	-160145245312438	0.084	0.272	2.37132128661574e-35
Ttr	8.7518317600944e-40	797465385663847	0.051	0.219	2.82552888374648e-35
Supt16	9.0023438960934e-40	-957434496909801	0.25	0.487	2.90640672685376e-35
Nol4l	9.06688325793986e-40	-173149491882041	0.084	0.269	2.92724325982588e-35
Tigd2	9.08755948525454e-40	-151044269269164	0.086	0.276	2.93391857981443e-35
Rnf216	9.19709740013568e-40	-215307854632693	0.045	0.209	2.9692828956338e-35
Zfp598	1.00527752490154e-39	-242352524824874	0.032	0.187	3.24553848914462e-35
Yeats2	1.04786009526938e-39	-303020702832012	0.013	0.151	3.38301631757719e-35
Gapvd1	1.17709666451663e-39	-115476254644064	0.152	0.371	3.80025658139194e-35
Ube2b	1.20293096974267e-39	-1007924420571	0.21	0.444	3.88366263581422e-35
Prdm2	1.22390753721608e-39	-137480168387592	0.091	0.287	3.95138548390211e-35
Tmx1	1.23505295319079e-39	-856464670938358	0.312	0.553	3.98736845937648e-35
Mdc1	1.26559421596204e-39	-203756339330788	0.039	0.201	4.08597092623345e-35
Pip4p1	1.39930193022075e-39	-196716851912632	0.052	0.221	4.51764628171769e-35
Inpp1	1.43506981189952e-39	-140353416609873	0.121	0.325	4.63312288771759e-35
Stxbp5	1.43734231336244e-39	-183929749287112	0.075	0.255	4.64045965869063e-35
Ssh1	1.45982997099394e-39	-207453404632275	0.05	0.216	4.71306106135394e-35
Ddx41	1.46657575602791e-39	-211263358530618	0.04	0.202	4.7348398283361e-35
Txndc11	1.5590760087144e-39	-207474098512373	0.054	0.224	5.03347689413444e-35
Cep43	1.61533680927196e-39	-23219419011701	0.044	0.206	5.21511488873453e-35
Herpud1	1.64116102604756e-39	-202398264488864	0.045	0.211	5.29848837259455e-35
Ralgapa1	1.68906034889296e-39	-129266637228276	0.143	0.352	5.45313133640092e-35
Hmbox1	1.78128776521529e-39	-252290982338986	0.032	0.185	5.75088754999755e-35
Erc2	1.85282327341031e-39	-201024097702156	0.054	0.222	5.98183993820517e-35
Bbs9	2.0018482080721e-39	-108637197319377	0.208	0.433	6.46296693976077e-35
Mroh5	2.01506421218645e-39	-919068574498858	0.001	0.123	6.50563480904395e-35
Ubtd1	2.06485896964694e-39	-108886711561283	0.193	0.416	6.66639718350514e-35
Cdc7	2.15333948755878e-39	-293635208627332	0.023	0.168	6.95205653558353e-35
Nop58	2.2789971125753e-39	-111192222832728	0.161	0.382	7.35774217794934e-35
Ndufaf8	2.31085559005597e-39	198737916914484	0.294	0.124	7.46059727249571e-35
Mid1	2.45246476914359e-39	-192136169956457	0.054	0.221	7.91778250718008e-35
C87436	2.54559770097252e-39	-232406364149299	0.037	0.195	8.21846217758978e-35
Relch	2.66121291641931e-39	-169182651877439	0.08	0.264	8.59172590065976e-35
Paqr4	2.68515461591475e-39	-10684465485979	0.215	0.441	8.66902167748077e-35
Usp53	2.69190950049373e-39	-239920995542976	0.033	0.186	8.69082982234402e-35
Nxf1	2.69828661666533e-39	-218602796071506	0.042	0.203	8.71141834190402e-35
Scaf8	2.79165607360716e-39	-139403686293922	0.106	0.305	9.01286163364073e-35
Cdc123	2.88920295171134e-39	170340996022839	0.361	0.185	9.32779172960006e-35
Bbs12	3.10882496791314e-39	-22279692571265	0.051	0.215	1.00368414089076e-34
Alms1	3.2220173881801e-39	-22630932362477	0.043	0.204	1.04022831377395e-34
Srpk1	3.35671302981111e-39	-116596284228553	0.117	0.325	1.08371480167452e-34
Rpl22l1	3.36799153301244e-39	115367533322338	0.581	0.418	1.08735606643307e-34
Sdhaf4	3.66233020321498e-39	208793934140825	0.296	0.129	1.18238330610796e-34
Chpt1	3.71087343285643e-39	-211064087555101	0.069	0.243	1.1980554877977e-34
Slc9a5	4.16081309336328e-39	-309062047180385	0.019	0.159	1.34331850719234e-34
Srgap3	4.24794912137294e-39	-180086902964368	0.082	0.264	1.37145037383525e-34
Nopchap1	4.3435753747727e-39	-246794460016272	0.033	0.186	1.40232330974537e-34
Lima1	4.61548628868843e-39	-119896692383021	0.158	0.372	1.49010974830306e-34
Tmem160	4.74779831420221e-39	217773840843922	0.278	0.117	1.53282668574018e-34
Gm9918	5.19331162364568e-39	-173587793939437	0.089	0.275	1.67666065769401e-34
Upf2	5.36088787565364e-39	-108757479820221	0.208	0.43	1.73076265065478e-34
Ndufs3	5.73430991585288e-39	150448071739739	0.428	0.254	1.8513219563331e-34
Exoc6b	6.61312588423009e-39	-234086351885277	0.031	0.184	2.13504769172368e-34
Fkbp8	6.92393375278813e-39	158066486298476	0.375	0.199	2.23539201208765e-34
Pcnp	7.43568985492678e-39	125349507142394	0.506	0.33	2.40061246966311e-34
Rhebl1	7.52185426359638e-39	-309601446472605	0.02	0.161	2.42843064900209e-34
Rtn4	7.64915392506225e-39	642260194373756	0.854	0.785	2.46952934470635e-34
Larp4	7.99769929338369e-39	-105540184722556	0.208	0.436	2.58205721686892e-34
Mllt3	8.8607795781133e-39	-150640987013028	0.093	0.283	2.86070268679388e-34
Lpin1	9.3156403628096e-39	-190649011879019	0.059	0.23	3.00755449113308e-34
Pim3	9.45333123140764e-39	-222484780450138	0.031	0.184	3.05200798805996e-34
Tbc1d8	9.47581475848388e-39	-151483448782214	0.106	0.299	3.05926679477652e-34
Cwc25	9.50664406715897e-39	-15844991792905	0.092	0.281	3.06922003708227e-34
Slc1a2	9.64600095511879e-39	-664807973051743	0.496	0.718	3.1142114083601e-34
Plch2	9.90872198635484e-39	-971234088493584	0.27	0.505	3.19903089329466e-34
Atp6ap2	1.15095470013287e-38	156101675918198	0.413	0.246	3.71585724937898e-34
Gm26954	1.18532781661445e-38	-157028516421513	0.113	0.308	3.82683085593974e-34
Atpif1	1.18898192508391e-38	162682598298237	0.384	0.206	3.83862814513341e-34
Hif1an	1.25898912716764e-38	-216279236630983	0.041	0.2	4.06464639706072e-34
Trps1	1.44822240940822e-38	-111351104774848	0.112	0.312	4.67558604877443e-34
Phactr1	1.47890982454527e-38	-13861839507239	0.119	0.317	4.77466036854442e-34
Trim26	1.61188728688812e-38	-191842177252923	0.06	0.231	5.20397810571831e-34
Stk40	1.61413065777491e-38	-206804890604705	0.058	0.226	5.2112208286263e-34
Laptm4a	1.62572593668575e-38	-147026251356804	0.108	0.303	5.24865618658995e-34
Ranbp10	1.79818704848816e-38	-322233684807729	0.018	0.155	5.80544688604402e-34
Dtnb	1.85400772124989e-38	-271597859414481	0.021	0.162	5.98566392805528e-34
Jam2	1.9102840178284e-38	-117573451264016	0.17	0.382	6.167351951559e-34
Elf2	1.95249063237991e-38	-116296836261969	0.117	0.32	6.30361600663854e-34
Snhg1	1.97805642133638e-38	-126550194347026	0.138	0.343	6.38615515628451e-34
Phf1	2.00072021753846e-38	-178770128122377	0.062	0.233	6.45932522232292e-34
Xrn2	2.15333554232512e-38	-100420104694889	0.2	0.427	6.95204379839663e-34
Zfyve27	2.15391737085327e-38	-266305944165577	0.032	0.182	6.95392223179979e-34
Arid2	2.26886868161713e-38	-114836934189851	0.128	0.336	7.32504253860089e-34
Hmgxb3	2.27256137082323e-38	-317849163639789	0.015	0.15	7.3369643857028e-34
Pnpt1	2.30540890664076e-38	-39676793812862	0.012	0.143	7.44301265508969e-34
Slc35a2	2.4544308185076e-38	-381668006304241	0.015	0.148	7.9241298975518e-34
Erf	2.68308635290615e-38	-345959381596291	0.007	0.134	8.6623442903575e-34
Tab2	2.72337161225187e-38	-133894770887732	0.112	0.309	8.79240525015517e-34
Rnf31	2.90968819872166e-38	-331007427593851	0.011	0.142	9.39392834957287e-34
Katnbl1	3.00872718375764e-38	-191328688964302	0.065	0.236	9.71367571276154e-34
Hif1a	3.35147312867723e-38	-527595272976007	0.713	0.866	1.08202309959344e-33
Pip5k1a	3.50105814983829e-38	-151566551806182	0.086	0.27	1.13031662367529e-33
Kmt2d	3.60052998219299e-38	-945771677163575	0.279	0.505	1.16243110475101e-33
Slc1a7	4.34239806993075e-38	-136633437351829	0.11	0.301	1.40194321687714e-33
Bcl7b	4.53108090255794e-38	-141738269063426	0.114	0.309	1.46285946939083e-33
B930036N10Rik	4.54505169233973e-38	-519512141426351	0.004	0.124	1.46736993887188e-33
Klhl21	4.54950801714179e-38	-245237504474236	0.033	0.184	1.46880866333423e-33
Zfp472	4.62942543286126e-38	-199161846603368	0.051	0.216	1.49461000099926e-33
Fzd4	4.8397430943122e-38	-303487492992533	0.021	0.16	1.56251105799869e-33
Nsd3	5.0089928502808e-38	-118737151991419	0.142	0.351	1.61715334171316e-33
Farsa	5.20123429841581e-38	-146479009501748	0.118	0.315	1.67921849324354e-33
Cic	5.22020766129963e-38	-157676256278286	0.083	0.265	1.68534404345059e-33
Fam120a	5.39081490525763e-38	-104633168890927	0.187	0.404	1.74042459216242e-33
Fam78b	5.54038516853193e-38	-17174026365478	0.05	0.214	1.78871335166053e-33
Dhx15	5.59995603892106e-38	-115598816780248	0.156	0.37	1.80794580716566e-33
Cep57	5.67076851911556e-38	-159901440659759	0.062	0.235	1.83080761639646e-33
Fhip2a	5.99497243177446e-38	-221212000449476	0.043	0.201	1.93547684959839e-33
Cdk13	6.06804075273023e-38	-992264458972425	0.191	0.412	1.95906695701895e-33
Snta1	6.98398062063747e-38	-127361622486344	0.164	0.367	2.25477814337281e-33
Wdr59	7.32920135753336e-38	-267844574569102	0.022	0.163	2.36623265827964e-33
Nr4a1	7.43861392054515e-38	-515616417164378	0.004	0.124	2.401556504248e-33
Phf20	8.00893625190181e-38	-990944252617447	0.134	0.344	2.5856850689265e-33
Bcap31	8.32357329621281e-38	203483978474571	0.274	0.113	2.68726563868231e-33
Hook2	8.37831420457512e-38	-398626590203693	0.013	0.144	2.70493874094708e-33
Zswim8	1.00511441741917e-37	-186682998878029	0.059	0.226	3.24501189663777e-33
Spata7	1.05118557664798e-37	-221977650568426	0.045	0.203	3.39375263420799e-33
Ing4	1.1051970730692e-37	-134452863261133	0.132	0.332	3.56812875040392e-33
Prkca	1.14546530431862e-37	-100446285442487	0.158	0.371	3.69813473499265e-33
Gtf2a2	1.29380307502445e-37	-107389449055243	0.173	0.392	4.17704322771645e-33
Senp7	1.33629752676e-37	-15010221854744	0.071	0.245	4.31423656514467e-33
Ercc2	1.36526699287672e-37	-173191185798572	0.048	0.21	4.4077644865025e-33
Peli1	1.45807486598072e-37	-15635719060408	0.09	0.274	4.70739470481874e-33
Fxr2	1.50053015187698e-37	-129398069257305	0.116	0.313	4.84446159533484e-33
4932438A13Rik	1.52232605041752e-37	-77803673380811	0.32	0.562	4.91482965377296e-33
Usp47	1.57596034764334e-37	-933155895151779	0.18	0.407	5.08798798236653e-33
Lamp2	1.59546869239952e-37	-155196269731271	0.115	0.307	5.15097067341184e-33
Ric3	1.64674891644322e-37	-133581809755437	0.135	0.334	5.31652887673692e-33
Tiparp	1.7223493902059e-37	-271851688820139	0.028	0.17	5.56060500627975e-33
Atp5d	1.7303502076453e-37	123857114182579	0.541	0.401	5.58643564538285e-33
Higd1a	1.76723073159419e-37	138883321344561	0.435	0.26	5.70550441695184e-33
Armc9	1.79755358855138e-37	-220979316278886	0.049	0.208	5.80340176063812e-33
Fem1a	1.93761984617433e-37	-270836016526022	0.017	0.151	6.25560567337381e-33
Gria2	2.04389003045121e-37	-346691809327815	0.025	0.163	6.59869896331174e-33
Dstn	2.05112925881252e-37	134868956409379	0.474	0.309	6.62207081207623e-33
Bbof1	2.11342910289395e-37	-216266761421208	0.041	0.195	6.82320585869313e-33
Pnpla8	2.42901476499766e-37	-158363779618146	0.083	0.263	7.84207416879493e-33
Spast	2.47745358772692e-37	-15257151091977	0.077	0.254	7.99845890797638e-33
Zfp687	3.13849222859833e-37	-396468734872168	0.01	0.135	1.01326221600297e-32
Sf3b6	3.18060948102436e-37	131943622996903	0.44	0.271	1.02685977094872e-32
Shprh	3.27273847355888e-37	-163177279891235	0.088	0.269	1.05660361618848e-32
Vmn1r202	3.31317173089952e-37	-858811017704099	0.001	0.115	1.06965749332091e-32
U2af2	3.35271341685015e-37	-116596384214097	0.152	0.361	1.08242352663007e-32
Ireb2	3.54272387210922e-37	-165073744210004	0.081	0.26	1.14376840211046e-32
Ammecr1	3.77620703725273e-37	-105389207674098	0.204	0.422	1.21914844197704e-32
Dok5	4.02306427110184e-37	-91783906502149	0.003	0.119	1.29884629992523e-32
Cerkl	4.25133202473185e-37	-835330895871947	0.338	0.565	1.37254254418468e-32
Pttg1ip	4.35523823985702e-37	-235930338060929	0.038	0.189	1.40608866573784e-32
Rora	4.40298175210097e-37	-649566824941342	0.6	0.777	1.4215026586658e-32
Oaz2	4.41534867972126e-37	-13045106917919	0.146	0.35	1.42549532124801e-32
Usp36	5.39759917605579e-37	-225687642109727	0.035	0.184	1.74261489398961e-32
Cabin1	5.73216528362414e-37	-17715174573818	0.074	0.247	1.85062956181805e-32
Brd3	6.64266591280856e-37	-838263599153676	0.296	0.527	2.14458468995025e-32
Noct	6.96423931218488e-37	-274303428408754	0.023	0.161	2.24840466193889e-32
Flot2	7.51630946439384e-37	-354971077859538	0.013	0.142	2.42664051057955e-32
Amph	8.51352567622676e-37	-170039158807943	0.078	0.253	2.74859176456981e-32
Gm12689	9.78536364094568e-37	-90780975871661	0	0.112	3.15920465147931e-32
Pabpn1	1.02530198866464e-36	-596510101082387	0.385	0.639	3.31018747040379e-32
Gpr157	1.21251030598107e-36	-580006500178484	0.003	0.118	3.91458952285989e-32
Gm45509	1.22857745258978e-36	-7067486907928	0.001	0.113	3.9664623056861e-32
Rps6kb2	1.234474555326e-36	-265627383585385	0.027	0.168	3.98550110186999e-32
Zfp787	1.24740828040297e-36	-10174932359845	0.21	0.426	4.02725763328097e-32
Gm12758	1.34326375292521e-36	-236399572941079	0.038	0.187	4.33672702631905e-32
Gm12802	1.43387173827508e-36	-477775828190416	0.005	0.123	4.62925490702108e-32
Lig3	1.45532700372801e-36	-231719254366877	0.033	0.179	4.69852323153589e-32
Pik3ca	1.498072484703e-36	-887688539990507	0.283	0.514	4.83652701686363e-32
Zfp646	1.51392215583456e-36	-338441325306584	0.016	0.147	4.88769768011186e-32
Sufu	1.68950266318485e-36	-301190765071878	0.023	0.159	5.45455934809227e-32
Tex10	1.75485586708259e-36	-408359862801947	0.01	0.132	5.66555216687613e-32
Firre	1.8643817163357e-36	-416048920397708	0.008	0.129	6.01915637118982e-32
BC046251	1.98971313563301e-36	-538051084815456	0.004	0.121	6.42378885839116e-32
Naa40	2.02088486304341e-36	-279557195795382	0.023	0.16	6.52442678033566e-32
Tor1b	2.39466481660011e-36	-339026636139116	0.017	0.147	7.73117536039344e-32
Aprt	2.40151404547263e-36	-201032501913555	0.044	0.197	7.7532880958084e-32
Fbxo30	2.46585227079419e-36	-259325154284913	0.025	0.164	7.96100405625903e-32
Map3k4	2.55668910798361e-36	-141128994536727	0.088	0.27	8.25427078512508e-32
Cdr2	2.57005295655858e-36	-671216459490317	0.59	0.764	8.29741597024937e-32
Odf2	2.60642535572416e-36	-269195529727044	0.024	0.161	8.41484426095545e-32
Nvl	2.71997823009309e-36	-181658182325733	0.049	0.208	8.78144971585555e-32
Ice1	2.75632430100407e-36	-155624052866319	0.082	0.258	8.89879300579164e-32
Ddi2	2.76887113293679e-36	-134277140339461	0.1	0.285	8.93930045268641e-32
C1ql3	2.81454936920914e-36	-90184131862598	0.206	0.427	9.08677263849171e-32
Slc25a27	3.00362969075883e-36	-257819001110057	0.019	0.153	9.69721845661487e-32
Ankrd16	3.0141119812244e-36	-264563954743622	0.014	0.143	9.73106053138297e-32
Eif3k	3.38179287933732e-36	174563938600349	0.355	0.194	1.09181183109405e-31
Snap25	3.45367764771957e-36	701286754721109	0.793	0.701	1.11501982856626e-31
Per1	3.47423848211051e-36	-236950890769018	0.029	0.171	1.12165789394938e-31
Prrc2c	3.85914409425406e-36	-578488712813199	0.514	0.753	1.24592467082992e-31
Tmsb15b2	3.92586786797926e-36	255825657065289	0.175	0.046	1.2674664411771e-31
Zcchc9	4.0274593263677e-36	-173400441730379	0.06	0.224	1.30026524351781e-31
Zmym4	4.50252335475647e-36	-107507016200368	0.149	0.359	1.45363966508313e-31
Kdm3a	4.61633166328476e-36	-25498137362337	0.022	0.157	1.49038267749149e-31
Rd3	5.20769280747157e-36	-674556025500107	0.352	0.586	1.6813036228922e-31
Mplkip	5.41616538977024e-36	-177567321601607	0.066	0.232	1.74860899608732e-31
Iws1	6.05515976666195e-36	-143385776109134	0.091	0.272	1.95490833066681e-31
Trmt112	6.12128423250635e-36	151233644159079	0.398	0.236	1.97625661446467e-31
Slc22a29	6.19959233949352e-36	-90564285467926	0.002	0.114	2.00153838680548e-31
E2f6	6.48158941564128e-36	-348093598701717	0.01	0.131	2.09258114283979e-31
Ctdspl2	6.51560849331576e-36	-123527298165644	0.128	0.322	2.10356420206699e-31
Tmem260	6.67722225257325e-36	-206305906369796	0.039	0.189	2.15574120424327e-31
Impdh1	7.94409765995032e-36	66091685297834	0.827	0.755	2.56475192951496e-31
Zdhhc7	8.17601835709907e-36	-172973093492275	0.049	0.206	2.63962752658944e-31
Ginm1	8.68427609854953e-36	-245378865745707	0.022	0.157	2.80371853841671e-31
Psmb7	9.39159137156794e-36	154151075535235	0.387	0.226	3.03207527431071e-31
Zbtb11	9.67824093561612e-36	-213531209549033	0.048	0.201	3.12462008606367e-31
Zfp386	1.02399006340387e-35	-160625961631887	0.075	0.246	3.30595191969939e-31
DPCD	1.0288716768181e-35	127082607242943	0.477	0.316	3.32171220860723e-31
Rab6a	1.05269210346537e-35	-125554605792138	0.116	0.309	3.39861645603795e-31
Srp54a	1.18292360586417e-35	-221466882891259	0.044	0.194	3.81906886153247e-31
Ranbp9	1.3391626000997e-35	-170062029360084	0.066	0.233	4.32348645442189e-31
Gnas	1.34286733999147e-35	162264714841539	0.381	0.224	4.33544720716246e-31
Trpc4ap	1.37599051069034e-35	-182854768167715	0.055	0.215	4.44238536376377e-31
Atat1	1.45221835979333e-35	-4237456502027	0.007	0.125	4.68848697459276e-31
Irf2	1.54242152617275e-35	-162321477479367	0.08	0.252	4.97970789724872e-31
Mrs2	1.62895497379439e-35	-186707267918427	0.068	0.232	5.25908113289519e-31
St8sia1	1.69661145415531e-35	-981111192248594	0.263	0.478	5.47751007974043e-31
Odc1	1.76338440400238e-35	1383096388268	0.422	0.255	5.69308654832169e-31
Dhrs7	1.76685583731058e-35	207833868917966	0.204	0.064	5.70429407075721e-31
Fam53c	1.78575203332098e-35	-15220074647095	0.075	0.248	5.7653004395768e-31
Uimc1	1.85741553673889e-35	-190602130924848	0.065	0.228	5.99666606036151e-31
Trim25	1.87818820083336e-35	-265155998213142	0.025	0.161	6.06373060639049e-31
Akap6	2.1581578341476e-35	-134890472544421	0.143	0.334	6.96761256754551e-31
Nrbp1	2.18219441267913e-35	-122605235666107	0.106	0.292	7.04521466133457e-31
Tube1	2.19940715491596e-35	-222314602546349	0.036	0.182	7.10078599964617e-31
Phlpp1	2.2350427002972e-35	-194014168717505	0.055	0.212	7.21583535790952e-31
Lyst	2.29651158453147e-35	-134375619758927	0.098	0.281	7.41428765065984e-31
Arl1	2.30684445222005e-35	165810647567205	0.344	0.183	7.44764731399243e-31
Gpr146	2.44711920171496e-35	-439147206718399	0.005	0.12	7.90052434273675e-31
Hdac4	2.5730822586196e-35	-245241594630445	0.016	0.144	8.30719607195338e-31
Prmt7	2.67021179284778e-35	-145299023926356	0.121	0.308	8.62077877320907e-31
Cfap36	2.80718032952778e-35	121209462418211	0.514	0.353	9.06298169388044e-31
Grpel2	3.05071494787596e-35	-232697042793119	0.029	0.168	9.84923320921752e-31
Foxj3	3.12384202310196e-35	-258981759724826	0.029	0.167	1.00853239715847e-30
Mrgbp	3.19000515040921e-35	-178874330394691	0.072	0.237	1.02989316280961e-30
Med30	3.26503267499772e-35	264278160291172	0.178	0.049	1.05411579912301e-30
Dpf3	3.75557517558275e-35	-806858779589482	0.295	0.527	1.21248744543689e-30
Rb1	3.89522060090409e-35	-194405138310728	0.054	0.209	1.25757197100189e-30
Polr2m	4.1128484389173e-35	17395778139995	0.297	0.138	1.32783311850445e-30
Mob1b	4.13674211811875e-35	-163585958900402	0.088	0.262	1.33554719283464e-30
Tob1	4.17871821475589e-35	-127614483174825	0.16	0.358	1.34909917563394e-30
Ryk	4.40545462335132e-35	-165035962791929	0.068	0.234	1.42230102514897e-30
Ilf3	4.43584357002623e-35	-142081911918303	0.106	0.29	1.43211209658297e-30
Foxk1	4.48982616723475e-35	-193325499028564	0.05	0.204	1.44954037809174e-30
Mark2	4.63401960745495e-35	-112374897372701	0.103	0.291	1.49609323026683e-30
Arhgef1	4.64682974354035e-35	-405455237868294	0.012	0.132	1.500228982702e-30
Ap4e1	4.83044004482574e-35	-414304438165031	0.008	0.125	1.55950756847199e-30
Cldnd1	5.01488868986333e-35	-955126795095073	0.204	0.421	1.61905681352238e-30
Rela	5.03583765830185e-35	-302998977860746	0.019	0.148	1.62582018798275e-30
Pitpnm1	5.08050614587913e-35	-626812933678685	0.42	0.645	1.64024140919708e-30
D5Ertd579e	5.24754507001388e-35	-116012023288085	0.147	0.344	1.69416992585398e-30
Anp32e	5.25010311234324e-35	557912690028735	0.896	0.825	1.69499578982002e-30
Phpt1	5.38922398002094e-35	162919705056214	0.304	0.142	1.73991096194976e-30
Ntan1	5.49943163505215e-35	185431908761786	0.287	0.129	1.77549150337659e-30
Fto	5.81970291601031e-35	-163167123090978	0.081	0.251	1.87889108643393e-30
Sys1	6.0319503819116e-35	11405911065018	0.57	0.445	1.94741518080016e-30
Cebpg	6.47222058143368e-35	-167141006717656	0.052	0.208	2.08955641471586e-30
Rpl29	6.75449248024982e-35	209552428404584	0.201	0.064	2.18068789724865e-30
Lrit2	6.88389204840197e-35	-751433093760913	0.41	0.624	2.22246454782658e-30
Tbk1	7.06588624870193e-35	-182659863803955	0.057	0.213	2.28122137539342e-30
Svil	8.21056464238544e-35	-155554766313617	0.08	0.251	2.65078079479414e-30
Hnrnpr	8.83757625439248e-35	-881957776886823	0.413	0.62	2.85321149373061e-30
Zkscan2	9.53215767536138e-35	-212236052322035	0.045	0.193	3.07745710549042e-30
Sirt4	1.00843695794844e-34	-186673453783626	0.056	0.211	3.25573871873652e-30
Ap1g1	1.04952202140232e-34	-131560408249626	0.104	0.288	3.3883818460974e-30
Gm33989	1.10171200394985e-34	-207708637493999	0.049	0.2	3.55687720475209e-30
Csnk1d	1.1216409185524e-34	-143572714235331	0.081	0.254	3.62121770554641e-30
Dhx30	1.1513251196877e-34	-15846420877644	0.102	0.278	3.71705314891174e-30
Ccng2	1.2745466023399e-34	-264770200076048	0.022	0.153	4.11487370565436e-30
Usp40	1.27974285222465e-34	-37448987524456	0.012	0.131	4.13164979840728e-30
Luzp1	1.35546910316026e-34	-18007232661746	0.065	0.225	4.37613199955291e-30
Mtmr3	1.35556458148916e-34	-126281552701998	0.078	0.251	4.37644025133775e-30
Ccdc107	1.368804755918e-34	109858602008852	0.549	0.398	4.41918615448128e-30
Dctpp1	1.41568963209515e-34	234949477165016	0.207	0.069	4.57055397721918e-30
Cdc40	1.43127300656224e-34	-17152331430916	0.058	0.216	4.62086490168618e-30
Senp3	1.49228182126359e-34	-230292689641298	0.037	0.18	4.8178318599495e-30
Mast2	1.49858843292011e-34	-142156505239575	0.087	0.257	4.83819275568259e-30
Dusp1	1.62679054572651e-34	-258436990250667	0.011	0.13	5.25209327687803e-30
Pfdn6	1.63112617053165e-34	145510993131882	0.377	0.212	5.26609084156144e-30
Ap1b1	1.71562160303441e-34	-961534201629501	0.228	0.439	5.53888434539659e-30
4930509H03Rik	1.83139580579636e-34	-888624176965525	0.001	0.106	5.91266135901356e-30
Bmt2	1.93342258454699e-34	-144206748659262	0.12	0.302	6.24205481420995e-30
Tlcd3b	2.01238964002324e-34	508661460707642	0.922	0.892	6.49699995281502e-30
Stard9	2.02334553636962e-34	-399354560995818	0.01	0.126	6.53237106416933e-30
Dixdc1	2.04211158074164e-34	-101149255954799	0.201	0.411	6.59295723842439e-30
Canx	2.04474416454238e-34	117279092913983	0.503	0.352	6.60145653522506e-30
Slc38a3	2.1886997948583e-34	-967167042150195	0.248	0.464	7.06621728770003e-30
Prtg	2.23852076301029e-34	-342747759531698	0.014	0.136	7.22706428337871e-30
Taf1	2.30982943008848e-34	-10850114211244	0.111	0.298	7.45728431504067e-30
Xkr6	2.39731178411565e-34	-14381967590452	0.092	0.266	7.73972109501738e-30
Fbrsl1	2.43581059054504e-34	-20748373434484	0.048	0.198	7.86401449157466e-30
Unkl	2.67967202056479e-34	-292014817657856	0.021	0.149	8.65132111839341e-30
Ube2m	2.77281818511766e-34	159180078066238	0.341	0.182	8.95204351065237e-30
Hadh	3.05915869746574e-34	-19980198373355	0.038	0.181	9.87649385476813e-30
Fxr1	3.09471984790133e-34	-103066343069914	0.158	0.361	9.99130302894946e-30
Gcn1	3.2022508165089e-34	-213218933306591	0.038	0.181	1.0338466761099e-29
Epn2	3.48752386458697e-34	-130614790136618	0.086	0.258	1.1259470796819e-29
Zfp451	3.57522003692603e-34	-163412805034011	0.075	0.239	1.15425978892157e-29
Seh1l	3.76308872927428e-34	-174086888234693	0.059	0.215	1.2149131962462e-29
Hltf	3.78468417338733e-34	-127799602765276	0.13	0.316	1.2218852853781e-29
Orc4	3.81243965615038e-34	-160338371948536	0.083	0.251	1.23084614298815e-29
Tmem147	3.9914765620945e-34	191539860706984	0.314	0.159	1.28864820807221e-29
Fhip1b	4.54342970180198e-34	-273574171509408	0.027	0.159	1.46684627922677e-29
Hivep1	4.59031536167331e-34	-219495011954592	0.025	0.158	1.48198331451623e-29
Ptbp3	5.10791268684853e-34	-184485558656252	0.048	0.196	1.64908961094905e-29
Slirp	5.18460852951515e-34	148089838806683	0.382	0.216	1.67385086375396e-29
Sp1	5.26520846808502e-34	-177707776926205	0.062	0.218	1.69987255392125e-29
Gm16982	5.43382652831573e-34	-917905275263377	0.004	0.113	1.75431089466673e-29
Hnrnpm	5.86575369648387e-34	-682570001260417	0.395	0.627	1.89375858090982e-29
Papola	6.55844071272741e-34	-898135504470007	0.239	0.464	2.11739258410405e-29
Ell	6.59091421955992e-34	-298430776300514	0.016	0.139	2.12787665578492e-29
Spag9	6.84559231324896e-34	-784080281551046	0.236	0.462	2.21009947833243e-29
Smc5	7.70620004496453e-34	-139497441767925	0.088	0.262	2.4879466845168e-29
Edrf1	7.77185047959987e-34	-2169815196781	0.036	0.176	2.50914192733882e-29
Pcsk7	7.86327945009e-34	-386394168602033	0.009	0.123	2.53865977046156e-29
Zdhhc12	8.74016475161944e-34	-147917385971077	0.087	0.258	2.82176219006034e-29
Kras	9.24851500287468e-34	-574431241523034	0.488	0.718	2.98588306867809e-29
Dvl2	9.59810019234753e-34	-359513004846234	0.01	0.125	3.0987466470994e-29
Acox1	1.01422081367392e-33	-125420416206695	0.092	0.266	3.27441189694625e-29
Mbtd1	1.07968294114955e-33	-144956353730979	0.08	0.248	3.48575637550132e-29
Psmc3	1.08579801241785e-33	12698488582895	0.462	0.305	3.50549888309104e-29
Wbp1l	1.09250212138835e-33	-26770707070433	0.019	0.143	3.52714309890229e-29
Ccnd3	1.10461010452797e-33	-2124931508079	0.039	0.181	3.56623372246856e-29
Dhx36	1.13556475071953e-33	-753961579995581	0.265	0.49	3.66617079769802e-29
Kctd4	1.15220790178876e-33	-905706639516307	0	0.102	3.71990321092501e-29
Fbxo4	1.15634383451436e-33	-410986052837703	0.004	0.111	3.73325606972962e-29
Coa3	1.22321624661962e-33	184787630082471	0.312	0.155	3.94915365221146e-29
Prkd3	1.31352579420988e-33	-363273574081599	0.011	0.127	4.24071802660659e-29
Fosb	1.34624776970511e-33	-381339072073404	0.007	0.118	4.34636092449293e-29
Krtcap2	1.35659453635295e-33	195839495400568	0.278	0.127	4.37976546061551e-29
Phax	1.38431597118275e-33	-709446331069442	0.369	0.589	4.4692641129635e-29
Ubap1l	1.39063962008612e-33	-151433665167975	0.06	0.218	4.48968001344805e-29
Tjp1	1.42079762143391e-33	-149671555622105	0.077	0.242	4.58704512079939e-29
Gm15758	1.44064160815561e-33	-878693958617158	0.001	0.105	4.6511114319304e-29
Sec61a2	1.5249655903505e-33	-342730583295306	0.012	0.129	4.92335140844659e-29
Akt2	1.53170895716072e-33	-259354770214073	0.021	0.147	4.94512236819339e-29
Med25	1.54372308983402e-33	-143681385863035	0.087	0.258	4.98390999552913e-29
Klhdc10	1.56306378093813e-33	-237620735550396	0.025	0.155	5.04635141675875e-29
Alas1	1.69043755040914e-33	-204498108663769	0.03	0.166	5.4575776314959e-29
Ppp1r13b	1.82627245006273e-33	-14063023843401	0.071	0.236	5.89612060502752e-29
Fchsd2	1.87002107958576e-33	-325093310359523	0.012	0.129	6.03736305544261e-29
Bicral	1.94498843418375e-33	-141004852583995	0.08	0.246	6.27939515976224e-29
Arid4a	2.01205378088293e-33	-873326823780971	0.176	0.381	6.49591563158054e-29
Ralgapa2	2.01981947356792e-33	-270195606456076	0.022	0.148	6.52098717041402e-29
Prdm8	2.02309972934053e-33	-165144180923712	0.109	0.279	6.53157747617589e-29
Whrn	2.03995196726439e-33	-123796961058265	0.117	0.3	6.58598492631307e-29
Gna11	2.25245680851617e-33	-154358773355415	0.074	0.236	7.27205680629446e-29
Syngr3	2.34417542604285e-33	-374990706820623	0.01	0.124	7.56817036297935e-29
Rest	2.53608628329521e-33	-273021168517516	0.022	0.147	8.18775456561859e-29
Ubr3	2.54654654157572e-33	-917884254662782	0.17	0.374	8.22152550947722e-29
Pigm	2.89391582354193e-33	-267950621835004	0.024	0.151	9.34300723630512e-29
Hlcs	3.03757738428057e-33	-405126326087594	0.01	0.123	9.80681858514984e-29
Abraxas2	3.03829940861429e-33	-201464051610081	0.033	0.169	9.80914964071125e-29
Zfp868	3.21981863069671e-33	-25723332464905	0.022	0.148	1.03951844492043e-28
Frat2	3.32223056167488e-33	-208387096045253	0.036	0.174	1.07258213683674e-28
Lemd3	3.7030102524624e-33	-153815619398167	0.081	0.245	1.19551686000749e-28
Ccdc84	3.86179689561024e-33	-367569032282333	0.014	0.131	1.24678112774777e-28
Rbm4	3.89316396520258e-33	-173468038623943	0.057	0.208	1.25690798616565e-28
Gm5165	3.90879472041612e-33	-191972091135923	0.043	0.186	1.26195437548634e-28
Wdr43	4.02894447666962e-33	-154915434000849	0.08	0.243	1.30074472429279e-28
Enkd1	4.13242884833877e-33	-151398403049899	0.068	0.227	1.33415465368617e-28
Slc17a4	4.21331721306934e-33	-892085633720158	0.001	0.102	1.36026946223944e-28
Gpbp1l1	4.23615668237488e-33	-145134811257252	0.08	0.245	1.36764318490473e-28
Mon2	4.40633334132222e-33	-19991627241966	0.04	0.181	1.42258471924588e-28
Rrbp1	4.42884267134623e-33	-159640302313232	0.068	0.225	1.42985185644413e-28
Rassf1	4.53288800869022e-33	-178541560969548	0.053	0.204	1.46344289360564e-28
Gnl3	5.30303023305104e-33	-178921791074551	0.045	0.189	1.71208331074053e-28
Plpbp	5.30577662833432e-33	-257503988104038	0.027	0.156	1.71296998445773e-28
Nfrkb	5.59434919274588e-33	-173171024662894	0.051	0.199	1.80613563687801e-28
Gsk3b	5.68932659288416e-33	-582336277199026	0.558	0.758	1.83679909051265e-28
Rasa1	5.69149917982724e-33	-183512564817176	0.063	0.217	1.83750051020722e-28
Pde4dip	6.30599964533447e-33	-100770748383062	0.184	0.382	2.03589198549623e-28
Btaf1	6.31395493334677e-33	-136365443826077	0.089	0.259	2.03846035023101e-28
4921524J17Rik	6.49107887318512e-33	-145851767552521	0.065	0.224	2.09564481420782e-28
Baz1b	6.73438605253891e-33	-784935531860205	0.196	0.413	2.17419653706219e-28
Ube4b	7.19605084417853e-33	-170209561534945	0.05	0.197	2.32324501504304e-28
Mfn1	7.42173807132192e-33	-150664143576978	0.064	0.221	2.39610813632628e-28
Yrdc	7.56011147105634e-33	-170570072611903	0.068	0.225	2.44078198843054e-28
Spaca6	7.61677837701423e-33	-589912182257045	0.001	0.102	2.45907689901904e-28
Dync1li2	7.88756184897443e-33	-113883368840247	0.121	0.306	2.54649934294139e-28
Sema4b	8.0004606436071e-33	-252623321323681	0.026	0.155	2.58294871878855e-28
Celsr3	8.52386459870501e-33	-27043372698505	0.023	0.149	2.75192968569191e-28
Rmdn1	8.97376323091279e-33	-236818389874976	0.028	0.159	2.89717945910019e-28
Zfp90	9.52689486911621e-33	-182248141707256	0.046	0.191	3.07575800849417e-28
Tmem161b	1.02995647905268e-32	-157789980696171	0.071	0.229	3.32521449262156e-28
Atg9a	1.08712000613281e-32	-191185944655677	0.048	0.194	3.50976693979977e-28
Trafd1	1.13037572519561e-32	-802012424019037	0.333	0.551	3.64941802879404e-28
Rxra	1.19510097909935e-32	-189804506135918	0.042	0.183	3.85838351102225e-28
Rnf44	1.21183686916107e-32	-189216581654111	0.045	0.187	3.9124153320865e-28
Sos1	1.35574866608256e-32	-205094236569182	0.04	0.179	4.37703456844754e-28
Tex261	1.40325462184977e-32	-993900813612749	0.175	0.377	4.53040754664199e-28
Rtkn2	1.50731573286981e-32	-101263529218732	0.164	0.361	4.86636884357018e-28
Map1b	1.5153564619879e-32	-380871392375747	0.94	0.976	4.89232833752793e-28
Rgs20	1.52301100300112e-32	-86593883741903	0.283	0.492	4.91704102318913e-28
Gm29666	1.60128300923109e-32	-389152794565451	0.006	0.113	5.16974219530257e-28
Sod1	1.61687550473616e-32	118141047276802	0.476	0.317	5.22008256704071e-28
Nasp	1.76013603969596e-32	-159592636274872	0.055	0.204	5.68259920415842e-28
Zfp692	1.7791029384523e-32	-330271492373129	0.01	0.123	5.74383383679325e-28
Zfp952	1.90014770225998e-32	-174066555525518	0.05	0.196	6.13462685674635e-28
Limd1	1.92393071814063e-32	-126812463214274	0.097	0.27	6.21141032351701e-28
Nudt13	2.04383607513105e-32	-294580682159543	0.016	0.133	6.59852476856058e-28
Ice2	2.09213359139602e-32	-283639023059681	0.023	0.147	6.75445329982206e-28
1110051M20Rik	2.1412799813172e-32	119871898782036	0.46	0.297	6.91312241968257e-28
Snrpg	2.17110090915965e-32	116406539031582	0.464	0.303	7.00939928522194e-28
Gfm2	2.19774935200339e-32	-236679899987021	0.036	0.171	7.09543378294294e-28
Zup1	2.20151183504127e-32	-293320409190202	0.025	0.15	7.10758095943073e-28
Snx32	2.22438663840358e-32	-431966067326017	0.01	0.121	7.18143226208595e-28
Ubn1	2.27605693947473e-32	-945365514568017	0.143	0.336	7.34824982909416e-28
2810454H06Rik	2.36844152076262e-32	-37770056182665	0.01	0.122	7.64651344978213e-28
Ccdc124	2.39196985854339e-32	203092210696219	0.252	0.106	7.72247468830732e-28
Cdkn2aip	2.455011196624e-32	-134714362313213	0.077	0.239	7.92600364830059e-28
Tead3	2.4570046426394e-32	-337363419206835	0.012	0.125	7.93243948876131e-28
Zc3h14	2.49237809593858e-32	-105431371448084	0.141	0.331	8.0466426827377e-28
Sertad1	2.54503947395171e-32	-426851841698442	0.004	0.107	8.21665994165309e-28
Ubr1	2.56525122496554e-32	-14042663913946	0.071	0.23	8.28191357980126e-28
Esyt2	2.57943845461363e-32	-239518576702033	0.034	0.167	8.32771705072012e-28
Apba3	2.60637100521781e-32	-305945461436242	0.019	0.14	8.41466879034569e-28
Cyrib	2.70122704862617e-32	-20968758483376	0.045	0.185	8.72091152648958e-28
Ppp1r18	2.86895244857461e-32	-207555761962113	0.042	0.181	9.26241298022311e-28
Ptcd3	2.91658472652282e-32	-179437930562894	0.045	0.187	9.41619378957891e-28
Malt1	2.9924452703842e-32	-330413612372436	0.012	0.125	9.6611095554354e-28
Faap100	3.06959105685841e-32	-264700447391049	0.022	0.144	9.91017472706738e-28
[truncated: 8,650 more rows]

## Sheet: rods_c1 vs rods_c5
gene	p_val	avg_log2FC	pct.1	pct.2	p_val_adj
Mir124a-1hg	2.8291383971058e-188	-146963835645214	0.114	0.967	9.13387331505609e-184
Egr1	1.02904860922016e-179	-797133699497621	0.017	0.672	3.32228343486728e-175
ENSMUSG00000097971	4.0030062062629e-159	-121978054563535	0.002	0.522	1.29237055369198e-154
Peg3	1.92368685942212e-150	-55477830747872	0.044	0.7	6.2106230256443e-146
Fos	3.1360882013593e-147	-808735031118297	0.007	0.522	1.01248607580885e-142
Rnf207	5.63050196266671e-143	-511840602737929	0.091	0.8	1.81780755864695e-138
Snrnp70	1.00977794367321e-133	-427718450070469	0.133	0.856	3.26006809114897e-129
Tle4	4.65761134008906e-126	-443085392509468	0.132	0.828	1.50370982114775e-121
Unc13b	7.26987242771036e-120	-389171114009155	0.18	0.878	2.34707831328629e-115
Mt1	4.00892342579137e-114	-700098243469339	0.019	0.483	1.29428092801674e-109
Slc38a2	2.7339487663455e-113	-471639960797002	0.077	0.678	8.82655359214646e-109
Ccnl1	3.65056896880674e-113	-40518743074645	0.113	0.761	1.17858619157925e-108
Malat1	8.18300982684892e-113	-98033340535389	0.536	1	2.64188472259817e-108
Nktr	2.22666619999296e-110	-436506450373838	0.094	0.711	7.18879182667728e-106
Rpgrip1	9.78348906154452e-109	-377692094626403	0.482	0.989	3.15859944351965e-104
Zcchc7	1.2765284132436e-107	-426240261409273	0.066	0.639	4.12127198215697e-103
Pde6g	2.98313861482241e-105	418036244573537	1	0.856	9.63106301795415e-101
Gngt1	3.42760074489214e-105	258174211066662	1	1	1.10660090048843e-100
Gnb1	6.79287088645421e-105	215224738973921	1	0.994	2.19307836569174e-100
Gnat1	8.13790847801699e-105	247311534722936	1	0.972	2.62732375212778e-100
Ndufa4	1.54380385850412e-104	450852553075928	0.999	0.372	4.98417075718056e-100
Rcvrn	2.71212647443885e-104	290419040745916	0.999	0.922	8.75610032272581e-100
Tma7	3.27369784239509e-104	25820736917235	1	0.972	1.05691334841725e-99
Rom1	5.38696186410304e-104	353539359159966	0.999	0.811	1.73918063782567e-99
Gapdh	1.65502841091117e-103	390566598127694	0.998	0.472	5.34325922462671e-99
Tpt1	4.61394032503352e-103	370090630978252	0.999	0.533	1.48961063393707e-98
Ubb	2.23578848190749e-101	315019391497626	0.998	0.689	7.21824311383834e-97
Rplp1	3.34679808292305e-101	356193622468647	0.999	0.544	1.08051376107171e-96
Guca1a	5.10481826421731e-101	277119774506948	0.999	0.844	1.64809057660256e-96
Rps29	6.52110227666082e-101	351473987444961	0.999	0.489	2.10533787001995e-96
Rho	7.75073940511858e-101	282054995977284	1	1	2.50232621694253e-96
Kcnq1ot1	7.77189253207264e-101	-12829434984929	0.013	0.411	2.50915550397965e-96
Cst3	2.84255841166544e-99	953012000124397	0.979	0.472	9.17719983206186e-95
Rps23	2.94998740075706e-99	361205817452458	0.991	0.494	9.52403432334418e-95
Fth1	1.05091952898595e-98	409065016845221	0.99	0.378	3.39289369933113e-94
Gpx4	2.75965811481794e-98	318520924263809	0.995	0.572	8.9095562236897e-94
Unc119	7.37713931951781e-98	230117268264107	0.999	0.867	2.38170942930632e-93
Rps15	8.4465676961875e-98	366577936041165	0.992	0.378	2.72697438071413e-93
H3f3a	9.92228988316393e-97	317560169486222	0.99	0.578	3.20341128877947e-92
Dusp11	2.86095057468426e-95	-412193249594057	0.059	0.578	9.23657893036814e-91
Cox6c	1.76433385451024e-94	423799104863473	0.971	0.233	5.69615184928629e-90
Rpl37a	2.77467119298571e-93	379757267555905	0.975	0.306	8.95802594655435e-89
Rps25	4.76707396384184e-93	369154484808617	0.977	0.333	1.53904982922634e-88
Smim40	1.00789079806881e-92	46087330686783	0.958	0.206	3.25397544156514e-88
Cox8a	1.80954212378247e-92	393946850956904	0.973	0.267	5.84210674663169e-88
Ddx17	1.92685017353741e-91	-307482783240953	0.271	0.878	6.22083578526554e-87
Chchd10	3.12900518818524e-91	52677986108289	0.943	0.161	1.01019932500561e-86
Cspp1	5.48592185187035e-91	-375779129245681	0.1	0.656	1.77112986987634e-86
Prph2	9.52120551924288e-91	180903023916383	0.999	0.989	3.07392120188756e-86
Dmd	1.4575017142337e-90	-288200678786986	0.428	0.95	4.70554428440349e-86
Rps17	6.30662928256273e-90	387792794237051	0.966	0.256	2.03609526387538e-85
Nrl	1.549346315099e-89	217130281924416	0.996	0.8	5.00206457829714e-85
Cox6a1	1.66262085696656e-89	477984260747101	0.943	0.139	5.36777143671655e-85
Rps21	1.00773485642826e-88	337552358936892	0.97	0.356	3.25347198397864e-84
Fau	1.39061617368841e-88	316335894521341	0.979	0.389	4.48960431675303e-84
Clk1	3.8056070176723e-88	-42042572260302	0.07	0.572	1.2286402256555e-83
Cox4i1	1.27957482953679e-87	438170942882028	0.941	0.178	4.13110733715951e-83
Tmem181a	1.74379896475417e-87	-388656073368174	0.116	0.667	5.62985495770884e-83
Rps7	2.91427517681549e-87	363684743579841	0.959	0.3	9.4087374083488e-83
Azi2	6.81942909350682e-87	-382054678732264	0.093	0.628	2.20165268283868e-82
Rpl23a	1.52549542482068e-86	52086002360198	0.92	0.139	4.92506197903356e-82
Chchd2	4.33330569981309e-86	42766455743076	0.935	0.178	1.39900774518466e-81
Rpl23	5.24794561365628e-86	345718463694074	0.965	0.311	1.69429924136893e-81
Rpsa	5.84908109593028e-86	352174568583504	0.955	0.311	1.88837583182109e-81
Rpl38	1.47276060356299e-85	342904044220703	0.958	0.311	4.75480760860313e-81
Rpl13a	2.34419549225616e-85	323977219290452	0.965	0.394	7.56823514674901e-81
Rnf121	2.58884096799714e-85	-422109567611298	0.086	0.6	8.35807306517875e-81
Rpl8	2.77097125251657e-85	349710669886329	0.96	0.311	8.94608068874973e-81
Rps11	7.28040449970615e-85	452883928594808	0.924	0.178	2.35047859273013e-80
Pdc	1.09919604343009e-84	153086981751493	0.999	1	3.54875442621404e-80
A330023F24Rik	1.46481996833128e-84	-110484099467853	0.006	0.317	4.72917126775755e-80
Rps27a	1.76755501786421e-84	321412233260815	0.967	0.367	5.7065513751746e-80
Hmgn1	1.88225618576168e-84	187766629007627	0.998	0.878	6.07686409573157e-80
Gm4258	1.11573554530078e-83	-695993321047271	0.008	0.328	3.60215220800356e-79
Rps8	3.08189023695993e-83	236699310660297	0.994	0.694	9.94988263002515e-79
Kmt2a	6.57496101397828e-83	-306037802922317	0.301	0.878	2.12272616336289e-78
Tmem108	8.11504743907994e-83	-352291612872469	0.132	0.683	2.61994306570696e-78
Rpl19	9.27617814538409e-83	346234416530037	0.949	0.294	2.99481411423725e-78
Rp1	2.11954634844512e-82	-153438740106135	0.98	1	6.84295538595506e-78
Leng8	6.65550076501959e-82	-452784194489237	0.038	0.456	2.14872842198657e-77
Pnisr	2.68590526302608e-81	-319062974490658	0.185	0.767	8.67144514167971e-77
Rpl3	1.40649794666016e-80	374332270865953	0.929	0.222	4.54087862079233e-76
Sag	1.56540908383906e-80	136108135212473	1	1	5.05392322717442e-76
Rpl28	5.67051937789695e-80	338480953134785	0.942	0.289	1.83072718115403e-75
Eef1a1	5.90097671881334e-80	259661324660168	0.975	0.489	1.90513033366889e-75
Rpl26	8.1432988184931e-80	358567811917646	0.924	0.233	2.6290640235505e-75
Atp5b	1.18347684536223e-79	287425506210173	0.959	0.406	3.82085499525197e-75
Rps10	2.0245099421162e-79	429398920253485	0.906	0.156	6.53613034812215e-75
Rplp2	2.52275505972028e-79	334229121656696	0.935	0.256	8.14471471030691e-75
Rps28	5.11863084575524e-79	363066136846615	0.926	0.222	1.65254996855208e-74
4930581F22Rik	5.79560905643458e-79	-551799040230332	0.021	0.378	1.8711123838699e-74
Atp5e	1.15491788213556e-78	459680696240339	0.894	0.094	3.72865238247466e-74
Rps6	1.34810799774784e-78	359429374355904	0.925	0.244	4.35236667072891e-74
Rpl7	2.04450276941759e-78	320847413538776	0.949	0.294	6.6006771910647e-74
Neurod1	2.92758114539656e-78	-230535041909869	0.662	0.983	9.45169572791279e-74
Rpl18a	2.00633368277135e-77	322965452365339	0.94	0.311	6.47744829482729e-73
Prcd	2.16150367952504e-77	257092548968329	0.97	0.461	6.97841462934661e-73
Ank2	2.72525230890782e-77	-245157130284504	0.468	0.956	8.79847707930889e-73
Rps14	3.92432519246503e-77	29881075226671	0.946	0.378	1.26696838838734e-72
Slc4a7	3.95976437748948e-77	-26495758361489	0.395	0.906	1.27840992927248e-72
Gpatch8	4.4936304053588e-77	-341114798006203	0.116	0.639	1.45076857637009e-72
Frmd4b	5.14413493423788e-77	-348016430640077	0.165	0.706	1.6607839635187e-72
Rpl27a	1.22873206957443e-76	307678839277467	0.944	0.372	3.96696148662104e-72
Prpf39	1.91299382795171e-76	-397389641814942	0.078	0.55	6.17610057354209e-72
Aldoa	5.9014805730956e-76	263407732239022	0.97	0.544	1.90529300302391e-71
Rps16	8.33277491432107e-76	312996346709969	0.943	0.267	2.69023638108856e-71
Rpl37	8.89456404356688e-76	37788757422765	0.91	0.194	2.87161000146557e-71
Rack1	1.28980518045667e-75	47768704678897	0.869	0.106	4.16413602510437e-71
Rpl32	1.49205077362454e-75	336823321615169	0.922	0.25	4.81708592264681e-71
Ddx5	2.89277054961376e-75	-161109079247505	0.955	0.994	9.33930971942802e-71
Oaz1	5.20456434374714e-75	210643281333143	0.978	0.667	1.68029359837876e-70
Rps15a	6.20592007114941e-75	323274170749101	0.92	0.317	2.00358129497059e-70
Abhd14b	6.66748224302549e-75	-511885433170078	0.027	0.389	2.15259664216078e-70
Rps3	8.0696457000364e-75	32499121115743	0.926	0.267	2.60528511425675e-70
Rpl27	3.73031455654604e-74	368140305902492	0.898	0.144	1.20433205458089e-69
Hk2	5.85936393440727e-74	-223121271009833	0.665	0.972	1.89169564622339e-69
Cpe	6.15608926027867e-74	321068690425513	0.918	0.328	1.98749341768097e-69
Rpl11	3.40073494783292e-73	356713393751108	0.906	0.189	1.09792727790786e-68
Ttc14	3.63049659846557e-73	-360748817460584	0.084	0.561	1.17210582681461e-68
Vtn	7.80558079204889e-73	270695531284367	0.946	0.444	2.52003175871298e-68
Atp5l	1.36819402203975e-72	36406906831805	0.895	0.211	4.41721440015533e-68
Stk38	1.89486158837844e-72	-538206209908428	0.021	0.356	6.11756063807979e-68
Eml5	2.58849625764129e-72	-30958962844763	0.133	0.65	8.3569601677949e-68
Rps24	3.66780549600774e-72	206748317424653	0.99	0.689	1.1841510043861e-67
Rpl36	4.03572808154395e-72	330235196873471	0.909	0.239	1.30293481112647e-67
Rpl34	5.17838971460654e-72	369849968842862	0.885	0.189	1.67184311936072e-67
H3f3b	7.74687089351799e-72	197211444988377	0.991	0.761	2.50107726797228e-67
Rpl41	9.39127255410387e-72	193852520771339	0.987	0.661	3.03197234409243e-67
Guk1	3.92141804116244e-71	436408382089908	0.857	0.144	1.26602981458929e-66
Rps4x	4.28994346784409e-71	369460912320963	0.883	0.189	1.38500824859347e-66
Rpl10a	5.38028438833834e-71	256771792009625	0.955	0.472	1.73702481477503e-66
Rpl39	7.20736912267975e-71	319786459008958	0.905	0.25	2.32689912125716e-66
Cox6b1	1.81224329985066e-70	515353434737195	0.83	0.061	5.85082749356786e-66
Atp5mpl	1.88143905884613e-70	390779603654192	0.862	0.15	6.07422600148473e-66
Rbm25	2.12030651063067e-70	-288907644175571	0.184	0.728	6.84540956957113e-66
Pkm	3.3008799168301e-70	202742330754665	0.986	0.661	1.0656890811486e-65
Gm42716	4.71146761157567e-70	-110387597116213	0.003	0.25	1.52109731839721e-65
Eif1	7.52428231296559e-70	202943058154749	0.981	0.617	2.42921454474094e-65
Reep6	8.73305216416719e-70	260171510767025	0.94	0.406	2.81946589120138e-65
Rpl13	2.75987650955652e-69	247608182020746	0.958	0.444	8.91026131110322e-65
Uqcrh	2.77649603980585e-69	360786968095225	0.876	0.194	8.96391746451319e-65
Hexim1	9.47611839542421e-69	-50194959086827	0.022	0.35	3.05936482396271e-64
Rpl24	1.07627696168776e-68	28690349505171	0.93	0.339	3.47476017080894e-64
Ddhd1	3.01854143107717e-68	-316347870125385	0.138	0.633	9.74536101023264e-64
Zfp207	3.63969557331703e-68	-371255208831685	0.094	0.55	1.1750757158454e-63
Atp5j2	4.96744476410785e-68	371572544650718	0.864	0.139	1.60373954209222e-63
Rabgef1	6.38586769490694e-68	-265215120803687	0.454	0.883	2.06167738530071e-63
Ccnl2	9.35417053056683e-68	-341123376549315	0.088	0.544	3.0199939557935e-63
Rpl9	9.60028134412514e-68	377167277481393	0.858	0.111	3.0994508319508e-63
mt-Atp6	1.13105272358591e-67	237612168301982	0.984	0.683	3.65160371809709e-63
Gm15513	2.93432825941796e-67	-442251145672258	0.033	0.389	9.47347878553087e-63
mt-Co3	2.9923844742328e-67	232488129179524	0.984	0.6	9.66091327506061e-63
Rps13	3.49572794528385e-67	320589696592633	0.891	0.244	1.12859576713489e-62
Pfdn5	7.19357917985291e-67	425634758570281	0.832	0.15	2.32244703821551e-62
Rps20	1.52371780681486e-66	251334920721837	0.944	0.411	4.91932293930178e-62
Srsf2	1.5762995879937e-66	-306486824537375	0.201	0.711	5.08908321983767e-62
mt-Cytb	1.77771490499382e-66	237126149798305	0.979	0.6	5.73935257077255e-62
mt-Co2	8.03104803825255e-66	237071548512682	0.974	0.506	2.59282385914984e-61
Rpl14	1.69391998834416e-65	322667473399526	0.882	0.256	5.46882068236912e-61
Ndufb9	2.12896920158622e-65	433920766482079	0.822	0.111	6.87337706732112e-61
Atp5h	4.8291133795914e-65	342330609096346	0.862	0.189	1.55907925460108e-60
Rps18-ps5	7.29940559008094e-65	375244467863643	0.841	0.161	2.35661309475763e-60
Ndufb11	1.33655476857137e-64	457981549601684	0.809	0.094	4.31506707033267e-60
Fam193b	5.09775269398927e-64	-479628358887727	0.019	0.322	1.64580945725444e-59
Atp5md	5.22057458198205e-64	384713169028562	0.831	0.133	1.6854625037929e-59
Pclo	1.10580929593065e-63	-368580541406643	0.083	0.511	3.57010531191211e-59
Cox7a2	3.37082206732036e-63	363299722521012	0.836	0.15	1.08826990443438e-58
Rpl35a	5.62620618300585e-63	310340932123581	0.867	0.228	1.81642066618344e-58
Casz1	6.46234809963065e-63	-213233338880667	0.56	0.933	2.08636908396575e-58
Arl3	1.06384040591448e-62	232964355287546	0.933	0.45	3.4346087504949e-58
Rps5	1.15295794758623e-62	339581966085332	0.851	0.189	3.72232473378215e-58
Uba52	1.50362898961693e-62	473709851536636	0.784	0.056	4.85446619297827e-58
Rps3a1	1.62449677225551e-62	299836338882443	0.878	0.267	5.24468782922693e-58
Rps12	2.57180824914742e-62	24237026012182	0.926	0.439	8.30308293237245e-58
Atad2b	8.4302548097536e-62	-29766753180117	0.169	0.661	2.72170776532895e-57
Pgam1	9.19483728038374e-62	289049392918907	0.882	0.261	2.96855321597189e-57
Sik2	1.23293360697224e-61	-468894860902047	0.033	0.367	3.98052615010989e-57
Jun	1.27407458774242e-61	-40493026625174	0.068	0.472	4.11334980652639e-57
Tra2a	2.4431062722764e-61	-299069674736852	0.171	0.656	7.88756860004435e-57
Rpl15	3.22314394661026e-61	287506015769546	0.877	0.267	1.04059202316312e-56
Ndufb8	3.69390571282728e-61	358541981287634	0.828	0.15	1.19257745938629e-56
Ubl5	5.080065531763e-61	319023186786271	0.848	0.206	1.64009915692969e-56
Uqcrq	5.27461784003836e-61	299931955767393	0.871	0.228	1.70291036965639e-56
mt-Nd1	1.0673614051197e-60	239390358497616	0.943	0.439	3.44597629642896e-56
Zfp385a	1.27956815790403e-60	263689445941925	0.895	0.322	4.13108579779317e-56
Fnbp4	1.46035021389717e-60	-369709428013225	0.054	0.433	4.71474066556703e-56
Elob	2.30657890984554e-60	100983770478038	0.766	0.111	7.44679001043633e-56
Pde7a	3.53694605798718e-60	-469458344664822	0.019	0.306	1.14190303482116e-55
Gm45159	9.82571680677929e-60	-109546427162114	0.002	0.211	3.17223267106869e-55
Cox5b	1.27182616480019e-59	365941638998011	0.811	0.128	4.10609077305742e-55
Atp1a3	1.98366568775379e-59	237678938794814	0.913	0.417	6.4042646729131e-55
Gm47283	2.24302774852713e-59	-224026374213919	0.49	0.9	7.24161508611983e-55
Mafg	3.10505714910334e-59	-446698037169459	0.034	0.361	1.00246770058801e-54
Rtbdn	3.34532192374829e-59	182366675155425	0.968	0.667	1.08003718308214e-54
Stk35	5.86591647219047e-59	-228257353244016	0.468	0.861	1.89381113304669e-54
Mycbp2	8.03639386790207e-59	-304421651237777	0.138	0.6	2.59454976025218e-54
Mdm4	8.90658337294145e-59	-372610633980579	0.042	0.389	2.87549044195415e-54
Cox7c	1.01606647628851e-58	321239124467371	0.838	0.194	3.28037061869744e-54
Rpl17	1.45579214355333e-58	241985615245809	0.903	0.394	4.70002493546194e-54
Gm19409	3.50180962940384e-58	-103753328044999	0.001	0.194	1.13055923885303e-53
mt-Co1	4.45506965631236e-58	199373364619697	0.98	0.644	1.43831923854045e-53
Slc25a5	7.56333126838575e-58	232918486840094	0.905	0.339	2.44182149999834e-53
Atp6v0c	1.71398834824699e-57	340320259191168	0.813	0.178	5.5336113823154e-53
Pitpnm3	2.03644196176479e-57	-259931442202797	0.219	0.7	6.57465287355763e-53
Rps9	2.48861258472958e-57	275947593629316	0.871	0.317	8.03448572979944e-53
Camsap1	3.51431209563066e-57	-235381373557165	0.283	0.778	1.13459566007436e-52
Atp5g1	3.53712211314489e-57	368955441558283	0.795	0.15	1.14195987422883e-52
Syne1	5.06928473714609e-57	-243801011318632	0.21	0.711	1.63661857738761e-52
Nufip2	7.13952168701937e-57	-315881695585937	0.136	0.583	2.3049945766542e-52
Ndufa2	9.5725619191164e-57	461142861801368	0.753	0.083	3.09050161558673e-52
Rps19	1.69438719647429e-56	30394528123888	0.84	0.206	5.47032906381726e-52
Eno1	2.16385286177472e-56	259516796587267	0.878	0.222	6.98599896423968e-52
Fam161a	2.30335104303514e-56	-221782210851189	0.407	0.85	7.43636884243896e-52
Ip6k2	5.8696841736733e-56	-23657663517177	0.389	0.828	1.89502753547042e-51
Ybx1	6.09595899776992e-56	166651929313745	0.978	0.644	1.96808036243002e-51
Pebp1	6.16274544530476e-56	371594822617591	0.782	0.122	1.98964236701664e-51
Zfp36l2	8.62994259985188e-56	-273598859872868	0.259	0.728	2.78617696836218e-51
Rpl5	8.8821059332904e-56	284552066395661	0.843	0.25	2.86758790056281e-51
H2bc4	1.04727863752648e-55	409016276413973	0.773	0.128	3.38113908125424e-51
Tnrc6a	3.33623715732627e-55	-280297037346128	0.16	0.622	1.07710416624279e-50
Rbm5	4.1594732908045e-55	-305448860218307	0.135	0.572	1.34288595193623e-50
Ogt	6.2551566273939e-55	-453595484519482	0.031	0.333	2.01947731715412e-50
Epb41l2	7.726069443074e-55	-1488222470584	0.799	0.967	2.49436151969644e-50
Mier1	2.12367748331176e-54	-303786195223707	0.099	0.517	6.85629275487201e-50
Frmpd2	2.32971873084232e-54	-332145228376043	0.099	0.506	7.52149692252443e-50
Park7	2.4476531209658e-54	412684683322567	0.751	0.089	7.90224810103808e-50
Slf2	2.56164035040381e-54	-390605407929064	0.048	0.389	8.2702558712787e-50
Rpl30	2.56873557110548e-54	291541856329179	0.825	0.211	8.29316279131404e-50
Atp5j	3.95048985188471e-54	360750746819171	0.773	0.133	1.27541564868098e-49
Guca1b	1.80913201033356e-53	147337341677206	0.983	0.817	5.84078269536188e-49
Tmcc1	2.58091245499965e-53	-363490859175759	0.084	0.467	8.33247586096636e-49
Akap8l	4.59940174553954e-53	-341332984473253	0.077	0.456	1.48491685354744e-48
Ndufa7	9.19660242193124e-53	368844028334417	0.759	0.106	2.9691230919205e-48
Atrx	1.11646059671442e-52	-238841130237524	0.268	0.75	3.6044930364925e-48
Atp5g2	4.96667010735286e-52	393483355125967	0.741	0.117	1.60348944415887e-47
Cep350	8.0721663074342e-52	-299150481633732	0.111	0.522	2.60609889235513e-47
mt-Nd4	1.42676775539726e-51	197970301871156	0.951	0.556	4.60631969830005e-47
R3hdm1	1.73791444670436e-51	-335779919781746	0.086	0.467	5.61085679118502e-47
Atp5k	2.65228270201323e-51	290449085847176	0.808	0.228	8.56289470344972e-47
Mt2	3.18991787768723e-51	-909539327477719	0.007	0.217	1.02986498681132e-46
Prpf4b	5.9376045607958e-51	-25601187522089	0.26	0.706	1.91695563245293e-46
Sumo2	6.38781993087671e-51	29824771722732	0.787	0.183	2.06230766468355e-46
Grcc10	6.66210958336036e-51	445738609643565	0.713	0.078	2.15086207898789e-46
Eif2s3y	1.04521793054308e-50	-479815731938012	0.01	0.233	3.37448608875834e-46
Ndufb3	1.08991624650648e-50	427514917583233	0.717	0.072	3.51879460184619e-46
Uqcrb	1.20247295485586e-50	282700824208133	0.81	0.2	3.88218393475215e-46
Tomm6	1.31674822530169e-50	369805681819494	0.741	0.117	4.2511216453865e-46
Rpl35	1.5347405265793e-50	294373414556439	0.796	0.178	4.95490979006127e-46
Bsg	4.6856896651598e-50	283436778517411	0.804	0.3	1.51277490839684e-45
Slc25a4	5.87057194051029e-50	195425394197597	0.92	0.483	1.89531415099375e-45
Tle5	5.88962738474469e-50	339932685033816	0.752	0.144	1.90146620116482e-45
Ktn1	6.33709247042334e-50	-173693509838756	0.63	0.906	2.04593030407618e-45
Rpl4	1.25612207431321e-49	275082753170056	0.809	0.244	4.05539011692021e-45
Mgarp	1.63487834387056e-49	194152027607921	0.914	0.456	5.27820473318612e-45
Ndufb1	1.89471941080581e-49	294773089603298	0.784	0.2	6.11710161778655e-45
Atp5c1	2.14699224859645e-49	324304909740094	0.759	0.144	6.93156447459364e-45
Srpk2	2.2997255467229e-49	-251551261532357	0.257	0.706	7.42466392759488e-45
Zfc3h1	6.51085053356386e-49	-326576490845325	0.09	0.461	2.10202809476109e-44
Zc3h7a	8.48184208315679e-49	-401222121868441	0.038	0.333	2.73836271654717e-44
Mat2a	9.43487788315996e-49	-253982144888147	0.252	0.694	3.04605032457819e-44
Prdx2	1.01337188442423e-48	468640073283222	0.688	0.056	3.27167112886364e-44
Rpl7a	1.13891990177533e-48	322136660673008	0.764	0.189	3.67700290288167e-44
Ndufa1	1.8720811120736e-48	42221858380763	0.694	0.078	6.04401387032962e-44
Usp48	2.39438087819424e-48	-352358182976106	0.042	0.344	7.7302586652501e-44
Chd7	6.96604185801871e-48	-217286453477949	0.317	0.756	2.24898661386134e-43
Atp5pb	7.4165620208426e-48	334860720532994	0.739	0.133	2.39443704842904e-43
Scg5	1.30588481140075e-47	359810287606297	0.727	0.133	4.21604911360731e-43
Atp5o	1.70211805136761e-47	352600998941781	0.729	0.128	5.49528812884033e-43
Camk2d	2.16528816874984e-47	-210266080362891	0.401	0.8	6.99063285280887e-43
Rpl18	2.57436591567845e-47	336784372877301	0.739	0.15	8.31134035876787e-43
Gm8797	2.69755151437223e-47	259220652842191	0.789	0.2	8.70904506415075e-43
Ncapd3	3.17333100231627e-47	-441615501533934	0.019	0.261	1.02450991409781e-42
Mdm1	3.21614709172609e-47	-245933943597159	0.228	0.661	1.03833308856377e-42
Son	3.49711959066715e-47	-163173835113016	0.624	0.928	1.12904505984689e-42
Selenok	6.80289398572164e-47	357325672699842	0.719	0.111	2.19631432329023e-42
Cox5a	7.04444559306561e-47	290104431324674	0.772	0.183	2.27429925972123e-42
Ddx3y	1.1775333715098e-46	-486728219358385	0.009	0.211	3.80166648991939e-42
Srrm2	1.20226269521189e-46	-168181508157726	0.559	0.9	3.88150511149157e-42
Naca	1.36799514589504e-46	274224906148592	0.799	0.256	4.41657232852215e-42
Kif1b	1.38716984495702e-46	-132180488231386	0.787	0.983	4.47847784444374e-42
Ywhae	1.93882347236311e-46	179485318526834	0.91	0.517	6.25949158052432e-42
Rps26	2.01050371461483e-46	245562234166104	0.817	0.244	6.49091124263396e-42
Serf2	2.14770412645441e-46	22556131232913	0.854	0.356	6.93386277225805e-42
Btg1	3.43668756399858e-46	-26069252874857	0.267	0.683	1.10953458003694e-41
Luc7l3	4.89182631876976e-46	-222096486215865	0.265	0.711	1.57932612701482e-41
Tet3	5.40730112906113e-46	-23377592108517	0.307	0.722	1.74574716951739e-41
Pcbp2	7.73685727367081e-46	128298260511586	0.98	0.794	2.49784437080462e-41
Srek1	1.06890019096089e-45	-347665184574157	0.058	0.378	3.45094426651723e-41
Ahi1	1.80671781491084e-45	-247034373615933	0.21	0.644	5.83298846543966e-41
Rpl22	4.79353797474455e-45	263421165983231	0.798	0.283	1.54759373514628e-40
Dgke	5.37605022742073e-45	-19968488691888	0.442	0.817	1.73565781592278e-40
Rpl12	8.16192215097903e-45	263504777351479	0.794	0.25	2.63507656644358e-40
Sgip1	9.09907098452509e-45	-196914822818202	0.37	0.789	2.93763506735393e-40
Syne2	1.39257177063697e-44	-201035124682134	0.354	0.772	4.49591796150144e-40
Tnrc6b	1.75715090880993e-44	-191387485660654	0.508	0.833	5.67296170909284e-40
Paxbp1	2.40344756699204e-44	-313599628203694	0.059	0.378	7.75953047003379e-40
Cops9	2.96336978060052e-44	356238373759837	0.699	0.117	9.56723933666877e-40
Aff1	3.2536962557021e-44	-252322886423275	0.213	0.628	1.05045583615342e-39
Mtdh	4.11900934352018e-44	-224051856508388	0.248	0.683	1.32982216655549e-39
Btbd7	5.31977433506234e-44	-257663016352647	0.135	0.528	1.71748914407488e-39
Dip2b	6.17521043568969e-44	-357596769759003	0.06	0.372	1.99366668916242e-39
Tra2b	6.20579703224605e-44	-253728175594873	0.245	0.661	2.00354157186064e-39
Ndufa5	9.08693732282742e-44	394048860469696	0.669	0.094	2.93371771467483e-39
Pcsk1n	1.05754554484241e-43	351738399382206	0.697	0.128	3.41428579152373e-39
Dlg4	1.12405572875154e-43	-199527336172237	0.375	0.767	3.62901392027435e-39
N4bp2l2	1.97146386104762e-43	-249788527408844	0.158	0.567	6.36487107539223e-39
C2cd5	4.17033809119184e-43	-367206677207828	0.04	0.317	1.34639365274129e-38
ENSMUSG00000079065	4.33512216379634e-43	-385279557544393	0.04	0.317	1.39959419058165e-38
Cited2	4.46992459959988e-43	-191810717491342	0.495	0.828	1.44311515698082e-38
Arhgap10	6.24378517886441e-43	-241174469945846	0.172	0.583	2.01580604499638e-38
Ndufa13	7.55200058515678e-43	419470779537921	0.654	0.078	2.43816338891787e-38
Gm26930	8.23211515123933e-43	-982182838769467	0.001	0.15	2.65773837657762e-38
Ckb	9.32783614694787e-43	253450286429501	0.784	0.25	3.01149190004212e-38
Usp33	1.08555038642216e-42	-219726304664317	0.32	0.722	3.50469942256394e-38
Jmjd1c	1.41200326431373e-42	-274598932283248	0.129	0.506	4.55865253883687e-38
Qk	1.70237670812723e-42	-365194998371879	0.047	0.333	5.49612320218875e-38
Itm2b	1.77291096121228e-42	362812182353678	0.674	0.111	5.72384303827383e-38
Rbp3	1.8305109541992e-42	150628843763254	0.939	0.722	5.90980461563211e-38
Crlf3	1.89553035653886e-42	-305027905724294	0.112	0.472	6.11971975608572e-38
Trak2	2.11219975455812e-42	-267091172160038	0.131	0.511	6.8192369075909e-38
Pnn	2.86701832837283e-42	-253929815270794	0.14	0.533	9.25616867315169e-38
ENSMUSG00000115801	5.50522599168792e-42	-29141999500713	0.117	0.478	1.77736221141644e-37
Wdfy3	6.54482268000981e-42	-29643824170413	0.095	0.444	2.11299600224117e-37
Marchf1	9.68776545889465e-42	-213333462944232	0.361	0.75	3.12769507840414e-37
Map7	1.1752975410632e-41	-22695847747436	0.236	0.644	3.79444811132254e-37
Zc3h13	1.27220490744787e-41	-307704787695847	0.082	0.417	4.10731354369546e-37
Selenof	1.35334502268319e-41	348811539337693	0.668	0.083	4.36927440573269e-37
Smdt1	1.43811360683895e-41	359744353200143	0.668	0.106	4.64294977967954e-37
Ndufs5	1.44987885332146e-41	339370634507485	0.674	0.1	4.68093387794833e-37
Ranbp2	1.53318186896276e-41	-260712579665325	0.17	0.561	4.94987766394626e-37
Cep164	1.67194865931729e-41	-215075001980381	0.27	0.683	5.39788624660586e-37
Selenow	2.34438276459384e-41	277139656240203	0.736	0.189	7.56883975549121e-37
Dync2i1	2.97465503401513e-41	-249663205474923	0.161	0.556	9.60367377731786e-37
Pcmtd2	3.06379447961072e-41	-12579741736378	0.855	0.961	9.89146047742322e-37
Cep290	4.83580486055156e-41	-170789532862217	0.501	0.867	1.56123959922907e-36
Gstp1	6.76426732638812e-41	583126543974901	0.59	0.017	2.18384370632441e-36
Eif3f	7.51808018005351e-41	421627354567448	0.634	0.078	2.42721218613027e-36
Gm15706	7.91631376740853e-41	281026000614905	0.733	0.178	2.55578189980785e-36
Btf3	8.00268209767548e-41	328318545674253	0.675	0.111	2.58366591523453e-36
mt-Nd2	8.77112207622595e-41	201136505580072	0.871	0.444	2.83175676230955e-36
Dlg2	9.78994446391288e-41	-371142217667115	0.039	0.306	3.16068357017427e-36
Rnpc3	1.41446988105728e-40	-399392113140143	0.029	0.272	4.56661601099344e-36
Ndufb4	1.4160390591488e-40	409168574323715	0.632	0.067	4.57168210246189e-36
Rs1	3.7597204911824e-40	122757308140208	0.975	0.844	1.21382576057824e-35
Pcdh15	3.7784377146937e-40	-322158245170295	0.094	0.428	1.21986861618886e-35
Ankrd12	4.79327693176433e-40	-161710327263972	0.588	0.9	1.54750945742011e-35
Ascc3	5.54850411755544e-40	-3379966948472	0.044	0.317	1.79133455435277e-35
Cox7b	5.92804897370484e-40	293361833122479	0.708	0.189	1.91387061116061e-35
Rplp0	8.70676980189552e-40	303261708847583	0.691	0.133	2.81098063054197e-35
Nt5e	1.10935944504823e-39	-205567726023709	0.333	0.722	3.5815669683382e-35
Tmem59	1.47592724816343e-39	332056345254628	0.671	0.139	4.76503112069564e-35
Atf7ip	1.89030158738666e-39	-291778603248987	0.105	0.45	6.10283867487784e-35
Ccp110	2.08419632792772e-39	-453635965026655	0.017	0.222	6.72882784471463e-35
Atp5a1	2.36322212144599e-39	251626528790389	0.751	0.244	7.62966261908839e-35
Gramd1b	2.6944042068072e-39	-205287456334757	0.322	0.706	8.69888398167705e-35
Tasor	2.76376074363646e-39	-297480361611359	0.088	0.417	8.92280156083031e-35
Rgs9bp	3.78715325360369e-39	-153940704373172	0.55	0.878	1.22268242792595e-34
Ssu72	3.90396339326259e-39	237547279098756	0.775	0.256	1.26039458151483e-34
Tbc1d24	4.0989166207015e-39	-281632814246145	0.137	0.494	1.32333523099348e-34
Romo1	7.23958762768631e-39	381080258605251	0.613	0.05	2.33730086559853e-34
Arhgef26	7.75145379851501e-39	-223056229726436	0.251	0.639	2.50255685885057e-34
Ndufb7	9.87856004198728e-39	341260371139174	0.652	0.094	3.18929310955559e-34
Upf3b	1.00188795473805e-38	-208254489490082	0.241	0.661	3.2345952618718e-34
Phf20l1	1.79768003050084e-38	-239923010822927	0.143	0.517	5.80380997847197e-34
Fscn2	1.90987700529863e-38	346377725768016	0.658	0.133	6.16603791160664e-34
Tet2	5.16357194674324e-38	-304346185422812	0.068	0.367	1.66705920300606e-33
Rsrc2	5.3178197027735e-38	-175344033454055	0.46	0.822	1.71685809104043e-33
Ndufc1	5.71578828027989e-38	320942059163411	0.665	0.133	1.84534224628836e-33
Ago3	6.14078500296457e-38	-329666893805365	0.045	0.311	1.98255243820711e-33
6430590A07Rik	6.71335154479115e-38	-102413992887151	0.003	0.144	2.16740554623582e-33
Ebpl	7.09092455930156e-38	208278769818574	0.79	0.261	2.28930499397051e-33
Gabarapl2	8.340248250453e-38	279789541575799	0.694	0.178	2.69264914765875e-33
Dnaaf9	8.3476240369854e-38	-528008396488412	0.013	0.2	2.69503042034074e-33
Zkscan3	8.5398255533236e-38	-350525956659793	0.048	0.317	2.75708267989053e-33
Pex5l	1.07881064699047e-37	-139309606204323	0.759	0.933	3.48294017380873e-33
Stard7	1.47350381163699e-37	-215231250906765	0.271	0.65	4.75720705587004e-33
1700028K03Rik	2.40836657854533e-37	-473226393589273	0.011	0.189	7.77541149883361e-33
Rsrp1	3.06314279022738e-37	-17568015283119	0.56	0.856	9.88935649824909e-33
Cnot3	4.71587537135314e-37	-272608401613377	0.104	0.433	1.52252036364136e-32
Mdh1	5.24108799879763e-37	260549565681253	0.709	0.167	1.69208526041182e-32
Kmt2c	6.74205059701487e-37	-214415174542899	0.32	0.689	2.17667103524625e-32
Mak	7.7376044526343e-37	-230236133127179	0.225	0.606	2.49808559753298e-32
Madd	1.15354824764284e-36	-225278558445013	0.276	0.65	3.7242305175149e-32
Itch	1.22515814598412e-36	-297141787985072	0.088	0.4	3.95542307430973e-32
4632427E13Rik	1.27784540164591e-36	-419015955966766	0.026	0.244	4.12552387921381e-32
Rictor	1.29192614068579e-36	-329306592916354	0.082	0.383	4.17098354520407e-32
Usp34	1.59116839565557e-36	-19872792446445	0.343	0.717	5.13708716537401e-32
Mkln1	2.31011585944949e-36	-254270598675196	0.167	0.522	7.45820905223268e-32
Pfkfb2	3.23774561664404e-36	-25995213787332	0.154	0.506	1.04530617233353e-31
Jarid2	3.35649812575653e-36	-220463600912042	0.176	0.55	1.0836454199005e-31
Tomm7	3.96809101270248e-36	272561533261805	0.669	0.128	1.28109818345099e-31
Cplane1	1.02458854891184e-35	-373322208562908	0.036	0.272	3.30788413016186e-31
Phip	1.09051862377253e-35	-287707808740313	0.095	0.411	3.52073937684962e-31
Rabac1	1.28623282518125e-35	349944837066664	0.618	0.1	4.15260267609768e-31
Agpat3	1.45809478432374e-35	103520927854647	0.983	0.9	4.7074590111892e-31
Rps2	1.65941234143152e-35	253761771760371	0.697	0.178	5.35741274431166e-31
Tnrc6c	2.28703290885004e-35	-192333706947629	0.213	0.606	7.38368574622234e-31
Plekha1	2.5546858105432e-35	-387629569833821	0.041	0.283	8.24780313933872e-31
Dmxl1	2.58013550373511e-35	-239649907370882	0.135	0.483	8.32996747380879e-31
Zdhhc17	2.7780713022391e-35	-274588887431895	0.1	0.422	8.96900319927892e-31
Tub	3.29275587452657e-35	-233450643958375	0.232	0.6	1.0630662340909e-30
Actb	4.3137128871469e-35	200614642174111	0.809	0.383	1.39268220561538e-30
Grk1	5.05775040480675e-35	-149842493173362	0.624	0.872	1.63289471819186e-30
Ccnt2	7.50829442779791e-35	-387406881842828	0.036	0.267	2.42405285601456e-30
Hint1	9.37877974850357e-35	456406223000621	0.564	0.061	3.02793904180438e-30
Atp5g3	1.3041268042628e-34	242998413072585	0.691	0.172	4.21037338756245e-30
Clk4	1.30678745524048e-34	-332095701018167	0.054	0.317	4.2189632992439e-30
Uqcr11	1.44258461781193e-34	359579517887261	0.602	0.1	4.65738443860581e-30
Kdm2a	2.01394383909999e-34	-274045177570115	0.1	0.417	6.50201768453432e-30
Taf1d	3.02937542553563e-34	-29094807234498	0.061	0.333	9.78033856134177e-30
Gtf3c2	3.12875704201386e-34	-300253291548575	0.059	0.328	1.01011921101418e-29
Crebzf	3.1957903377622e-34	-270399650005857	0.106	0.422	1.03176091054653e-29
Epb41	4.6387145472283e-34	-12149387871061	0.792	0.933	1.49760899157266e-29
Mapk1ip1	6.09877789923394e-34	-376348457057716	0.031	0.25	1.96899044476768e-29
Firre	8.40985262501633e-34	-496272622868826	0.008	0.161	2.71512091998652e-29
Jag1	8.87973550081155e-34	-218300595619369	0.218	0.572	2.86682260643701e-29
Memo1	9.674685425706e-34	-247154037890488	0.187	0.533	3.12347218968918e-29
Otx2	1.02950473375918e-33	-196154989145345	0.335	0.689	3.32375603294151e-29
Rapgef6	1.06810496025015e-33	-370596693471828	0.019	0.211	3.44837686416759e-29
Nfasc	1.28493075307918e-33	-273213915711799	0.099	0.406	4.14839893631612e-29
Plekhf2	1.36157570162147e-33	-169198033516308	0.422	0.75	4.39584715268491e-29
Alms1	1.70779439855382e-33	-341949746963819	0.043	0.283	5.51361421573101e-29
Bin1	1.95893920257111e-33	-225844009774387	0.195	0.55	6.32443521550084e-29
Ndufa6	2.041272563808e-33	347335911272366	0.584	0.078	6.59024847225412e-29
Fam53b	2.14669616390736e-33	-220196667546152	0.184	0.539	6.93060856517491e-29
Rpl31	2.14922552394626e-33	254251696216937	0.682	0.194	6.9387746040605e-29
Taok3	2.21495538549467e-33	-180378617337331	0.359	0.717	7.15098346206953e-29
Ppia	2.32066588157583e-33	283981288161646	0.659	0.2	7.49226979866757e-29
Emsy	3.78150569616616e-33	-247581420837601	0.187	0.528	1.22085911400724e-28
Eef1g	3.81151619137341e-33	27576037104145	0.66	0.167	1.2305480023849e-28
Tob2	4.48704699363361e-33	-145358969793169	0.495	0.811	1.44864312189461e-28
Junb	5.51609282886823e-33	-375154139904202	0.034	0.256	1.78087056980011e-28
Fryl	5.99421267431697e-33	-164199790343808	0.408	0.761	1.93523156190323e-28
Arhgef12	6.36376635420674e-33	-276883217135189	0.148	0.478	2.05454196745565e-28
Pibf1	7.3885622361515e-33	-381211334928902	0.036	0.261	2.38539731794151e-28
Srsf7	7.40360441040927e-33	-2140263659578	0.213	0.572	2.39025368390063e-28
Dynlt1a	9.72677739180761e-33	-290499235262051	0.079	0.361	3.14029008094509e-28
Rps27	9.91921206611649e-33	314000405796528	0.598	0.094	3.20241761554571e-28
Scn8a	1.07908534594946e-32	-30247609314179	0.044	0.283	3.48382703939783e-28
Ppp1r15a	1.39824791034864e-32	-372623396033959	0.029	0.239	4.51424337856059e-28
Slc26a2	1.40633812890866e-32	-28526883754916	0.136	0.456	4.5403626491816e-28
Eef2	1.40681437415649e-32	206148920243868	0.756	0.3	4.54190020696421e-28
Crtc3	1.40936208140687e-32	-278842821719241	0.073	0.35	4.55012547982209e-28
Sfpq	1.98234741316648e-32	-198656648818165	0.309	0.661	6.40000862340799e-28
Ndufs6	2.33738247822161e-32	394004070690261	0.557	0.067	7.54623933093845e-28
Adnp	2.57526536601831e-32	-195466354750179	0.252	0.611	8.31424423419012e-28
Cnot6l	2.62770357225378e-32	-234916763061992	0.159	0.5	8.48354098302132e-28
Far1	2.78021982057349e-32	-323881043201938	0.045	0.283	8.97593969072151e-28
Cacnb2	3.02360844824647e-32	-223041086390497	0.202	0.55	9.76171987516374e-28
Gpsm1	3.03276419061003e-32	-283181797485288	0.091	0.383	9.79127918938448e-28
Rbm33	3.08130059916294e-32	-274097093256153	0.083	0.372	9.94797898439754e-28
Uty	3.42653741800866e-32	-484268061484528	0.008	0.156	1.10625760540409e-27
Itsn2	4.43730486012322e-32	-231581301611902	0.181	0.528	1.43258387409078e-27
Rpl6	4.93276806866275e-32	146754304044679	0.887	0.55	1.59254417096777e-27
4932438A13Rik	5.32832120518406e-32	-194918534148736	0.32	0.672	1.72024850109367e-27
Aak1	5.62626543421758e-32	-236153200070897	0.188	0.522	1.81643979543715e-27
Fis1	5.63260294082324e-32	387415351348439	0.552	0.056	1.81848585944478e-27
Actn4	6.53068878510307e-32	-269362265372145	0.092	0.383	2.10843287427053e-27
Ist1	8.51332828383522e-32	-327888823563077	0.053	0.3	2.7485280364362e-27
Cox7a2l	8.62929796539537e-32	275262114169938	0.629	0.139	2.7859688481279e-27
Nop56	8.84302524975288e-32	-25290941882226	0.111	0.422	2.85497070188272e-27
Kcnb1	1.17816239376918e-31	-847821715895581	0.978	1	3.80369728828379e-27
Fam3c	1.36722195370492e-31	1454637029699	0.893	0.583	4.41407607753633e-27
mt-Nd3	1.42259542641412e-31	190508854857478	0.718	0.211	4.592849334178e-27
Fndc1	1.4397686504308e-31	-376108882888606	0.039	0.261	4.64829308791585e-27
Sem1	2.06746623842299e-31	34322226291879	0.561	0.067	6.67481475074862e-27
Ndufc2	2.42271013346248e-31	418490688956735	0.533	0.056	7.82171966588361e-27
Stag1	2.5261013481517e-31	-231669648758434	0.15	0.483	8.15551820250777e-27
Sfxn2	2.59801009494328e-31	-433218747187095	0.011	0.167	8.3876755915244e-27
Ndufv3	3.43459216343668e-31	263766236558747	0.631	0.161	1.10885807996553e-26
Pla2r1	4.21497453263379e-31	-20336030894196	0.317	0.65	1.36080452786082e-26
Tsc22d2	4.22408201677587e-31	-35067991022866	0.048	0.283	1.36374487911609e-26
Ino80d	4.37367999412383e-31	-259014238295053	0.109	0.411	1.41204258610288e-26
Hnrnph1	4.58309920100099e-31	-170304174275579	0.358	0.694	1.47965357704317e-26
Fyco1	5.69979565815278e-31	-221246650369147	0.14	0.467	1.84017902823463e-26
Cisd1	6.30511654075092e-31	593437772994999	0.508	0.039	2.03560687518144e-26
Ost4	6.89039643041831e-31	336030030370807	0.553	0.067	2.22456448756055e-26
Slc25a37	8.50203521672604e-31	-392794179549493	0.022	0.206	2.74488206972e-26
Syne3	1.19983280838971e-30	-314073748365185	0.063	0.317	3.87366022188618e-26
Adgrv1	1.30181808128122e-30	-235731040370173	0.172	0.5	4.2029196754164e-26
Acsl1	1.41863708553507e-30	-261308840860587	0.091	0.378	4.58006983064996e-26
Rpl36a	1.42128782614652e-30	312848458596637	0.567	0.083	4.58862774671403e-26
Fam133b	1.54905691605534e-30	-271405593739919	0.084	0.367	5.00113025348466e-26
Map3k2	2.12375236104406e-30	-275354067652826	0.084	0.361	6.85653449763073e-26
Zfand5	2.13903114058932e-30	-211399456440599	0.238	0.589	6.90586203739261e-26
Slc25a19	2.13994789883284e-30	-463342133912212	0.015	0.178	6.90882179138182e-26
Ahr	2.15861960221975e-30	-245219458363924	0.103	0.4	6.96910338576646e-26
Epc1	2.36905480059111e-30	-22613780396165	0.152	0.478	7.64849342370841e-26
Mdh2	2.38318937312556e-30	253518461382623	0.615	0.122	7.69412689113587e-26
Las1l	2.46183148202427e-30	-222059546323503	0.135	0.456	7.94802293971537e-26
Dennd1a	2.79173877438689e-30	-378062301025677	0.028	0.222	9.01312863310807e-26
Rims2	3.13055011473535e-30	-13881645742028	0.574	0.839	1.01069810454231e-25
Wdr31	3.20747825748304e-30	-291599174671076	0.076	0.344	1.0355343554284e-25
Chka	3.56886840663398e-30	-447319032155381	0.016	0.183	1.15220916508178e-25
Nedd8	3.72763779437837e-30	341684065875169	0.551	0.078	1.20346786191506e-25
Bdp1	5.03185969698468e-30	-246897479263861	0.1	0.394	1.6245359031715e-25
Cers4	5.26860264332598e-30	-225507190341808	0.251	0.583	1.70096836339779e-25
Acin1	5.96612481020436e-30	-1813406143922	0.302	0.656	1.92616339497448e-25
Dnajc1	5.97596576886067e-30	-341393458898108	0.033	0.239	1.92934054847667e-25
Atp6v1g1	6.6979924683589e-30	282154566276486	0.601	0.133	2.16244686840967e-25
Pomp	7.31133109329659e-30	379250243529073	0.535	0.072	2.36046324347081e-25
Lcor	7.375482274104e-30	-296457550889323	0.067	0.322	2.38117445219448e-25
Akap11	8.45115258140561e-30	-255669295665642	0.126	0.428	2.7284546109068e-25
Purb	8.51848810854492e-30	116789635445634	0.948	0.661	2.75019388584373e-25
Laptm4b	9.35660996446686e-30	230880785606767	0.65	0.189	3.02078152702813e-25
Psmb6	1.10372299826659e-29	296584889619449	0.587	0.122	3.5633696999037e-25
Mpp4	1.16126661826542e-29	-13787451798474	0.653	0.856	3.74914927706991e-25
Ndufb5	1.17955288174277e-29	283853438299131	0.599	0.128	3.80818647870654e-25
Snhg20	1.35417292097975e-29	-346462778287542	0.042	0.261	4.37194727538312e-25
Dnai4	1.56073471370084e-29	-208695868220884	0.19	0.522	5.03883202318317e-25
Gm12992	1.58164501538202e-29	-431867402620611	0.014	0.172	5.10634093216084e-25
Zrsr1	1.64967583163094e-29	-283984605439768	0.086	0.361	5.32597842242049e-25
2610037D02Rik	1.70343886116459e-29	-898559657779541	0.002	0.111	5.49955236326989e-25
N4bp2	1.708584874599e-29	-369250923814886	0.032	0.233	5.51616626764286e-25
Safb2	1.92945465841507e-29	-259648259278144	0.098	0.383	6.22924436469306e-25
Uqcr10	2.02763331666204e-29	265326706551761	0.613	0.133	6.54621416284341e-25
H2az2	2.33195046986489e-29	231606708156549	0.675	0.233	7.52870209195881e-25
Srrm3	2.45671558408001e-29	-225674868414629	0.103	0.394	7.93150626320232e-25
Rasa2	2.66876063650913e-29	-320034654425976	0.054	0.289	8.61609371496971e-25
Srsf1	2.7628078891549e-29	-216921257944791	0.187	0.511	8.9197252701366e-25
Zfp329	3.04811630258357e-29	-279778640662127	0.077	0.344	9.84084348289104e-25
Pds5a	3.76889563194934e-29	-335601613857093	0.045	0.267	1.21678795477485e-24
Tbc1d32	3.87054603468878e-29	-289393967319061	0.071	0.328	1.24960578729927e-24
Tnip2	4.54764687181799e-29	-352537772242727	0.03	0.228	1.46820779256644e-24
Atp11b	5.53472452307028e-29	-173288192340354	0.328	0.667	1.78688581227324e-24
Phlpp2	5.79914698298225e-29	-232580623560352	0.152	0.461	1.87225460345582e-24
Ier2	6.34889187626654e-29	-301433302237176	0.076	0.333	2.04973974225265e-24
Swi5	6.91331492866386e-29	321489355161953	0.549	0.083	2.23196372471913e-24
Zmym5	7.20850013368548e-29	-2150161713729	0.211	0.544	2.32726426816036e-24
Dop1a	7.22193574326756e-29	-264526217522368	0.097	0.378	2.33160195471393e-24
Samd11	7.46027395748898e-29	-119537090745033	0.83	0.917	2.40854944717532e-24
Marchf7	7.72070818770691e-29	-253815844055321	0.117	0.411	2.49263063840118e-24
Cox17	7.89516535723381e-29	339397302552717	0.544	0.089	2.54895413558293e-24
Rpgr	8.08554432888652e-29	-37848454375759	0.028	0.217	2.61041798658101e-24
Nbeal1	8.16774611794345e-29	-26835594934628	0.109	0.394	2.63695683417804e-24
Nfat5	8.35536318713868e-29	-288961095408374	0.069	0.322	2.69752900496772e-24
Gls	8.49052347100953e-29	-184702364932613	0.291	0.628	2.74116550261543e-24
Tut4	8.49453539137075e-29	-243871151008688	0.129	0.433	2.74246075110405e-24
Galnt7	9.63842439056439e-29	-207286388837016	0.262	0.589	3.11176531449371e-24
Sntb2	1.06544276392745e-28	-188485855279076	0.291	0.622	3.43978196333978e-24
Amd2	1.07531134880258e-28	-263540943712663	0.129	0.422	3.47164268960911e-24
Akap1	1.08324325892579e-28	-289173078587159	0.081	0.344	3.4972508614419e-24
Scai	1.12837644654756e-28	-391703584950832	0.021	0.194	3.6429633576788e-24
Clta	1.20399583127321e-28	214526884985908	0.69	0.267	3.88710054126556e-24
Kmt2e	1.38326844842165e-28	-163595988824419	0.39	0.728	4.46588218572931e-24
Dtx3	1.69799578878864e-28	-23957976065632	0.139	0.439	5.48197940410414e-24
Smg1	1.72652533163684e-28	-230806155869983	0.103	0.389	5.57408703318953e-24
Trib2	1.8187463639422e-28	-236061271354909	0.181	0.494	5.8718226359874e-24
Hsf2	2.09440227625949e-28	-310713811244083	0.051	0.278	6.76177774890375e-24
Zfp292	2.23738074630848e-28	-215662872752399	0.187	0.517	7.22338373945691e-24
Ranbp6	2.56524433820205e-28	-362979308212281	0.032	0.228	8.28189134588533e-24
Vps37a	2.5855254316183e-28	-18156616492002	0.35	0.678	8.34736885597968e-24
Selenoi	2.73838592874673e-28	-445574867119363	0.013	0.161	8.84087897095882e-24
Tapt1	2.77551247306889e-28	-266180632508709	0.111	0.394	8.9607420193029e-24
Amy1	2.95449822232807e-28	-556910166825108	0.007	0.133	9.53859751078616e-24
Macir	3.1407494621247e-28	-20945830074104	0.289	0.611	1.01399096384696e-23
Hmgn2	3.32844339762864e-28	189678613690427	0.716	0.25	1.07458795092441e-23
Rufy3	4.01208992169326e-28	-129500391061332	0.622	0.844	1.29530323121867e-23
Akap8	4.30909492479262e-28	-290822441592625	0.074	0.328	1.3911912964693e-23
Ash1l	5.07148706245726e-28	-161990680336823	0.359	0.7	1.63732959811433e-23
Picalm	5.41762269317224e-28	-26369017265068	0.086	0.35	1.74907948649066e-23
Dad1	6.55297562971764e-28	358508022601756	0.516	0.072	2.11562818205434e-23
Sirt1	7.07840933837958e-28	-307178415350813	0.045	0.261	2.28526445489585e-23
Naa16	7.25672069311467e-28	-368674626435946	0.025	0.206	2.34283227577207e-23
Mga	8.14181313659699e-28	-249315928960361	0.135	0.433	2.62858437115034e-23
Gm43581	8.99232349453818e-28	-94765696242439	0.001	0.1	2.90317164021165e-23
Milr1	9.08334911477005e-28	-674735649371215	0.001	0.1	2.93255926170351e-23
Map4k3	9.43550946683331e-28	-228354096823835	0.159	0.461	3.04625423136713e-23
Raph1	9.55987612881835e-28	-29935109073253	0.073	0.322	3.086406008189e-23
2900060B14Rik	1.02495998296706e-27	-632882893446151	0.001	0.1	3.30908330500915e-23
Brd9	1.13845749036482e-27	-248084185554513	0.088	0.356	3.67551000764282e-23
Zmym2	1.37771066606302e-27	-261630578422588	0.094	0.367	4.44793888538445e-23
Dmxl2	1.4516457011505e-27	-213974998340521	0.239	0.55	4.6866381461644e-23
Rnasek	2.10609162073071e-27	310087768591714	0.531	0.083	6.79951679752911e-23
Braf	2.17851735715232e-27	-264521962114114	0.116	0.4	7.03334328756625e-23
Impdh1	2.31518757717174e-27	149548458257356	0.827	0.439	7.47458309289897e-23
Slc24a1	2.51194346147571e-27	883020025293481	0.964	0.939	8.10980946537434e-23
Otud4	2.57533330378902e-27	-277082167596862	0.068	0.311	8.31446357128284e-23
Sertad2	2.72269792170718e-27	-401837013603736	0.018	0.178	8.79023024023162e-23
1700029J07Rik	3.22461445327757e-27	-344662888364861	0.021	0.189	1.04106677624066e-22
Eif3h	4.16955815763447e-27	218765065750583	0.587	0.117	1.34614185119229e-22
Msh3	4.24756097553553e-27	-282779290456461	0.08	0.333	1.37132506095165e-22
Snrpb	4.25556206015786e-27	210558680007396	0.654	0.194	1.37390821112196e-22
Pdzph1	4.40926011152685e-27	-144596046305101	0.471	0.789	1.42352962700644e-22
Plch2	5.32735199351717e-27	-199591467658137	0.27	0.583	1.71993559110702e-22
Epb41l5	5.5326036767107e-27	-222608873133925	0.167	0.472	1.78620109702605e-22
Fam13b	5.83571038750962e-27	-290514841109612	0.063	0.3	1.88405909860748e-22
Macf1	6.07704617723997e-27	-165356065786228	0.384	0.7	1.96197435832192e-22
Ap2b1	6.76368467535253e-27	-292688230820101	0.064	0.3	2.18365559743756e-22
Gm10097	7.32420134686774e-27	-483847125374995	0.014	0.161	2.36461840483625e-22
Snrpd2	8.57624837253862e-27	329009988120156	0.517	0.078	2.76884178707409e-22
Gm20594	8.68047707701958e-27	115486287628953	0.823	0.344	2.80249202431577e-22
Fosb	1.46371576588627e-26	-450120272363262	0.007	0.128	4.72560635016382e-22
Chd9	1.53393577320244e-26	-247052138476789	0.189	0.489	4.95231164378409e-22
Apex2	1.732424692861e-26	-394477504604204	0.014	0.161	5.59313312090175e-22
Cnga1	1.99287263368987e-26	771755518761252	0.987	0.961	6.43398929786776e-22
Zranb2	2.01689018100456e-26	-194391594891733	0.175	0.489	6.51152994937322e-22
Gm14508	2.09411456578572e-26	-629474918263941	0.003	0.106	6.76084887563918e-22
Ankrd17	2.12575576045161e-26	-223552382896754	0.158	0.456	6.86300247261803e-22
Zeb1	2.19309131726439e-26	-308906135991051	0.045	0.256	7.08039531778809e-22
Myl6	2.35320851695222e-26	237824576629731	0.621	0.194	7.59733369698025e-22
Atg16l1	2.70882619394728e-26	-289648531579914	0.068	0.306	8.74544536715881e-22
Ints13	2.88065760054537e-26	-24077521443845	0.104	0.378	9.30020306336071e-22
Cdh11	2.95458500010721e-26	-269122598436777	0.103	0.367	9.53887767284612e-22
Psmb4	3.14779074105454e-26	392374333937373	0.486	0.061	1.01626424074946e-21
Clasp1	3.21845904993602e-26	-234322193533772	0.153	0.444	1.03907950427184e-21
Pfdn2	3.54090029045906e-26	404770371069417	0.473	0.044	1.14317965877471e-21
Ap4e1	3.60663507210787e-26	-463676826866701	0.008	0.133	1.16440213303003e-21
Golgb1	4.58499252450728e-26	-198041363414291	0.212	0.539	1.48026483653718e-21
Cdhr1	4.94687727568757e-26	181949747365336	0.729	0.356	1.59709932845573e-21
Dynlrb1	5.5428633182579e-26	395488013027031	0.476	0.05	1.78951342229956e-21
Srp14	5.98420688575509e-26	289481788766943	0.532	0.089	1.93200119306603e-21
Xpo6	6.33563109875257e-26	-399276968233354	0.015	0.161	2.04545850023227e-21
Mphosph9	6.72427754523978e-26	-321299310312966	0.047	0.256	2.17093300548066e-21
3222401L13Rik	6.77526792063614e-26	-284346471580089	0.065	0.3	2.18739524817738e-21
Ankhd1	7.86984868796866e-26	-192403051575787	0.155	0.461	2.54078064891068e-21
Csnk1g1	8.34129149671476e-26	-214191168882112	0.162	0.467	2.69298595971436e-21
Calm1	9.94259125577905e-26	152297399991372	0.767	0.383	3.20996558692827e-21
Tob1	1.38187676725105e-25	-236631618614554	0.16	0.456	4.46138914307001e-21
Mtln	1.46202961479882e-25	335000242297033	0.498	0.067	4.72016261137799e-21
Psmd8	1.50967304342108e-25	333684783743495	0.494	0.067	4.87397942068495e-21
Rpl22l1	1.58205539363539e-25	255325278730198	0.581	0.156	5.10766583835187e-21
Ran	1.74247316775421e-25	263105729507134	0.555	0.133	5.62557462209447e-21
Rbx1	2.48174995418621e-25	190337859326736	0.68	0.261	8.01232972709018e-21
Spry2	2.57868142797326e-25	-22974807357045	0.181	0.472	8.32527299021169e-21
Ncam1	2.7555539194373e-25	-177793768156409	0.316	0.628	8.89630582890332e-21
Slc25a3	2.87670699192719e-25	169785214274392	0.727	0.317	9.28744852343692e-21
Mtss1	2.92633905653187e-25	-291026599413828	0.066	0.294	9.44768564401316e-21
Ythdc1	3.46368960918552e-25	-171007545047106	0.29	0.617	1.11825219032554e-20
Zfyve28	3.47472000441132e-25	-262939604341374	0.083	0.328	1.12181335342419e-20
Map2	3.84890397526135e-25	-153357900983474	0.419	0.7	1.24261864841313e-20
Rufy2	5.76661670532936e-25	-295593914716567	0.048	0.256	1.86175220331558e-20
Mtcl1	6.66341034954901e-25	-227446007040942	0.114	0.383	2.1512820313519e-20
Prdx5	7.02611258190702e-25	398674696455103	0.451	0.039	2.26838044706868e-20
Pan3	7.8134615036942e-25	-30885063803853	0.052	0.261	2.52257604646767e-20
Scand1	8.53181150467281e-25	277993604469094	0.532	0.1	2.75449534428362e-20
Hmbox1	9.90556884005651e-25	-344823800797021	0.032	0.211	3.19801290001224e-20
Fam227a	1.11456156440893e-24	-407964208970248	0.016	0.161	3.59836201069422e-20
Adipor1	1.18870435773834e-24	999923773207967	0.925	0.672	3.83773201895822e-20
Ush2a	1.2044936769895e-24	-280891979105811	0.062	0.283	3.88870783616061e-20
Adamts3	1.50869506630982e-24	-335267441184466	0.025	0.189	4.87082202158124e-20
Mpc2	1.61657314610308e-24	245822181964586	0.558	0.122	5.2191064021938e-20
Npas4	1.67040492205377e-24	-845537485214537	0.001	0.083	5.39290229085061e-20
Utp14b	1.8246455941174e-24	-936642565958107	0.001	0.089	5.89086830060801e-20
Slc12a6	1.87310080419258e-24	-228669949970814	0.119	0.389	6.04730594633574e-20
Tex10	1.89705243973574e-24	-48397270052686	0.01	0.133	6.12463380168685e-20
Ice2	1.93351788930044e-24	-372911745376001	0.023	0.183	6.24236250560647e-20
Plxna2	2.41453370869602e-24	-211544672411743	0.164	0.456	7.79532207852509e-20
4932422M17Rik	3.56390447883269e-24	-495176065858372	0.007	0.122	1.15060656099114e-19
Arhgap17	3.69626588601573e-24	-470265828630831	0.013	0.144	1.19333944130018e-19
Asxl2	3.80189136308305e-24	-228044482202414	0.092	0.344	1.22744062657136e-19
Ubr5	4.06205553767021e-24	-236270283653373	0.143	0.417	1.31143463033683e-19
Rere	4.08826850818573e-24	-22293431195332	0.094	0.344	1.31989748786776e-19
Chd6	4.94108213960651e-24	-235512155989075	0.109	0.372	1.59522836877196e-19
Ppp3ca	5.30865868173165e-24	-210963986780643	0.188	0.483	1.71390045539706e-19
Zfp407	5.64006899107969e-24	-355934013064407	0.025	0.189	1.82089627377008e-19
Baz2b	5.79617104825552e-24	-153080207971289	0.357	0.678	1.8712938229293e-19
Rbm28	6.10249719380203e-24	-221630251311027	0.091	0.344	1.97019121901899e-19
Tspan7	6.1090282627889e-24	242404300965204	0.57	0.156	1.9722997746414e-19
E230016M11Rik	6.15305435588275e-24	-391177986111083	0.016	0.156	1.98651359879674e-19
Mrfap1	6.23254580407258e-24	197576520756974	0.625	0.206	2.01217741284483e-19
Eif5	6.60856156581949e-24	-171084542707522	0.288	0.594	2.13357410152482e-19
Tpm1	7.6278262851804e-24	-403077320402916	0.013	0.144	2.46264371617049e-19
Spata1	8.24239494280949e-24	-264458923901098	0.081	0.317	2.66105720728604e-19
Mau2	8.36105814748086e-24	-294543020799305	0.062	0.278	2.6993676229142e-19
Ndufb10	8.97159705127095e-24	246819428792732	0.515	0.094	2.89648010800283e-19
Cdk12	9.50450604581481e-24	-208614925447447	0.123	0.394	3.06852977689131e-19
6720427I07Rik	9.78246530165792e-24	-559138940738609	0.007	0.117	3.15826892264026e-19
Rif1	1.03709408515391e-23	-224982066468909	0.113	0.378	3.34825825391939e-19
Arhgap29	1.20076410023721e-23	-52448290789991	0.007	0.117	3.87666689761582e-19
Tmem258	1.27658581694608e-23	44283623921144	0.433	0.044	4.12145731001042e-19
Brd2	1.36378825800364e-23	-195163570290795	0.245	0.533	4.40299039096477e-19
Esyt2	1.40002420683091e-23	-331323284254886	0.034	0.211	4.5199781517536e-19
Kif21b	1.47803960427282e-23	-200637320864436	0.144	0.422	4.77185086239481e-19
Hnrnpa2b1	1.72749467286678e-23	-103361152213907	0.738	0.889	5.57721655135039e-19
Mafb	1.81452555392926e-23	-359323333361516	0.028	0.194	5.85819575086061e-19
Zfp326	2.10353551674691e-23	-255037291106278	0.062	0.278	6.79126441581738e-19
Commd1	2.43852218941785e-23	208060377120758	0.587	0.161	7.87276888853553e-19
Uqcc3	2.5041613340344e-23	202457036777556	0.639	0.244	8.08468486693005e-19
Ubr2	2.52257025472143e-23	-227635743178665	0.123	0.389	8.14411806736813e-19
Zmynd8	2.63308509762815e-23	-171266338069621	0.298	0.589	8.50091523769249e-19
Hadha	2.77766878305517e-23	-223754077505047	0.097	0.35	8.96770366609361e-19
Lpin2	2.88920716174695e-23	-251161474775076	0.086	0.322	9.32780532170004e-19
Abhd18	3.58642273377382e-23	-386276442321401	0.015	0.15	1.15787657959888e-18
Atp6v0e2	4.06848498538016e-23	204929593992562	0.601	0.178	1.31351037752998e-18
Wdr90	4.11270636745404e-23	-467419478946008	0.006	0.111	1.32778725073254e-18
Slc25a22	4.33184001342098e-23	-26159330226268	0.069	0.289	1.39853454833296e-18
Chuk	4.35881029694616e-23	-376086982802968	0.022	0.172	1.40724190436907e-18
Timm8b	5.69271121338521e-23	24873605429916	0.52	0.106	1.83789181524141e-18
Ndufs7	6.93519152066351e-23	299644681721954	0.483	0.083	2.23902658244621e-18
Psmb1	7.07126626558453e-23	327656409393175	0.469	0.078	2.28295831384397e-18
Actg1	7.15932042080083e-23	151544864156133	0.741	0.344	2.31138659785555e-18
4930509H03Rik	7.67354491973366e-23	-891859979512171	0.001	0.078	2.47740397733601e-18
Gm45509	7.91855686696242e-23	-682640351383052	0.001	0.078	2.55650608449882e-18
Phlda1	9.39822576100378e-23	-50500011692389	0.001	0.083	3.03421718694007e-18
Fabp12	1.15164424366648e-22	176490574106796	0.683	0.289	3.71808344067722e-18
Per3	1.15723636050072e-22	-385308053704309	0.017	0.156	3.73613758987658e-18
Ptp4a3	1.15918623873787e-22	13506305906255	0.793	0.444	3.74243277176523e-18
Higd1a	1.21615964744471e-22	375848593007871	0.435	0.05	3.92637142177526e-18
Cbl	1.23425101322452e-22	-293382824963089	0.042	0.228	3.98477939619535e-18
Gm48552	1.28612050714429e-22	438746494827506	0.407	0.022	4.15224005731533e-18
Tubgcp4	1.41152161444748e-22	-367217015417632	0.022	0.172	4.5570975322437e-18
Kdm5d	1.52845301755649e-22	-439601523183718	0.005	0.106	4.93461056718112e-18
ENSMUSG00000098178	1.55934753460622e-22	-778367027071894	1	1	5.03435351547617e-18
Kdm5a	1.63411094540906e-22	-219436640134492	0.12	0.378	5.27572718725315e-18
Cdc37l1	1.71575187741415e-22	-205649259209335	0.148	0.422	5.53930493623157e-18
Scp2	1.86170874594835e-22	246646455524953	0.538	0.133	6.01052668629426e-18
Cacna2d4	1.90536911673674e-22	-172686856363958	0.343	0.628	6.15148419338457e-18
Clcn3	1.91566850876809e-22	-147639336757197	0.401	0.694	6.18473578055777e-18
Gxylt1	1.92033832887109e-22	-304194875747091	0.05	0.244	6.1998122947603e-18
Slc12a5	1.97120173913949e-22	-200081984275023	0.172	0.45	6.36402481481184e-18
Sltm	2.13056975082757e-22	-165677211185471	0.186	0.483	6.8785444405468e-18
Rorb	2.49661354301572e-22	-134486900465134	0.517	0.767	8.06031682362626e-18
Garre1	2.95614049567484e-22	-176646687666185	0.212	0.5	9.54389959028621e-18
Abhd17b	3.02882641940773e-22	-208078868100275	0.113	0.367	9.77856609505786e-18
Thada	3.1675583138428e-22	-30590493957704	0.034	0.206	1.02264620162415e-17
Cpsf7	3.40116407220979e-22	-269586764003831	0.072	0.289	1.09806582071293e-17
Pikfyve	3.62878532502276e-22	-311311677794932	0.039	0.217	1.1715533421836e-17
Pgk1	3.68831152512227e-22	247428701059978	0.541	0.156	1.19077137588572e-17
Adcy6	3.71830406481857e-22	-294753604824689	0.056	0.256	1.20045446732667e-17
Hsbp1	3.84474241512599e-22	254697785759121	0.514	0.117	1.24127508872343e-17
Ralgps2	5.94229472649333e-22	-201564765008052	0.189	0.467	1.91846985244837e-17
Chmp2a	6.14509923707739e-22	235324148813317	0.532	0.133	1.98394528869043e-17
Rps18-ps6	6.43187265585874e-22	280915940612453	0.47	0.072	2.076530086944e-17
Tnpo1	7.15610558896031e-22	-137759718238579	0.514	0.722	2.31034868939584e-17
Rsbn1	7.46036729945615e-22	-181969042151129	0.159	0.433	2.40857958262942e-17
Riok3	7.85370690392463e-22	-209431388070744	0.156	0.428	2.53556927393207e-17
Rps6kb1	8.44218566500258e-22	-235179714031242	0.105	0.35	2.72555964194608e-17
Plekha6	8.86501893689232e-22	-322790512947306	0.037	0.211	2.86207136377569e-17
Usp15	9.32468721170044e-22	-246742486662973	0.114	0.356	3.01047526629749e-17
Brwd1	9.90142091942664e-22	-214160993804846	0.129	0.383	3.19667374383689e-17
Tmem214	1.07176794073713e-21	-29982947390084	0.039	0.217	3.46020279666984e-17
Ttc19	1.12324060722203e-21	-244600787573363	0.088	0.317	3.62638230041634e-17
Zbtb20	1.15908967665997e-21	-269087447716129	0.062	0.272	3.7421210210967e-17
Xrn1	1.16543836281207e-21	-213576399838154	0.127	0.383	3.76261775433876e-17
Nxf1	1.24048311788325e-21	-302836562555503	0.042	0.222	4.00489974608608e-17
Cycs	1.24443089405302e-21	27435560903201	0.483	0.089	4.01764514145019e-17
Mrpl20	1.28076533607459e-21	246880295714857	0.492	0.1	4.1349508875168e-17
Casc3	1.30503816156731e-21	-244008628595186	0.061	0.267	4.21331570462006e-17
Msantd2	1.3745909856478e-21	-373570963630729	0.024	0.172	4.43786699716392e-17
Edf1	1.53993560997711e-21	299143697027681	0.477	0.094	4.9716821168111e-17
Ier5	1.57841670634147e-21	-585475272940491	0.003	0.089	5.09591833642344e-17
Fbxl12	1.70330158926511e-21	-328099703748516	0.034	0.2	5.4991091809424e-17
Carmil3	1.73540795494762e-21	-416733634908342	0.01	0.122	5.60276458254839e-17
Cirbp	1.75650008376258e-21	146547580147424	0.755	0.406	5.6708605204275e-17
Zfp318	1.83026231418381e-21	-266295326071394	0.059	0.261	5.90900188134245e-17
E530011L22Rik	1.98924317262193e-21	-346001520162744	0.034	0.2	6.4222715828099e-17
Sys1	2.0989571016959e-21	206505289438984	0.57	0.178	6.77648300282521e-17
Ptprn	2.15152651154563e-21	-289524203196811	0.072	0.283	6.94620334252508e-17
Pik3c2a	2.36155341410112e-21	-293426883409676	0.045	0.228	7.62427519742546e-17
Stx16	2.3931695854519e-21	-338438006283479	0.039	0.211	7.72634800663145e-17
Ppp1r12b	2.40478170750725e-21	-330464562385018	0.03	0.189	7.76383774268714e-17
Pdzd2	2.41515615199933e-21	-245081944893181	0.107	0.344	7.79733163672983e-17
Nabp1	2.74528744896138e-21	-607126874767594	0.002	0.083	8.86316052897181e-17
Mapk8	2.84180579464732e-21	-261806173384494	0.077	0.294	9.17477000801887e-17
Msl2	2.87095858512294e-21	-227243306520948	0.09	0.322	9.26888979206941e-17
Mid1	2.93838524787251e-21	-268775633598681	0.054	0.244	9.4865767727564e-17
Cul5	3.07868652453507e-21	-144161088680446	0.333	0.628	9.93953944446148e-17
Ndufa11	3.39018027543577e-21	276231850208734	0.471	0.083	1.09451970192444e-16
Birc6	3.4355201786612e-21	-169524882845001	0.251	0.539	1.10915768968077e-16
Gm42726	3.50754537943295e-21	-879846048070864	0.001	0.072	1.13241102574993e-16
Gm15758	3.56750688108828e-21	-863546152164204	0.001	0.078	1.15176959655935e-16
Gm26621	3.56750688108828e-21	-896236196008025	0.001	0.078	1.15176959655935e-16
Gm19605	3.89248388832867e-21	-62701923615298	0.001	0.072	1.25668842334691e-16
Pak5	4.24267578633843e-21	-197988431333264	0.179	0.45	1.36974787761936e-16
Kdm5b	4.36652989819417e-21	-146167889511657	0.427	0.689	1.40973417763199e-16
Sf3b6	4.44171907543416e-21	31760689942862	0.44	0.067	1.43400900350392e-16
Mir124-2hg	4.55397803867032e-21	-109493517552985	0.793	0.894	1.47025180978471e-16
Npepps	4.92223644355298e-21	-184084638369806	0.249	0.528	1.58914403580108e-16
Rab5if	4.92495317088852e-21	286568048297205	0.47	0.089	1.59002113122136e-16
Sumo1	5.00410441359401e-21	190186530728096	0.566	0.156	1.61557510992883e-16
Tomm20	5.15362654787306e-21	123775533276202	0.807	0.467	1.66384833098082e-16
Utp3	5.38492194973411e-21	-237678525589607	0.13	0.378	1.73852205147166e-16
Rb1	5.73719397398701e-21	-284208675867486	0.054	0.244	1.8522530745017e-16
Epc2	5.74668939163474e-21	-236944391619149	0.11	0.35	1.85531867008928e-16
Smc5	5.86514059913705e-21	-238916844462213	0.088	0.317	1.8935606424314e-16
D16Ertd472e	6.17048692357983e-21	-169450737142306	0.288	0.567	1.99214170327775e-16
Ralgps1	6.24422609688834e-21	-328700258113608	0.021	0.161	2.0159483953804e-16
Smug1	6.26652329945292e-21	-22472095334085	0.163	0.422	2.02314704722838e-16
Swt1	6.73270169787532e-21	-22931473808209	0.108	0.35	2.17365274315905e-16
Ndufab1	6.78496997111393e-21	2998539266149	0.451	0.078	2.19052755517413e-16
Magi2	6.93593750040312e-21	-294313391872717	0.044	0.222	2.23926742200515e-16
Ndfip1	7.21294768647267e-21	134245017190046	0.752	0.389	2.3287001605777e-16
mt-Nd5	7.5716750143144e-21	129149090081979	0.758	0.389	2.4445152783714e-16
Zfp692	9.05443591851757e-21	-448639277315421	0.01	0.122	2.9232246362934e-16
Slc38a9	9.48272116424176e-21	-289964083946861	0.068	0.272	3.06149652787545e-16
Rbm26	9.57404950329668e-21	-184187093084798	0.166	0.439	3.09098188213933e-16
Hnrnpu	1.03885457721462e-20	-960115242682152	0.767	0.872	3.35394200253739e-16
Rbm39	1.14014256334465e-20	-103901431102253	0.564	0.8	3.68095026575822e-16
Ap2m1	1.17101712901438e-20	205902656091904	0.559	0.172	3.78062880102292e-16
Mlf2	1.17457660554488e-20	207357154655078	0.558	0.172	3.79212057100166e-16
Srsf6	1.21065525435804e-20	-234162576964611	0.124	0.367	3.90860048869495e-16
Kdm4c	1.21646562268612e-20	-170351376999955	0.289	0.556	3.92735926284213e-16
Ddt	1.21782030611608e-20	468850411282475	0.383	0.028	3.93173285829575e-16
Dalrd3	1.27777737351957e-20	-21219411825829	0.126	0.372	4.12530425040793e-16
Psmb3	1.37998274760103e-20	416119288014857	0.399	0.044	4.45527430062991e-16
Ago2	1.41927866512962e-20	-221382968561962	0.113	0.356	4.58214117037098e-16
Anapc13	1.52770471855002e-20	515571569721682	0.369	0.017	4.93219468383874e-16
Polr3k	1.56759665859122e-20	-22728420924047	0.136	0.383	5.06098581226177e-16
Tecr	1.70237148145686e-20	211576574540068	0.552	0.172	5.49610632788348e-16
Tlcd3b	1.7048036094735e-20	952319656913651	0.922	0.711	5.50395845318518e-16
Osbpl8	1.72612903359414e-20	-204981468687951	0.209	0.472	5.57280758495868e-16
Nedd4l	1.79332330793169e-20	-245479963671884	0.083	0.3	5.78974429965748e-16
Snrnp48	1.90727724458512e-20	-279829665857709	0.062	0.261	6.15764458414305e-16
Ndufb2	2.09431117372046e-20	230232414671249	0.5	0.111	6.76148362435649e-16
Tmem245	2.12076711507639e-20	-249853673306051	0.071	0.278	6.84689663102413e-16
Ddx55	2.34132734409578e-20	-311936211738583	0.039	0.206	7.55897533041322e-16
Abcc5	2.4359544052996e-20	-295096071971538	0.033	0.194	7.86447879750976e-16
Dctn3	2.53096752856482e-20	306525593830991	0.418	0.05	8.17122866597154e-16
Amer2	2.53989558342062e-20	-168214313462419	0.305	0.578	8.20005289107347e-16
Slc25a25	2.60500498609433e-20	-156347820543079	0.228	0.511	8.41025859760553e-16
Taf15	2.63506612494694e-20	-229024272511522	0.082	0.3	8.5073109843912e-16
Ier3	2.80476275005616e-20	-188542974908066	0.329	0.589	9.0551765385563e-16
Anp32e	2.8798862293252e-20	100552200696355	0.896	0.639	9.29771269137641e-16
Zfp442	3.40285713634086e-20	-318687015744144	0.008	0.111	1.09861242646765e-15
Psmb5	3.67370110606312e-20	363963292641041	0.401	0.044	1.18605440209248e-15
Bri3	3.69754234723759e-20	289540175648485	0.463	0.094	1.19375154680565e-15
Clock	3.81076028481436e-20	-216469400061291	0.12	0.361	1.23030395795231e-15
Hif1a	3.87298898829817e-20	-991071262856535	0.713	0.878	1.25039449487206e-15
Nrip1	4.30683755109399e-20	-182578483575253	0.209	0.483	1.39046250337069e-15
Zfp445	4.34203701615982e-20	-187367392715279	0.213	0.483	1.4018266506672e-15
Rrnad1	4.41717583188081e-20	-364184049490213	0.017	0.144	1.42608521732272e-15
Sec61g	4.79353450462853e-20	287600828176577	0.445	0.072	1.54759261481932e-15
Tbca	4.84238140715083e-20	581722758427151	0.358	0.017	1.56336283729865e-15
Gm48677	5.56198758943089e-20	-844463901099412	0.003	0.083	1.79568769324776e-15
Dmtf1	5.86995468608108e-20	-265447484877701	0.058	0.25	1.89511487040128e-15
Ints6l	6.96911931090917e-20	-483730007035748	0.003	0.083	2.24998016952703e-15
Ivns1abp	8.94447846420306e-20	-205401844988994	0.18	0.439	2.88772487216796e-15
Scamp2	9.20063541924496e-20	-310787189930244	0.039	0.206	2.97042514510324e-15
Igsf9	9.20094687720242e-20	-226524830438289	0.13	0.367	2.9705256993048e-15
Trmt112	1.03342549850629e-19	357678445278944	0.398	0.044	3.33641422192755e-15
Atl2	1.09014226416209e-19	-31742790646673	0.035	0.194	3.5195242998473e-15
Psma2	1.12612354817687e-19	235152949299645	0.482	0.111	3.63568987528903e-15
Krit1	1.26063991134783e-19	-267962008439151	0.062	0.256	4.06997595378645e-15
Thrb	1.31531697905203e-19	-208468819116745	0.142	0.389	4.24650086686948e-15
Snrpg	1.33272349524369e-19	255491816103693	0.464	0.094	4.30269780439427e-15
Apc	1.40403787148103e-19	-186150339453761	0.222	0.483	4.5329362680765e-15
Ptma	1.44029365634566e-19	103724579131878	0.874	0.594	4.64998806951197e-15
Ntn3	1.55197734533533e-19	-905234463044487	0.001	0.072	5.01055885941513e-15
Zfp950	1.57919011387717e-19	-30458887809495	0.027	0.172	5.09841528265243e-15
Trp53bp1	1.77367835012241e-19	-334857456359984	0.041	0.206	5.72632055337018e-15
Sncb	1.77371667075818e-19	245488681165503	0.48	0.111	5.72644427154279e-15
Gm10544	1.83941217714245e-19	-264382920750007	0.051	0.233	5.9385422139044e-15
Sfswap	1.87030298871918e-19	-250549002657853	0.083	0.294	6.03827319907987e-15
Nop53	1.88951942019102e-19	195654658803782	0.575	0.206	6.10031344808669e-15
Nr2c2	2.12303338869465e-19	-29280554199248	0.055	0.239	6.85421329540068e-15
Fam184b	2.43142386725588e-19	-308689247804211	0.038	0.2	7.84985195543559e-15
Ddx3x	2.50641474862892e-19	-147579225736523	0.254	0.522	8.09196001594847e-15
Prelid1	2.57670333953436e-19	47301451817512	0.367	0.033	8.31888673168667e-15
Timm13	2.71163903601383e-19	310120778399117	0.422	0.067	8.75452662777065e-15
Usp9x	2.91353330918481e-19	-187149806020881	0.198	0.456	9.40634228870317e-15
A930003A15Rik	3.71357137376296e-19	12411603507466	0.778	0.45	1.19892651801937e-14
Arid3b	3.75425506704624e-19	-258550443787442	0.05	0.228	1.21206124839588e-14
Atp6ap2	3.82938321470907e-19	333409185384781	0.413	0.072	1.23631637086882e-14
Arf5	3.96860857724393e-19	31689791848492	0.413	0.067	1.2812652791632e-14
Akr1a1	3.9965500936653e-19	298999887690599	0.432	0.083	1.29028619773984e-14
Crocc	4.01536609393818e-19	-151720965477594	0.306	0.578	1.29636094342794e-14
Eif3a	4.03698385848682e-19	-207217432986873	0.117	0.356	1.30334023871247e-14
Calr	4.36681342338291e-19	168118563412837	0.628	0.267	1.40982571373917e-14
Aldoc	4.54802851385249e-19	351377214323413	0.399	0.056	1.46833100569728e-14
Zzef1	4.64631657297307e-19	-306247114679859	0.039	0.2	1.50006330558436e-14
Spop	4.81727103186683e-19	146301716036146	0.674	0.306	1.5552559526382e-14
Mien1	4.85181923623221e-19	343104787467341	0.392	0.044	1.56640984041757e-14
Zfp503	5.03827328137298e-19	-359770300504042	0.022	0.156	1.62660652889127e-14
Chd2	5.21672446967961e-19	-23088199046658	0.123	0.356	1.68421949503606e-14
Fam184a	5.34861786540713e-19	-230939135905517	0.055	0.239	1.72680127784669e-14
Ctbp2	6.28098169916723e-19	-141079867835341	0.372	0.639	2.02781494157614e-14
Ndufaf5	6.72500989488009e-19	298144071744896	0.436	0.089	2.17116944456204e-14
Ttc4	7.14175114091855e-19	-26786158599497	0.051	0.228	2.30571435584556e-14
Mib1	7.24609793961886e-19	-231651459339647	0.088	0.3	2.33940271980595e-14
Poc1a	7.41102682058247e-19	369516097970092	0.384	0.044	2.39265000902505e-14
DPCD	8.00234467506624e-19	236042684322479	0.477	0.111	2.58355697834513e-14
Cenpc1	8.01617546751699e-19	-300976872705183	0.039	0.2	2.58802224968786e-14
Lamtor2	8.25365243238418e-19	367582705648636	0.385	0.05	2.66469168779523e-14
Ppargc1b	8.74977214237004e-19	-221369295312393	0.184	0.428	2.82486393616417e-14
Arid4b	8.81722193350432e-19	-195848235462991	0.202	0.467	2.84664010123187e-14
Smg6	9.60447400544164e-19	-230438043934712	0.096	0.311	3.10080443265683e-14
Pcare	9.76724943820373e-19	-174885334937171	0.256	0.511	3.15335648112407e-14
Atrip	1.12515261974964e-18	-254935250696747	0.056	0.239	3.63255523286173e-14
Ppa1	1.14572904045344e-18	193109528551818	0.528	0.15	3.69898620710393e-14
Emc7	1.1608397326863e-18	160418167780599	0.615	0.239	3.74777107697772e-14
Skp2	1.18835925694714e-18	-476104945015788	0.006	0.094	3.83661786105384e-14
Faim	1.24667436933272e-18	900893940584081	0.888	0.583	4.0248882013907e-14
Ubn2	1.33331616113202e-18	-161243183638297	0.323	0.578	4.30461122621474e-14
Taf1	1.38973720286523e-18	-196127555619629	0.111	0.339	4.4867665594504e-14
Kansl1	1.43261435997121e-18	-217355308218703	0.142	0.378	4.62519546116706e-14
Katnip	1.44412445333516e-18	-193630286146817	0.164	0.411	4.66235579759257e-14
Eif3i	1.48120342203224e-18	80237764474527	0.338	0.017	4.78206524803109e-14
Taf10	1.63701382925987e-18	817111012458663	0.348	0.028	5.28509914776549e-14
Gabpb2	1.74935626369581e-18	-337298943961518	0.029	0.172	5.64779669734192e-14
Taldo1	1.79578865458437e-18	223069868408424	0.488	0.133	5.79770367132563e-14
Plpp2	1.87558136692664e-18	303938068738401	0.415	0.072	6.05531444312265e-14
Slc25a33	1.93735762450542e-18	151733824980275	0.659	0.317	6.25475909071576e-14
Itprid2	1.98100396856617e-18	-349859270413899	0.033	0.183	6.39567131251588e-14
Syt14	2.01192229440468e-18	-253718571605652	0.074	0.272	6.49549112748551e-14
Nudcd3	2.02204803993696e-18	-207224578205733	0.103	0.322	6.52818209693646e-14
Uspl1	2.15266661072654e-18	-232021663818983	0.065	0.256	6.94988415273063e-14
Ccdc186	2.30498693927446e-18	-175589753485257	0.151	0.4	7.44165033344759e-14
Btaf1	2.32156370434075e-18	-211350434126751	0.089	0.3	7.49516841946412e-14
Gse1	2.36206182689554e-18	-238822885009427	0.129	0.356	7.62591660813227e-14
Clstn1	2.38149298897888e-18	162809344120618	0.636	0.289	7.68865011491832e-14
Kif2a	2.46398310566127e-18	-147323102138341	0.328	0.6	7.9549694566274e-14
Mark3	2.51983399323987e-18	-212679387712309	0.1	0.317	8.13528404717492e-14
Hadhb	2.53720243251389e-18	-220922550829674	0.116	0.339	8.19135805337111e-14
Wdr47	2.6397694160427e-18	-14784543664057	0.292	0.55	8.52249555969384e-14
Psmc5	2.64151468547334e-18	208675578126402	0.483	0.117	8.52813016205068e-14
Hey2	2.85705578097865e-18	-440399181395364	0.007	0.1	9.22400458888957e-14
Rlf	3.00454331089545e-18	-264604742524558	0.076	0.272	9.70016807922595e-14
Cuedc2	3.02411076949646e-18	335956542300381	0.383	0.05	9.76334161931932e-14
Meis1	3.2165560166279e-18	-286621567993106	0.078	0.272	1.03846510996832e-13
Uqcc2	3.29310759967484e-18	317587630242416	0.396	0.061	1.06317978855502e-13
Tcf4	3.44613727910241e-18	-260836886219177	0.093	0.3	1.11258542055821e-13
Atf7	3.57216980985346e-18	-31325398363664	0.039	0.194	1.15327502311119e-13
Tsg101	3.65314200073932e-18	189081112503515	0.538	0.178	1.17941689493869e-13
Nudc	4.04530643091589e-18	264489196565878	0.428	0.083	1.3060271812212e-13
4933413L06Rik	4.26267345663113e-18	-869204408991508	0.002	0.072	1.37620412547336e-13
Uhmk1	4.31768758596158e-18	-165030982136994	0.35	0.589	1.3939654371277e-13
Ifi203	4.35423230417839e-18	-820401751642532	0	0.056	1.40576389940399e-13
Gm42941	4.35423230417839e-18	-879849767616697	0	0.056	1.40576389940399e-13
Cit	4.35423230417839e-18	-865460825281128	0	0.056	1.40576389940399e-13
Ints6	4.54885949225981e-18	-283832853572041	0.041	0.2	1.46859928707608e-13
Wwc2	4.70713400203603e-18	-159791027688944	0.242	0.5	1.51969821255733e-13
Gpr137c	5.05248222437623e-18	-237638518299722	0.092	0.3	1.63119388613986e-13
Safb	5.48769780112451e-18	-187813694572898	0.116	0.344	1.77170323509305e-13
Cnot1	5.53187223126099e-18	-202035700623853	0.137	0.367	1.78596494986261e-13
Micos10	5.605618771074e-18	175361615171183	0.514	0.15	1.80977402024124e-13
Setd2	6.03783299399611e-18	-207554397670192	0.147	0.383	1.94931438211165e-13
Gcc2	6.06578179178873e-18	-191929941865397	0.156	0.4	1.95833765147899e-13
Fsd1l	6.31039381173155e-18	-16687365063896	0.204	0.461	2.03731064211753e-13
Pde6d	6.3667560688291e-18	183317723765775	0.531	0.172	2.05550719682147e-13
B4galt1	6.40944218080755e-18	-242153517228382	0.081	0.278	2.06928840807372e-13
Cngb1	6.593805081931e-18	717621327805772	0.966	0.872	2.12880997070142e-13
Gm29358	6.66647255243651e-18	-891884436527893	0.001	0.067	2.15227066355413e-13
Gm6169	6.66647255243651e-18	-860378490413721	0.001	0.067	2.15227066355413e-13
Phc3	6.68629601818422e-18	-283767276757036	0.046	0.211	2.15867066947077e-13
Ndufs3	7.08453446113162e-18	269694259334966	0.428	0.089	2.28724195077635e-13
Nxnl2	7.10562742677573e-18	14928324881582	0.67	0.322	2.29405181473455e-13
Smchd1	7.98353684740738e-18	-192307162601562	0.188	0.439	2.57748487118547e-13
Dhx15	9.21159020978307e-18	-187726664347296	0.156	0.4	2.97396189922847e-13
Mef2c	9.80666289784501e-18	-12115058281789	0.538	0.733	3.16608111656926e-13
Styx	9.99862465670469e-18	-270148618326926	0.11	0.317	3.22805597041711e-13
Trim2	1.0035579877432e-17	-18574834033572	0.218	0.461	3.23998696342892e-13
Mpp7	1.02442140739701e-17	-219854932553253	0.107	0.322	3.30734451378124e-13
Negr1	1.20136035767127e-17	-241811117621737	0.082	0.278	3.8785919147417e-13
Ep300	1.27530122552229e-17	-182358873387575	0.205	0.45	4.11731000659872e-13
Pid1	1.28036114532677e-17	-469600312083383	0.004	0.083	4.13364595768747e-13
Trrap	1.37264213343801e-17	-227450787565856	0.093	0.3	4.43157512780461e-13
Chmp4b	1.53157409490159e-17	2173618550799	0.478	0.122	4.9446869653898e-13
Ubap2l	1.62943912620644e-17	-182611854481675	0.169	0.411	5.26064421895749e-13
Pla2g7	1.652091173691e-17	154165418968692	0.634	0.289	5.33377635426141e-13
Fcho2	1.70450848338515e-17	-285662345918786	0.062	0.239	5.50300563860897e-13
Unc80	1.72812900335107e-17	-214045925197537	0.164	0.394	5.57926448731893e-13
Trip12	1.79329460702204e-17	-15229335156961	0.221	0.478	5.78965163877066e-13
Terf1	1.98173463822325e-17	-254314649374643	0.063	0.244	6.39803027950377e-13
Wnk1	2.00339803715839e-17	-164861168214996	0.262	0.511	6.46797056296586e-13
Gm15601	2.0923182864856e-17	-415082239679135	0.013	0.117	6.75504958791875e-13
Micos13	2.11429176036333e-17	79601523680366	0.309	0.006	6.825990948333e-13
Rock2	2.22243342029807e-17	-20719287590762	0.111	0.328	7.17512629743233e-13
Stard9	2.22758551973276e-17	-435721233656766	0.01	0.106	7.19175985045723e-13
Ndrg1	2.39331378727906e-17	-164629967528954	0.251	0.494	7.72681356223045e-13
Plcd3	2.4361810034713e-17	-247904248582074	0.093	0.294	7.8652103697071e-13
Luc7l	2.58429057304581e-17	-210855090606777	0.112	0.328	8.3433821150784e-13
Supt16	2.65960020396947e-17	-162972982866326	0.25	0.506	8.58651925851543e-13
Rock1	2.69104026795052e-17	-185513021824553	0.135	0.367	8.68802350507825e-13
Gnl3	2.73032931489708e-17	-23782217038713	0.045	0.206	8.81486819314521e-13
Ep400	2.76521124979211e-17	-228325379350743	0.085	0.283	8.92748451995384e-13
Atp5d	2.97987990070938e-17	19043199120795	0.541	0.194	9.62054225944022e-13
Ftx	3.14598930544418e-17	-595201192356502	0.004	0.078	1.01568264726265e-12
Ikbkb	3.15188025227911e-17	-344506305497208	0.022	0.144	1.01758453944831e-12
Mir17hg	3.19689240623284e-17	-543404347773669	0.004	0.078	1.03211671335227e-12
Klhdc10	3.20350351622121e-17	-323087679138118	0.025	0.156	1.03425111021202e-12
Usp47	3.25767060779877e-17	-150912660497942	0.18	0.433	1.05173895572783e-12
Polr2k	3.30340123627231e-17	355492420534785	0.355	0.039	1.06650308913052e-12
Arl6	3.67442239163345e-17	13461207729604	0.66	0.311	1.18628726913886e-12
Mrpl34	4.17159959632663e-17	34445670304283	0.368	0.05	1.34680092967405e-12
Sgk1	4.1765781701087e-17	-116227981982015	0.609	0.789	1.34840826221959e-12
Lamtor5	4.19873046339164e-17	277374138923563	0.406	0.078	1.35556013010599e-12
Ndufv2	4.24099683282623e-17	238993429090257	0.446	0.111	1.36920582747795e-12
Fhip2a	4.25009942539123e-17	-275711526593927	0.043	0.2	1.37214459948756e-12
Usp2	4.33187048043193e-17	-167886481286854	0.236	0.483	1.39854438460745e-12
Psmb7	4.52192132437903e-17	29176613590829	0.387	0.061	1.45990229957577e-12
Mrpl54	5.02107563729291e-17	391456808418093	0.338	0.028	1.62105426950002e-12
Ube3a	5.0325845668587e-17	-156379429953948	0.268	0.533	1.62476992741033e-12
Emc4	5.22916327809507e-17	304039137384077	0.393	0.072	1.68823536433299e-12
Pink1	5.62370762586615e-17	405082614905556	0.345	0.039	1.81561400701089e-12
Cert1	5.78466020796598e-17	-213949463201646	0.138	0.361	1.86757754814182e-12
Pbx3	5.92683446879213e-17	-1934445394793	0.159	0.383	1.91347850824954e-12
Arntl	6.11187138693864e-17	-222819044585946	0.129	0.344	1.97321767727314e-12
Rtraf	6.1205267594563e-17	241705954485447	0.438	0.1	1.97601206429046e-12
Psma7	6.17384489016154e-17	197095349239274	0.531	0.189	1.99322582278865e-12
Mrps21	6.2478187742198e-17	251062532609899	0.428	0.094	2.01710829125686e-12
Ankzf1	6.58164884427285e-17	-355549137904229	0.016	0.128	2.12488532937349e-12
Thoc1	6.62325483701897e-17	-300240387855872	0.042	0.194	2.13831782413157e-12
Ppp1r10	7.0130859072619e-17	-194035788526114	0.121	0.339	2.2641747851595e-12
Tnks2	7.1910076600956e-17	-176090804751417	0.205	0.45	2.32161682306186e-12
Eef1b2	7.21402419604657e-17	221571529444333	0.449	0.111	2.32904771169363e-12
Zmynd11	7.58767810884283e-17	-174961544982772	0.143	0.378	2.44968187743991e-12
Man2a2	7.93843330429092e-17	-141566914174453	0.41	0.622	2.56292319229032e-12
Pcm1	8.00729025680008e-17	-140773190182694	0.263	0.522	2.5851536594079e-12
Gpi1	8.21028600705901e-17	138466424146856	0.634	0.278	2.650690837379e-12
Vdac1	8.47929850159295e-17	18172243377279	0.547	0.206	2.73754152123928e-12
Arhgef1	8.64720827436978e-17	-436027285077118	0.012	0.111	2.79175119138028e-12
Cc2d2a	8.86277818741265e-17	-203282134488669	0.091	0.294	2.86134793780617e-12
Ank3	9.12428847335331e-17	-297295374256537	0.05	0.211	2.94577653362212e-12
Ndufb6	9.89745153291847e-17	304832218643405	0.38	0.067	3.19539222740273e-12
Zfp280d	9.9471931152071e-17	-249457351351305	0.082	0.272	3.21145129724461e-12
Usp40	1.08312084259574e-16	-403535069939386	0.012	0.111	3.49685564032036e-12
Pou2f1	1.08791032602469e-16	-235163858275712	0.085	0.278	3.5123184875707e-12
C2cd2	1.13423086966454e-16	-406670188324524	0.01	0.106	3.66186436271196e-12
Agfg1	1.20526845142782e-16	-233076878460157	0.072	0.256	3.89120919543471e-12
Phka1	1.22545894964897e-16	-481164782680132	0.005	0.083	3.95639421894171e-12
Lamtor4	1.2830225856867e-16	254501816877638	0.374	0.05	4.14223841788953e-12
Ctnnal1	1.31796666200333e-16	-399254438765585	0.01	0.106	4.25505536827776e-12
Ice1	1.33493985402854e-16	-228208443429556	0.082	0.272	4.30985331873116e-12
Bbln	1.37015057565713e-16	295319864903137	0.387	0.067	4.42353113350904e-12
Mrpl14	1.47924610892067e-16	315971345808186	0.375	0.061	4.77574606265039e-12
Dynll1	1.50918496017633e-16	105207427229863	0.809	0.528	4.87240364392928e-12
Rsbn1l	1.59733673200908e-16	-148750862082557	0.241	0.5	5.15700163929132e-12
BC031181	1.60013984006496e-16	236641758949985	0.393	0.072	5.16605147364972e-12
Pick1	1.65822500773347e-16	-299978820403356	0.022	0.144	5.35357943746751e-12
Srrm1	1.66407077210642e-16	-11202799533454	0.441	0.689	5.37245248774559e-12
Ptpn1	1.78756844665746e-16	-276844204271932	0.048	0.206	5.7711647300336e-12
Mrpl23	1.89904494639831e-16	265792098379724	0.351	0.039	6.13106660944693e-12
Mif	1.99032539689934e-16	259567939876893	0.422	0.106	6.4257655438895e-12
Mir181a-1hg	2.00986748666261e-16	-82441643547484	0	0.05	6.48885718069023e-12
Gm43707	2.00986748666261e-16	-833768205672504	0	0.05	6.48885718069023e-12
Insl5	2.00986748666261e-16	-833546558486093	0	0.05	6.48885718069023e-12
Gm17034	2.00986748666261e-16	-851308881081874	0	0.05	6.48885718069023e-12
Gm5136	2.00986748666261e-16	-841310355146607	0	0.05	6.48885718069023e-12
Gm28370	2.00986748666261e-16	-820390206273009	0	0.05	6.48885718069023e-12
Kctd4	2.00986748666261e-16	-847168790619972	0	0.05	6.48885718069023e-12
Mss51	2.00986748666261e-16	-841802916486736	0	0.05	6.48885718069023e-12
Gm35554	2.00986748666261e-16	-838727662247961	0	0.05	6.48885718069023e-12
Map1b	2.08062928344842e-16	-624131998034691	0.94	0.983	6.71731164161323e-12
Tardbp	2.08645197050388e-16	-148945672734581	0.278	0.517	6.73611018677179e-12
Luc7l2	2.10428374949045e-16	-166531182321694	0.206	0.444	6.79368008522991e-12
Mfap3	2.14575138488738e-16	-275642417095416	0.045	0.2	6.92755834610892e-12
Tasor2	2.15483044712379e-16	-25740932679823	0.056	0.222	6.95687009853915e-12
Ncbp3	2.24746920190144e-16	-20356558326855	0.129	0.35	7.2559543183388e-12
Senp2	2.25486268337257e-16	-195700346960969	0.157	0.378	7.27982417326833e-12
Stam2	2.35702379016402e-16	-263021970690106	0.057	0.222	7.60965130654453e-12
Trpm7	2.51770424601291e-16	-166693832202736	0.185	0.422	8.1284081582527e-12
Gas5	2.52884958527977e-16	149901895293134	0.638	0.306	8.16439088607574e-12
Vdac2	2.68050599427976e-16	160687720177765	0.561	0.211	8.65401360253222e-12
Leng9	2.77743102772072e-16	-3422319807119	0.028	0.156	8.96693607299633e-12
Gm38405	2.82203377338196e-16	-871146018961673	0.001	0.061	9.11093603736364e-12
Ndufv1	2.8527466231273e-16	313207043881989	0.367	0.056	9.21009247276647e-12
Atp8a2	3.13903464651568e-16	-171543499784204	0.253	0.483	1.01343733562759e-11
Gpsm2	3.14031929392583e-16	-10549170473798	0.449	0.694	1.01385208404395e-11
Gm16041	3.24390546195054e-16	-844196094767558	0.001	0.056	1.04729487839073e-11
Stx5a	3.24681183636015e-16	-285176228093117	0.041	0.189	1.04823320136887e-11
Ppwd1	3.29122675908674e-16	-436565378508231	0.013	0.111	1.06257255917115e-11
Nup98	3.31943429183536e-16	-248225461695389	0.08	0.267	1.07167936111905e-11
Pik3r1	3.32829076684831e-16	-159125656732441	0.254	0.494	1.07453867407698e-11
Trappc6b	3.35107912139187e-16	18197014069514	0.522	0.189	1.08189589434137e-11
Tubb5	3.36526283989955e-16	163954962135941	0.59	0.25	1.08647510786157e-11
Elfn1	3.51232360386966e-16	-180599477029268	0.167	0.394	1.13395367550932e-11
Cdc42ep3	3.52376937555188e-16	-238270598730944	0.08	0.267	1.13764894289692e-11
Arhgap5	3.55632076359328e-16	-104417518956074	0.601	0.783	1.14815815852609e-11
Nipbl	3.60508073112844e-16	-110501485400533	0.526	0.728	1.16390031404482e-11
AI480526	3.69496285086678e-16	-928435932430042	0.01	0.1	1.19291875640234e-11
BC046251	3.88191235147261e-16	-505427339457945	0.004	0.078	1.25327540267293e-11
Mbnl1	3.94124217745944e-16	-122827948516144	0.449	0.656	1.27243003699278e-11
Prrc2c	3.97708477067739e-16	-108248394369568	0.514	0.728	1.2840018182132e-11
Zcchc8	4.02216398868372e-16	-193967472628681	0.103	0.306	1.29855564374654e-11
Vax2os	4.391219487291e-16	-177067377289745	0.438	0.622	1.4177052114719e-11
Ppm1d	4.57059326207378e-16	-208676064949771	0.104	0.306	1.47561603466052e-11
Atxn7	4.89430186334454e-16	-297365754150215	0.034	0.172	1.58012535658078e-11
Dpf3	4.9173433094531e-16	-149902133358644	0.295	0.528	1.58756428745693e-11
Naa15	5.09794048677124e-16	-216483076598004	0.102	0.3	1.6458700861541e-11
Hbp1	5.16182933034905e-16	-277169109848045	0.049	0.206	1.66649659930319e-11
A930003O13Rik	5.17290891555716e-16	-302815151999635	0.03	0.161	1.67007364338763e-11
Ftl1	5.42342096628934e-16	150059224821235	0.597	0.272	1.75095145896651e-11
Fbxl5	5.43324632824369e-16	-11229567257292	0.451	0.667	1.75412357707348e-11
Esco1	5.62375405226233e-16	-192389619637682	0.172	0.394	1.81562899577289e-11
Ctdspl2	5.78247362541698e-16	-202870886676284	0.128	0.339	1.86687160996587e-11
Nfx1	5.91825987611377e-16	-23104140921286	0.065	0.239	1.91071020100333e-11
Myl12b	5.92629460948518e-16	30256824919235	0.368	0.061	1.91330421467229e-11
Ccar1	6.48267594224227e-16	-165829473400943	0.197	0.433	2.09293192795292e-11
Plekhm3	7.17495648598004e-16	-224484489661736	0.078	0.261	2.31643470149866e-11
Trim33	7.26501790030039e-16	-20300448889846	0.106	0.311	2.34551102911198e-11
Iffo1	7.6133418550734e-16	-374940223206855	0.016	0.122	2.45796741791045e-11
Srgap3	7.87977531272998e-16	-243423414790894	0.082	0.267	2.54398545971487e-11
Herc1	7.99456937137861e-16	-22832818176006	0.123	0.328	2.58104672154958e-11
Srsf5	8.54563016144482e-16	-109504674782291	0.503	0.7	2.75895669762246e-11
Senp6	8.62926869977495e-16	-165431035335367	0.229	0.461	2.78595939972234e-11
Lemd3	9.11006157845015e-16	-235380563563486	0.081	0.261	2.94118338060263e-11
Taf4	9.65816460037699e-16	-272545060697373	0.042	0.189	3.11813844123171e-11
Mrs2	1.01955240618976e-15	-254203662456022	0.068	0.239	3.29162494338365e-11
Atp8a1	1.04370629510799e-15	-272651414138979	0.048	0.2	3.36960577375613e-11
Stat3	1.05012279615006e-15	-31747410150071	0.028	0.156	3.39032144737047e-11
Cep85	1.05273271305839e-15	-232691976773311	0.044	0.194	3.39874756410901e-11
B930036N10Rik	1.11613147283628e-15	-491926344633934	0.004	0.072	3.60343046005193e-11
Psmc3	1.2256679161267e-15	215402246361009	0.462	0.144	3.95706886721506e-11
Nopchap1	1.29650319680406e-15	-30902214519555	0.033	0.167	4.18576057088189e-11
Uvssa	1.32240570043272e-15	-348925387442574	0.022	0.139	4.26938680384704e-11
Dennd6b	1.3353283519406e-15	-306266388955576	0.02	0.133	4.31110758424022e-11
Ssbp4	1.45075531839302e-15	134443968833393	0.696	0.4	4.68376354543187e-11
Tm2d2	1.58553551989486e-15	7900778116531	0.288	0.011	5.11890142598057e-11
Suv39h2	1.62008691623121e-15	-181313655486947	0.128	0.339	5.23045060905246e-11
Ggnbp2	1.70578650942897e-15	-201728345983662	0.106	0.306	5.50713174569144e-11
Ergic3	1.71119605028306e-15	378005656684067	0.326	0.039	5.52459644833884e-11
Prpf38b	1.7530164377992e-15	-222984877156238	0.094	0.283	5.65961356943471e-11
Nsd1	1.87670728167768e-15	-165161386307828	0.222	0.456	6.05894945889639e-11
Larp4	2.10160504902735e-15	-163322111322113	0.208	0.433	6.78503190078481e-11
Tcf12	2.17459878272603e-15	-188100164167201	0.103	0.3	7.02069217003098e-11
Rasal2	2.2158109723413e-15	-188156261779518	0.132	0.344	7.15374572420387e-11
Ppef2	2.24752977009395e-15	-14994367796929	0.234	0.472	7.25614986274833e-11
Rtn4	2.35297657209905e-15	882171930351153	0.854	0.606	7.5965848630218e-11
Bclaf3	2.58513476162908e-15	-298001974224251	0.036	0.172	8.34610757791949e-11
Wdr17	2.73500503131481e-15	-111744091491328	0.517	0.7	8.82996374359985e-11
Rsf1	2.77601959357377e-15	-169788106649998	0.146	0.367	8.96237925785290e-11
Phactr4	2.84618297423921e-15	-323459301433338	0.027	0.15	9.1889017323313e-11
Pkn2	2.84972476924773e-15	-164749780825375	0.144	0.361	9.20033641751631e-11
Cpeb4	2.90006683935008e-15	-177954671571967	0.218	0.444	9.36286579084172e-11
Lpin1	2.90528435988264e-15	-235579403809784	0.059	0.222	9.37971055588112e-11
U2surp	3.03493442140091e-15	-135020428242773	0.322	0.561	9.79828577949283e-11
Git2	3.18758317816815e-15	-370604129683053	0.023	0.139	1.02911122907159e-10
Ttc26	3.25487594774838e-15	-491227826318671	0.005	0.078	1.05083669973057e-10
Klc3	3.41950523985362e-15	284898316199803	0.37	0.072	1.10398726668674e-10
Pkig	3.63260007783876e-15	250782467008104	0.38	0.078	1.17278493513024e-10
Ppp6r3	3.77750268431163e-15	-230571828202903	0.089	0.272	1.21956674163001e-10
Tmem237	4.01886601524084e-15	138175484761534	0.596	0.272	1.29749089302051e-10
Heg1	4.04153287122599e-15	-191481817015766	0.131	0.339	1.30480888747531e-10
Hprt	4.09307807228372e-15	164428743571539	0.534	0.2	1.3214502556368e-10
Kat6b	4.15632249924952e-15	-237225614400877	0.088	0.272	1.34186871888271e-10
Med13	4.36336325951963e-15	-131657377017692	0.384	0.594	1.40871182833591e-10
Atp6v1f	4.49038292123118e-15	306569081096404	0.353	0.061	1.44972012611949e-10
Flcn	4.67166600033829e-15	-230813610845228	0.092	0.278	1.50824736820922e-10
Guf1	4.67500473567994e-15	-329370526223373	0.025	0.144	1.50932527891427e-10
Tulp4	4.97859958856199e-15	-138235124674563	0.233	0.472	1.60734087716724e-10
Dicer1	5.05713938837787e-15	-18000806931587	0.142	0.35	1.6326974515378e-10
Stom	5.91173523074713e-15	-256974009318931	0.05	0.2	1.90860371924671e-10
Zranb1	6.0368596121242e-15	-139017534174149	0.278	0.517	1.9490001257743e-10
Ranbp1	6.05346782696435e-15	250926640922291	0.4	0.1	1.95436208793544e-10
Pitpnm1	6.1269930146176e-15	-105483402095525	0.42	0.65	1.97809969476929e-10
Gm47543	6.14272954176192e-15	194964907714692	0.487	0.167	1.98318023255784e-10
Strn3	6.60630167633943e-15	-179059540663415	0.135	0.344	2.13284449620618e-10
Ccnb1ip1	6.80421592300286e-15	-524350095169432	0.002	0.061	2.19674111074147e-10
Hirip3	6.81334283294515e-15	-20824288676992	0.095	0.283	2.19968773361634e-10
Mrps14	7.01351876320413e-15	199513595095869	0.403	0.094	2.26431453270045e-10
Gm12940	7.09224390403617e-15	-424463791819739	0.007	0.083	2.28973094441808e-10
mt-Nd4l	7.36487838773581e-15	12983837392527	0.575	0.233	2.37775098748051e-10
Kcnc3	7.51045523882687e-15	-26561458551738	0.036	0.172	2.42475047385525e-10
Gm10419	7.82966722647768e-15	-337682725768858	0.018	0.122	2.52780806406832e-10
Supt20	8.16891338755475e-15	-245159398396494	0.064	0.228	2.63733368717205e-10
Sub1	8.18053342232125e-15	186303915585781	0.446	0.128	2.64108521539641e-10
Xylt1	8.21576910867108e-15	-209090231848602	0.089	0.272	2.65246105673446e-10
Srsf11	8.33707749704105e-15	-159635503293587	0.196	0.422	2.6916254699197e-10
Strada	8.4415119877577e-15	-449464712831264	0.008	0.089	2.72534214524757e-10
Cep162	8.89914582733018e-15	-250902116075638	0.032	0.161	2.87308923035355e-10
Pmm1	8.95699713663342e-15	194825541733598	0.442	0.128	2.8917665255621e-10
Erh	9.00743100409313e-15	23846833574891	0.353	0.056	2.90804909967147e-10
Phpt1	9.27751315555848e-15	424634085435042	0.304	0.033	2.99524512227206e-10
Nap1l5	9.28590046584527e-15	-785760449516424	0	0.044	2.99795296539814e-10
Pcolce2	9.28590046584527e-15	-859512404515985	0	0.044	2.99795296539814e-10
Gm15893	9.28590046584527e-15	-823554537996004	0	0.044	2.99795296539814e-10
4930453C13Rik	9.28590046584527e-15	-82615962292516	0	0.044	2.99795296539814e-10
Rab26	9.28590046584527e-15	-812951499356578	0	0.044	2.99795296539814e-10
Cpsf6	9.31004346610049e-15	-189151576370735	0.153	0.361	3.00574753303054e-10
Cd2ap	9.89925460217721e-15	-299641557046122	0.028	0.15	3.19597434831291e-10
Sdhaf4	1.02393018265694e-14	423015041834665	0.296	0.022	3.30575859470793e-10
Gpbp1l1	1.0529322473409e-14	-217389858265753	0.08	0.256	3.39939176054009e-10
Gm16982	1.07173205732015e-14	-882771780479883	0.004	0.072	3.46008694705811e-10
Ankrd33b	1.08355745945215e-14	-107351250529247	0.535	0.711	3.49826525784125e-10
Pms1	1.08397956359119e-14	-298075368867191	0.024	0.139	3.49962802105416e-10
Cep135	1.11176787323807e-14	-29560462984729	0.035	0.167	3.58934257874912e-10
2900052L18Rik	1.17425228106183e-14	-660282292251948	0.001	0.056	3.79107348940811e-10
Mroh5	1.17425228106183e-14	-83216051601963	0.001	0.056	3.79107348940811e-10
Pwwp2a	1.19846308421968e-14	-207675727810556	0.108	0.3	3.86923806740323e-10
Zfp281	1.2073679548579e-14	-172572746702083	0.164	0.378	3.89798744225873e-10
Ipo8	1.23899264127274e-14	-218254772129534	0.066	0.233	4.00008774234905e-10
Nae1	1.25545139580825e-14	-180078394419148	0.152	0.361	4.05322483136695e-10
Gm10353	1.26426379325141e-14	-566794692817345	0.001	0.056	4.08167565651217e-10
Dpm3	1.27306743676386e-14	365137671987687	0.309	0.033	4.11009821959211e-10
D830025C05Rik	1.27598205823641e-14	-505802528361658	0.001	0.056	4.11950807501626e-10
Svil	1.35853685023137e-14	-229150009598324	0.08	0.256	4.38603622097198e-10
Cacna1f	1.37770233057582e-14	-172067162686757	0.17	0.383	4.44791197426403e-10
Hagh	1.38749485829515e-14	213532799439976	0.384	0.078	4.47952715000588e-10
Hsp90b1	1.38892352366972e-14	116118324427976	0.761	0.567	4.48413959616768e-10
Sar1b	1.44480417465727e-14	368224243093693	0.311	0.039	4.664550277881e-10
D830036C21Rik	1.44932150148865e-14	-760483809766947	0.001	0.05	4.6791344675561e-10
Gm35256	1.44932150148865e-14	-818437819688303	0.001	0.05	4.6791344675561e-10
Spcs1	1.46194610400547e-14	364735433382797	0.32	0.044	4.71989299678165e-10
Sod1	1.46296607561184e-14	176126034951379	0.476	0.161	4.72318597511284e-10
[truncated: 9,113 more rows]

## Sheet: rods_c2 vs rods_c4
gene	p_val	avg_log2FC	pct.1	pct.2	p_val_adj
[truncated: 10,495 more rows]

## Sheet: rods_c2 vs rods_c5
gene	p_val	avg_log2FC	pct.1	pct.2	p_val_adj
[truncated: 10,281 more rows]
